# Supplementary material for: Scalable screening of ternary-code DNA methylation dynamics associated with human traits
Source: Cell Genom. 2025 Jul 3;5(9):100929. doi: 10.1016/j.xgen.2025.100929 (PMC12534708; doi:10.1016/j.xgen.2025.100929)
Supplement: Table S1. Datasets used in MSA design, related to Figure 1 [file mmc2.xlsx]

## Sheet: Sheet 1
Supplemental Table S1: Datasets used in MSA design, related to Figure 1
Data sets				Design Groups
First Author	Year	PMID	EWAS Databases	5hmC	Blood cell signature	Brain cell signature	CoRSIVs	CpG-Accessibility correlation	CpG-Gene expression correlation	ENCODE CRE	Gene body mCH	ImprintingDMR	Intermediate Methylation	meQTLs	Pan-tissue signatures	SoloWCGW	XCI-linked	Y-linked
Battram	2022	35592546	X
Li	2019	30364969	X
Cui	2020	33268789		X
He	2021	34253716		X
Martens (BLUEPRINT)	2013	24091925			X					X			X
Reinius	2012	22848472			X
Luo	2022	35419551				X		X			X
Lee	2019	31501549				X
Luo	2017	28798132				X	X
Guintivano	2013	23426267				X
Gunasekara	2023	36631879					X
Gunasekara	2019	31155008					X
TCGA	2013	31344359							X				X
Roadmap	2010	25693563							X				X
ENCODE Project Consortium	2020	32728249								X
Skaar	2012	23744971										X
Min	2021	34493871												X
Hawe	2022	34980917												X
Ziller	2013	23925113											X				X	X
Lister	2013	23828890											X				X	X
Heyn	2016	26813288											X				X	X
Court	2014	24402520											X				X	X
Li	2016	27737935											X				X	X
Lowe	2013	23538714											X				X	X
Heyn	2012	22689993											X				X	X
Berman	2011	22120008											X				X	X
Loyfer	2023	36599988								X			X		X		X	X
Moss	2018	30498206													X
Middleton	2022	33588693													X
Zhou	2018	29610480														X
