# Supplementary material for: Scalable screening of ternary-code DNA methylation dynamics associated with human traits
Source: Cell Genom. 2025 Jul 3;5(9):100929. doi: 10.1016/j.xgen.2025.100929 (PMC12534708; doi:10.1016/j.xgen.2025.100929)
Supplement: Table S2. Trait associations and methylation biology annotations of designed MSA probes, related to Figure 1 [file mmc3.xlsx]

## Sheet: Sheet 1
Supplemental Table S2: Trait associations and methylation biology annotations of designed MSA probes, related to Figure 1
cg00000109_BC21	EWAS_Hit:age:33450751:0,EWAS_Hit:age:33450751:4.8e-08,EWAS_Hit:age:33450751:7.7e-05,EWAS_Hit:atherosclerosis:25091541:4.09e-08,EWAS_Hit:thoracic ossification of the ligamentum flavum:32583558:NA,EWAS_Hit:tissue:30602389:1.3e-20
cg00000658_TC21	EWAS_Hit:age:33450751:3.1e-05,EWAS_Hit:age:33450751:9.9e-06,EWAS_Hit:meqtl_hawe_na:NA:NA
cg00000714_TC21	EWAS_Hit:age:33450751:0,EWAS_Hit:age:33450751:1.6e-06,EWAS_Hit:birthweight:31015461:6.3e-07,EWAS_Hit:cleft palate vs cleft lip:28603561:9.05e-05,EWAS_Hit:down syndrome:31843015:1.78e-06,EWAS_Hit:fetal vs adult liver:25282492:6.26e-27,EWAS_Hit:gestational age:27717397:6.18e-11,EWAS_Hit:gestational age:27717397:6e-13,EWAS_Hit:maternal smoking in pregnancy:27040690:1.7e-06,EWAS_Hit:maternal smoking:…
cg00000721_TC21	EWAS_Hit:tissuesignature_testis.hypo:NA:NA
cg00000897_BC21	Other
cg00000914_TC21	Other
cg00001099_BC21	EWAS_Hit:age:33450751:1.4e-09,EWAS_Hit:age:33450751:1.5e-08,EWAS_Hit:alzheimers disease braak stage:33257653:4.4e-05,EWAS_Hit:fetal vs adult liver:25282492:5.31e-39,EWAS_Hit:meqtl_20221117_meqtls.tsv:NA:NA,EWAS_Hit:sex:33450751:0,EWAS_Hit:tissue:30602389:1.8e-47
cg00001269_BC21	EWAS_Hit:age:33450751:9.7e-05,EWAS_Hit:hiv infection:27105112:1.08e-05,EWAS_Hit:maternal body mass index:29016858:7.6e-09,EWAS_Hit:maternal overweight/obesity:29016858:9.3e-09,EWAS_Hit:nitrogen dioxide exposure:29410382:7.6e-09,EWAS_Hit:tissuesignature_moss_colon_epithelial_cells:NA:NA,EWAS_Hit:tissuesignature_ng-colonsi:NA:NA
cg00001413_BC11	Other
cg00001520_TC21	ENCODE_CRE:pELS
cg00001810_BC11	ENCODE_CRE:dELS
cg00001854_TC21	EWAS_Hit:age:33450751:6.1e-12,EWAS_Hit:alcohol consumption:31789449:3.7e-06,EWAS_Hit:smoking:27651444:0.0301392156560242,EWAS_Hit:smoking:31536415:2.2e-06,EWAS_Hit:smoking:33739972:NA,EWAS_Hit:tissue:30602389:1.7e-62
cg00001874_TC21	EWAS_Hit:age:33450751:0,EWAS_Hit:age:33450751:3.8e-13,EWAS_Hit:birthweight:31015461:1.4e-05,EWAS_Hit:meqtl_hawe_na:NA:NA,EWAS_Hit:sex:33450751:0,EWAS_Hit:smoking (newborn):27040690:0.026457062767475,EWAS_Hit:tissue:30602389:2.9e-15
cg00002028_TC11	EWAS_Hit:age:33450751:1.2e-57,EWAS_Hit:age:33450751:4.6e-12,EWAS_Hit:aging:32710526:NA,EWAS_Hit:behcet's disease:30863869:8.93e-06,EWAS_Hit:gender:31892350:2.81e-193,EWAS_Hit:gender:33276343:4.4923e-209,EWAS_Hit:hiv infection:27105112:2.6e-09,EWAS_Hit:sex:25249537:1e-50,EWAS_Hit:sex:26500701:4.42e-23,EWAS_Hit:sex:26500701:6.81e-05,EWAS_Hit:sex:33450751:8.2e-15
cg00002080_BC21	EWAS_Hit:age:33450751:0,EWAS_Hit:age:33450751:2.7e-07,EWAS_Hit:age:33450751:6.6e-05,EWAS_Hit:air pollution (no2):29410382:9.53000017034356e-06,EWAS_Hit:meqtl_20221117_meqtls.tsv:NA:NA,EWAS_Hit:nitrogen dioxide exposure:29410382:9.5e-06,EWAS_Hit:sex:26500701:4.69e-09,EWAS_Hit:tissue:30602389:1.6e-52
cg00002190_BC21	EWAS_Hit:age:33450751:0,EWAS_Hit:meqtl_hawe_na:NA:NA,EWAS_Hit:smoking:25424692:2.4e-06,EWAS_Hit:tissue:30602389:2.7e-10
cg00002350_BC21	EWAS_Hit:ehr_mrs_ucla_cholesterol:NA:NA
cg00002350_BC22	EWAS_Hit:ehr_mrs_ucla_cholesterol:NA:NA
cg00002366_BC21	Other
cg00002426_TC21	EWAS_Hit:age:33450751:9.3e-20,EWAS_Hit:allergic sensitization:30876376:7.86e-05,EWAS_Hit:atopy:30584054:1.01e-05,EWAS_Hit:fractional exhaled nitric oxide:31300640:2.47e-05,EWAS_Hit:inflammatory bowel disease:32281463:1.39e-09,EWAS_Hit:serum immunoglobulin e (ige) levels:25707804:2.37877e-09,EWAS_Hit:serum immunoglobulin e (ige) levels:28322575:2.05e-06,EWAS_Hit:tissue:30602389:2.4e-134
cg00002473_BC21	EWAS_Hit:age:33450751:2.7e-05,EWAS_Hit:epitoc2-hypoclock-missing_na:NA:NA,EWAS_Hit:rheumatoid arthritis:23334450:1.51e-09
cg00002719_TC11	EWAS_Hit:age:33450751:1.2e-11,EWAS_Hit:age:33450751:3.1e-34,EWAS_Hit:age:33450751:8.9e-16,EWAS_Hit:hiv infection:27105112:9.53e-05,EWAS_Hit:major depression disorder:30458022:9e-07
cg00002979_BC21	Other
cg00003014_TC21	EWAS_Hit:fetal vs adult liver:25282492:2.22e-32
cg00003173_TC21	EWAS_Hit:gestational diabetes mellitus:29461653:3.55e-05,EWAS_Hit:hiv infection:27105112:2.05e-17,EWAS_Hit:obesity:26977391:NA,EWAS_Hit:tissue:30602389:4.4e-09,EWAS_Hit:type 2 diabetes (t2d):26977391:NA
cg00003298_TC11	EWAS_Hit:age:33450751:1.4e-90,EWAS_Hit:age:33450751:6.8e-288,EWAS_Hit:hiv infection:27105112:9.8e-05,EWAS_Hit:polychlorinated biphenyls (pcbs) exposure:30776747:2.25e-06,EWAS_Hit:smoking:27651444:0.00433157050505625,EWAS_Hit:smoking:27651444:7.8e-05,EWAS_Hit:smoking:31536415:6.1e-06,EWAS_Hit:smoking:33739972:NA
cg00003784_BC21	EWAS_Hit:age:33450751:1.6e-05,EWAS_Hit:age:33450751:6.6e-05,EWAS_Hit:schizophrenia:26619358:2.02999994591835e-09,EWAS_Hit:tissue:30602389:2.9e-06
cg00003965_BC21	EWAS_Hit:age:33450751:1.1e-05,EWAS_Hit:gestational age:27717397:8.29e-05,EWAS_Hit:meqtl_hawe_na:NA:NA,EWAS_Hit:preterm birth:28428831:NA,EWAS_Hit:sex:33450751:7.4e-05,EWAS_Hit:smoking:27651444:0.0273456112495817,EWAS_Hit:tissue:30602389:1.2e-72,EWAS_Hit:tissuesignature_moss_colon_epithelial_cells:NA:NA
cg00004072_TC21	EWAS_Hit:age:33450751:2.1e-12,EWAS_Hit:age:33450751:2.6e-06,EWAS_Hit:rheumatoid arthritis:23334450:1.29e-11
cg00004082_BC11	EWAS_Hit:age:33450751:1.3e-14,EWAS_Hit:age:33450751:4.5e-55,EWAS_Hit:fetal vs adult liver:25282492:3.2e-22,EWAS_Hit:meqtl_20221117_meqtls.tsv:NA:NA
cg00004089_BC21	EWAS_Hit:age:33450751:0,EWAS_Hit:ageing:25888029:3.96e-08,EWAS_Hit:fasting glucose:31197173:6.8e-06,EWAS_Hit:fasting glucose:31197173:9.5e-07,EWAS_Hit:gestational age:33564054:5.9e-08,EWAS_Hit:hepatitis b virus (hbv)-related liver disease progression:32513305:NA,EWAS_Hit:maternal body mass index:29016858:5.6e-08,EWAS_Hit:nitrogen dioxide exposure:29410382:5.6e-08,EWAS_Hit:psoriasis:30092825:1.26e…
cg00004105_TC21	EWAS_Hit:age 4 vs age 0:28056824:1.65e-95,EWAS_Hit:age:33450751:0,EWAS_Hit:alzheimer's disease (ad):30712078:2.71e-05,EWAS_Hit:atopy:30584054:7.39e-06,EWAS_Hit:crohn's disease:27886173:2.3e-05,EWAS_Hit:down syndrome:29601581:0.000448802,EWAS_Hit:fetal vs adult liver:25282492:3.83e-46,EWAS_Hit:gestational age:27717397:1.12e-05,EWAS_Hit:gestational age:27717397:1.5e-11,EWAS_Hit:hypertensive disorde…
cg00004121_BC11	EWAS_Hit:age:33450751:0,EWAS_Hit:hiv infection:27105112:1.45e-05,EWAS_Hit:inflammatory bowel disease:27886173:5e-06,EWAS_Hit:tissue:30602389:3.1e-07,EWAS_Hit:ulcerative colitis:27886173:4.9e-08
cg00004667_TC21	EWAS_Hit:age 4 vs age 0:28056824:7.68e-61,EWAS_Hit:age:23177740:7.2e-05,EWAS_Hit:age:25404168:3.92e-11,EWAS_Hit:age:33450751:1.6e-10,EWAS_Hit:age:33450751:3.6e-07,EWAS_Hit:behcet's disease:30863869:2.94e-06,EWAS_Hit:gestational age:27717397:4.71e-10,EWAS_Hit:psoriasis:30092825:2.17e-10,EWAS_Hit:tissue:30602389:1.8e-90
cg00004775_BC21	EWAS_Hit:age:33450751:1.8e-05,EWAS_Hit:age:33450751:8.9e-16,EWAS_Hit:alzheimer's disease (ad):30712078:1.11e-05
cg00004786_BC21	EWAS_Hit:ehr_mrs_ucla_angiotensin_ii_receptor_antagonists:NA:NA
cg00004786_BC22	EWAS_Hit:ehr_mrs_ucla_angiotensin_ii_receptor_antagonists:NA:NA
cg00004836_TC21	EWAS_Hit:tissuesignature_testis.hypo:NA:NA
cg00004847_BC11	Other
cg00004915_BC21	EWAS_Hit:ehr_mrs_ucla_pneumonia_and_influenza:NA:NA
cg00004915_BC22	EWAS_Hit:ehr_mrs_ucla_pneumonia_and_influenza:NA:NA
cg00004996_TC21	EWAS_Hit:age:33450751:0,EWAS_Hit:age:33450751:1.2e-10,EWAS_Hit:asthma:27942592:1.4e-05,EWAS_Hit:fetal vs adult liver:25282492:5.07e-34,EWAS_Hit:multiple sclerosis:30479356:NA,EWAS_Hit:primary sj√∂gren's syndrome (pss):33769968:0.000707474,EWAS_Hit:tissue:30602389:1.2e-38,EWAS_Hit:tissuesignature_ec-neuron:NA:NA,EWAS_Hit:tissuesignature_moss_cortical_neurons:NA:NA
cg00005072_BC21	EWAS_Hit:meqtl_20221117_meqtls.tsv:NA:NA,EWAS_Hit:tissue:30602389:8.5e-13
cg00005166_TC21	EWAS_Hit:meqtl_hawe_na:NA:NA,EWAS_Hit:systemic lupus erythematosus (sle):29437559:5.3e-43,EWAS_Hit:systemic lupus erythematosus (sle):31428085:5.25e-43,EWAS_Hit:tissue:30602389:4.1e-38
cg00005215_BC21	EWAS_Hit:age:33450751:4.2e-05,EWAS_Hit:epitoc2-hypoclock-missing_na:NA:NA
cg00005538_TC11	Other
cg00005597_BC11	ENCODE_CRE:dELS
cg00005619_TC21	EWAS_Hit:age:33450751:1.2e-12,EWAS_Hit:allergic sensitization:30876376:1.15e-07,EWAS_Hit:allergic sensitization:30876376:9.86e-07,EWAS_Hit:fractional exhaled nitric oxide:31300640:2.59e-05,EWAS_Hit:gestational age:27717397:2.29e-12,EWAS_Hit:gestational age:27717397:8.39e-17,EWAS_Hit:multiple sclerosis:30479356:NA,EWAS_Hit:preeclampsia:31230546:1.6e-07,EWAS_Hit:primary sjogrens syndrome:26857698:3…
cg00005622_BC21	EWAS_Hit:age:33450751:1.3e-05,EWAS_Hit:free cholesterol in small hdl:NA:4.6e-05,EWAS_Hit:long-term air pollution exposure levels (pm2.5 absorbance):28843141:1.24999999684405e-07,EWAS_Hit:long-term air pollution exposure levels (pm2.5):28843141:5.16000020489571e-10,EWAS_Hit:phospholipids in small hdl:NA:5e-05,EWAS_Hit:tissue:30602389:3.1e-14
cg00005817_TC21	EWAS_Hit:schizophrenia:27572077:6.73e-06,EWAS_Hit:sex:33450751:4.3e-07,EWAS_Hit:tissue:30602389:8.3e-12
cg00006081_BC21	EWAS_Hit:age 4 vs age 0:28056824:1.75e-39,EWAS_Hit:age:23177740:8.8e-08,EWAS_Hit:age:25404168:1.19e-07,EWAS_Hit:age:25404168:4.25e-06,EWAS_Hit:age:31426852:7.8e-10,EWAS_Hit:age:33450751:0,EWAS_Hit:age:33450751:1.5e-07,EWAS_Hit:age:33450751:3.6e-09,EWAS_Hit:aging:25663950:6.06000014613528e-08,EWAS_Hit:aging:31739726:4.55e-09,EWAS_Hit:aging:31739726:5.44e-06,EWAS_Hit:asthma:27942592:3.45e-05,EWAS_H…
cg00006122_TC21	EWAS_Hit:age:33450751:2.9e-05,EWAS_Hit:age:33450751:4.9e-06,EWAS_Hit:age:33450751:4e-08,EWAS_Hit:age:33450751:9.1e-21,EWAS_Hit:diastolic blood pressure:31999706:1.78e-08,EWAS_Hit:diastolic blood pressure:31999706:3.8e-06,EWAS_Hit:systolic blood pressure:31999706:1.2e-05
cg00006397_BC21	EWAS_Hit:age:33450751:0,EWAS_Hit:age:33450751:6e-08,EWAS_Hit:crohn's disease (cd):27279921:9.45e-07,EWAS_Hit:maternal body mass index:29016858:1.5e-09,EWAS_Hit:meqtl_hawe_na:NA:NA,EWAS_Hit:multiple sclerosis:30479356:NA,EWAS_Hit:nitrogen dioxide exposure:29410382:1.5e-09,EWAS_Hit:tissue:30602389:1.5e-53
cg00006414_BC21	EWAS_Hit:meqtl_hawe_na:NA:NA,EWAS_Hit:tissue:30602389:2.3e-05
cg00006459_TC21	EWAS_Hit:age:33450751:3.9e-13,EWAS_Hit:atopic asthma:32381493:1.59e-06,EWAS_Hit:blood_deconvolution_extended_from_lucas_na:NA:NA,EWAS_Hit:obesity:26977391:NA,EWAS_Hit:rheumatoid arthritis:23334450:1.75e-08,EWAS_Hit:tissue:30602389:3.5e-93,EWAS_Hit:tissuesignature_bloodgse35069_eosinophil.vs.panimmune:NA:NA
cg00006986_BC21	5hmC:1-b1
cg00007076_BC21	EWAS_Hit:age:28811542:2.44e-16,EWAS_Hit:age:33450751:1.8e-06,EWAS_Hit:aggressive behaviour:33420481:3.3e-05,EWAS_Hit:aging:28603561:3.18e-05,EWAS_Hit:cognitive abilities: digit test:29311653,EWAS_Hit:cognitive function:29311653:2.93e-05,EWAS_Hit:crohn's disease:27886173:5.4e-05,EWAS_Hit:educational attainment:29086770:3.48e-05,EWAS_Hit:inflammatory bowel disease:27886173:5.1e-07,EWAS_Hit:maternal…
cg00007239_BC21	EWAS_Hit:age:33450751:1.8e-14,EWAS_Hit:epitoc2-hypoclock-missing_na:NA:NA,EWAS_Hit:high saturated fatty acids diet:28275132:2.68e-05,EWAS_Hit:tissue:30602389:9e-08
cg00007420_BC21	EWAS_Hit:age*sex:33450751:2.9e-05,EWAS_Hit:age:33450751:0,EWAS_Hit:age:33450751:4e-06,EWAS_Hit:age:33450751:5.9e-11,EWAS_Hit:gulf war illness:30920300:0.000229159,EWAS_Hit:meqtl_20221117_meqtls.tsv:NA:NA,EWAS_Hit:meqtl_hawe_na:NA:NA,EWAS_Hit:sex:26500701:3.44e-06,EWAS_Hit:sex:26500701:3.56e-06,EWAS_Hit:sex:26500701:9.24e-08,EWAS_Hit:sex:33450751:2.2e-08,EWAS_Hit:tissue:30602389:2.5e-116
cg00007868_TC21	ENCODE_CRE:dELS
cg00007880_BC11	ENCODE_CRE:dELS
cg00007987_TC11	EWAS_Hit:age:33450751:0,EWAS_Hit:age:33450751:1.5e-07,EWAS_Hit:age:33450751:2.4e-09,EWAS_Hit:age:33450751:3.3e-38,EWAS_Hit:hiv infection:27105112:3.81e-05,EWAS_Hit:rheumatoid arthritis:23334450:3.9e-05,EWAS_Hit:smoking:27651444:0.000151170035944127,EWAS_Hit:smoking:27651444:1.2e-06,EWAS_Hit:smoking:31536415:4.55e-13,EWAS_Hit:smoking:31536415:4.5e-13,EWAS_Hit:smoking:33739972:NA,EWAS_Hit:tissue:30…
cg00008015_BC21	IntermediateMeth
cg00008033_TC21	EWAS_Hit:age:23177740:1.9e-06,EWAS_Hit:age:25404168:7.44e-08,EWAS_Hit:age:25404168:9.7e-18,EWAS_Hit:age:28811542:8.23e-08,EWAS_Hit:age:31426852:5.6e-10,EWAS_Hit:age:33450751:1.3e-07,EWAS_Hit:age:33450751:1.8e-36,EWAS_Hit:age:33450751:5.1e-07,EWAS_Hit:ageing:25888029:1.81e-11,EWAS_Hit:aging:25663950:2.89000006148399e-08,EWAS_Hit:aging:31739726:1.36e-07,EWAS_Hit:aging:31739726:2.24e-09,EWAS_Hit:pla…
cg00008500_TC11	ENCODE_CRE:dELS,EWAS_Hit:aging:29754148:NA
cg00008534_BC11	Other
cg00008553_TC21	ENCODE_CRE:dELS
cg00008629_TC21	EWAS_Hit:age*sex:33450751:7e-06,EWAS_Hit:age:28811542:9.58e-15,EWAS_Hit:age:33450751:0,EWAS_Hit:aging:29064478:3.34e-39,EWAS_Hit:alcohol consumption per day:27843151:2.56e-08,EWAS_Hit:alcohol consumption per day:27843151:5.79e-06,EWAS_Hit:alcohol consumption:27843151:2.56e-08,EWAS_Hit:alcohol consumption:31789449:1.2e-07,EWAS_Hit:alcohol consumption:31789449:8.6e-07,EWAS_Hit:ancestry:30563547:6.9…
cg00008648_TC11	Other
cg00008665_TC21	EWAS_Hit:age:33450751:0,EWAS_Hit:alcohol consumption:31789449:8.5e-05,EWAS_Hit:gestational age:25650246:4.82e-11,EWAS_Hit:meqtl_hawe_na:NA:NA,EWAS_Hit:tissue:30602389:2.1e-55,EWAS_Hit:tissuesignature_moss_cortical_neurons:NA:NA
cg00008671_TC21	EWAS_Hit:age:33450751:0,EWAS_Hit:alcohol consumption per day:27843151:3.45e-06,EWAS_Hit:alcohol consumption per day:27843151:6.52e-06,EWAS_Hit:alcohol consumption:31789449:1.3e-06,EWAS_Hit:alcohol consumption:31789449:3.7e-07,EWAS_Hit:alcohol consumption:31789449:7.68612e-12,EWAS_Hit:alcohol consumption:31789449:7.7e-12,EWAS_Hit:down syndrome:31843015:2.71e-07,EWAS_Hit:maternal overweight/obesity…
cg00008786_TC11	Other
cg00008800_BC11	EWAS_Hit:age:33450751:1.9e-09,EWAS_Hit:age:33450751:2.2e-06,EWAS_Hit:body mass index:NA:2.9e-05,EWAS_Hit:folic acid and vitamin b12 supplementation:29135286:3.14e-06,EWAS_Hit:infertility:30239288:NA,EWAS_Hit:infertility:30358834:NA,EWAS_Hit:schizophrenia:27572077:1.45e-05,EWAS_Hit:schizophrenia:27572077:2.84e-07,EWAS_Hit:sex:33450751:1.3e-05,EWAS_Hit:tissue:30602389:1.8e-37,EWAS_Hit:waist circumf…
cg00008893_BC21	EWAS_Hit:tissuesignature_salivagse147318_cd45pos.vs.largecell:NA:NA
cg00008971_BC21	EWAS_Hit:age:33450751:4.3e-09,EWAS_Hit:age:33450751:5.4e-05,EWAS_Hit:meqtl_20221117_meqtls.tsv:NA:NA,EWAS_Hit:tissue:30602389:5.2e-65
cg00009001_BC21	EWAS_Hit:age:33450751:0,EWAS_Hit:age:33450751:3.6e-09,EWAS_Hit:age:33450751:7.4e-06,EWAS_Hit:age:33450751:7.6e-18,EWAS_Hit:sex:33450751:1.3e-06,EWAS_Hit:tissue:30602389:3.6e-79,EWAS_Hit:tissuesignature_moss_lung_cells:NA:NA,EWAS_Hit:tissuesignature_neuvsnonneugse41826_neuron.vs.glia:NA:NA
cg00009053_BC21	EWAS_Hit:age:33450751:0,EWAS_Hit:aging:29064478:1.25e-84,EWAS_Hit:alcohol consumption:31789449:6.6e-05,EWAS_Hit:fetal vs adult liver:25282492:2.61e-52,EWAS_Hit:gestational age:27717397:6.98e-05,EWAS_Hit:meqtl_hawe_na:NA:NA,EWAS_Hit:sex:26500701:8.7e-16,EWAS_Hit:sex:26500701:9.76e-06,EWAS_Hit:sex:33450751:0,EWAS_Hit:tissue:30602389:1.1e-74
cg00009088_TC21	EWAS_Hit:age:33450751:0,EWAS_Hit:air pollution (no2):29410382:0.00049000000581145,EWAS_Hit:gestational age:27717397:9.03e-06,EWAS_Hit:leukoaraiosis (la):29875652:NA,EWAS_Hit:maternal smoking in pregnancy:27040690:2.16e-05,EWAS_Hit:maternal smoking:27040690:2.16e-05,EWAS_Hit:primary sjogrens syndrome:26857698:1.24e-07,EWAS_Hit:smoking (newborn):27040690:0.00507144515672396,EWAS_Hit:systemic lupus …
cg00009292_TC11	EWAS_Hit:age:33450751:2.5e-44,EWAS_Hit:age:33450751:9.4e-08,EWAS_Hit:age:33450751:9e-05,EWAS_Hit:hiv infection:27105112:2.16e-05,EWAS_Hit:meqtl_hawe_na:NA:NA,EWAS_Hit:rheumatoid arthritis:23334450:1.53e-07,EWAS_Hit:tissue:30602389:3.8e-30
cg00009349_TC21	EWAS_Hit:age:33450751:2e-12,EWAS_Hit:atherosclerosis:25091541:1.08e-09,EWAS_Hit:hiv infection:27105112:5.46e-12
cg00009421_BC21	EWAS_Hit:fetal vs adult liver:25282492:1.32e-33,EWAS_Hit:tissue:30602389:8e-07,EWAS_Hit:tissuesignature_moss_hepatocytes:NA:NA
cg00009436_BC21	EWAS_Hit:age:33450751:0,EWAS_Hit:age:33450751:9e-08,EWAS_Hit:ehr_mrs_ucla_obesity:NA:NA,EWAS_Hit:rheumatoid arthritis:23334450:1.44e-07,EWAS_Hit:tissue:30602389:3.1e-05
cg00009436_BC22	EWAS_Hit:age:33450751:0,EWAS_Hit:age:33450751:9e-08,EWAS_Hit:ehr_mrs_ucla_obesity:NA:NA,EWAS_Hit:rheumatoid arthritis:23334450:1.44e-07,EWAS_Hit:tissue:30602389:3.1e-05
cg00009644_BC21	ENCODE_CRE:CTCF-only,CTCF-bound
cg00009871_BC21	EWAS_Hit:age:23177740:7.6e-05,EWAS_Hit:age:33450751:0,EWAS_Hit:age:33450751:1.7e-06,EWAS_Hit:clock_leega:NA:NA,EWAS_Hit:gestational age:33564054:1.7e-05,EWAS_Hit:tissue:30602389:1.1e-90
cg00009922_BC21	EWAS_Hit:age:33450751:0,EWAS_Hit:age:33450751:2.2e-05,EWAS_Hit:ageing:25888029:2.1e-08,EWAS_Hit:inflamed crohn's disease (cd):32251296:NA,EWAS_Hit:tissue:30602389:9.7e-30
cg00010046_BC21	EWAS_Hit:age:33450751:2.7e-09,EWAS_Hit:bariatric surgery:31959221:8.79834e-11,EWAS_Hit:ischaemic stroke:32202197:1.5e-10,EWAS_Hit:ischaemic stroke:32202197:1.8e-06,EWAS_Hit:schizophrenia:26619358:7.25000006696064e-08,EWAS_Hit:tissue:30602389:8.6e-05
cg00010074_TC11	5hmC:27-b6
cg00010078_TC21	EWAS_Hit:age:33450751:0,EWAS_Hit:age:33450751:8.8e-10,EWAS_Hit:atopy:30584054:1.5e-07,EWAS_Hit:gestational age:25650246:2.78e-19,EWAS_Hit:gestational age:27717397:8.47e-07,EWAS_Hit:multiple sclerosis:30479356:NA,EWAS_Hit:myalgic encephalomyelitis/chronic fatigue syndrome:30036399:7.06e-05,EWAS_Hit:primary sjogrens syndrome:26857698:6.23e-15,EWAS_Hit:sex:33450751:1.7e-05,EWAS_Hit:systemic lupus er…
cg00010187_BC21	EWAS_Hit:tissuesignature_lymphocyte.hypo:NA:NA
cg00010288_TC21	EWAS_Hit:blood_deconvolution_extended_from_lucas_na:NA:NA
cg00010445_BC21	EWAS_Hit:age 4 vs age 0:28056824:4.28e-52,EWAS_Hit:age:33450751:0,EWAS_Hit:age:33450751:4e-13,EWAS_Hit:age:33450751:8.6e-08,EWAS_Hit:aging:30626398:1.78024e-08,EWAS_Hit:down syndrome:29601581:0.000259358,EWAS_Hit:fetal vs adult liver:25282492:7.02e-45,EWAS_Hit:myalgic encephalomyelitis/chronic fatigue syndrome:30036399:3.01e-05,EWAS_Hit:smoking:27142338:4.6e-07,EWAS_Hit:smoking:27651444:3.7e-14,E…
cg00010672_BC21	EWAS_Hit:age:33450751:3.9e-08,EWAS_Hit:age:33450751:6.5e-05,EWAS_Hit:air pollution (no2):29410382:0.00015399999392684,EWAS_Hit:down syndrome:29601581:0.000837679,EWAS_Hit:primary sjogrens syndrome:26857698:6.63e-09,EWAS_Hit:primary sj√∂gren's syndrome (pss):26183421:0.0009254,EWAS_Hit:sex:33450751:5.7e-06,EWAS_Hit:systemic lupus erythematosus (sle):29437559:4.8e-44,EWAS_Hit:systemic lupus erythem…
cg00010789_TC21	EWAS_Hit:age:33450751:2.8e-08,EWAS_Hit:hiv infection:27105112:8.48e-18,EWAS_Hit:prenatal arsenic exposure:25304211:0.00059595098719
cg00010852_TC21	BLUEPRINT_Signature:ProgenitorCell.CD3p.CD4CD8Double.in.Thymus-Hyper
cg00010940_TC21	ENCODE_CRE:pELS
cg00010946_BC21	EWAS_Hit:age:33450751:0,EWAS_Hit:gulf war illness:30920300:0.001030399
cg00011113_TC21	BLUEPRINT_Signature:BCell.Naive.CordBlood.in.CordBlood-Hyper,EWAS_Hit:papuan ancestry:32453742:2.4e-06
cg00011122_BC21	EWAS_Hit:age:33450751:0,EWAS_Hit:age:33450751:8e-06,EWAS_Hit:behcet's disease:30863869:7.46e-06,EWAS_Hit:hiv infection:27105112:1.69e-06,EWAS_Hit:rheumatoid arthritis:23334450:3.87e-16
cg00011202_BC21	Other
cg00011239_TC21	EWAS_Hit:age:33450751:4.4e-06,EWAS_Hit:air pollution (no2):29410382:0.00050999998347833,EWAS_Hit:fetal vs adult liver:25282492:6.94e-30,EWAS_Hit:meqtl_hawe_na:NA:NA,EWAS_Hit:tissue:30602389:1e-101
cg00011459_TC21	EWAS_Hit:gestational age:27717397:3.97e-05,EWAS_Hit:railway day-evening-night noise:32484729:9.94e-05,EWAS_Hit:smoking:32731254:7.37e-06,EWAS_Hit:tissue:30602389:1.3e-25,EWAS_Hit:train noise pollution:32484729:9.9e-05
cg00011754_BC21	EWAS_Hit:age:33450751:2.4e-06,EWAS_Hit:age:33450751:7.7e-11,EWAS_Hit:age:33450751:9.9e-10,EWAS_Hit:smoking:25424692:5.3e-05,EWAS_Hit:tissue:30602389:2.6e-163
cg00011762_TC21	Other
cg00011854_BC11	Other
cg00011924_TC11	EWAS_Hit:age 4 vs age 0:28056824:5.86e-55,EWAS_Hit:age:33450751:0,EWAS_Hit:age:33450751:9.5e-13,EWAS_Hit:leukoaraiosis (la):29875652:NA,EWAS_Hit:marioni-mrs-missing_na:NA:NA,EWAS_Hit:tissue:30602389:1.9e-125
cg00011943_TC21	ENCODE_CRE:CTCF-only,CTCF-bound
cg00011951_BC11	Other
cg00012100_BC21	EWAS_Hit:phelan-mcdermid syndrome:33407854:3.36207e-08
cg00012109_BC11	Other
cg00012110_TC11	Other
cg00012194_BC11	5hmC:31-b7,EWAS_Hit:age:33450751:1.7e-06,EWAS_Hit:tissue:30602389:2.2e-160
cg00012199_BC11	EWAS_Hit:age:33450751:1.6e-05,EWAS_Hit:age:33450751:4.1e-07,EWAS_Hit:tissue:30602389:3.3e-09
cg00012238_BC21	EWAS_Hit:infertility:25753583:NA,EWAS_Hit:meqtl_hawe_na:NA:NA,EWAS_Hit:tissue:30602389:1.1e-47
cg00012362_BC21	EWAS_Hit:age:33450751:0,EWAS_Hit:age:33450751:9.7e-12,EWAS_Hit:ancestry:30563547:2.78e-13,EWAS_Hit:fetal vs adult liver:25282492:1.34e-17,EWAS_Hit:psoriasis:30092825:4.04e-11,EWAS_Hit:tissue:30602389:4.9e-92
cg00012362_BC22	EWAS_Hit:age:33450751:0,EWAS_Hit:age:33450751:9.7e-12,EWAS_Hit:ancestry:30563547:2.78e-13,EWAS_Hit:fetal vs adult liver:25282492:1.34e-17,EWAS_Hit:psoriasis:30092825:4.04e-11,EWAS_Hit:tissue:30602389:4.9e-92
cg00012386_TC21	EWAS_Hit:age:33450751:1.2e-10,EWAS_Hit:age:33450751:4.6e-05,EWAS_Hit:marioni-mrs-missing_na:NA:NA,EWAS_Hit:rheumatoid arthritis:23334450:9.3e-11
cg00012522_TC11	EWAS_Hit:age:33450751:1.5e-125,EWAS_Hit:age:33450751:2.6e-08,EWAS_Hit:age:33450751:2.8e-17,EWAS_Hit:helicobacter pylori infection:29574700:1.6e-05,EWAS_Hit:hepatitis b virus (hbv)-related liver disease progression:32513305:NA,EWAS_Hit:smoking:31552803:1.7e-08,EWAS_Hit:tissue:30602389:1.6e-07
cg00012576_TC21	EWAS_Hit:age 4 vs age 0:28056824:8.01e-39,EWAS_Hit:age:28811542:2.56e-11,EWAS_Hit:age:33450751:0,EWAS_Hit:age:33450751:2.2e-06,EWAS_Hit:age:33450751:6.1e-06,EWAS_Hit:asthma:27942592:1.34e-06,EWAS_Hit:maternal body mass index:29016858:1.4e-10,EWAS_Hit:obesity:26977391:NA,EWAS_Hit:schizophrenia:33646943:1.2e-13,EWAS_Hit:schizophrenia:33646943:4.4e-08,EWAS_Hit:tissue:30602389:2.1e-69
cg00012638_BC21	EWAS_Hit:age:33450751:0,EWAS_Hit:age:33450751:3.9e-23,EWAS_Hit:gestational age:27717397:1.68e-05,EWAS_Hit:gestational age:27717397:3.93e-05,EWAS_Hit:meqtl_20221117_meqtls.tsv:NA:NA,EWAS_Hit:tissue:30602389:1.1e-31
cg00012698_TC21	EWAS_Hit:age:33450751:5.5e-13,EWAS_Hit:asthma:27942592:3.02e-05,EWAS_Hit:maternal overweight/obesity:29016858:8.3e-08,EWAS_Hit:tissue:30602389:8.3e-147,EWAS_Hit:tissuesignature_moss_prostate:NA:NA,EWAS_Hit:tissuesignature_nu-prostate:NA:NA
cg00012701_BC11	EWAS_Hit:in utero arsenic exposure:23757598:4.59000002592802e-05,EWAS_Hit:meqtl_20221117_meqtls.tsv:NA:NA
cg00012761_TC21	EWAS_Hit:tissuesignature_salivagse147318_cd45pos.vs.largecell:NA:NA
cg00012795_BC11	Other
cg00013301_BC21	EWAS_Hit:age:33450751:2.3e-14,EWAS_Hit:meqtl_hawe_na:NA:NA,EWAS_Hit:tissue:30602389:4.5e-33
cg00013349_BC21	EWAS_Hit:age:33450751:0,EWAS_Hit:age:33450751:1.8e-06,EWAS_Hit:ageing:25888029:1.55e-12,EWAS_Hit:primary sjogrens syndrome:26857698:7.7e-09,EWAS_Hit:schizophrenia:27572077:1.08e-06,EWAS_Hit:systemic lupus erythematosus (sle):29437559:1.1e-34,EWAS_Hit:systemic lupus erythematosus (sle):31428085:1.07e-34,EWAS_Hit:tissue:30602389:8.9e-52
cg00013530_TC21	Other
cg00013655_BC11	CoRSIV,EWAS_Hit:tissue:30602389:1.7e-14
cg00013688_TC21	ENCODE_CRE:dELS
cg00013691_TC21	5hmC:15-b4
cg00013733_TC21	EWAS_Hit:chronic kidney disease:29097680:2.3e-06,EWAS_Hit:down syndrome:29601581:9.64e-05,EWAS_Hit:estimated glomerular filtration rate (egfr):29097680:2.3e-06,EWAS_Hit:tissue:30602389:1.1e-07
cg00013899_TC21	EWAS_Hit:age:33450751:0,EWAS_Hit:age:33450751:7.9e-09,EWAS_Hit:age:33450751:8.4e-35,EWAS_Hit:alcohol consumption per day:27843151:1.26e-05,EWAS_Hit:asthma:27942592:5.27e-05,EWAS_Hit:smoking:27651444:0.0300641802091171,EWAS_Hit:smoking:31536415:7.72e-08,EWAS_Hit:smoking:31536415:7.7e-08,EWAS_Hit:tissue:30602389:2.2e-160
cg00014078_BC21	5hmC:stomach-Hyper
cg00014104_BC21	EWAS_Hit:age:33450751:0,EWAS_Hit:fractional exhaled nitric oxide:31300640:0.000402,EWAS_Hit:marioni-mrs-missing_na:NA:NA,EWAS_Hit:sex:26500701:2.76e-08,EWAS_Hit:sex:26500701:4.39e-15,EWAS_Hit:sex:33450751:0,EWAS_Hit:smoking (newborn):27040690:0.0243481273225405,EWAS_Hit:tissue:30602389:3.4e-110
cg00014112_TC11	EWAS_Hit:age:33450751:8.8e-05,EWAS_Hit:tissue:30602389:3.5e-106,EWAS_Hit:tissuesignaturezhu2022_bladder|liver|oe|pancreas|pancreas9ct|prostate|skin:NA:NA
cg00014118_BC21	EWAS_Hit:gestational age:25650246:9.22e-11,EWAS_Hit:sex:33450751:1.2e-12,EWAS_Hit:tissue:30602389:5.4e-32,EWAS_Hit:tissuesignature_moss_cortical_neurons:NA:NA,IntermediateMeth
cg00014176_TC21	Other
cg00014333_TC21	EWAS_Hit:age 4 vs age 0:28056824:8.69e-36,EWAS_Hit:age:33450751:0,EWAS_Hit:gestational age:25650246:3.97e-09,EWAS_Hit:maternal overweight/obesity:29016858:3.1e-09,EWAS_Hit:sex:33450751:1e-06,EWAS_Hit:tissue:30602389:3.2e-26
cg00014375_TC21	ENCODE_CRE:pELS
cg00014380_BC11	Other
cg00014621_BC11	CoRSIV,ENCODE_CRE:dELS
cg00014751_TC11	Other
cg00014754_TC21	EWAS_Hit:age:33450751:0,EWAS_Hit:air pollution (no2):29410382:0.00017699999443721,EWAS_Hit:hiv infection:27105112:1.39e-07,EWAS_Hit:meqtl_20221117_meqtls.tsv:NA:NA,EWAS_Hit:tissue:30602389:1.7e-119
cg00014830_TC21	EWAS_Hit:age:33450751:0,EWAS_Hit:marioni-mrs-missing_na:NA:NA,EWAS_Hit:tissue:30602389:1.3e-119
cg00015002_BC21	Other
cg00015319_BC21	EWAS_Hit:age:25404168:4.04e-06,EWAS_Hit:age:25404168:9.87e-17,EWAS_Hit:age:33450751:2.6e-07,EWAS_Hit:aging:30264654:2.65e-10,EWAS_Hit:aging:30264654:2.7e-10,EWAS_Hit:prenatal phthalate exposure:28556291:8.88e-05,EWAS_Hit:sex:26500701:8.97e-14,EWAS_Hit:sex:33450751:1.9e-12,EWAS_Hit:tissue:30602389:1.1e-48
cg00015340_BC21	CpG_ATAC_correlation:-,EWAS_Hit:age:33450751:3.2e-11,EWAS_Hit:age:33450751:4e-08,EWAS_Hit:tissue:30602389:3.4e-73
cg00015373_BC21	EWAS_Hit:age:33450751:1.7e-05,EWAS_Hit:age:33450751:7.2e-10,EWAS_Hit:marioni-mrs-missing_na:NA:NA,EWAS_Hit:tissue:30602389:1.3e-51
cg00015699_TC11	EWAS_Hit:age:33450751:1.1e-06,EWAS_Hit:age:33450751:2e-07,EWAS_Hit:age:33450751:6.7e-28,EWAS_Hit:meqtl_hawe_na:NA:NA,EWAS_Hit:prenatal arsenic exposure:25304211:0.00019941899518016,EWAS_Hit:tissue:30602389:8.1e-05
cg00015769_TC21	CpG_ATAC_correlation:-
cg00015801_TC21	EWAS_Hit:aging:29754148:NA,EWAS_Hit:aging:30626398:2.26939e-10,EWAS_Hit:ancestry:30563547:2.51e-07,EWAS_Hit:down syndrome:31843015:7.73e-07
cg00016226_TC11	EWAS_Hit:tissuesignaturezhu2022_breast|skin:NA:NA
cg00016255_TC21	EWAS_Hit:age:23177740:7.9e-05,EWAS_Hit:age:33450751:0,EWAS_Hit:age:33450751:5.3e-06,EWAS_Hit:aging:31739726:3.15e-05,EWAS_Hit:gestational diabetes mellitus:29470513:0.000877482,EWAS_Hit:primary sj√∂gren's syndrome (pss):26183421:0.0001368,EWAS_Hit:setd1b-related syndrome:31685013:2.63e-05,EWAS_Hit:tissue:30602389:2.5e-131
cg00016406_TC11	EWAS_Hit:age:33450751:2.5e-54,EWAS_Hit:age:33450751:5.8e-11,EWAS_Hit:diastolic blood pressure:29930403:1.62e-06,EWAS_Hit:mean arterial pressure:29930403:1.52e-05
cg00016576_TC21	Other
cg00016685_TC21	5hmC:34-b7
cg00016686_TC21	5hmC:42-b8
cg00016687_BC21	5hmC:42-b8
cg00016814_BC21	EWAS_Hit:age:33450751:6.1e-05,EWAS_Hit:glucocorticoid exposure:30821055:3.59e-05,EWAS_Hit:tissue:30602389:1.1e-15
cg00017157_BC21	EWAS_Hit:age:33450751:3.1e-09,EWAS_Hit:gestational diabetes mellitus:29596946:NA,EWAS_Hit:maternal alcohol consumption:29172695:0.00031500001205131,EWAS_Hit:smoking:28576685:4.54e-07
cg00017248_TC21	ENCODE_CRE:pELS
cg00017362_TC21	EWAS_Hit:autistic traits:31346403:2.5e-05,EWAS_Hit:tissue:30602389:1.7e-108
cg00017502_TC11	BLUEPRINT_Signature:Neutrophil.Mature.CordBlood.in.Myeloid-Hypo
cg00017546_TC21	EWAS_Hit:age:33450751:0,EWAS_Hit:age:33450751:5e-05,EWAS_Hit:age:33450751:9.1e-05,EWAS_Hit:alcohol consumption:31789449:1.5e-05,EWAS_Hit:alcohol consumption:31789449:8.8e-06,EWAS_Hit:maternal alcohol consumption:29172695:0.00060899998061358,EWAS_Hit:meqtl_20221117_meqtls.tsv:NA:NA,EWAS_Hit:meqtl_hawe_na:NA:NA,EWAS_Hit:tissue:30602389:2.7e-140
cg00017826_TC11	EWAS_Hit:age:33450751:0,EWAS_Hit:age:33450751:3e-05,EWAS_Hit:down syndrome:29601581:1.8e-05,EWAS_Hit:gestational age:25650246:1.24e-12,EWAS_Hit:gestational age:27717397:5.06e-08,EWAS_Hit:primary sjogrens syndrome:26857698:5.92e-10,EWAS_Hit:primary sj√∂gren's syndrome (pss):24574234:NA,EWAS_Hit:smoking:31536415:2.2e-06,EWAS_Hit:tissue:30602389:2.7e-13
cg00017842_TC21	EWAS_Hit:age:23177740:2.9e-06,EWAS_Hit:age:33450751:0,EWAS_Hit:age:33450751:2.4e-14,EWAS_Hit:clock_skin:NA:NA,EWAS_Hit:gestational age:25650246:3.24e-08,EWAS_Hit:obesity:26977391:NA,EWAS_Hit:preterm birth:28428831:NA,EWAS_Hit:type 2 diabetes (t2d):26418287:9.13999974727631e-06,EWAS_Hit:type 2 diabetes (t2d):26977391:NA
cg00017931_TC21	EWAS_Hit:down syndrome:29601581:3.2e-06,EWAS_Hit:down syndrome:31843015:5.39e-10,EWAS_Hit:downs syndrome:33547282:1.6e-09,EWAS_Hit:downs syndrome:33547282:2.9e-08,EWAS_Hit:downs syndrome:33547282:3.7e-05,EWAS_Hit:downs syndrome:33547282:3.7e-08,EWAS_Hit:hypertensive disorders of pregnancy:31230546:2.7e-05,EWAS_Hit:nicolaides‚Äìbaraitser syndrome (ncbrs):30459321:1.462e-05,EWAS_Hit:sex:33450751:7.…
cg00017970_BC21	EWAS_Hit:age 4 vs age 0:28056824:1.82e-15,EWAS_Hit:age:33450751:0,EWAS_Hit:meqtl_20221117_meqtls.tsv:NA:NA,EWAS_Hit:obesity:29692867:0.00052,EWAS_Hit:sex:26500701:3.05e-05,EWAS_Hit:sex:26500701:4.49e-05,EWAS_Hit:sex:33450751:0,EWAS_Hit:tissue:30602389:9.9e-74
cg00018216_TC21	Other
cg00018458_TC21	ENCODE_CRE:PLS
cg00018514_TC21	ENCODE_CRE:pELS
cg00018572_TC21	Other
cg00018575_TC21	ENCODE_CRE:pELS
cg00018840_BC11	5hmC:8-b2
cg00019085_TC11	EWAS_Hit:crohn's disease:27886173:3.3e-07,EWAS_Hit:inflammatory bowel disease:27886173:1.1e-12,EWAS_Hit:ulcerative colitis:27886173:2e-09
cg00019275_TC21	EWAS_Hit:age:33450751:0,EWAS_Hit:primary sj√∂gren's syndrome (pss):26183421:0.000648,EWAS_Hit:tissue:30602389:1.2e-32
cg00019308_TC21	EWAS_Hit:age:33450751:6e-05,EWAS_Hit:tissue:30602389:3.4e-06
cg00019495_TC21	EWAS_Hit:age:33450751:0,EWAS_Hit:age:33450751:1.8e-09,EWAS_Hit:age:33450751:3.7e-10,EWAS_Hit:maternal lead exposure:28858830:9.49e-05,EWAS_Hit:pre- and post-lenalidomide treatment in patients with myelodysplastic syndrome with isolated deletion (5q):33903952:NA,EWAS_Hit:primary sj√∂gren's syndrome (pss):26183421:0.0007093,EWAS_Hit:tissue:30602389:3.5e-70
cg00019759_BC21	EWAS_Hit:age 4 vs age 0:28056824:1.6e-27,EWAS_Hit:age:23177740:3.4e-11,EWAS_Hit:age:28811542:1.11e-08,EWAS_Hit:age:33450751:0,EWAS_Hit:age:33450751:1.7e-07,EWAS_Hit:aging:33276343:2.2101e-161,EWAS_Hit:high saturated fatty acids diet:28275132:5.41e-05,EWAS_Hit:sex:26500701:2.81e-10,EWAS_Hit:sex:33450751:1e-10,EWAS_Hit:tissue:30602389:8.3e-46
cg00019838_BC21	EWAS_Hit:age:33450751:0,EWAS_Hit:age:33450751:5.7e-06,EWAS_Hit:ehr_mrs_ucla_cephalosporins_-_3rd_generation:NA:NA,EWAS_Hit:tissue:30602389:8.1e-29
cg00019838_BC22	EWAS_Hit:age:33450751:0,EWAS_Hit:age:33450751:5.7e-06,EWAS_Hit:ehr_mrs_ucla_cephalosporins_-_3rd_generation:NA:NA,EWAS_Hit:tissue:30602389:8.1e-29
cg00019841_BC11	EWAS_Hit:age:33450751:1.6e-08,EWAS_Hit:age:33450751:7.9e-13,EWAS_Hit:birthweight:31015461:1.2e-06,EWAS_Hit:ehr_mrs_ucla_sleep_disorders:NA:NA,EWAS_Hit:preterm birth:28428831:NA,EWAS_Hit:sex:26500701:1.34e-12,EWAS_Hit:sex:33450751:0,EWAS_Hit:tissue:30602389:7.1e-50
cg00019841_BC12	EWAS_Hit:age:33450751:1.6e-08,EWAS_Hit:age:33450751:7.9e-13,EWAS_Hit:birthweight:31015461:1.2e-06,EWAS_Hit:ehr_mrs_ucla_sleep_disorders:NA:NA,EWAS_Hit:preterm birth:28428831:NA,EWAS_Hit:sex:26500701:1.34e-12,EWAS_Hit:sex:33450751:0,EWAS_Hit:tissue:30602389:7.1e-50
cg00020043_BC21	ENCODE_CRE:pELS
cg00020052_TC21	EWAS_Hit:age:33450751:5.4e-12,EWAS_Hit:maternal depression:29026448:0.0002063,EWAS_Hit:meqtl_hawe_na:NA:NA,EWAS_Hit:schizophrenia:26619358:5.50999992299239e-08,EWAS_Hit:tissue:30602389:3.1e-21
cg00020352_BC11	EWAS_Hit:age:33450751:8.3e-08
cg00020417_TC21	Other
cg00020429_BC11	Other
cg00020474_BC21	EWAS_Hit:age:23177740:5.1e-10,EWAS_Hit:age:33450751:0,EWAS_Hit:age:33450751:4.8e-37,EWAS_Hit:age:33450751:5.6e-157,EWAS_Hit:ageing:25888029:5.38e-22,EWAS_Hit:aging:30626398:7.57861e-09,EWAS_Hit:crohn's disease (cd):27279921:3.36e-06,EWAS_Hit:down syndrome:31915063:NA,EWAS_Hit:fetal vs adult liver:25282492:1.48e-35,EWAS_Hit:gulf war illness:30920300:8.45e-05,EWAS_Hit:meqtl_hawe_na:NA:NA,EWAS_Hit:s…
cg00020501_BC21	Other
cg00020794_TC21	EWAS_Hit:age:33450751:3.2e-05,EWAS_Hit:polychlorinated biphenyls (pcbs) exposure:32660331:2.1e-07,EWAS_Hit:tissue:30602389:6.5e-07
cg00020991_TC21	EWAS_Hit:age 4 vs age 0:28056824:1.12e-91,EWAS_Hit:age:28811542:1.49e-26,EWAS_Hit:age:33450751:0,EWAS_Hit:age:33450751:1.2e-49,EWAS_Hit:ageing:25888029:5.43e-28,EWAS_Hit:aging:30626398:2.07977e-08,EWAS_Hit:aging:31739726:4.29e-07,EWAS_Hit:asthma:27942592:4.86e-06,EWAS_Hit:fetal vs adult liver:25282492:4.23e-52,EWAS_Hit:meqtl_hawe_na:NA:NA,EWAS_Hit:smoking:31552803:3.9e-08,EWAS_Hit:tissue:30602389…
cg00021275_TC21	EWAS_Hit:age*sex:33450751:4.2e-06,EWAS_Hit:age:23177740:1.9e-05,EWAS_Hit:perinatally acquired hiv:31324826:1.2e-05,EWAS_Hit:perinatally-acquired hiv:31324826:1.22e-05,EWAS_Hit:preeclampsia:28962690:3.20936735733746e-05,EWAS_Hit:preeclampsia:31230546:3.6e-06,EWAS_Hit:smoking:27651444:0.000175898276057906,EWAS_Hit:smoking:27651444:1.5e-06,EWAS_Hit:smoking:31536415:5.53e-13,EWAS_Hit:smoking:31536415…
cg00021325_BC21	EWAS_Hit:meqtl_hawe_na:NA:NA,EWAS_Hit:tissue:30602389:3.6e-09
cg00021513_BC21	EWAS_Hit:age:33450751:1.6e-09,EWAS_Hit:ehr_mrs_ucla_286.0:NA:NA,EWAS_Hit:gestational age:25650246:2.76e-09,EWAS_Hit:tissue:30602389:4.1e-07
cg00021532_BC21	EWAS_Hit:lung function decline:30343628:6.6e-06,EWAS_Hit:marioni-mrs-missing_na:NA:NA,EWAS_Hit:papuan ancestry proportions:32453742:1.34e-08,EWAS_Hit:papuan ancestry:32453742:1.3e-08,EWAS_Hit:tissue:30602389:1e-53
cg00021855_BC21	EWAS_Hit:age 4 vs age 0:28056824:4e-83,EWAS_Hit:age:33450751:0,EWAS_Hit:aging:29064478:9.61e-67,EWAS_Hit:allergic rhinitis:28755526:1.82000003405847e-05,EWAS_Hit:down syndrome:29601581:2.1e-09,EWAS_Hit:meqtl_hawe_na:NA:NA,EWAS_Hit:multiple sclerosis:30479356:NA
cg00021933_BC11	EWAS_Hit:age:33450751:2.9e-05,EWAS_Hit:age:33450751:9e-06,EWAS_Hit:androstenedione:NA:8.8e-05,EWAS_Hit:gestational age:33564054:1.9e-05,EWAS_Hit:reduced glutathione:27884142:1.88e-07,EWAS_Hit:tissue:30602389:4.5e-57,EWAS_Hit:tissuesignature_placenta.hypo:NA:NA,EWAS_Hit:total glutathione level:27884142:2.71e-07
cg00021945_BC11	EWAS_Hit:marioni-mrs-missing_na:NA:NA,EWAS_Hit:placental microbes:29240761:NA
cg00021978_TC21	EWAS_Hit:age:33450751:0,EWAS_Hit:fetal vs adult liver:25282492:3.26e-34,EWAS_Hit:mortality:29419728:0.00014044799900148,EWAS_Hit:sex:33450751:2.1e-05
cg00022024_BC21	EWAS_Hit:age:33450751:1.7e-06,EWAS_Hit:meqtl_hawe_na:NA:NA,EWAS_Hit:tissue:30602389:1.2e-66
cg00022059_TC21	EWAS_Hit:tissuesignature_pancreas.hypo:NA:NA
cg00022084_BC11	Other
cg00022101_BC21	EWAS_Hit:alcohol consumption per day:27843151:3.36e-07,EWAS_Hit:alcohol consumption:31789449:1e-07,EWAS_Hit:meqtl_hawe_na:NA:NA,EWAS_Hit:tissue:30602389:8.2e-11
cg00022145_TC21	EWAS_Hit:age:33450751:1.1e-05,EWAS_Hit:age:33450751:1.2e-15,EWAS_Hit:age:33450751:8.6e-05,EWAS_Hit:alzheimer's disease (ad):31775875:1.01e-06
cg00022189_BC21	Loyfer_Tissue_Signature:Bone_marrow.Erythrocyte_progenitors.in.All-Hypo,Loyfer_Tissue_Signature:Eryth-prog
cg00022235_BC21	EWAS_Hit:rheumatoid arthritis:28475762:1.96e-06,EWAS_Hit:tissue:30602389:3.3e-137,EWAS_Hit:tissuesignature_salivagse147318_cd45pos.vs.largecell:NA:NA
cg00022262_BC21	EWAS_Hit:age:33450751:7.2e-08,EWAS_Hit:tissue:30602389:1.4e-09
cg00022308_TC21	EWAS_Hit:tissue:30602389:8.7e-06
cg00022388_TC11	Other
cg00022658_BC11	Loyfer_Tissue_Signature:Saphenous.Vein.Endothel.in.All-Hypo
cg00022688_BC21	CpG_gene_correlation:ENSG00000197142:-,EWAS_Hit:tissue:30602389:2.4e-10
cg00022866_BC21	EWAS_Hit:age 4 vs age 0:28056824:2.14e-111,EWAS_Hit:age:33450751:0,EWAS_Hit:age:33450751:1.1e-13,EWAS_Hit:aging:29064478:5.31e-98,EWAS_Hit:aging:29754148:NA,EWAS_Hit:aging:30626398:1.00751e-08,EWAS_Hit:alcohol consumption per day:27843151:5.04e-05,EWAS_Hit:ancestry:30563547:4.57e-09,EWAS_Hit:ancestry:31399127:NA,EWAS_Hit:clock_knightga:NA:NA,EWAS_Hit:crohn's disease:27886173:2.5e-06,EWAS_Hit:feta…
cg00022871_BC21	EWAS_Hit:age:33450751:0,EWAS_Hit:il-13 treatment:26474238:8.38e-05,EWAS_Hit:meqtl_20221117_meqtls.tsv:NA:NA
cg00022887_BC11	Other
cg00023001_BC21	EWAS_Hit:age:33450751:3.1e-09,EWAS_Hit:age:33450751:9.2e-06,EWAS_Hit:hiv infection:27105112:4.66e-06,EWAS_Hit:tissuesignature_glial_cell.hyper:NA:NA
cg00023132_BC21	EWAS_Hit:age:33450751:3.8e-09,EWAS_Hit:tissuesignaturezhu2022_bladder|heart|pancreas|pancreas9ct|skin:NA:NA
cg00023288_BC21	EWAS_Hit:age:33450751:0,EWAS_Hit:kidney disease:25850930:6.19999993249321e-18,EWAS_Hit:prenatal arsenic exposure:25304211:5.27991971921438e-07,EWAS_Hit:rheumatoid arthritis:23334450:3e-09,EWAS_Hit:tissue:30602389:3.9e-05
cg00023511_BC11	Other
cg00023932_TC11	BLUEPRINT_Signature:BCell.Naive.in.Lymphoid-Hypo
cg00023933_TC21	BLUEPRINT_Signature:BCell.Naive.in.Lymphoid-Hypo
cg00023934_TC11	BLUEPRINT_Signature:BCell.Naive.in.Lymphoid-Hypo
cg00023982_TC11	5hmC:41-b8
cg00024192_TC11	EWAS_Hit:age:33450751:1.3e-10,EWAS_Hit:tissue:30602389:7e-81,SoloWCGW
cg00024269_TC21	EWAS_Hit:blood_deconvolution_extended_from_lucas_na:NA:NA,EWAS_Hit:end-stage kidney disease attributed to¬†diabetic kidney disease:33933144:5.06078e-14
cg00024304_TC21	Other
cg00024390_TC21	5hmC:50-b10
cg00024404_TC21	EWAS_Hit:age:33450751:9.4e-06,EWAS_Hit:alcohol consumption:31789449:3.3e-06,EWAS_Hit:blood_deconvolution_extended_from_lucas_promoter_associated:NA:NA,EWAS_Hit:schizophrenia:27572077:1.59e-05,EWAS_Hit:smoking cessation:25556184:NA,EWAS_Hit:smoking:25556184:2.43e-08,EWAS_Hit:smoking:27651444:0.00089999998454004,EWAS_Hit:smoking:27651444:1.53904550086885e-07,EWAS_Hit:smoking:27651444:3.9e-10,EWAS_H…
cg00024471_TC21	EWAS_Hit:age:33450751:0,EWAS_Hit:atopy:30584054:7.54e-07,EWAS_Hit:birthweight:31015461:1.4e-07,EWAS_Hit:fetal vs adult liver:25282492:1.67e-49,EWAS_Hit:fractional exhaled nitric oxide:31300640:0.000541,EWAS_Hit:gestational age:33564054:1.2e-10,EWAS_Hit:smoking:27651444:0.0242739391780797,EWAS_Hit:smoking:31552803:1.7e-09,EWAS_Hit:smoking:32729352:3.62e-05,EWAS_Hit:tissue:30602389:1.6e-89
cg00024494_TC21	EWAS_Hit:age:33450751:1.1e-21,EWAS_Hit:age:33450751:1.4e-14,EWAS_Hit:bicuspid aortic valve (bav):28444195:1.09e-05,EWAS_Hit:fetal vs adult liver:25282492:3.38e-42,EWAS_Hit:meqtl_hawe_na:NA:NA,EWAS_Hit:tissue:30602389:6.4e-171
cg00024516_BC21	EWAS_Hit:age:33450751:0,EWAS_Hit:age:33450751:4.5e-10,EWAS_Hit:ancestry:30563547:1.09e-08,EWAS_Hit:il-13 treatment:26474238:3.65e-05,EWAS_Hit:tissue:30602389:2.2e-73
cg00024674_TC21	EWAS_Hit:aging:31739726:5.54e-05
cg00024705_BC21	BLUEPRINT_Signature:TCell.Treg.in.All-Hypo
cg00024712_TC11	Other
cg00024720_TC21	ENCODE_CRE:dELS
cg00024792_TC21	Other
cg00024989_TC21	EWAS_Hit:age:33450751:2e-07,EWAS_Hit:age:33450751:3.9e-05,EWAS_Hit:birthweight:31015461:5.5e-05,EWAS_Hit:down syndrome:29601581:6.21e-05,EWAS_Hit:gestational age:25650246:3.8e-12,EWAS_Hit:gestational age:27717397:8.64e-10,EWAS_Hit:gestational age:27717397:8.8e-05,EWAS_Hit:gestational age:33564054:2.2e-06,EWAS_Hit:meqtl_hawe_na:NA:NA,EWAS_Hit:sex:26500701:1.08e-13,EWAS_Hit:smoking:27651444:0.02238…
cg00025002_TC21	Loyfer_Tissue_Signature:Breast.Luminal.Epithelial.in.All-Hypo
cg00025034_TC21	5hmC:25-b6
cg00025063_BC21	ENCODE_CRE:dELS
cg00025129_BC21	5hmC:44-b8
cg00025211_BC21	EWAS_Hit:age:33450751:0,EWAS_Hit:age:33450751:1.3e-05,EWAS_Hit:age:33450751:4.8e-05,EWAS_Hit:alcohol consumption per day:27843151:4.95e-06,EWAS_Hit:alcohol consumption:31789449:3.8e-11,EWAS_Hit:alcohol consumption:31789449:6.9e-05,EWAS_Hit:alcohol consumption:31789449:8.69505e-10,EWAS_Hit:alcohol consumption:31789449:8.7e-10,EWAS_Hit:sex:25249537:1.06e-09,EWAS_Hit:sex:25249537:2.87e-07,EWAS_Hit:s…
cg00025357_BC21	EWAS_Hit:age 4 vs age 0:28056824:7.72e-14,EWAS_Hit:age:33450751:0,EWAS_Hit:age:33450751:1.5e-07,EWAS_Hit:aging:29064478:2.74e-52,EWAS_Hit:atherosclerosis:25091541:7.24e-11,EWAS_Hit:food allergy:24762976:NA,EWAS_Hit:tissue:30602389:4.3e-18
cg00025496_BC11	EWAS_Hit:age:33450751:0,EWAS_Hit:age:33450751:3.6e-43,EWAS_Hit:age:33450751:6.6e-09,EWAS_Hit:age:33450751:6.7e-07,EWAS_Hit:fetal vs adult liver:25282492:8.97e-36,EWAS_Hit:gestational age:27717397:2.36e-06,EWAS_Hit:meqtl_hawe_na:NA:NA,EWAS_Hit:tissue:30602389:1.2e-163
cg00025526_BC21	EWAS_Hit:papuan ancestry:32453742:5.2e-06
cg00025591_BC21	EWAS_Hit:age:33450751:0,EWAS_Hit:age:33450751:2.1e-18,EWAS_Hit:age:33450751:4.7e-09,EWAS_Hit:age:33450751:5.2e-89,EWAS_Hit:tissue:30602389:1.3e-147,EWAS_Hit:tissuesignature_neuvsnonneugse41826_neuron.vs.glia:NA:NA
cg00025773_BC21	5hmC:19-b4
cg00025823_TC21	EWAS_Hit:age:33450751:4.6e-09,EWAS_Hit:crohn's disease:27886173:5.2e-07,EWAS_Hit:meqtl_20221117_meqtls.tsv:NA:NA,EWAS_Hit:tissue:30602389:1.8e-110,EWAS_Hit:tissuesignature_moss_pancreatic_acinar_cells:NA:NA,EWAS_Hit:tissuesignature_nglpe-centroacinar:NA:NA
cg00025991_BC11	ENCODE_CRE:pELS,EWAS_Hit:tissue:30602389:8.2e-63
cg00026030_TC21	EWAS_Hit:age:33450751:5.3e-08,EWAS_Hit:hiv infection:27105112:2.36e-12
cg00026033_BC11	EWAS_Hit:age:33450751:0,EWAS_Hit:age:33450751:2.3e-05,EWAS_Hit:aging:29064478:3.92e-46,EWAS_Hit:asthma:27942592:2.25e-06,EWAS_Hit:fatigue:26966136:8.64e-06,EWAS_Hit:fetal vs adult liver:25282492:4.92e-45,EWAS_Hit:gestational age:27717397:2.77e-05,EWAS_Hit:hypertensive disorders of pregnancy:31230546:3.6e-05,EWAS_Hit:inflammatory bowel disease:27886173:9e-05,EWAS_Hit:maternal hypertensive disorder…
cg00026290_TC21	EWAS_Hit:age:33450751:0,EWAS_Hit:age:33450751:1.1e-16,EWAS_Hit:down syndrome:29601581:0.000256488,EWAS_Hit:fetal vs adult liver:25282492:2.82e-24,EWAS_Hit:gestational age:27717397:2.28e-14,EWAS_Hit:primary sjogrens syndrome:26857698:1.28e-11,EWAS_Hit:tissue:30602389:6.2e-98,EWAS_Hit:tissuesignature_salivagse147318_cd45pos.vs.largecell:NA:NA
cg00026346_TC21	EWAS_Hit:inflammatory bowel disease:32281463:0.001432364,EWAS_Hit:sex:33450751:7.5e-05,EWAS_Hit:tissue:30602389:2.8e-10,EWAS_Hit:tissuesignature_moss_colon_epithelial_cells:NA:NA
cg00026362_BC21	EWAS_Hit:age:33450751:0,EWAS_Hit:age:33450751:9.2e-05,EWAS_Hit:aging:29064478:9.27e-95,EWAS_Hit:aging:30626398:6.87932e-09,EWAS_Hit:ancestry:30563547:1.91e-18,EWAS_Hit:fetal vs adult liver:25282492:7.24e-48,EWAS_Hit:gestational age:27717397:4.39e-07,EWAS_Hit:gestational age:27717397:5.99e-12,EWAS_Hit:gestational age:33564054:7.9e-10,EWAS_Hit:hypertensive disorders of pregnancy:31230546:1.6e-05,EW…
cg00026394_TC21	CpG_gene_correlation:ENSG00000107404:-
cg00026412_BC21	EWAS_Hit:age:33450751:1.3e-07,EWAS_Hit:maternal stress:30001177:4.12e-05,EWAS_Hit:physical activity and low-energy diet during pregnancy:33431374:1.5e-05,EWAS_Hit:physical activity and low-energy diet during pregnancy:33431374:1.8e-05,EWAS_Hit:physical activity and low-energy diet during pregnancy:33431374:2.3e-05,EWAS_Hit:physical activity and low-energy diet during pregnancy:33431374:2e-05,EWAS…
cg00026546_BC21	EWAS_Hit:age:33450751:6.5e-09,EWAS_Hit:il-13 treatment:26474238:4.04e-05
cg00026553_BC21	EWAS_Hit:alcohol consumption per day:27843151:3.43e-08,EWAS_Hit:alcohol consumption:27843151:3.43e-08,EWAS_Hit:alcohol consumption:30938765:0.0323,EWAS_Hit:gestational age:27717397:1.16e-07,EWAS_Hit:gestational age:33564054:1.8e-07,EWAS_Hit:meqtl_hawe_na:NA:NA,EWAS_Hit:tissue:30602389:9.3e-43
cg00026570_BC21	Other
cg00026776_TC21	EWAS_Hit:meqtl_20221117_meqtls.tsv:NA:NA
cg00026891_BC21	EWAS_Hit:fractional exhaled nitric oxide:31300640:5.22e-09
cg00026909_BC21	EWAS_Hit:age:33450751:0,EWAS_Hit:age:33450751:2.4e-06,EWAS_Hit:age:33450751:7.7e-10,EWAS_Hit:down syndrome:29601581:0.00078411,EWAS_Hit:fetal vs adult liver:25282492:6.59e-24,EWAS_Hit:gestational age:25650246:4.98e-14,EWAS_Hit:hepatitis b virus (hbv)-related liver disease progression:32513305:NA,EWAS_Hit:meqtl_20221117_meqtls.tsv:NA:NA,EWAS_Hit:sex:33450751:6.1e-13,EWAS_Hit:tissue:30602389:3.4e-72
cg00026958_TC21	ENCODE_CRE:dELS
cg00026974_BC11	EWAS_Hit:child abuse:23332324:2e-09,EWAS_Hit:hiv infection:27105112:3.53e-09,EWAS_Hit:tissue:30602389:2.5e-05
cg00027083_BC11	EWAS_Hit:age 4 vs age 0:28056824:8.52e-13,EWAS_Hit:age:28811542:4.48e-05,EWAS_Hit:age:33450751:0,EWAS_Hit:age:33450751:3.3e-171,EWAS_Hit:age:33450751:9.6e-23,EWAS_Hit:ageing:25888029:1.45e-13,EWAS_Hit:aging:31739726:6.95e-08,EWAS_Hit:primary sj√∂gren's syndrome (pss):26183421:0.0007093,EWAS_Hit:smoking:31552803:1.9e-11,EWAS_Hit:tissue:30602389:5.3e-41
cg00027114_BC21	EWAS_Hit:age:33450751:2e-11,EWAS_Hit:atherosclerosis:25091541:5.12e-11,EWAS_Hit:psoriasis:30092825:5.99e-12,EWAS_Hit:tissue:30602389:1.1e-87
cg00027232_BC21	EWAS_Hit:age:33450751:2.1e-14,EWAS_Hit:age:33450751:2.9e-15,EWAS_Hit:fractional exhaled nitric oxide:31300640:1.09e-07,EWAS_Hit:gestational age:27717397:5.83e-08,EWAS_Hit:m00054_tryptophan:24014485:8.2e-10,EWAS_Hit:multiple sclerosis:30479356:NA,EWAS_Hit:tissue:30602389:1.5e-14,EWAS_Hit:tissuesignature_moss_neutrophils_epic:NA:NA
cg00027261_TC21	Loyfer_Tissue_Signature:Pharynx.Epithelial.in.Epithelial-Hypo
cg00027454_TC21	EWAS_Hit:sex:25381334:8.7e-43,EWAS_Hit:tissue:30602389:1.6e-32,XCILinkedWGBSSorted
cg00027586_TC21	EWAS_Hit:tissue:30602389:1.8e-44,EWAS_Hit:weight loss:33198820:4.89e-05
cg00027637_TC21	EWAS_Hit:age:33450751:0,EWAS_Hit:age:33450751:7.2e-05,EWAS_Hit:down syndrome:29601581:0.000269997,EWAS_Hit:ehr_mrs_ucla_dibenzapines:NA:NA,EWAS_Hit:fetal vs adult liver:25282492:1.87e-39,EWAS_Hit:rheumatoid arthritis:23334450:8.91e-08,EWAS_Hit:tissue:30602389:2.6e-139
cg00027637_TC22	EWAS_Hit:age:33450751:0,EWAS_Hit:age:33450751:7.2e-05,EWAS_Hit:down syndrome:29601581:0.000269997,EWAS_Hit:ehr_mrs_ucla_dibenzapines:NA:NA,EWAS_Hit:fetal vs adult liver:25282492:1.87e-39,EWAS_Hit:rheumatoid arthritis:23334450:8.91e-08,EWAS_Hit:tissue:30602389:2.6e-139
cg00027674_TC21	EWAS_Hit:age:33450751:7.7e-13,EWAS_Hit:ageing:25888029:4.43e-19,EWAS_Hit:rheumatoid arthritis:23334450:6.19e-09,EWAS_Hit:tissue:30602389:3.8e-83,EWAS_Hit:tissuesignature_neuvsnonneugse41826_neuron.vs.glia:NA:NA
cg00028013_BC21	EWAS_Hit:age:33450751:3e-05,EWAS_Hit:age:33450751:6.7e-05,EWAS_Hit:alcohol consumption:31789449:2.4e-06,EWAS_Hit:alcohol consumption:31789449:5e-06,EWAS_Hit:alcohol consumption:31789449:8.02094e-09,EWAS_Hit:alcohol consumption:31789449:8e-09,EWAS_Hit:birth weight:31015461:7.16e-17,EWAS_Hit:birthweight:31015461:1.3e-16,EWAS_Hit:birthweight:31015461:7.2e-17,EWAS_Hit:down syndrome:29601581:7.21e-06,…
cg00028022_BC21	EWAS_Hit:age:33450751:8.9e-12,EWAS_Hit:meqtl_hawe_na:NA:NA,EWAS_Hit:tissue:30602389:6.1e-36
cg00028034_TC21	EWAS_Hit:age:33450751:5.8e-08,EWAS_Hit:meqtl_hawe_na:NA:NA,EWAS_Hit:tissue:30602389:7.7e-92,EWAS_Hit:tissuesignature_moss_lung_cells:NA:NA
cg00028056_TC21	EWAS_Hit:age:33450751:0,EWAS_Hit:arsenic-induced skin lesion:24677489:NA,EWAS_Hit:tissue:30602389:7.3e-13
cg00028060_BC21	EWAS_Hit:glucocorticoid exposure:30821055:4.19e-06
cg00028068_TC21	Other
cg00028135_BC21	EWAS_Hit:age:23177740:1.1e-05,EWAS_Hit:age:28811542:7.41e-14,EWAS_Hit:age:33450751:7.1e-12,EWAS_Hit:age:33450751:7.6e-08,EWAS_Hit:tissuesignature_neuvsnonneugse41826_neuron.vs.glia:NA:NA
cg00028244_BC11	Other
cg00028251_TC21	EWAS_Hit:age:33450751:1.7e-10,EWAS_Hit:age:33450751:1.8e-06,EWAS_Hit:hiv infection:27105112:1.84e-19,EWAS_Hit:tissue:30602389:3.8e-119
cg00028431_TC21	EWAS_Hit:age:33450751:1.5e-06,EWAS_Hit:age:33450751:1.8e-08,EWAS_Hit:tissue:30602389:4.4e-110,EWAS_Hit:tissuesignature_er-lung:NA:NA,EWAS_Hit:tissuesignature_moss_lung_cells:NA:NA
cg00028434_TC11	Brain_Signature:NonN_Astro_FGF3R_GFAP.in.Astro+Oligo-Hyper
cg00028550_TC21	Other
cg00028829_BC21	EWAS_Hit:age:33450751:1.8e-09,EWAS_Hit:age:33450751:5.8e-06,EWAS_Hit:inflamed crohn's disease (cd):32251296:NA,EWAS_Hit:tissue:30602389:1.1e-38
cg00028842_TC21	BLUEPRINT_Signature:CordBlood.in.Neutrophil-Hyper
cg00028881_BC21	EWAS_Hit:age:33450751:1.5e-07
cg00028929_TC21	EWAS_Hit:age*sex:33450751:3.4e-06,EWAS_Hit:age:33450751:5e-06,EWAS_Hit:schizophrenia:33646943:6.8e-09,EWAS_Hit:smoking:27651444:0.0214074911772439,EWAS_Hit:smoking:33739972:NA,EWAS_Hit:tissue:30602389:3.6e-102
cg00028935_TC11	EWAS_Hit:age:33450751:0,EWAS_Hit:age:33450751:5.5e-50,EWAS_Hit:age:33450751:5.8e-06,EWAS_Hit:aging:31739726:1.47e-05,EWAS_Hit:aging:31739726:9.28e-09,EWAS_Hit:fetal vs adult liver:25282492:7.74e-23,EWAS_Hit:gestational age:25650246:7.5e-13,EWAS_Hit:hepatitis b virus (hbv)-related liver disease progression:32513305:NA,EWAS_Hit:tissue:30602389:4.3e-62
cg00029229_BC21	Other
cg00029246_BC21	EWAS_Hit:age:23177740:7.1e-14,EWAS_Hit:age:33450751:0,EWAS_Hit:age:33450751:6.6e-09,EWAS_Hit:age:33450751:8.1e-90,EWAS_Hit:aging:29754148:NA,EWAS_Hit:aging:31739726:5.63e-05,EWAS_Hit:clock_tl:NA:NA,EWAS_Hit:gestational age:25650246:4.75e-11,EWAS_Hit:primary sjogrens syndrome:26857698:1.29e-07,EWAS_Hit:rheumatoid arthritis (ra):27585642:2.38e-07,EWAS_Hit:tissue:30602389:1.5e-99,EWAS_Hit:vitamin b1…
cg00029282_BC11	EWAS_Hit:age:33450751:7.3e-07,EWAS_Hit:gestational age:27717397:4.24e-07,EWAS_Hit:smoking:26181258:9.28000005728791e-08,EWAS_Hit:tissue:30602389:9.3e-104
cg00029284_TC21	EWAS_Hit:age:33450751:1.9e-06,EWAS_Hit:aging:31739726:4e-06,EWAS_Hit:aging:31739726:6.6e-07,EWAS_Hit:gestational age:33564054:2e-08,EWAS_Hit:maternal smoking during pregnancy:24906187:9.62e-06,EWAS_Hit:maternal smoking in pregnancy:27040690:1.61e-06,EWAS_Hit:maternal smoking in pregnancy:27040690:2.33e-08,EWAS_Hit:maternal smoking in pregnancy:27040690:4.14e-07,EWAS_Hit:maternal smoking:27040690:…
cg00029397_TC21	EWAS_Hit:age:33450751:3.1e-15,EWAS_Hit:age:33450751:4e-10,EWAS_Hit:major depression disorder:32843619:NA
cg00029521_TC21	EWAS_Hit:age 4 vs age 0:28056824:2.87e-52,EWAS_Hit:age:33450751:0,EWAS_Hit:age:33450751:8.3e-09,EWAS_Hit:asthma:27942592:1.1e-05,EWAS_Hit:gestational age:25650246:1.82e-09,EWAS_Hit:maternal body mass index:29016858:1.2e-09,EWAS_Hit:nitrogen dioxide exposure:29410382:1.2e-09,EWAS_Hit:systemic lupus erythematosus (sle):29437559:8e-74,EWAS_Hit:systemic lupus erythematosus (sle):31428085:7.95e-74,EWA…
cg00029648_BC21	EWAS_Hit:gulf war illness:30920300:0.000284818
cg00029812_TC21	EWAS_Hit:ehr_mrs_ucla_276.0:NA:NA
cg00029821_BC21	EWAS_Hit:age:33450751:0,EWAS_Hit:exposure to gun violence:33173928:8.5e-05,EWAS_Hit:tissue:30602389:2.4e-05
cg00029825_BC21	EWAS_Hit:age:33450751:1.9e-07,EWAS_Hit:age:33450751:2.7e-19,EWAS_Hit:down syndrome:32861879:0.00265,EWAS_Hit:gestational age:33564054:2.7e-06,EWAS_Hit:tissue:30602389:2.2e-164
cg00029979_TC11	EWAS_Hit:age:33450751:2.6e-05,EWAS_Hit:fetal vs adult liver:25282492:1.6e-25,EWAS_Hit:hiv infection:27105112:3.95e-17,EWAS_Hit:tissue:30602389:9.5e-130,EWAS_Hit:tissuesignature_moss_colon_epithelial_cells:NA:NA
cg00030047_BC21	EWAS_Hit:age:33450751:4.4e-16,EWAS_Hit:fetal vs adult liver:25282492:5.76e-35,EWAS_Hit:gender:26553366:5.12e-05,EWAS_Hit:sex:26500701:1.57e-05,EWAS_Hit:sex:26553366:5.12e-05,EWAS_Hit:sex:33450751:0,EWAS_Hit:smoking:30764717:NA,EWAS_Hit:tissue:30602389:2.1e-133
cg00030296_TC21	BLUEPRINT_Signature:T+NK.in.CordBlood-Hyper,EWAS_Hit:age:23177740:1.1e-05,EWAS_Hit:age:33450751:1.3e-07,EWAS_Hit:age:33450751:2.8e-12,EWAS_Hit:asthma:27942592:2.44e-06,EWAS_Hit:down syndrome:29601581:0.000928336,EWAS_Hit:fractional exhaled nitric oxide:31300640:2.01e-07,EWAS_Hit:gestational age:27717397:6.01e-05,EWAS_Hit:gestational age:33564054:1e-05,EWAS_Hit:hiv infection:27105112:4.84e-08,EWAS…
cg00030432_BC21	EWAS_Hit:age:33450751:0,EWAS_Hit:age:33450751:1.6e-12,EWAS_Hit:air pollution (no2):29410382:5.89000010222662e-05,EWAS_Hit:down syndrome:29601581:0.000464668,EWAS_Hit:gestational age:27717397:3.19e-08,EWAS_Hit:nitrogen dioxide exposure:29410382:5.9e-05,EWAS_Hit:preeclampsia:31230546:4.8e-07,EWAS_Hit:preterm birth:28428831:NA,EWAS_Hit:systemic lupus erythematosus (sle):29437559:1.1e-132,EWAS_Hit:sy…
cg00030466_TC11	EWAS_Hit:age:33450751:1.8e-12,EWAS_Hit:age:33450751:2.3e-08,EWAS_Hit:age:33450751:5.7e-14,EWAS_Hit:alcohol-missing_na:NA:NA,EWAS_Hit:marioni-mrs-missing_na:NA:NA,EWAS_Hit:tissue:30602389:1.2e-15
cg00030476_BC21	EWAS_Hit:age:33450751:2.8e-07,EWAS_Hit:age:33450751:2.9e-06,EWAS_Hit:age:33450751:3.7e-12,EWAS_Hit:fetal vs adult liver:25282492:4.75e-38,EWAS_Hit:tissue:30602389:2.7e-106,EWAS_Hit:tissuesignature_moss_hepatocytes:NA:NA,EWAS_Hit:tissuesignature_ngl-hepatocyte:NA:NA
cg00030508_BC21	EWAS_Hit:age:33450751:0,EWAS_Hit:age:33450751:4e-19,EWAS_Hit:rheumatoid arthritis:23334450:6.25e-08,EWAS_Hit:smoking:27651444:0.0198163060318565,EWAS_Hit:smoking:31536415:7.5e-05,EWAS_Hit:tissue:30602389:1e-83,EWAS_Hit:tissuesignature_hepatocyte.hyper:NA:NA
cg00030604_TC21	EWAS_Hit:age*sex:33450751:1.2e-08,EWAS_Hit:age:33450751:0,EWAS_Hit:age:33450751:1.1e-06,EWAS_Hit:gender:26553366:0.00034,EWAS_Hit:gender:31892350:2.19e-122,EWAS_Hit:gestational age:25650246:3.29e-10,EWAS_Hit:gestational age:27717397:1.05e-05,EWAS_Hit:gestational age:33564054:3.2e-05,EWAS_Hit:lung function decline:30343628:9.6e-06,EWAS_Hit:sex:25249537:1.29e-13,EWAS_Hit:sex:25249537:1e-50,EWAS_Hit…
cg00030682_BC21	EWAS_Hit:age:33450751:3.2e-07,EWAS_Hit:first-onset schizophrenia:32853717:2.88e-05,EWAS_Hit:tissue:30602389:5.1e-05
cg00030816_BC21	EWAS_Hit:age:33450751:1.8e-12,EWAS_Hit:marioni-mrs-missing_na:NA:NA,EWAS_Hit:tissue:30602389:3.4e-06
cg00030918_TC21	Other
cg00030920_TC21	Brain_Signature:Exc_L6_TSHZ2_CALN1.in.All-Hypo
cg00031105_TC21	EWAS_Hit:age:23177740:1.1e-07,EWAS_Hit:age:33450751:0,EWAS_Hit:age:33450751:5.7e-06,EWAS_Hit:insulin resistance:30792424:1.2e-05,EWAS_Hit:smoking:27651444:0.0412411767904326,EWAS_Hit:smoking:31536415:5.48e-07,EWAS_Hit:smoking:31536415:5.5e-07,EWAS_Hit:tissue:30602389:2.4e-129
cg00031165_TC11	EWAS_Hit:age:33450751:4.6e-10,EWAS_Hit:age:33450751:8.8e-14,EWAS_Hit:age:33450751:9.1e-05,EWAS_Hit:hiv infection:27105112:4e-06,EWAS_Hit:tissue:30602389:1.6e-25
cg00031187_BC21	EWAS_Hit:age:33450751:5.7e-19,EWAS_Hit:age:33450751:8e-07,EWAS_Hit:hiv infection:27105112:1.26e-06,EWAS_Hit:tissue:30602389:7.5e-128,EWAS_Hit:tissuesignature_salivagse147318_cd45pos.vs.largecell:NA:NA
cg00031256_BC11	EWAS_Hit:age:33450751:1.7e-14,EWAS_Hit:tissuesignaturezhu2022_breast|lung|prostate:NA:NA
cg00031277_BC21	EWAS_Hit:age:33450751:5.5e-06,EWAS_Hit:age:33450751:5e-07,EWAS_Hit:asthma:27942592:6.61e-08,EWAS_Hit:tissue:30602389:4.4e-135,EWAS_Hit:tissuesignature_moss_vascular_endothelial_cells:NA:NA,EWAS_Hit:tissuesignature_u-vascularendothelial:NA:NA
cg00031303_BC11	EWAS_Hit:age:33450751:1.3e-27,EWAS_Hit:ancestry:33045984:NA,EWAS_Hit:meqtl_20221117_meqtls.tsv:NA:NA
cg00031340_BC11	EWAS_Hit:age:33450751:1.5e-05,EWAS_Hit:schizophrenia:33279932:6.6e-14,EWAS_Hit:schizophrenia:33279932:9.7e-12
cg00031362_TC21	Other
cg00031402_TC21	EWAS_Hit:age:33450751:1e-19,EWAS_Hit:age:33450751:6.7e-07
cg00031443_TC11	EWAS_Hit:age:33450751:0,EWAS_Hit:hiv infection:27105112:3.14e-07
cg00031722_TC21	EWAS_Hit:age:33450751:0,EWAS_Hit:age:33450751:1.5e-05,EWAS_Hit:age:33450751:2.7e-22,EWAS_Hit:age:33450751:4.2e-10,EWAS_Hit:ehr_mrs_ucla_other_symptoms_of_respiratory_system:NA:NA,EWAS_Hit:primary sjogrens syndrome:26857698:1.05e-08,EWAS_Hit:tissue:30602389:9.3e-07
cg00031722_TC22	EWAS_Hit:age:33450751:0,EWAS_Hit:age:33450751:1.5e-05,EWAS_Hit:age:33450751:2.7e-22,EWAS_Hit:age:33450751:4.2e-10,EWAS_Hit:ehr_mrs_ucla_other_symptoms_of_respiratory_system:NA:NA,EWAS_Hit:primary sjogrens syndrome:26857698:1.05e-08,EWAS_Hit:tissue:30602389:9.3e-07
cg00031779_TC21	EWAS_Hit:age:33450751:7.2e-08,EWAS_Hit:asthma:27942592:4.45e-08,EWAS_Hit:interferon-Œ± treatment for hepatosplenic t-cell lymphoma:32820235:NA,EWAS_Hit:psoriasis:30092825:1.07e-12,EWAS_Hit:smoking:31536415:7.41e-07,EWAS_Hit:smoking:31536415:7.4e-07,EWAS_Hit:tissue:30602389:9.4e-46,EWAS_Hit:tissuesignaturezhu2022_heart:NA:NA
cg00031896_BC11	EWAS_Hit:age:23177740:3.7e-05,EWAS_Hit:gestational age:27717397:1.08e-13,EWAS_Hit:smoking:26181258:8.46999981263252e-09,EWAS_Hit:tissue:30602389:2.4e-35
cg00032074_BC11	Other
cg00032205_TC21	EWAS_Hit:age:33450751:0,EWAS_Hit:age:33450751:1.6e-07,EWAS_Hit:age:33450751:1.6e-63,EWAS_Hit:ageing:25888029:6.37e-16,EWAS_Hit:aging:29383109:2.39999999041007e-11,EWAS_Hit:aging:33276343:8.6239e-138,EWAS_Hit:fetal vs adult liver:25282492:8.56e-41
cg00032366_TC21	EWAS_Hit:age:33450751:0,EWAS_Hit:infertility:25753583:NA,EWAS_Hit:meqtl_hawe_na:NA:NA,EWAS_Hit:smoking:27651444:0.0190597482146232,EWAS_Hit:smoking:31536415:1.1e-05,EWAS_Hit:tissue:30602389:1.3e-120,EWAS_Hit:tissuesignature_moss_colon_epithelial_cells:NA:NA
cg00032464_BC11	Other
cg00032637_TC21	EWAS_Hit:bronchodilator response:31300640:7.45e-07
cg00032661_TC21	EWAS_Hit:ancestry:30563547:5.96e-11
cg00032756_BC21	EWAS_Hit:age:33450751:1.9e-07,EWAS_Hit:age:33450751:1e-06,EWAS_Hit:asthma:27942592:1.62e-05,EWAS_Hit:insufficient sleep:30718923:NA,EWAS_Hit:marioni-mrs-missing_na:NA:NA,EWAS_Hit:rheumatoid arthritis:23334450:1.51e-07,EWAS_Hit:tissue:30602389:9.1e-20
cg00032763_TC21	5hmC:23-b5
cg00032805_BC21	EWAS_Hit:age:25404168:1.36e-06,EWAS_Hit:age:25404168:5.92e-17,EWAS_Hit:age:33450751:2e-40,EWAS_Hit:age:33450751:4.1e-13,EWAS_Hit:age:33450751:6.9e-10,EWAS_Hit:hepatitis b virus (hbv)-related liver disease progression:32513305:NA,EWAS_Hit:saturated fatty acids:NA:3.8e-05,EWAS_Hit:tissue:30602389:1.1e-88,EWAS_Hit:total fatty acids:NA:6.7e-05
cg00033165_BC21	EWAS_Hit:age:33450751:0,EWAS_Hit:age:33450751:1.6e-11,EWAS_Hit:age:33450751:7.9e-08,EWAS_Hit:gestational age:25650246:8.37e-08,EWAS_Hit:sex:33450751:1.9e-06,EWAS_Hit:tissuesignature_moss_bladder:NA:NA,EWAS_Hit:tissuesignature_nu-bladder:NA:NA
cg00033209_TC21	EWAS_Hit:ancestry:31399127:NA,EWAS_Hit:maternal hepatitis b virus (hbv) infection:29526602:0.000321,EWAS_Hit:tissue:30602389:2.7e-18,EWAS_Hit:ulcerative colitis:27886173:6e-07
cg00033213_TC21	CoRSIV,EWAS_Hit:age:33450751:3.8e-05,EWAS_Hit:multiple sclerosis:30479356:NA,EWAS_Hit:tetralogy of fallot (tof):30977211:NA
cg00033304_BC21	EWAS_Hit:age:33450751:2e-12,EWAS_Hit:tissue:30602389:6.4e-142,EWAS_Hit:tissuesignature_moss_colon_epithelial_cells:NA:NA,EWAS_Hit:tissuesignature_salivagse147318_cd45pos.vs.largecell:NA:NA
cg00033318_BC11	Other
cg00033388_BC11	Other
cg00033516_TC21	EWAS_Hit:age:33450751:0,EWAS_Hit:age:33450751:1.2e-18,EWAS_Hit:age:33450751:7e-05,EWAS_Hit:graves' disease:26459776:5.1e-06,EWAS_Hit:hiv infection:27105112:3.03e-05,EWAS_Hit:tissue:30602389:7.7e-61
cg00033806_BC11	EWAS_Hit:age*sex:33450751:1.2e-05,EWAS_Hit:age:33450751:4e-12,EWAS_Hit:gestational age:25650246:3.61e-15,EWAS_Hit:maternal body mass index:29016858:2.4e-10,EWAS_Hit:maternal overweight/obesity:29016858:5.8e-08,EWAS_Hit:mortality:29419728:0.00010595899948384,EWAS_Hit:tissue:30602389:1.2e-41
cg00033818_TC21	EWAS_Hit:gulf war illness:30920300:0.000808031
cg00033919_BC21	5hmC:25-b6
cg00034003_TC11	EWAS_Hit:age:33450751:0,EWAS_Hit:marioni-mrs-missing_na:NA:NA,EWAS_Hit:tissue:30602389:1.8e-13
cg00034076_BC11	EWAS_Hit:age:25404168:6.93e-33,EWAS_Hit:age:25404168:9.4e-07,EWAS_Hit:age:28811542:1.32e-08,EWAS_Hit:age:31426852:3.8e-13,EWAS_Hit:age:33450751:0,EWAS_Hit:aging:31739726:2.21e-06,EWAS_Hit:aging:31739726:3.6e-10,EWAS_Hit:rheumatoid arthritis:23334450:3.58e-08,EWAS_Hit:tissue:30602389:1e-17
cg00034101_BC11	EWAS_Hit:age 4 vs age 0:28056824:7.84e-154,EWAS_Hit:age:23177740:2.8e-06,EWAS_Hit:age:25404168:1e-06,EWAS_Hit:age:33450751:0,EWAS_Hit:age:33450751:1.5e-09,EWAS_Hit:aging:25663950:9.14999986889597e-09,EWAS_Hit:aging:29064478:1.71e-132,EWAS_Hit:aging:29754148:NA,EWAS_Hit:aging:30626398:7.95519e-14,EWAS_Hit:aging:31739726:8.39e-07,EWAS_Hit:folic acid and vitamin b12 supplementation:29135286:9.55e-06…
cg00034130_TC21	EWAS_Hit:age:33450751:1e-07,EWAS_Hit:hiv infection:27105112:7.48e-17,EWAS_Hit:tissue:30602389:2.4e-08
cg00034316_TC21	Other
cg00034336_BC11	EWAS_Hit:age:23177740:2.2e-09,EWAS_Hit:age:33450751:1.2e-14,EWAS_Hit:age:33450751:3.7e-11,EWAS_Hit:age:33450751:4.8e-10,EWAS_Hit:alzheimers disease braak stage:33257653:2.7e-05,EWAS_Hit:blood_deconvolution_extended_from_lucas_unclassified:NA:NA,EWAS_Hit:gestational age:27717397:1.28e-08,EWAS_Hit:sex:26500701:5.72e-07,EWAS_Hit:tissue:30602389:6.3e-88
cg00034407_BC21	EWAS_Hit:age:33450751:2e-06,EWAS_Hit:age:33450751:7.1e-14,EWAS_Hit:meqtl_20221117_meqtls.tsv:NA:NA,EWAS_Hit:tissue:30602389:7.9e-06,EWAS_Hit:waist circumference (wc):31212707:NA
cg00034425_BC21	Other
cg00034425_BC22	Other
cg00034425_TC21	Other
cg00034462_BC21	IntermediateMeth
cg00034755_BC21	EWAS_Hit:age:33450751:0,EWAS_Hit:age:33450751:7.3e-06,EWAS_Hit:aging:29064478:9.61e-61,EWAS_Hit:crohn's disease (cd):30779925:5.5e-06,EWAS_Hit:crohn's disease:30779925:5.5e-06,EWAS_Hit:crohn's disease:30779925:7.4e-06,EWAS_Hit:gender:26553366:0.000461,EWAS_Hit:sex:26500701:1.16e-05,EWAS_Hit:sex:33450751:0,EWAS_Hit:tissue:30602389:1.7e-104,EWAS_Hit:tissuesignature_moss_thyroid:NA:NA,EWAS_Hit:tissu…
cg00034781_TC21	EWAS_Hit:tissuesignature_salivagse147318_cd45pos.vs.largecell:NA:NA
cg00034852_BC21	EWAS_Hit:age:33450751:0,EWAS_Hit:age:33450751:7.1e-05,EWAS_Hit:age:33450751:9.5e-05,EWAS_Hit:free cholesterol to total lipids ratio in small vldl:NA:2e-06,EWAS_Hit:hiv infection:27105112:1.22e-05,EWAS_Hit:tissue:30602389:2.3e-06
cg00035036_BC11	Other
cg00035074_TC21	EWAS_Hit:age:33450751:4.2e-06,EWAS_Hit:smoking:26181258:2.08999999529169e-08,EWAS_Hit:tissue:30602389:1.1e-113
cg00035268_BC21	EWAS_Hit:age:33450751:1.1e-08,EWAS_Hit:mortality:29419728:0.00026750899269245,EWAS_Hit:tissue:30602389:5.8e-11,EWAS_Hit:tissuesignature_moss_cortical_neurons:NA:NA
cg00035287_BC11	Other
cg00035347_TC21	EWAS_Hit:alcohol consumption:31789449:1.2e-06,EWAS_Hit:alcohol consumption:31789449:3.3e-07,EWAS_Hit:alcohol consumption:31789449:4e-05,EWAS_Hit:meqtl_20221117_meqtls.tsv:NA:NA,EWAS_Hit:ratio of 22:6 docosahexaenoic acid to total fatty acids:NA,EWAS_Hit:tissue:30602389:3.5e-121
cg00035348_BC21	Other
cg00035405_BC21	ENCODE_CRE:pELS
cg00035453_BC21	EWAS_Hit:age:33450751:0,EWAS_Hit:rheumatoid arthritis:23334450:1.27e-15
cg00035505_TC21	Other
cg00035583_BC11	ENCODE_CRE:dELS
cg00035630_TC21	EWAS_Hit:age:33450751:1.8e-06,EWAS_Hit:clock_leega:NA:NA,EWAS_Hit:fetal vs adult liver:25282492:4.28e-41,EWAS_Hit:gulf war illness:30920300:0.00019427,EWAS_Hit:tissue:30602389:2e-77
cg00035789_BC11	5hmC:bladder-Hyper
cg00035791_TC11	5hmC:bladder-Hyper
cg00035918_TC21	5hmC:31-b7
cg00035969_BC21	EWAS_Hit:alcohol consumption:31386212:4.1e-09,EWAS_Hit:alcohol consumption:31386212:9e-09,EWAS_Hit:alzheimers disease braak stage:33257653:8.6e-05,EWAS_Hit:blood_deconvolution_extended_from_lucas_promoter_associated:NA:NA,EWAS_Hit:hiv infection:27105112:4.14e-07,EWAS_Hit:psoriasis:30092825:8.82e-13,EWAS_Hit:sex:33450751:8.3e-05,EWAS_Hit:tissue:30602389:1.3e-134
cg00036119_BC21	EWAS_Hit:age:33450751:4.6e-08,EWAS_Hit:tissue:30602389:7.3e-71
cg00036119_BC22	EWAS_Hit:age:33450751:4.6e-08,EWAS_Hit:tissue:30602389:7.3e-71
cg00036119_BC23	EWAS_Hit:age:33450751:4.6e-08,EWAS_Hit:tissue:30602389:7.3e-71
cg00036258_BC21	EWAS_Hit:age:33450751:1.6e-08,EWAS_Hit:age:33450751:2.1e-06,EWAS_Hit:inflamed crohn's disease (cd):32251296:NA
cg00036369_BC21	EWAS_Hit:age:33450751:7.5e-05,EWAS_Hit:infertility:30239288:NA,EWAS_Hit:infertility:30358834:NA,EWAS_Hit:schizophrenia:27572077:4.31e-05,EWAS_Hit:sex:33450751:6.1e-05,EWAS_Hit:tissue:30602389:6.5e-13
cg00036534_BC11	Other
cg00036871_BC11	EWAS_Hit:age:28811542:1.87e-05,EWAS_Hit:age:33450751:4.7e-06,EWAS_Hit:aging:30264654:3.09e-08,EWAS_Hit:aging:30264654:3.1e-08,EWAS_Hit:alcohol consumption:31789449:6.3e-06,EWAS_Hit:atopy:30584054:7.24e-10,EWAS_Hit:fasting glucose:31197173:6.4e-05,EWAS_Hit:fetal vs adult liver:25282492:5.1e-38,EWAS_Hit:gestational age:25650246:4.93e-11,EWAS_Hit:tissue:30602389:4.1e-119
cg00036976_TC21	EWAS_Hit:age:28693600:4.95e-06,EWAS_Hit:age:33450751:0,EWAS_Hit:age:33450751:1.6e-05,EWAS_Hit:age:33450751:9.9e-09,EWAS_Hit:aging:28693600:4.95e-06,EWAS_Hit:down syndrome:29601581:0.000152859,EWAS_Hit:gestational age:25650246:6.96e-08,EWAS_Hit:gestational age:27717397:1.45e-11,EWAS_Hit:gestational age:27717397:6.11e-05,EWAS_Hit:primary sjogrens syndrome:26857698:4.1e-14,EWAS_Hit:systemic lupus er…
cg00037056_TC21	EWAS_Hit:age:33450751:1.1e-07,EWAS_Hit:age:33450751:1.9e-11,EWAS_Hit:age:33450751:6.3e-05,EWAS_Hit:tissue:30602389:3.6e-99
cg00037185_BC11	Other
cg00037314_TC11	EWAS_Hit:age:33450751:0,EWAS_Hit:age:33450751:4.5e-11,EWAS_Hit:age:33450751:5.6e-13,EWAS_Hit:tissuesignature_neuron.hypo:NA:NA
cg00037622_BC11	Other
cg00037700_TC11	5hmC:30-b7
cg00037755_TC21	Other
cg00038233_TC21	EWAS_Hit:age:33450751:3.5e-10,EWAS_Hit:hiv infection:27105112:2.3e-15,EWAS_Hit:rheumatoid arthritis:23334450:1.12e-10,EWAS_Hit:tissue:30602389:1.1e-07
cg00038446_TC21	EWAS_Hit:age:33450751:0,EWAS_Hit:age:33450751:1.2e-08,EWAS_Hit:air pollution (no2):29410382:0.00012199999764561,EWAS_Hit:blood_deconvolution_extended_from_lucas_na:NA:NA,EWAS_Hit:myalgic encephalomyelitis/chronic fatigue syndrome:29692205:NA,EWAS_Hit:smoking:31536415:1.07e-06,EWAS_Hit:smoking:31536415:1.1e-06,EWAS_Hit:tissue:30602389:9.5e-81
cg00038546_BC11	Other
cg00038681_BC11	ENCODE_CRE:dELS
cg00038857_TC21	EWAS_Hit:age:25282492:9.7e-05,EWAS_Hit:age:33450751:0,EWAS_Hit:age:33450751:7.2e-09,EWAS_Hit:sex:33450751:2.3e-05,EWAS_Hit:tissue:30602389:1.3e-12
cg00038872_BC21	CpG_ATAC_correlation:-
cg00039058_BC11	Other
cg00039326_TC21	EWAS_Hit:age:23177740:4.8e-18,EWAS_Hit:age:25404168:3.54e-06,EWAS_Hit:age:25404168:8.55e-25,EWAS_Hit:age:33450751:0,EWAS_Hit:age:33450751:4.6e-18,EWAS_Hit:aging:31739726:2.05e-06,EWAS_Hit:air pollution (no2):29410382:0.0003560000041034,EWAS_Hit:diastolic blood pressure:29198723:1.6e-07,EWAS_Hit:sex:26500701:2.18e-07,EWAS_Hit:smoking:26864933:5.11999996888335e-06,EWAS_Hit:smoking:26864933:5.12e-06…
cg00039463_TC11	EWAS_Hit:alcohol consumption per day:27843151:1.26e-05,EWAS_Hit:alcohol consumption:31789449:3.8e-05,EWAS_Hit:alcohol consumption:31789449:4e-06,EWAS_Hit:alcohol consumption:31789449:5e-05,EWAS_Hit:sex:26500701:5.04e-25,EWAS_Hit:sex:26500701:9e-09,EWAS_Hit:sex:33450751:0,EWAS_Hit:smoking:31536415:6.71e-07,EWAS_Hit:smoking:31536415:6.7e-07,EWAS_Hit:tissue:30602389:1.2e-114
cg00039489_BC21	EWAS_Hit:age:33450751:0,EWAS_Hit:gestational age:25650246:1.67e-12,EWAS_Hit:meqtl_hawe_na:NA:NA,EWAS_Hit:tissue:30602389:6.8e-119,EWAS_Hit:type 2 diabetes (t2d):24603685:0.00019
cg00039564_BC21	EWAS_Hit:age:33450751:1.1e-12,EWAS_Hit:paternal body mass index:33517419:8.1e-07,EWAS_Hit:rheumatoid arthritis:23334450:4.56e-11
cg00039593_BC21	Other
cg00040007_TC11	EWAS_Hit:age:33450751:0,EWAS_Hit:age:33450751:5.5e-249,EWAS_Hit:age:33450751:5.9e-41,EWAS_Hit:ehr_mrs_ucla_osmotic_diuretics:NA:NA,EWAS_Hit:tissue:30602389:1e-88
cg00040007_TC12	EWAS_Hit:age:33450751:0,EWAS_Hit:age:33450751:5.5e-249,EWAS_Hit:age:33450751:5.9e-41,EWAS_Hit:ehr_mrs_ucla_osmotic_diuretics:NA:NA,EWAS_Hit:tissue:30602389:1e-88
cg00040008_BC21	EWAS_Hit:rheumatoid arthritis:23334450:1.41e-08,EWAS_Hit:schizophrenia:26619358:2.6400000407989e-08,EWAS_Hit:sexual and physical abuse:30905381:1.2e-07
cg00040288_BC21	Other
cg00040380_TC21	EWAS_Hit:age:33450751:0,EWAS_Hit:age:33450751:1.1e-06,EWAS_Hit:rheumatoid arthritis:23334450:3.97e-17
cg00040423_BC21	EWAS_Hit:age:33450751:2.1e-05,EWAS_Hit:age:33450751:6.6e-09,EWAS_Hit:child abuse:23332324:2.7e-07,EWAS_Hit:gestational age:30966880:4.37e-09,EWAS_Hit:gestational age:30966880:4.4e-09,EWAS_Hit:primary sjogrens syndrome:26857698:3.31e-09
cg00040423_BC22	EWAS_Hit:age:33450751:2.1e-05,EWAS_Hit:age:33450751:6.6e-09,EWAS_Hit:child abuse:23332324:2.7e-07,EWAS_Hit:gestational age:30966880:4.37e-09,EWAS_Hit:gestational age:30966880:4.4e-09,EWAS_Hit:primary sjogrens syndrome:26857698:3.31e-09
cg00040446_BC11	EWAS_Hit:age:33450751:5.1e-05,EWAS_Hit:age:33450751:5.1e-06,EWAS_Hit:dilated cardiomyopathy (dcm):27417303:2.17e-07,EWAS_Hit:non-syndromic cleft lipandpalate:28550290:2.18e-12
cg00040466_BC21	EWAS_Hit:age:33450751:1.9e-06,EWAS_Hit:meqtl_hawe_na:NA:NA,EWAS_Hit:sex:33450751:0,EWAS_Hit:tissue:30602389:3e-72
cg00040590_TC21	EWAS_Hit:age:33450751:0,EWAS_Hit:age:33450751:2.1e-06,EWAS_Hit:maternal body mass index:29016858:1.1e-09,EWAS_Hit:meqtl_hawe_na:NA:NA,EWAS_Hit:nitrogen dioxide exposure:29410382:1.1e-09,EWAS_Hit:tissue:30602389:1.3e-21
cg00040761_TC21	Loyfer_Tissue_Signature:Pancreas.Delta.in.All-Hypo
cg00040781_TC21	EWAS_Hit:ehr_mrs_ucla_anemias:NA:NA
cg00040781_TC22	EWAS_Hit:ehr_mrs_ucla_anemias:NA:NA
cg00040825_BC21	EWAS_Hit:fractional exhaled nitric oxide:31300640:2.07e-06
cg00040851_TC11	ENCODE_CRE:pELS
cg00040852_BC11	ENCODE_CRE:pELS
cg00040862_BC11	EWAS_Hit:age:33450751:0,EWAS_Hit:age:33450751:1.4e-09,EWAS_Hit:age:33450751:3.7e-05,EWAS_Hit:age:33450751:5.4e-28,EWAS_Hit:tissue:30602389:1.8e-53
cg00041014_TC21	ENCODE_CRE:pELS,EWAS_Hit:age:33450751:0,EWAS_Hit:age:33450751:1e-06,EWAS_Hit:age:33450751:5.8e-05,EWAS_Hit:c-reactive protein:NA:8.4e-05,EWAS_Hit:chronic beryllium disease:30141971:2.04e-05,EWAS_Hit:smoking:31536415:2.3e-05,EWAS_Hit:tissue:30602389:3.5e-30
cg00041047_TC11	EWAS_Hit:age:33450751:0,EWAS_Hit:age:33450751:1.7e-05,EWAS_Hit:birth weight:33564054:1.6e-06,EWAS_Hit:chronic kidney disease:24253112:8.33e-11,EWAS_Hit:tissue:30602389:8.9e-52,EWAS_Hit:tissuesignature_bloodgse35069_cd19b.vs.panimmune:NA:NA,EWAS_Hit:tissuesignature_mlhl-b:NA:NA,EWAS_Hit:tissuesignature_moss_b-cells_epic:NA:NA
cg00041253_TC21	CpG_gene_correlation:ENSG00000078369:+
cg00041401_TC21	EWAS_Hit:alzheimers disease braak stage:33257653:2.4e-05,EWAS_Hit:prenatal arsenic exposure:25304211:0.00036598299629986,EWAS_Hit:psoriasis:30092825:2.51e-13,EWAS_Hit:tissue:30602389:2.4e-148,EWAS_Hit:tissue:33048947:1.2e-80
cg00041462_BC21	Loyfer_Tissue_Signature:Thyroid.Epithelial.in.Thyroid+Lung.Alveolar.Epithelial-Hypo
cg00041599_BC11	EWAS_Hit:age:33450751:0,EWAS_Hit:age:33450751:2.2e-93,EWAS_Hit:age:33450751:2.7e-09,EWAS_Hit:age:33450751:3e-15,EWAS_Hit:alzheimers disease braak stage:33257653:8.1e-05
cg00041641_BC21	EWAS_Hit:hiv infection:27105112:1.31e-17,EWAS_Hit:sex:33450751:3.2e-05,EWAS_Hit:tissue:30602389:1.5e-91
cg00041666_TC11	Brain_Signature:Exc_L6_TSHZ2_TCF12.in.Neu+Astro+Oligo-Hyper,EWAS_Hit:age:33450751:4.8e-08,EWAS_Hit:age:33450751:9.2e-05,EWAS_Hit:exercise:25484259:6.89e-05,EWAS_Hit:gestational age:25650246:2.97e-13,EWAS_Hit:gestational age:33564054:2.5e-08,EWAS_Hit:infertility:27692602:7e-05,EWAS_Hit:psoriasis:30092825:3.21e-10,EWAS_Hit:smoking:31536415:1.8e-06,EWAS_Hit:tissue:30602389:5.4e-153,Loyfer_Tissue_Sig…
cg00041901_BC21	EWAS_Hit:age:33450751:0,EWAS_Hit:age:33450751:2.3e-06,EWAS_Hit:age:33450751:4.3e-05,EWAS_Hit:schizophrenia:26619358:7.53000009012794e-08
cg00041980_TC21	Other
cg00042107_TC21	ENCODE_CRE:dELS
cg00042156_BC21	EWAS_Hit:age:33450751:1.8e-07,EWAS_Hit:alzheimers disease braak stage:25129077:7.71e-05,EWAS_Hit:gender:30646953:9.15e-05,EWAS_Hit:meqtl_hawe_na:NA:NA,EWAS_Hit:tissue:30602389:2.1e-22,EWAS_Hit:tissuesignature_moss_hepatocytes:NA:NA
cg00042324_BC21	CpG_gene_correlation:ENSG00000078369:+
cg00042325_BC21	EWAS_Hit:age:33450751:0,EWAS_Hit:age:33450751:2.5e-12,EWAS_Hit:age:33450751:9.1e-07,EWAS_Hit:down syndrome:29601581:0.000738561,EWAS_Hit:hiv infection:27105112:3.04e-20,EWAS_Hit:multiple sclerosis:29921915:2.3e-06,EWAS_Hit:multiple sclerosis:30479356:NA,EWAS_Hit:tissue:30602389:1.2e-65,EWAS_Hit:tissuesignature_bloodgse35069_cd19b.vs.panimmune:NA:NA,EWAS_Hit:tissuesignature_moss_b-cells_epic:NA:NA
cg00042326_TC21	CpG_gene_correlation:ENSG00000078369:+
cg00042419_TC21	EWAS_Hit:fractional exhaled nitric oxide:31300640:7.7e-06
cg00042598_BC11	CpG_ATAC_correlation:-
cg00042683_BC21	EWAS_Hit:gestational diabetes mellitus:30185669:NA,EWAS_Hit:rheumatoid arthritis:23334450:1.91e-08
cg00042736_BC11	ENCODE_CRE:dELS
cg00042837_TC21	EWAS_Hit:blood_deconvolution_extended_from_lucas_na:NA:NA,EWAS_Hit:fetal vs adult liver:25282492:5.04e-26,EWAS_Hit:gestational age:25650246:6.68e-11,EWAS_Hit:gestational age:27717397:2.19e-06,EWAS_Hit:gestational age:27717397:4.49e-06,EWAS_Hit:marioni-mrs-missing_na:NA:NA,EWAS_Hit:rheumatoid arthritis:23334450:6.42e-12,EWAS_Hit:tissue:30602389:2.7e-112
cg00042896_BC21	ENCODE_CRE:dELS
cg00043004_TC21	EWAS_Hit:age:33450751:3.3e-06,EWAS_Hit:marioni-mrs-missing_na:NA:NA,EWAS_Hit:tissue:30602389:2e-09
cg00043033_BC11	5hmC:47-b9
cg00043035_BC11	5hmC:48-b9
cg00043036_BC11	5hmC:30-b7
cg00043095_BC11	EWAS_Hit:age:33450751:1.2e-18,EWAS_Hit:ageing:25888029:4.9e-09,EWAS_Hit:epitoc2-missing_na:NA:NA,EWAS_Hit:hiv infection:27105112:5.98e-06
cg00043095_BC12	EWAS_Hit:age:33450751:1.2e-18,EWAS_Hit:ageing:25888029:4.9e-09,EWAS_Hit:epitoc2-missing_na:NA:NA,EWAS_Hit:hiv infection:27105112:5.98e-06
cg00043265_TC21	Other
cg00043364_BC21	EWAS_Hit:alzheimer's disease (ad):30712078:7.87e-05,EWAS_Hit:tissue:30602389:6.6e-87
cg00043372_BC11	CpG_gene_correlation:ENSG00000078369:+
cg00043708_TC21	Loyfer_Tissue_Signature:Blood.B.in.Blood.B-Lineage-Hypo
cg00043771_TC21	ENCODE_CRE:PLS
cg00043788_BC21	EWAS_Hit:age:33450751:1e-12,EWAS_Hit:age:33450751:3.2e-12,EWAS_Hit:hepatitis b virus (hbv)-related liver disease progression:32513305:NA,EWAS_Hit:tissue:30602389:1.1e-72
cg00043790_BC21	EWAS_Hit:age:33450751:0,EWAS_Hit:fetal alcohol spectrum disorder (fasd):27358653:1.9e-05,EWAS_Hit:fetal alcohol spectrum disorder (fasd):29344313:7.30000028852373e-05,EWAS_Hit:fetal alcohol spectrum disorder:27358653:1.9e-05,EWAS_Hit:preterm birth:28428831:NA,EWAS_Hit:tissue:30602389:3.5e-72
cg00043800_BC21	EWAS_Hit:age 4 vs age 0:28056824:7.16e-10,EWAS_Hit:age:33450751:0,EWAS_Hit:age:33450751:1.1e-12,EWAS_Hit:alcohol consumption:31789449:1.4e-05,EWAS_Hit:alcohol consumption:31789449:3.1e-05,EWAS_Hit:allergic sensitization:30876376:2.35e-07,EWAS_Hit:asthma:30579849:1.3e-05,EWAS_Hit:childhood asthma:30579849:1.32e-05,EWAS_Hit:down syndrome:29601581:3.17e-06,EWAS_Hit:fetal vs adult liver:25282492:4.6e…
cg00044050_TC11	EWAS_Hit:gene expression of affymetrix id: 3648247 (gene symbol: rmi2),EWAS_Hit:meqtl_20221117_meqtls.tsv:NA:NA
cg00044293_BC21	5hmC:16-b4
cg00044299_BC21	EWAS_Hit:age:33450751:1.7e-05,EWAS_Hit:hiv infection:27105112:5.12e-05,EWAS_Hit:rheumatoid arthritis:23334450:2.3e-08,EWAS_Hit:sex:33450751:1.6e-05,EWAS_Hit:tissue:30602389:3.2e-134
cg00044354_BC21	EWAS_Hit:age:33450751:4.2e-07,EWAS_Hit:down syndrome:29601581:0.000592047,EWAS_Hit:maternal smoking in pregnancy:27040690:2.63e-05,EWAS_Hit:maternal smoking in pregnancy:27040690:4.86e-07,EWAS_Hit:maternal smoking:27040690:2.63e-05,EWAS_Hit:sex:33450751:1.9e-06,EWAS_Hit:smoking (newborn):27040690:0.00583445083969466,EWAS_Hit:tissue:30602389:3.3e-10
cg00044537_TC11	Other
cg00044665_BC21	EWAS_Hit:age:28693600:1.5e-05,EWAS_Hit:age:33450751:3.5e-09,EWAS_Hit:age:33450751:4.5e-07,EWAS_Hit:age:33450751:5.6e-10,EWAS_Hit:aging:28693600:1.5e-05,EWAS_Hit:fetal vs adult liver:25282492:1.06e-26,EWAS_Hit:gestational age:27717397:7.59e-10,EWAS_Hit:gulf war illness:30920300:5.25e-05,EWAS_Hit:maternal smoking:31536415:0.0003593,EWAS_Hit:multiple sclerosis:30479356:NA,EWAS_Hit:primary sjogrens s…
cg00044729_BC21	EWAS_Hit:homocysteine:27884142:4.36e-09,EWAS_Hit:smoking:26646902:NA
cg00044746_TC11	Other
cg00044796_TC11	EWAS_Hit:fetal vs adult liver:25282492:1.96e-45,EWAS_Hit:gene expression of affymetrix id: 2433209 (gene symbol: prkab2),EWAS_Hit:meqtl_20221117_meqtls.tsv:NA:NA,EWAS_Hit:primary sj√∂gren's syndrome (pss):24574234:NA,EWAS_Hit:tissue:30602389:2.3e-05
cg00044807_TC21	ENCODE_CRE:dELS
cg00044885_TC11	Other
cg00045016_BC21	EWAS_Hit:setd1b-related syndrome:31685013:0.000515164
cg00045070_BC21	EWAS_Hit:aortic valve stenosis (avs):27152866:NA,EWAS_Hit:down syndrome:31915063:NA,EWAS_Hit:gestational diabetes mellitus:29596946:NA
cg00045114_TC21	EWAS_Hit:age:25282492:8.6e-06,EWAS_Hit:age:33450751:8.8e-05,EWAS_Hit:alcohol consumption per day:27843151:2.04e-09,EWAS_Hit:alcohol consumption:27843151:2.04e-09,EWAS_Hit:alcohol consumption:30938765:0.002,EWAS_Hit:alcohol consumption:30938765:0.00769,EWAS_Hit:ancestry:30563547:1.85e-05,EWAS_Hit:down syndrome:31843015:4.47e-07,EWAS_Hit:gender:33276343:1.94382e-79,EWAS_Hit:preterm birth:28428831:N…
cg00045190_TC21	EWAS_Hit:age:33450751:5.6e-06,EWAS_Hit:tissue:30602389:1.6e-07
cg00045204_BC11	Other
cg00045227_BC21	EWAS_Hit:chronic beryllium disease:30141971:3.8e-05,EWAS_Hit:meqtl_20221117_meqtls.tsv:NA:NA,EWAS_Hit:meqtl_hawe_na:NA:NA
cg00045273_TC11	ENCODE_CRE:dELS
cg00045275_BC21	EWAS_Hit:age:33450751:6.8e-05,EWAS_Hit:rheumatoid arthritis:23334450:3.24e-16,EWAS_Hit:tissue:30602389:4.5e-133
cg00045358_BC21	Other
cg00045532_BC21	EWAS_Hit:age:33450751:0,EWAS_Hit:hiv infection:27105112:2.78e-15,EWAS_Hit:rheumatoid arthritis:23334450:4.05e-11,EWAS_Hit:tissue:30602389:2.4e-11
cg00045552_TC21	ENCODE_CRE:CTCF-only,CTCF-bound
cg00045592_TC21	EWAS_Hit:fev1/fvc:30935889:1.2e-08,EWAS_Hit:lung function:30935889:1.22e-08,EWAS_Hit:smoking cessation:33593402:8.8e-07,EWAS_Hit:smoking:32484362:2.4e-18,EWAS_Hit:smoking:32484362:2.5e-12,EWAS_Hit:smoking:32600451:2.1e-10,EWAS_Hit:smoking:32745538:3.43e-07,EWAS_Hit:smoking:33593402:1.4e-59,EWAS_Hit:smoking:33593402:3.5e-51,EWAS_Hit:smoking:33593402:8.8e-07,EWAS_Hit:smoking:33729499:2.75e-10,EWAS_…
cg00045689_TC21	EWAS_Hit:age:33450751:3.2e-05,EWAS_Hit:meqtl_hawe_na:NA:NA,EWAS_Hit:sex:33450751:8.1e-05,EWAS_Hit:tissue:30602389:4.5e-16
cg00045690_BC21	EWAS_Hit:age:33450751:2.9e-16,EWAS_Hit:age:33450751:6.7e-13,EWAS_Hit:maternal alcohol consumption:29172695:0.00045699998736381,EWAS_Hit:maternal insulin sensitivity:31882564:1.93e-08,EWAS_Hit:tissue:30602389:5.5e-13
cg00045712_BC21	ENCODE_CRE:dELS
cg00045730_BC11	Other
cg00045787_TC21	EWAS_Hit:age:28693600:6.87e-07,EWAS_Hit:age:33450751:2.1e-11,EWAS_Hit:age:33450751:3.7e-29,EWAS_Hit:aging:28693600:6.87e-07,EWAS_Hit:hypertensive disorders of pregnancy:31230546:7e-05,EWAS_Hit:tissue:30602389:5.1e-66,EWAS_Hit:tissuesignature_moss_pancreatic_beta_cells:NA:NA,EWAS_Hit:tissuesignature_nglp-beta:NA:NA
cg00046156_BC21	EWAS_Hit:age:33450751:0,EWAS_Hit:infertility:25753583:NA,EWAS_Hit:marioni-mrs-missing_na:NA:NA,EWAS_Hit:sex:33450751:4.4e-05,EWAS_Hit:tissue:30602389:1.3e-49
cg00046331_TC11	Brain_Signature:Inh_CGE_NDNF_CPNE2.in.Inh_CGE-Hypo
cg00046336_BC21	CoRSIV,EWAS_Hit:age:33450751:5.1e-06,EWAS_Hit:atherosclerosis:28698603:4.07e-06,EWAS_Hit:sex:26500701:8.54e-17,EWAS_Hit:sex:33450751:0
cg00046770_BC21	Brain_Signature:Inh_MGE_PVALB_DISC1.in.Inh_MGE-Hypo
cg00046771_BC11	Brain_Signature:Inh_MGE_PVALB_DISC1.in.Inh_MGE_PVALB-Hypo
cg00046877_BC21	EWAS_Hit:aging:31739726:1.02e-07,EWAS_Hit:aging:31739726:4.97e-10,EWAS_Hit:maternal insulin sensitivity:31882564:1.39e-08,EWAS_Hit:polybrominated biphenyl exposure:30676242:9.77e-05
cg00046899_BC21	EWAS_Hit:alcohol consumption per day:27843151:9.52e-07,EWAS_Hit:gestational age:25650246:2.2e-13,EWAS_Hit:multiple sclerosis:30479356:NA,EWAS_Hit:tissue:30602389:4.6e-56
cg00046913_BC11	EWAS_Hit:age:33450751:1.3e-05,EWAS_Hit:age:33450751:1.3e-08,EWAS_Hit:marioni-mrs-missing_na:NA:NA
cg00047003_BC21	Other
cg00047050_BC21	EWAS_Hit:age 4 vs age 0:28056824:3.38e-20,EWAS_Hit:age:23177740:9.1e-10,EWAS_Hit:age:31426852:5.6e-08,EWAS_Hit:age:33450751:0,EWAS_Hit:aging:20219944:9.99999997475243e-07,EWAS_Hit:aging:24287154:2.80000005471615e-24,EWAS_Hit:aging:31739726:4.2e-08,EWAS_Hit:clock_mayne:NA:NA,EWAS_Hit:rheumatoid arthritis:23334450:1.8e-08,EWAS_Hit:tissue:30602389:1.1e-103
cg00047052_TC21	EWAS_Hit:down syndrome:29601581:0.000209709,EWAS_Hit:rheumatoid arthritis:23334450:3.89e-09,EWAS_Hit:tissue:30602389:5.6e-59
cg00047079_BC21	EWAS_Hit:maternal phthalate exposure:29367177:5.11e-07,EWAS_Hit:tissue:30602389:4.4e-14
cg00047081_TC21	Other
cg00047285_BC21	ENCODE_CRE:pELS,Loyfer_Tissue_Signature:Kidney.Glomerular.Podocytes.in.Kidney.Epithelial-Hyper
cg00047287_BC21	EWAS_Hit:age:33450751:6.4e-06,EWAS_Hit:meqtl_hawe_na:NA:NA,EWAS_Hit:sex:33450751:6.7e-11,EWAS_Hit:tissue:30602389:1.5e-36
cg00047307_BC21	Other
cg00047709_BC21	IntermediateMeth
cg00047778_TC11	Other
cg00047827_BC11	Other
cg00047833_BC21	Brain_Signature:Inh_MGE_UNC5B_CHRM3.in.Inh_MGE_UNC5B-Hypo
cg00047835_BC11	Brain_Signature:Inh_MGE_UNC5B_CHRM3.in.Inh_MGE_UNC5B-Hypo
cg00047845_TC21	EWAS_Hit:ehr_mrs_ucla_pain:NA:NA
cg00047845_TC22	EWAS_Hit:ehr_mrs_ucla_pain:NA:NA
cg00048205_BC11	IntermediateMeth
cg00048705_TC21	EWAS_Hit:age:33450751:3.3e-21,EWAS_Hit:age:33450751:6.3e-06
cg00048759_TC11	EWAS_Hit:age:23177740:3.1e-08,EWAS_Hit:age:25404168:5.04e-10,EWAS_Hit:age:25404168:5.36e-29,EWAS_Hit:age:28693600:2.25e-05,EWAS_Hit:age:28811542:6.65e-07,EWAS_Hit:age:31426852:1.2e-08,EWAS_Hit:age:31426852:3.9e-08,EWAS_Hit:age:33450751:0,EWAS_Hit:aging:28693600:2.25e-05,EWAS_Hit:aging:30264654:2.41e-10,EWAS_Hit:aging:30264654:2.4e-10,EWAS_Hit:aging:31739726:5.57e-13,EWAS_Hit:aging:31739726:5.88e-…
cg00048880_TC21	Other
cg00048886_TC11	5hmC:hypothalamus-Hyper
cg00048887_BC11	5hmC:hypothalamus-Hyper
cg00048888_TC11	5hmC:hypothalamus-Hyper
cg00049066_TC11	ENCODE_CRE:dELS
cg00049220_TC21	Other
cg00049239_BC11	BLUEPRINT_Signature:TCell.CD4.Memory.Central.in.TCell.CD4-Hypo
cg00049251_TC21	ENCODE_CRE:pELS
cg00049278_BC11	Brain_Signature:Neu+Astro+Oligo.in.All-Hypo
cg00049281_BC21	ENCODE_CRE:pELS
cg00049330_BC11	EWAS_Hit:arsenic exposure:28242323:NA,EWAS_Hit:rheumatoid arthritis:23334450:3.75e-11
cg00049382_BC21	EWAS_Hit:age:33450751:0,EWAS_Hit:age:33450751:8.3e-09,EWAS_Hit:body mass index (bmi):26823690:0.00069100002292543,EWAS_Hit:meqtl_hawe_na:NA:NA,EWAS_Hit:rheumatoid arthritis:23334450:2.93e-14,EWAS_Hit:tissue:30602389:1.5e-29,EWAS_Hit:tissuesignature_neuvsnonneugse41826_neuron.vs.glia:NA:NA
cg00049411_BC21	EWAS_Hit:age:33450751:9.3e-08,EWAS_Hit:schizophrenia:26619358:2.91000001872987e-09,EWAS_Hit:tissue:30602389:3.3e-27
cg00049440_BC21	EWAS_Hit:age 4 vs age 0:28056824:2.81e-159,EWAS_Hit:age:25282492:2.7e-09,EWAS_Hit:age:33450751:0,EWAS_Hit:aging:29064478:3.32e-106,EWAS_Hit:aging:30626398:1.05524e-13,EWAS_Hit:birth weight:24561991:8.55e-08,EWAS_Hit:birth weight:24561991:9.37e-07,EWAS_Hit:birth weight:29064478:1.04999998029598e-07,EWAS_Hit:birthweight:31015461:3e-28,EWAS_Hit:birthweight:31015461:9.5e-10,EWAS_Hit:cleft palate vs c…
cg00049502_BC21	EWAS_Hit:age:33450751:1.3e-05,EWAS_Hit:crohn's disease:27886173:3.5e-06,EWAS_Hit:gestational age:25650246:1.08e-09,EWAS_Hit:inflammatory bowel disease:27886173:1.2e-05,EWAS_Hit:meqtl_20221117_meqtls.tsv:NA:NA,EWAS_Hit:tissue:30602389:1.9e-53
cg00049545_TC21	Other
cg00049595_BC21	EWAS_Hit:age 4 vs age 0:28056824:2.53e-42,EWAS_Hit:age:33450751:0,EWAS_Hit:ancestry:30563547:1.38e-06,EWAS_Hit:claes-jensen syndrome:29456765:7.19e-10,EWAS_Hit:down syndrome:31843015:1.21e-07,EWAS_Hit:gender:26553366:8.46e-05,EWAS_Hit:gender:31892350:1.58e-112,EWAS_Hit:gender:33276343:2.597e-174,EWAS_Hit:maternal smoking in pregnancy:27040690:1.69e-06,EWAS_Hit:maternal smoking in pregnancy:270406…
cg00049616_BC21	EWAS_Hit:absolute fat mass (fm, kg):29084944:1.91e-05,EWAS_Hit:body mass index (bmi):29084944:1.98e-05,EWAS_Hit:fat mass index (fmi, kg/m¬≤):29084944:2.48e-05,EWAS_Hit:fetal vs adult liver:25282492:1.06e-36,EWAS_Hit:tissue:30602389:6.5e-22,EWAS_Hit:tissuesignature_moss_hepatocytes:NA:NA,EWAS_Hit:who standardised bmi (zbmi):29084944:4.78e-05
cg00049624_TC11	Loyfer_Tissue_Signature:Cerebellum.Neuron.in.Neuron-Hypo
cg00049638_TC21	Other
cg00049657_TC11	Other
cg00049768_TC11	Other
cg00049824_BC21	ENCODE_CRE:dELS
cg00049868_TC11	EWAS_Hit:age:33450751:0,EWAS_Hit:age:33450751:1.2e-15,EWAS_Hit:age:33450751:2.1e-31,EWAS_Hit:tissue:30602389:1.7e-23,EWAS_Hit:tissuesignature_moss_pancreatic_acinar_cells:NA:NA,EWAS_Hit:tissuesignature_pancreas.hypo:NA:NA
cg00049883_BC21	EWAS_Hit:age 4 vs age 0:28056824:3.3e-60,EWAS_Hit:age:33450751:0,EWAS_Hit:age:33450751:9.3e-06,EWAS_Hit:gestational age:25650246:1.23e-17,EWAS_Hit:meqtl_hawe_na:NA:NA,EWAS_Hit:smoking:27651444:0.0052766946550471,EWAS_Hit:smoking:31536415:1.84e-08,EWAS_Hit:smoking:31536415:1.8e-08,EWAS_Hit:tissue:30602389:8.4e-102
cg00049892_BC21	EWAS_Hit:age:33450751:0,EWAS_Hit:age:33450751:8e-09,EWAS_Hit:ageing:25888029:7.28e-10,EWAS_Hit:fetal vs adult liver:25282492:1.12e-37,EWAS_Hit:high saturated fatty acids diet:28275132:2.93e-06,EWAS_Hit:marioni-mrs-missing_na:NA:NA,EWAS_Hit:nephritis:33108347:0.000666,EWAS_Hit:polychlorinated biphenyls (pcbs) exposure:30776747:3.09e-06,EWAS_Hit:tissue:30602389:1.2e-11
cg00049981_BC21	Other
cg00050232_TC11	Brain_Signature:Inh_MGE_B3GAT2.in.Inh_MGE-Hyper
cg00050252_BC21	Brain_Signature:Exc_L6_TSHZ2_TCF12.in.All-hypo
cg00050271_BC21	EWAS_Hit:age:33450751:0,EWAS_Hit:age:33450751:2.7e-12,EWAS_Hit:age:33450751:5.4e-07,EWAS_Hit:ehr_mrs_ucla_absolute_neut_count:NA:NA,EWAS_Hit:ehr_mrs_ucla_neutrophils_abs_(prelim):NA:NA,EWAS_Hit:gestational age:25650246:3.06e-08
cg00050312_BC21	EWAS_Hit:age:33450751:4.4e-07,EWAS_Hit:cholesterol esters in medium ldl:NA:8e-05,EWAS_Hit:cholesterol esters in small ldl:NA:8.6e-05,EWAS_Hit:free cholesterol in idl:NA:8.8e-05,EWAS_Hit:schizophrenia:26619358:1.67000002715412e-09
cg00050319_BC11	Other
cg00050375_BC21	EWAS_Hit:hiv infection:27105112:1.24e-06,EWAS_Hit:prenatal bisphenol a (bpa) exposure:31451752:1.78e-06,EWAS_Hit:tissue:30602389:8.2e-144
cg00050482_BC21	EWAS_Hit:age:33450751:0,EWAS_Hit:age:33450751:1.2e-05,EWAS_Hit:alzheimer's disease (ad):30712078:4.95e-06,EWAS_Hit:attention deficit hyperactivity disorder:28785368:5.84e-05,EWAS_Hit:meqtl_hawe_na:NA:NA,EWAS_Hit:prenatal paracetamol exposure:28785368:5.84e-05,EWAS_Hit:tissue:30602389:2.2e-90
cg00050505_TC21	EWAS_Hit:1-hour glucose:33151971:4.6e-05,EWAS_Hit:1-hour glucose:33151971:5e-05,EWAS_Hit:blood_deconvolution_extended_from_lucas_na:NA:NA
cg00050529_TC11	Other
cg00050618_TC21	EWAS_Hit:age:33450751:0,EWAS_Hit:gestational age:27717397:5.56e-06,EWAS_Hit:hiv infection:27105112:2.21e-09,EWAS_Hit:multiple sclerosis:30479356:NA,EWAS_Hit:primary sj√∂gren's syndrome (pss):26183421:0.0004918,EWAS_Hit:tissue:30602389:9e-148,EWAS_Hit:tissuesignature_lymphocyte.hypo:NA:NA
cg00050629_TC11	Other
cg00050692_BC21	EWAS_Hit:age:33450751:0,EWAS_Hit:age:33450751:2.4e-14,EWAS_Hit:ageing:25888029:2.13e-17,EWAS_Hit:bmi:29278407:5.7e-08,EWAS_Hit:body mass index (bmi):29278407:5.7e-08,EWAS_Hit:body mass index:31510868:3e-05,EWAS_Hit:cognitive abilities: digit test:29311653,EWAS_Hit:cognitive function:29311653:3.28e-05,EWAS_Hit:down syndrome:29601581:0.000129095,EWAS_Hit:gestational age:27717397:1.51e-09,EWAS_Hit:g…
cg00050873_TC11	EWAS_Hit:hiv infection:27105112:4.6e-07,EWAS_Hit:primary sj√∂gren's syndrome (pss):24574234:NA
cg00050984_BC11	EWAS_Hit:marioni-mrs-missing_na:NA:NA,EWAS_Hit:tissue:30602389:5.9e-21
cg00051195_BC11	BLUEPRINT_Signature:Macrophage.AlternativelyActivated.CordBlood.in.Macrophage-Hyper
cg00051200_TC11	ENCODE_CRE:dELS
cg00051483_TC21	EWAS_Hit:atopy:30584054:1.83e-05,EWAS_Hit:tissue:30602389:2.6e-170,EWAS_Hit:tissuesignaturezhu2022_bladder|heart|liver|lung|oe:NA:NA
cg00051553_BC11	Loyfer_Tissue_Signature:Gallbladder.Epithelial.in.Hepatocyte+Gallbladder-Hypo
cg00051818_TC21	EWAS_Hit:age:33450751:3.6e-05,EWAS_Hit:age:33450751:8.1e-14,EWAS_Hit:hiv infection:27105112:7.37e-09,EWAS_Hit:meqtl_20221117_meqtls.tsv:NA:NA
cg00051886_BC11	Other
cg00051979_BC21	EWAS_Hit:age:33450751:8.2e-22,EWAS_Hit:primary sj√∂gren's syndrome (pss):24574234:NA
cg00052385_BC21	EWAS_Hit:age:33450751:0,EWAS_Hit:atherosclerosis:25091541:6.17e-08,EWAS_Hit:atopy:30584054:6.24e-06,EWAS_Hit:fetal vs adult liver:25282492:1.71e-33,EWAS_Hit:gestational age:25650246:1.24e-12,EWAS_Hit:sex:33450751:9.7e-09,EWAS_Hit:tissue:30602389:4e-10,EWAS_Hit:tissuesignature_moss_thyroid:NA:NA
cg00052412_BC11	ENCODE_CRE:dELS
cg00052433_TC11	EWAS_Hit:age:33450751:0,EWAS_Hit:age:33450751:7.2e-13,EWAS_Hit:age:33450751:9e-09,EWAS_Hit:alcohol-missing_na:NA:NA,EWAS_Hit:marioni-mrs-missing_na:NA:NA
cg00052588_BC11	EWAS_Hit:age:33450751:0,EWAS_Hit:age:33450751:7.3e-21,EWAS_Hit:age:33450751:9.8e-06,EWAS_Hit:tissue:30602389:1.9e-125,EWAS_Hit:tissuesignature_salivagse147318_cd45pos.vs.largecell:NA:NA
cg00052661_BC11	ENCODE_CRE:dELS
cg00052772_TC21	EWAS_Hit:age:33450751:0,EWAS_Hit:down syndrome:31843015:7.22e-07,EWAS_Hit:gestational age:33564054:8.3e-12,EWAS_Hit:maternal body mass index:33517419:1.2e-05,EWAS_Hit:maternal body mass index:33517419:6.4e-05,EWAS_Hit:maternal overweight/obesity:29016858:4e-08,EWAS_Hit:meqtl_20221117_meqtls.tsv:NA:NA,EWAS_Hit:primary sj√∂gren's syndrome (pss):26183421:0.0009932,EWAS_Hit:sex:25249537:1.16e-05,EWAS…
cg00052823_TC21	ENCODE_CRE:dELS
cg00052836_BC21	Loyfer_Tissue_Signature:Colon.Left.Epithelial.in.Lower.GI-Hyper
cg00052853_BC21	EWAS_Hit:age:33450751:1e-07,EWAS_Hit:marioni-mrs-missing_na:NA:NA,EWAS_Hit:primary sj√∂gren's syndrome (pss):33769968:0.000977605,EWAS_Hit:tissue:30602389:2.3e-18
cg00052903_TC21	EWAS_Hit:age:33450751:6.2e-11,EWAS_Hit:meqtl_hawe_na:NA:NA,EWAS_Hit:tissue:30602389:7.6e-43
cg00052932_BC21	EWAS_Hit:age:33450751:0,EWAS_Hit:age:33450751:1.5e-10,EWAS_Hit:asthma:27942592:3.47e-05,EWAS_Hit:ehr_mrs_ucla_hematocrit_(osl):NA:NA,EWAS_Hit:fetal vs adult liver:25282492:3.44e-50,EWAS_Hit:gene expression of affymetrix id: 2519860 (gene symbol: asnsd1),EWAS_Hit:gene expression of affymetrix id: 2591942 (gene symbol: ormdl1),EWAS_Hit:sex:26500701:5.89e-17,EWAS_Hit:sex:33450751:1.7e-12,EWAS_Hit:ti…
cg00052964_TC21	EWAS_Hit:age:33450751:1.1e-05,EWAS_Hit:ageing:25888029:2.34e-12,EWAS_Hit:down syndrome:29601581:7.55e-05,EWAS_Hit:gestational age:33564054:1.8e-05,EWAS_Hit:schizophrenia:33646943:8.6e-08,EWAS_Hit:tissue:30602389:4.9e-108
cg00053144_BC21	ENCODE_CRE:dELS
cg00053755_BC21	EWAS_Hit:age:33450751:1.3e-06,EWAS_Hit:age:33450751:5.2e-12,EWAS_Hit:ageing:25888029:3.13e-12,EWAS_Hit:preterm birth:28428831:NA,EWAS_Hit:tissue:30602389:5.6e-62
cg00053851_TC21	EWAS_Hit:age:28811542:4.85e-13,EWAS_Hit:age:33450751:0,EWAS_Hit:age:33450751:6.7e-51,EWAS_Hit:age:33450751:9.6e-13,EWAS_Hit:ageing:25888029:9.39e-17,EWAS_Hit:gestational age:25650246:4.06e-08,EWAS_Hit:hiv infection:27105112:2.81e-05,EWAS_Hit:obesity:29692867:0.000852,EWAS_Hit:tissue:30602389:3e-13
cg00053916_BC21	EWAS_Hit:age:33450751:1.2e-11,EWAS_Hit:age:33450751:1.6e-05,EWAS_Hit:atopy:30584054:4.77e-06,EWAS_Hit:crohn's disease (cd):30779925:8.3e-08,EWAS_Hit:crohn's disease:27886173:5.7e-06,EWAS_Hit:crohn's disease:30779925:2.2e-07,EWAS_Hit:crohn's disease:30779925:8.3e-08,EWAS_Hit:gestational age:27717397:1.81e-08,EWAS_Hit:gestational age:33564054:2.4e-10,EWAS_Hit:inflammatory bowel disease:27886173:9e-…
cg00053927_BC21	EWAS_Hit:alzheimer's disease (ad):30045751:1.17e-05,EWAS_Hit:rheumatoid arthritis (ra):30176915:5.1e-05,EWAS_Hit:tissue:30602389:2.8e-12,EWAS_Hit:tissuesignature_ec-neuron:NA:NA,EWAS_Hit:tissuesignature_moss_cortical_neurons:NA:NA
cg00054092_BC11	Other
cg00054210_TC11	EWAS_Hit:age:33450751:3.2e-11,EWAS_Hit:age:33450751:7.7e-05,EWAS_Hit:gender:33276343:1.96251e-70,EWAS_Hit:gestational age:25650246:1.28e-16,EWAS_Hit:maternal smoking:31536415:0.0002564,EWAS_Hit:meqtl_hawe_na:NA:NA,EWAS_Hit:sex:26500701:1.78e-06,EWAS_Hit:sex:26500701:2.01e-14,EWAS_Hit:sex:33450751:0,EWAS_Hit:thyroid lesion:28938489:1.22441e-17,EWAS_Hit:tissue:30602389:2.4e-115
cg00054472_TC11	EWAS_Hit:age 4 vs age 0:28056824:1.85e-62,EWAS_Hit:age:33450751:0,EWAS_Hit:age:33450751:3.9e-06,EWAS_Hit:age:33450751:4e-14,EWAS_Hit:meqtl_hawe_na:NA:NA,EWAS_Hit:sex:26500701:1.67e-06,EWAS_Hit:sex:33450751:3.2e-13,EWAS_Hit:tissue:30602389:7.4e-112
cg00054692_BC21	EWAS_Hit:behcet's disease:30863869:1.88e-06,EWAS_Hit:schizophrenia:26619358:3.17999990784301e-08,EWAS_Hit:tissue:30602389:1.7e-13
cg00054706_BC21	EWAS_Hit:marioni-mrs-missing_na:NA:NA,EWAS_Hit:rheumatoid arthritis:23334450:4.38e-13
cg00054774_BC21	EWAS_Hit:age 4 vs age 0:28056824:1.22e-51,EWAS_Hit:age:33450751:0,EWAS_Hit:alzheimer's disease (ad):30045751:2.17e-07,EWAS_Hit:gestational age:27717397:8.14e-07,EWAS_Hit:gestational age:33564054:5.8e-05,EWAS_Hit:maternal smoking in pregnancy:27040690:2.59e-08,EWAS_Hit:maternal smoking in pregnancy:27040690:7e-06,EWAS_Hit:maternal smoking:27040690:7e-06,EWAS_Hit:maternal smoking:31536415:2.59e-08,…
cg00054822_TC21	BLUEPRINT_Signature:VenousBlood.in.TCell.CD4-Hypo
cg00054824_TC21	BLUEPRINT_Signature:VenousBlood.in.TCell.CD4-Hypo
cg00054827_BC21	BLUEPRINT_Signature:VenousBlood.in.TCell.CD4-Hypo
cg00054868_TC11	BLUEPRINT_Signature:VenousBlood.in.TCell.CD4-Hypo
cg00055023_BC21	BLUEPRINT_Signature:TCell.CD8.Memory.Effector.Terminal.in.TCell.CD8-Hyper
cg00055025_BC11	BLUEPRINT_Signature:TCell.CD8.alphabeta.in.CordBlood-Hypo
cg00055030_TC11	ENCODE_CRE:dELS
cg00055053_TC11	Loyfer_Tissue_Signature:Kidney.Glomerular.Podocytes.in.Kidney.Epithelial-Hypo
cg00055073_TC21	EWAS_Hit:age:33450751:1e-05,EWAS_Hit:gestational age:27717397:1.28e-16,EWAS_Hit:gestational age:27717397:1.33e-14,EWAS_Hit:hiv infection:27105112:2.16e-05,EWAS_Hit:multiple sclerosis:30479356:NA,EWAS_Hit:papuan ancestry:32453742:6.4e-05,EWAS_Hit:primary sj√∂gren's syndrome (pss):26183421:0.0008479,EWAS_Hit:smoking:27651444:2.29335505221412e-07,EWAS_Hit:smoking:27651444:6.3e-10,EWAS_Hit:smoking:31…
cg00055090_TC11	5hmC:34-b7
cg00055091_BC11	5hmC:34-b7
cg00055103_BC21	5hmC:49-b9
cg00055158_TC11	Other
cg00055529_BC21	EWAS_Hit:age:33450751:1.4e-06,EWAS_Hit:age:33450751:6.7e-14,EWAS_Hit:gender:25663950:3.6799999492132e-08,EWAS_Hit:sex:26500701:2.14e-06,EWAS_Hit:sex:26500701:4.94e-20,EWAS_Hit:sex:33450751:0,EWAS_Hit:tissue:30602389:1.5e-24
cg00055555_BC21	EWAS_Hit:age:33450751:1.8e-05,EWAS_Hit:age:33450751:2.2e-06,EWAS_Hit:meqtl_hawe_na:NA:NA,EWAS_Hit:tissue:30602389:1.4e-54
cg00055633_TC21	ENCODE_CRE:dELS
cg00055679_TC21	EWAS_Hit:age:23177740:1.7e-12,EWAS_Hit:age:25282492:4.8e-06,EWAS_Hit:age:28811542:1.61e-06,EWAS_Hit:age:33450751:0,EWAS_Hit:age:33450751:2.1e-05,EWAS_Hit:age:33450751:2.4e-18,EWAS_Hit:age:33450751:8.8e-09,EWAS_Hit:aging:30626398:7.56056e-09
cg00055779_TC21	BLUEPRINT_Signature:BCell.Naive.CordBlood.in.CordBlood-Hyper
cg00055795_BC21	Other
cg00055823_TC21	5hmC:27-b6
cg00055990_BC11	5hmC:25-b6
cg00056012_BC11	5hmC:45-b9
cg00056066_TC11	EWAS_Hit:age:33450751:7.5e-12,EWAS_Hit:atopy:30584054:3.33e-06,EWAS_Hit:birthweight:31015461:5.6e-07,EWAS_Hit:clock_leega:NA:NA,EWAS_Hit:down syndrome:31843015:3.49e-06,EWAS_Hit:fetal vs adult liver:25282492:1.93e-32,EWAS_Hit:gestational age:33564054:5.5e-07,EWAS_Hit:multiple sclerosis:30479356:NA,EWAS_Hit:nicolaides‚Äìbaraitser syndrome (ncbrs):30459321:6.734e-05,EWAS_Hit:phelan-mcdermid syndrom…
cg00056202_TC21	EWAS_Hit:age:33450751:2.7e-18,EWAS_Hit:multiple sclerosis:24270187:0.000734,EWAS_Hit:tissue:30602389:2.9e-13
cg00056257_BC21	EWAS_Hit:age:33450751:0,EWAS_Hit:gestational age:25650246:3.25e-15,EWAS_Hit:gestational age:27717397:8.85e-05,EWAS_Hit:maternal smoking in pregnancy:27040690:8.63e-05,EWAS_Hit:maternal smoking:27040690:8.63e-05,EWAS_Hit:meqtl_hawe_na:NA:NA,EWAS_Hit:sex:33450751:2.3e-13,EWAS_Hit:smoking (newborn):27040690:0.0135479873918919,EWAS_Hit:tissue:30602389:4.3e-22,EWAS_Hit:tissuesignature_moss_hepatocytes…
cg00056325_BC21	EWAS_Hit:tissuesignature_neuron.hypo:NA:NA
cg00056433_TC21	EWAS_Hit:age:33450751:1.6e-41,EWAS_Hit:age:33450751:9.8e-06,EWAS_Hit:down syndrome:29601581:1.01e-06,EWAS_Hit:fetal vs adult liver:25282492:2.34e-21,EWAS_Hit:primary sj√∂gren's syndrome (pss):24574234:NA,EWAS_Hit:sex:26500701:9.63e-07
cg00056569_BC11	Other
cg00056579_BC11	Other
cg00056654_BC11	Loyfer_Tissue_Signature:Cerebellum.Neuron.in.Neuron-Hypo
cg00056723_TC11	BLUEPRINT_Signature:Macrophage.in.CordBlood-Hyper
cg00056754_BC21	EWAS_Hit:age:33450751:1.2e-11,EWAS_Hit:alcohol consumption per day:27843151:9.56e-05,EWAS_Hit:fractional exhaled nitric oxide:31300640:0.000148,EWAS_Hit:gestational age:25650246:9.62e-12,EWAS_Hit:gestational age:27717397:1.68e-06,EWAS_Hit:meqtl_hawe_na:NA:NA,EWAS_Hit:multiple sclerosis:30479356:NA,EWAS_Hit:sex:26500701:6.99e-08,EWAS_Hit:smoking:27651444:0.00706340522954013,EWAS_Hit:smoking:315364…
cg00056765_BC21	ENCODE_CRE:dELS
cg00056768_BC21	BLUEPRINT_Signature:TCell.CD4.alphabeta.in.Lymphoid-Hypo
cg00056770_TC21	BLUEPRINT_Signature:TCell.CD4.in.VenousBlood-Hypo
cg00056954_TC21	BLUEPRINT_Signature:TCell.CD8.alphabeta.in.VenousBlood-Hypo,Loyfer_Tissue_Signature:Blood.T.Naive.CD8.in.Blood.T-Lineage-Hypo
cg00056957_TC11	BLUEPRINT_Signature:TCell.CD8.alphabeta.in.VenousBlood-Hypo,Loyfer_Tissue_Signature:Blood.T.Naive.CD8.in.Blood.T-Lineage-Hypo
cg00056958_BC21	ENCODE_CRE:dELS
cg00057240_BC21	EWAS_Hit:age:33450751:0,EWAS_Hit:age:33450751:1.4e-07,EWAS_Hit:tissue:30602389:1e-93
cg00057476_BC21	EWAS_Hit:clock_leega:NA:NA,EWAS_Hit:tissue:30602389:7e-72
cg00057667_BC21	EWAS_Hit:age:33450751:0,EWAS_Hit:age:33450751:1.1e-17,EWAS_Hit:fetal vs adult liver:25282492:3.21e-52,EWAS_Hit:meqtl_hawe_na:NA:NA,EWAS_Hit:tissue:30602389:2.9e-93
cg00057931_BC11	Other
cg00058290_BC21	EWAS_Hit:tissuesignature_lymphocyte.hypo:NA:NA
cg00058515_BC21	EWAS_Hit:age 4 vs age 0:28056824:1.61e-38,EWAS_Hit:age:33450751:0,EWAS_Hit:age:33450751:1.3e-11,EWAS_Hit:tissue:30602389:1.4e-10,EWAS_Hit:type 2 diabetes (t2d):24812430:0.00019999999494757
cg00058708_BC21	EWAS_Hit:age:33450751:0,EWAS_Hit:gulf war illness:30920300:0.000140911,EWAS_Hit:meqtl_20221117_meqtls.tsv:NA:NA,EWAS_Hit:sex:26500701:6.71e-08,EWAS_Hit:sex:33450751:5.7e-05,EWAS_Hit:tissue:30602389:1.7e-113
cg00058879_BC21	EWAS_Hit:age:23177740:1.5e-25,EWAS_Hit:age:25404168:2.16e-08,EWAS_Hit:age:31426852:2.7e-10,EWAS_Hit:age:33450751:0,EWAS_Hit:age:33450751:1.4e-15,EWAS_Hit:ageing:25888029:1.51e-41,EWAS_Hit:aging:25663950:1.84000004121998e-09,EWAS_Hit:aging:31739726:3.82e-10,EWAS_Hit:aging:31739726:4.85e-08,EWAS_Hit:kashin-beck disease (kbd):28818737:2.1e-05,EWAS_Hit:smoking:27651444:0.0420003060128982,EWAS_Hit:smo…
cg00059053_BC11	EWAS_Hit:age:33450751:2.2e-06,EWAS_Hit:age:33450751:2.7e-48,EWAS_Hit:gestational diabetes mellitus:29461653:0.00019,EWAS_Hit:marioni-mrs-missing_na:NA:NA,EWAS_Hit:maternal body mass index:33517419:1.7e-05,EWAS_Hit:maternal body mass index:33517419:8.4e-05,EWAS_Hit:primary sjogrens syndrome:26857698:1.02e-07,EWAS_Hit:rheumatoid arthritis:23334450:1.45e-12,EWAS_Hit:tissue:30602389:6.8e-05
cg00059112_BC21	Other
cg00059161_TC11	EWAS_Hit:age:33450751:6.6e-05,EWAS_Hit:binge-eating disorder:33922358:6.04e-08,EWAS_Hit:hiv infection:27105112:5.9e-05,EWAS_Hit:tissue:30602389:1.4e-32
cg00059195_BC11	Other
cg00059225_BC21	EWAS_Hit:age 4 vs age 0:28056824:1.37e-61,EWAS_Hit:age:23177740:3.1e-30,EWAS_Hit:age:25404168:1.26e-66,EWAS_Hit:age:25404168:2.73e-11,EWAS_Hit:age:28811542:4.02e-13,EWAS_Hit:age:29383109:4.2e-09,EWAS_Hit:age:31426852:1.2e-20,EWAS_Hit:age:31426852:1e-09,EWAS_Hit:age:33450751:0,EWAS_Hit:aging:20219944:3.00000010611257e-06,EWAS_Hit:aging:20219945:NA,EWAS_Hit:aging:22532803:2.57e-07,EWAS_Hit:aging:24…
cg00059246_BC21	EWAS_Hit:age:33450751:1.8e-08,EWAS_Hit:age:33450751:2.8e-08,EWAS_Hit:crohn's disease:27886173:8.6e-05,EWAS_Hit:inflammatory bowel disease:27886173:2.7e-07,EWAS_Hit:tissue:30602389:1.1e-45,EWAS_Hit:ulcerative colitis:27886173:1.8e-05
cg00059301_BC21	Other
cg00059399_TC11	EWAS_Hit:age:33450751:1.3e-13,EWAS_Hit:age:33450751:3.3e-05,EWAS_Hit:kabuki syndrome (ks):28933623:1.99e-11,EWAS_Hit:meqtl_hawe_na:NA:NA,EWAS_Hit:pre- and post-lenalidomide treatment in patients with myelodysplastic syndrome with isolated deletion (5q):33903952:NA,EWAS_Hit:sex:33450751:4.1e-08,EWAS_Hit:tissue:30602389:1.7e-113
cg00059424_TC21	EWAS_Hit:age:33450751:3.1e-05,EWAS_Hit:aging:32710526:NA,EWAS_Hit:marioni-mrs-missing_na:NA:NA,EWAS_Hit:prenatal phthalate exposure:28556291:9.04e-06,EWAS_Hit:rheumatoid arthritis:23334450:4.04e-12
cg00059459_BC21	EWAS_Hit:age:33450751:0,EWAS_Hit:age:33450751:1.6e-05,EWAS_Hit:age:33450751:1.7e-09,EWAS_Hit:alcohol consumption:31789449:9.5e-06,EWAS_Hit:fetal vs adult liver:25282492:4.43e-36,EWAS_Hit:maternal body mass index:33517419:8e-05,EWAS_Hit:meqtl_hawe_na:NA:NA,EWAS_Hit:rheumatoid arthritis:23334450:1.44e-07,EWAS_Hit:tissue:30602389:6.7e-89
cg00059652_BC21	EWAS_Hit:age 4 vs age 0:28056824:1.75e-142,EWAS_Hit:age:33450751:0,EWAS_Hit:aging:29064478:9.76e-119,EWAS_Hit:aging:29754148:NA,EWAS_Hit:aging:30626398:6.90258e-12,EWAS_Hit:ancestry:30563547:1.45e-06,EWAS_Hit:gestational age:25650246:2e-19,EWAS_Hit:gestational age:30966880:3.24e-08,EWAS_Hit:gestational age:30966880:3.2e-08,EWAS_Hit:meqtl_hawe_na:NA:NA,EWAS_Hit:perinatally acquired hiv:31324826:3.…
cg00059870_BC21	EWAS_Hit:ancestry:30563547:5.06e-23,EWAS_Hit:cystic fibrosis:30526669:1.03e-07,EWAS_Hit:smoking:31303497:0.002856552
cg00059879_BC21	EWAS_Hit:age:33450751:1.4e-09,EWAS_Hit:age:33450751:6.3e-14,EWAS_Hit:parenting stress:29707254:5.24e-07
cg00059911_TC21	EWAS_Hit:age:33450751:1.3e-06,EWAS_Hit:age:33450751:9.4e-09,EWAS_Hit:hepatitis b virus (hbv)-related liver disease progression:32513305:NA,EWAS_Hit:hiv infection:27105112:2.51e-05,EWAS_Hit:meqtl_hawe_na:NA:NA,EWAS_Hit:tissue:30602389:6e-39
cg00059930_TC21	EWAS_Hit:meqtl_hawe_na:NA:NA,EWAS_Hit:paternal uniparental disomy:33513760:NA,EWAS_Hit:sex:26500701:7.26e-06,EWAS_Hit:tissue:30602389:1.2e-15
cg00060004_TC21	EWAS_Hit:ancestry:30563547:7.38e-11,EWAS_Hit:papuan ancestry:32453742:4.5e-05
cg00060126_BC21	ENCODE_CRE:pELS
cg00060214_TC21	Other
cg00060320_TC11	EWAS_Hit:age:33450751:8.2e-16,EWAS_Hit:epitoc2-missing_na:NA:NA,EWAS_Hit:hepatitis b virus (hbv)-related liver disease progression:32513305:NA,EWAS_Hit:tissue:30602389:4.4e-11
cg00060374_TC11	EWAS_Hit:age*sex:33450751:3.6e-09,EWAS_Hit:age:33450751:1.1e-07,EWAS_Hit:ancestry:30563547:1.25e-15,EWAS_Hit:ancestry:33108347:6.3e-08,EWAS_Hit:clock_tl:NA:NA,EWAS_Hit:hiv infection:27105112:1.19e-06,EWAS_Hit:sex:33450751:0,EWAS_Hit:tissue:30602389:3.2e-106,EWAS_Hit:tissuesignature_moss_lung_cells:NA:NA
cg00060421_BC21	ENCODE_CRE:dELS
cg00060484_TC21	EWAS_Hit:age 4 vs age 0:28056824:4.22e-94,EWAS_Hit:age:33450751:0,EWAS_Hit:asthma:27942592:3.58e-05,EWAS_Hit:meqtl_20221117_meqtls.tsv:NA:NA,EWAS_Hit:tissue:30602389:3.2e-14,EWAS_Hit:tissuesignature_mlhm-monocyte:NA:NA,EWAS_Hit:tissuesignature_moss_monocytes_epic:NA:NA
cg00060629_BC21	Other
cg00060641_BC21	EWAS_Hit:age:33450751:4.7e-06,EWAS_Hit:gestational age:27717397:1.11e-07,EWAS_Hit:tissue:30602389:1.5e-06
cg00060649_BC21	EWAS_Hit:age:33450751:1.5e-10,EWAS_Hit:asthma:27942592:6.88e-07,EWAS_Hit:gestational age:33564054:1.2e-05,EWAS_Hit:maternal body mass index:29016858:1.7e-08,EWAS_Hit:nitrogen dioxide exposure:29410382:1.7e-08,EWAS_Hit:preterm birth:28428831:NA,EWAS_Hit:tissue:30602389:2e-156
cg00060880_BC21	EWAS_Hit:age:33450751:1.6e-10,EWAS_Hit:age:33450751:1.8e-07,EWAS_Hit:bariatric surgery:31959221:4.74495e-09,EWAS_Hit:schizophrenia:26619358:2.30000001266717e-08
cg00061007_BC21	Other
cg00061031_TC21	EWAS_Hit:alcohol consumption:30938765:0.0475,EWAS_Hit:alcohol consumption:31789449:1.00856e-09,EWAS_Hit:alcohol consumption:31789449:1.9e-05,EWAS_Hit:alcohol consumption:31789449:1e-09,EWAS_Hit:alcohol consumption:31789449:2.8e-09,EWAS_Hit:alcohol consumption:31789449:3.9e-05,EWAS_Hit:allergic sensitization:30876376:2.31e-05,EWAS_Hit:fetal vs adult liver:25282492:4.47e-62,EWAS_Hit:gestational age…
cg00061039_TC21	EWAS_Hit:age:33450751:0,EWAS_Hit:age:33450751:1.1e-07,EWAS_Hit:age:33450751:3.2e-28,EWAS_Hit:fetal vs adult liver:25282492:3.17e-32,EWAS_Hit:tissuesignature_liver_and_pancreas.hypo:NA:NA
cg00061185_BC21	EWAS_Hit:adhd:33184255:1.5e-05,EWAS_Hit:age:33450751:4.6e-07,EWAS_Hit:inflammatory bowel disease:32281463:1.16e-11,EWAS_Hit:tissue:30602389:7.9e-130,EWAS_Hit:tissuesignature_salivagse147318_cd45pos.vs.largecell:NA:NA
cg00061263_BC11	Other
cg00061268_TC21	Loyfer_Tissue_Signature:Small.int.Epithelial.in.Lower.GI-Hypo
cg00061412_TC21	Other
cg00061511_TC21	Brain_Signature:Inh_CGE_VIP_AFAP1L2.in.Inh_CGE_VIP-Hyper
cg00061632_TC21	Other
cg00061635_BC21	EWAS_Hit:age:33450751:0,EWAS_Hit:gestational age:27717397:2.46e-05,EWAS_Hit:gestational age:27717397:7.33e-05,EWAS_Hit:gestational age:33564054:2.9e-05,EWAS_Hit:infertility:25753583:NA,EWAS_Hit:meqtl_hawe_na:NA:NA,EWAS_Hit:obesity:26977391:NA,EWAS_Hit:tissue:30602389:8.7e-127
cg00061695_BC21	EWAS_Hit:age:33450751:0,EWAS_Hit:aging:29064478:2.5e-70,EWAS_Hit:ancestry:30563547:6.32e-05,EWAS_Hit:fetal vs adult liver:25282492:1.29e-38,EWAS_Hit:gestational age:25650246:1.16e-15,EWAS_Hit:gestational age:27717397:6.62e-05,EWAS_Hit:meqtl_hawe_na:NA:NA,EWAS_Hit:sex:33450751:1.8e-15,EWAS_Hit:smoking (newborn):27040690:0.0397525787426845,EWAS_Hit:tissue:30602389:8e-96,EWAS_Hit:tissuesignature_mos…
cg00061764_TC21	EWAS_Hit:age:33450751:0,EWAS_Hit:age:33450751:1.4e-06,EWAS_Hit:age:33450751:2.1e-12,EWAS_Hit:age:33450751:5.7e-07,EWAS_Hit:attention deficit hyperactivity disorder:28785368:2.04e-05,EWAS_Hit:hiv infection:27105112:1.42e-15,EWAS_Hit:prenatal paracetamol exposure:28785368:2.04e-05
cg00061860_BC21	EWAS_Hit:atopy:30584054:4.98e-11,EWAS_Hit:maternal body mass index:29016858:2.4e-10,EWAS_Hit:meqtl_hawe_na:NA:NA,EWAS_Hit:smoking:26181258:9.93000015547807e-10,EWAS_Hit:tissue:30602389:1.2e-97
cg00061889_TC11	Other
cg00062151_TC21	ENCODE_CRE:dELS
cg00062245_TC21	EWAS_Hit:age 4 vs age 0:28056824:1.14e-77,EWAS_Hit:age*sex:33450751:3.6e-05,EWAS_Hit:age:23177740:1.4e-12,EWAS_Hit:age:33450751:0,EWAS_Hit:age:33450751:5.6e-43,EWAS_Hit:age:33450751:6.6e-05,EWAS_Hit:aging:25663950:6.71000017701817e-12,EWAS_Hit:aging:29064478:7.4e-84,EWAS_Hit:aging:29754148:NA,EWAS_Hit:aging:30626398:3.11423e-10,EWAS_Hit:aging:31739726:5.65e-07,EWAS_Hit:aging:33276343:3.6397e-128,…
cg00062282_BC21	EWAS_Hit:age:33450751:0,EWAS_Hit:age:33450751:5.5e-07,EWAS_Hit:asthma:27942592:1.25e-06,EWAS_Hit:gulf war illness:30920300:0.00086243,EWAS_Hit:myalgic encephalomyelitis/chronic fatigue syndrome:30036399:1.08e-05,EWAS_Hit:primary sjogrens syndrome:26857698:6.19e-14,EWAS_Hit:sex:26500701:7.51e-10,EWAS_Hit:smoking:31536415:5.9e-05,EWAS_Hit:smoking:32729352:4.42e-05,EWAS_Hit:tissue:30602389:6.8e-87
cg00062329_TC21	Brain_Signature:Inh_CGE_NDNF_LDB2.in.Inh_CGE_NDNF-Hyper
cg00062366_TC21	Loyfer_Tissue_Signature:Cerebellum.Neuron.in.Neuron-Hypo
cg00062437_BC21	EWAS_Hit:age 4 vs age 0:28056824:1.45e-61,EWAS_Hit:age:23177740:7e-14,EWAS_Hit:age:28811542:7.54e-05,EWAS_Hit:age:33450751:0,EWAS_Hit:aging:29754148:NA,EWAS_Hit:aging:30264654:1.05e-08,EWAS_Hit:aging:30264654:1e-08,EWAS_Hit:alcohol consumption:31789449:2.1e-06,EWAS_Hit:alcohol consumption:31789449:3.51177e-08,EWAS_Hit:alcohol consumption:31789449:3.5e-08,EWAS_Hit:alcohol consumption:31789449:5.3e…
cg00062504_TC11	Other
cg00063077_TC11	EWAS_Hit:marioni-mrs-missing_na:NA:NA
cg00063111_TC21	EWAS_Hit:age:33450751:2.6e-20,EWAS_Hit:alcohol consumption:31789449:1.8e-05,EWAS_Hit:birthweight:31015461:1.6e-05,EWAS_Hit:maternal smoking in pregnancy:27040690:2.08e-06,EWAS_Hit:maternal smoking in pregnancy:27040690:6.76e-06,EWAS_Hit:maternal smoking:27040690:2.08e-06,EWAS_Hit:maternal smoking:31536415:6.76e-06,EWAS_Hit:prenatal smoke exposure:31536415:6.8e-06,EWAS_Hit:setd1b-related syndrome:…
cg00063174_BC11	EWAS_Hit:age:33450751:4.6e-06,EWAS_Hit:marioni-mrs-missing_na:NA:NA,EWAS_Hit:metabolic syndrome (mets):31739726:2.26e-05,EWAS_Hit:type ii diabetes mellitus:31691802:9.9e-06
cg00063291_TC21	EWAS_Hit:meqtl_hawe_na:NA:NA,EWAS_Hit:tissue:30602389:1.3e-18
cg00063369_BC21	EWAS_Hit:age:33450751:0,EWAS_Hit:age:33450751:1.9e-05,EWAS_Hit:age:33450751:2.6e-07,EWAS_Hit:age:33450751:4.1e-12,EWAS_Hit:ageing:25888029:1.84e-18,EWAS_Hit:atherosclerosis:25091541:2.61e-09,EWAS_Hit:chronic beryllium disease:30141971:3.92e-05,EWAS_Hit:tissue:30602389:1.1e-05
cg00063402_BC21	Other
cg00063440_BC21	ENCODE_CRE:dELS
cg00063471_BC11	EWAS_Hit:age:33450751:2.1e-07,EWAS_Hit:age:33450751:5.9e-28,EWAS_Hit:hiv infection:27105112:3.32e-05,EWAS_Hit:inflamed crohn's disease (cd):32251296:NA,EWAS_Hit:rheumatoid arthritis:23334450:6.21e-09,EWAS_Hit:tissue:30602389:5.4e-45
cg00063477_BC21	EWAS_Hit:gender:25663950:0,EWAS_Hit:gender:31739726:1.61e-167,EWAS_Hit:gender:31739726:8.78e-176
cg00063535_TC21	EWAS_Hit:age:33450751:9.3e-05,EWAS_Hit:gestational diabetes mellitus:28360945:NA,EWAS_Hit:smoking:27688819:9.4e-05,EWAS_Hit:tissue:30602389:4.7e-17,Loyfer_Tissue_Signature:Oligodendrocytes.in.All-Hypo
cg00063541_BC21	Other
cg00063734_TC21	EWAS_Hit:age:33450751:1.4e-07,EWAS_Hit:chronic beryllium disease:30141971:8.34e-05,EWAS_Hit:gestational age:25650246:1.15e-09,EWAS_Hit:serum folate:26568774:1.88000001344335e-06,EWAS_Hit:tissue:30602389:3.7e-07
cg00063748_TC21	EWAS_Hit:age 4 vs age 0:28056824:5.51e-55,EWAS_Hit:age:28811542:4.41e-08,EWAS_Hit:age:33450751:0,EWAS_Hit:age:33450751:7.6e-10,EWAS_Hit:aging:31739726:2.87e-07,EWAS_Hit:alcohol consumption:31789449:5e-05,EWAS_Hit:schizophrenia:33646943:1.7e-15,EWAS_Hit:schizophrenia:33646943:8.3e-11,EWAS_Hit:tissue:30602389:9.5e-69
cg00063773_BC21	EWAS_Hit:age:33450751:0,EWAS_Hit:age:33450751:4.4e-10,EWAS_Hit:fetal alcohol spectrum disorder (fasd):27358653:6.14e-05,EWAS_Hit:fetal alcohol spectrum disorder:27358653:6.14e-05,EWAS_Hit:meqtl_20221117_meqtls.tsv:NA:NA,EWAS_Hit:meqtl_hawe_na:NA:NA,EWAS_Hit:tissue:30602389:9.1e-50
cg00063828_BC21	EWAS_Hit:ancestry:30563547:1.53e-16,EWAS_Hit:fetal vs adult liver:25282492:3.85e-39,EWAS_Hit:maternal perfluoroalkyl substance exposure:29544137:0.000186,EWAS_Hit:rheumatoid arthritis:23334450:9.16e-08,EWAS_Hit:tissue:30602389:8.3e-53
cg00063945_TC21	EWAS_Hit:age:33450751:4.6e-07,EWAS_Hit:age:33450751:7.6e-06,EWAS_Hit:hiv infection:27105112:9.65e-06,EWAS_Hit:tissue:30602389:1.6e-07
cg00063979_BC21	EWAS_Hit:age:33450751:3.6e-05,EWAS_Hit:clock_leega:NA:NA,EWAS_Hit:gestational age:25650246:1.15e-07,EWAS_Hit:prenatal exposure to aflatoxin b1:25855716:2e-07,EWAS_Hit:rheumatoid arthritis:23334450:8.52e-09
cg00064020_BC21	EWAS_Hit:age:33450751:0,EWAS_Hit:age:33450751:2e-15,EWAS_Hit:alzheimers disease braak stage:33257653:4.3e-06,EWAS_Hit:asthma:27942592:3.21e-06,EWAS_Hit:gestational age:33564054:4.1e-09,EWAS_Hit:gulf war illness:30920300:0.001255283,EWAS_Hit:placental microbes:29240761:NA,EWAS_Hit:sex:33450751:5.7e-05,EWAS_Hit:tissue:30602389:7e-143,EWAS_Hit:tissuesignature_moss_cortical_neurons:NA:NA
cg00064172_TC21	EWAS_Hit:tissue:33048947:1.29e-85,EWAS_Hit:tissuesignature_salivagse147318_cd45pos.vs.largecell:NA:NA
cg00064296_TC21	EWAS_Hit:age:33450751:2.8e-12,EWAS_Hit:age:33450751:7e-11,EWAS_Hit:ageing:25888029:7.08e-10,EWAS_Hit:down syndrome:29601581:0.000119754,EWAS_Hit:tissue:30602389:6.2e-16
cg00064336_TC11	EWAS_Hit:age:33450751:0,EWAS_Hit:hiv infection:27105112:1.88e-17,EWAS_Hit:tissue:30602389:7e-120
cg00064359_TC11	BLUEPRINT_Signature:BCell.Naive.in.Lymphoid-Hyper
cg00064733_TC11	EWAS_Hit:poverty status:31739726:4.43e-05
cg00064794_BC21	Other
cg00064932_BC11	Other
cg00064972_BC21	Other
cg00065061_TC21	EWAS_Hit:bronchodilator response:31300640:1.18e-06
cg00065396_BC21	EWAS_Hit:age:33450751:3.4e-11,EWAS_Hit:age:33450751:5.3e-05,EWAS_Hit:meqtl_20221117_meqtls.tsv:NA:NA,EWAS_Hit:sex:26500701:9.99e-05,EWAS_Hit:sex:33450751:6.3e-10,EWAS_Hit:tissue:30602389:6.7e-17,EWAS_Hit:ulcerative colitis:27886173:3.2e-06
cg00065480_TC21	Other
cg00065481_TC21	Other
cg00065482_BC21	Other
cg00065484_TC21	Other
cg00065490_BC21	Other
cg00065504_TC21	Other
cg00065505_BC21	Other
cg00065505_TC21	Other
cg00065508_TC21	Other
cg00065509_TC21	Other
cg00065510_BC21	Other
cg00065511_BC21	Other
cg00065511_TC21	Other
cg00065512_BC21	Other
cg00065516_BC21	Other
cg00065517_BC21	Other
cg00065518_TC21	Other
cg00065523_BC21	CpG_gene_correlation:ENSG00000157873:-
cg00065523_BC22	CpG_gene_correlation:ENSG00000157873:-
cg00065523_TC21	CpG_gene_correlation:ENSG00000157873:-
cg00065524_BC21	Other
cg00065530_TC21	Other
cg00065532_BC21	Other
cg00065532_BC22	Other
cg00065533_TC21	Other
cg00065534_BC21	Other
cg00065537_BC21	Other
cg00065538_TC21	Other
cg00065541_TC21	Other
cg00065542_BC21	CpG_gene_correlation:ENSG00000157873:-
cg00065542_TC11	CpG_gene_correlation:ENSG00000157873:-
cg00065542_TC21	CpG_gene_correlation:ENSG00000157873:-
cg00065543_BC21	Other
cg00065543_TC21	Other
cg00065545_BC11	CpG_gene_correlation:ENSG00000157873:-
cg00065545_BC21	CpG_gene_correlation:ENSG00000157873:-
cg00065545_BO21	CpG_gene_correlation:ENSG00000157873:-
cg00065546_TC21	Other
cg00065547_TC21	Other
cg00065548_TC21	Other
cg00065554_BC21	Other
cg00065560_BC21	Other
cg00065560_BO21	Other
cg00065561_TC21	Other
cg00065562_TC21	Other
cg00065562_TC22	Other
cg00065574_TC21	Other
cg00065574_TC22	Other
cg00065575_TC21	Other
cg00065576_BC21	Other
cg00065579_BC21	CpG_gene_correlation:ENSG00000157873:-
cg00065579_TC21	CpG_gene_correlation:ENSG00000157873:-
cg00065580_BC21	Other
cg00065582_BC21	CpG_gene_correlation:ENSG00000157873:-
cg00065582_BC22	CpG_gene_correlation:ENSG00000157873:-
cg00065582_TC21	CpG_gene_correlation:ENSG00000157873:-
cg00065584_BC21	CpG_gene_correlation:ENSG00000157873:-
cg00065584_BC22	CpG_gene_correlation:ENSG00000157873:-
cg00065585_TC21	CpG_gene_correlation:ENSG00000157873:-
cg00065585_TC22	CpG_gene_correlation:ENSG00000157873:-
cg00065586_BO21	Other
cg00065586_TC21	Other
cg00065587_BC21	CpG_gene_correlation:ENSG00000157873:-
cg00065587_BC22	CpG_gene_correlation:ENSG00000157873:-
cg00065589_BC21	Other
cg00065589_TC21	Other
cg00065592_TC21	Other
cg00065593_TC21	Other
cg00065596_TC21	Other
cg00065599_TC21	Other
cg00065600_BC21	Other
cg00065600_BC22	Other
cg00065601_TC21	Other
cg00065602_BC21	Other
cg00065603_BC21	Other
cg00065604_BC21	Other
cg00065609_BC21	Other
cg00065610_BC21	Other
cg00065610_TC21	Other
cg00065611_BC21	Other
cg00065611_BO21	Other
cg00065611_TC21	Other
cg00065612_BO21	Other
cg00065612_TC21	Other
cg00065614_BC21	Other
cg00065615_TC21	Other
cg00065617_BO21	Other
cg00065617_TC21	Other
cg00065618_TC21	Other
cg00065620_BC21	Other
cg00065621_BC21	Other
cg00065621_TC21	Other
cg00065622_TC21	Other
cg00065623_BC21	Other
cg00065623_BO21	Other
cg00065623_TC21	Other
cg00065624_TC21	Other
cg00065624_TC22	Other
cg00065624_TO21	Other
cg00065631_TC21	Other
cg00065631_TC22	Other
cg00065632_TC21	Other
cg00065634_TC21	Other
cg00065635_TC21	Other
cg00065639_TC21	Other
cg00065640_BC21	Other
cg00065640_BO21	Other
cg00065641_BC21	Other
cg00065641_TC21	Other
cg00065642_BC21	Other
cg00065643_BC21	Other
cg00065646_BC21	Other
cg00065648_BC21	Other
cg00065649_TC21	Other
cg00065650_BC21	Other
cg00065650_TC21	Other
cg00065650_TC22	Other
cg00065651_BC21	Other
cg00065651_TC21	Other
cg00065651_TC22	Other
cg00065652_BC21	Other
cg00065658_BC21	Other
cg00065658_BO21	Other
cg00065658_TC21	Other
cg00065659_TC21	Other
cg00065660_BC21	Other
cg00065661_TC21	Other
cg00065665_BC21	Other
cg00065667_BC21	Other
cg00065668_BC21	Other
cg00065670_BC21	Other
cg00065679_BC21	Other
cg00065680_TC21	Other
cg00065686_BC21	Other
cg00065686_TC21	Other
cg00065687_BC21	Other
cg00065689_BC21	Other
cg00065690_BC21	Other
cg00065691_BC21	Other
cg00065691_BO21	Other
cg00065693_BC21	Other
cg00065695_BC21	Other
cg00065696_TC21	Other
cg00065697_BC21	Other
cg00065697_TC21	Other
cg00065698_BC21	Other
cg00065698_TC21	Other
cg00065699_BC21	Other
cg00065699_TC21	Other
cg00065699_TO21	Other
cg00065700_TC21	Other
cg00065701_TC21	Other
cg00065708_BC21	Other
cg00065710_TC21	Other
cg00065713_BC21	Other
cg00065714_BC21	Other
cg00065715_TC21	Other
cg00065726_BC21	EWAS_Hit:age:33450751:4.4e-16,EWAS_Hit:tissue:30602389:5.2e-21
cg00065935_TC11	EWAS_Hit:age:23177740:2.8e-05,EWAS_Hit:age:25404168:4.79e-10,EWAS_Hit:age:25404168:6.65e-09,EWAS_Hit:age:28693600:1.45e-06,EWAS_Hit:age:28811542:8.52e-07,EWAS_Hit:age:29383109:3.6e-07,EWAS_Hit:age:31426852:8.4e-11,EWAS_Hit:age:33450751:1e-12,EWAS_Hit:age:33450751:4.2e-30,EWAS_Hit:age:33450751:7.8e-12,EWAS_Hit:aging:28693600:1.45e-06,EWAS_Hit:aging:29383109:5.68000018577559e-16,EWAS_Hit:aging:3173…
cg00065957_TC21	EWAS_Hit:age:33450751:0,EWAS_Hit:age:33450751:3.4e-06,EWAS_Hit:alcohol consumption per day:27843151:3.84e-05,EWAS_Hit:alzheimers disease braak stage:25129077:4.24e-06,EWAS_Hit:smoking:27651444:0.0231128929236084,EWAS_Hit:smoking:31536415:1.12e-06,EWAS_Hit:smoking:31536415:1.1e-06,EWAS_Hit:tissue:30602389:1.9e-166
cg00066051_TC11	Other
cg00066182_TC21	Other
cg00066184_TC21	EWAS_Hit:gestational diabetes mellitus:29596946:NA,EWAS_Hit:hiv infection:27105112:6.04e-16,EWAS_Hit:prenatal arsenic exposure:25304211:0.00065981497755274,EWAS_Hit:rheumatoid arthritis (ra):26556652:0,EWAS_Hit:tissue:30602389:6.4e-117
cg00066239_BC21	EWAS_Hit:age:33450751:1.5e-08,EWAS_Hit:meqtl_hawe_na:NA:NA
cg00066351_BC21	EWAS_Hit:age:33450751:0,EWAS_Hit:age:33450751:1.9e-12,EWAS_Hit:birth weight:31015461:8.72e-15,EWAS_Hit:birthweight:31015461:3.2e-09,EWAS_Hit:birthweight:31015461:8.7e-15,EWAS_Hit:fetal vs adult liver:25282492:1.83e-49,EWAS_Hit:fractional exhaled nitric oxide:31300640:5.34e-05,EWAS_Hit:smoking:27651444:0.00050000002374872,EWAS_Hit:smoking:27651444:2.4e-08,EWAS_Hit:smoking:27651444:5.43214536079436…
cg00066627_BC21	EWAS_Hit:age:33450751:0,EWAS_Hit:inflamed crohn's disease (cd):32251296:NA,EWAS_Hit:tissue:30602389:2.8e-102
cg00066663_BC21	EWAS_Hit:age:28693600:3.93e-07,EWAS_Hit:age:33450751:1.1e-06,EWAS_Hit:age:33450751:6.9e-05,EWAS_Hit:aging:28693600:3.93e-07,EWAS_Hit:air pollution (no2):29410382:0.00018800000543706,EWAS_Hit:down syndrome:29601581:0.000363224,EWAS_Hit:gestational age:25650246:3.49e-12,EWAS_Hit:gestational age:27717397:3.28e-26,EWAS_Hit:gestational age:27717397:6.25e-17,EWAS_Hit:gestational age:30966880:2.91e-15,E…
cg00066676_BC21	Other
cg00066708_BC21	Other
cg00066751_TC21	EWAS_Hit:blood_deconvolution_extended_from_lucas_na:NA:NA
cg00066767_BC11	ENCODE_CRE:CTCF-only,CTCF-bound
cg00066828_TC11	CoRSIV,EWAS_Hit:age:33450751:2.2e-47,EWAS_Hit:age:33450751:5.6e-18,EWAS_Hit:age:33450751:7.8e-11,EWAS_Hit:mortality:30736859:2.05e-06,EWAS_Hit:mortality:30736859:2e-06,EWAS_Hit:tissue:30602389:3.4e-10
cg00066854_BC21	EWAS_Hit:age:33450751:0,EWAS_Hit:alzheimer's disease (ad):33257653:2.49e-08,EWAS_Hit:alzheimers disease braak stage:33257653:2.5e-08,EWAS_Hit:fetal vs adult liver:25282492:9.55e-33,EWAS_Hit:gestational age:27717397:1.79e-05,EWAS_Hit:gestational age:27717397:3.07e-13,EWAS_Hit:m00054_tryptophan:24014485:3e-10,EWAS_Hit:m00054_tryptophan:24014485:7.8e-10,EWAS_Hit:multiple sclerosis:30479356:NA,EWAS_H…
cg00066890_BC11	Other
cg00067117_BC11	Brain_Signature:Inh_MGE_PVALB_KIRREL.in.Inh-Hyper
cg00067133_BC21	ENCODE_CRE:pELS
cg00067427_TC21	Other
cg00067545_BC11	Loyfer_Tissue_Signature:Thyroid+Lung.Alveolar.Epithelial.in.All-Hypo
cg00067720_TC21	EWAS_Hit:age:28693600:7.98e-06,EWAS_Hit:aging:28693600:7.98e-06,EWAS_Hit:aging:30045751:1.79e-12,EWAS_Hit:atopy:30584054:6.2e-05,EWAS_Hit:fetal vs adult liver:25282492:5.07e-58,EWAS_Hit:gestational age:27717397:4.89e-14,EWAS_Hit:gestational age:33564054:3.7e-14,EWAS_Hit:gulf war illness:30920300:3.81e-05,EWAS_Hit:kashin-beck disease (kbd):28818737:9e-05,EWAS_Hit:maternal depression:25849984:0.000…
cg00067768_BC21	EWAS_Hit:age:33450751:2.7e-07,EWAS_Hit:age:33450751:5.5e-18,EWAS_Hit:age:33450751:8e-07,EWAS_Hit:ehr_mrs_ucla_diseases_of_kidney_and_ureters:NA:NA,EWAS_Hit:tissue:30602389:1.3e-133
cg00067768_BC22	EWAS_Hit:age:33450751:2.7e-07,EWAS_Hit:age:33450751:5.5e-18,EWAS_Hit:age:33450751:8e-07,EWAS_Hit:ehr_mrs_ucla_diseases_of_kidney_and_ureters:NA:NA,EWAS_Hit:tissue:30602389:1.3e-133
cg00067824_BC11	EWAS_Hit:age:33450751:2e-18,EWAS_Hit:age:33450751:4.3e-06,EWAS_Hit:alzheimer's disease:29550519:3.2e-06,EWAS_Hit:meqtl_hawe_na:NA:NA,EWAS_Hit:sex:26500701:1.62e-11,EWAS_Hit:sex:26500701:4.32e-29,EWAS_Hit:sex:26500701:8.18e-09,EWAS_Hit:sex:33450751:0,EWAS_Hit:tissue:30602389:1.4e-34
cg00067884_TC21	EWAS_Hit:age:33450751:0,EWAS_Hit:age:33450751:1.6e-05,EWAS_Hit:age:33450751:2.1e-13,EWAS_Hit:age:33450751:3.3e-25,EWAS_Hit:asthma:27942592:1.09e-06,EWAS_Hit:atherosclerosis:25091541:1.93e-09,EWAS_Hit:hiv infection:27105112:1.52e-06,EWAS_Hit:inflammatory bowel disease:32281463:1.88e-21,EWAS_Hit:tissue:30602389:9.5e-89
cg00068102_TC21	EWAS_Hit:gestational age:25650246:7.43e-10,EWAS_Hit:tissue:30602389:5.4e-18
cg00068153_BC21	EWAS_Hit:age:33450751:7.4e-09,EWAS_Hit:allergic sensitization:30876376:9.59e-07,EWAS_Hit:childhood asthma:31300640:1.32e-05,EWAS_Hit:fetal vs adult liver:25282492:3.78e-63,EWAS_Hit:fractional exhaled nitric oxide:31300640:2.03e-07,EWAS_Hit:sex:33450751:3.8e-06,EWAS_Hit:tissue:30602389:1.9e-15,EWAS_Hit:total serum ige:28069425:1.6e-16,EWAS_Hit:total serum ige:28069425:6.8e-19
cg00068519_BC21	Other
cg00068779_TC21	EWAS_Hit:age:33450751:1.1e-30,EWAS_Hit:age:33450751:2.1e-07,EWAS_Hit:age:33450751:2.9e-09,EWAS_Hit:birthweight:31015461:9.4e-05,EWAS_Hit:crohn's disease (cd):27279921:5.05e-05,EWAS_Hit:meqtl_hawe_na:NA:NA
cg00069046_BC21	ENCODE_CRE:CTCF-only,CTCF-bound
cg00069242_BC21	EWAS_Hit:age:23177740:1e-09,EWAS_Hit:age:28811542:2.48e-07,EWAS_Hit:age:33450751:0,EWAS_Hit:age:33450751:3.1e-10,EWAS_Hit:age:33450751:5.4e-83,EWAS_Hit:ageing:25888029:9.13e-13,EWAS_Hit:aging:31739726:4.07e-08,EWAS_Hit:tissue:30602389:1.5e-53
cg00069260_TC21	Brain_Signature:Exc_L6_TSHZ2_CALN1.in.All-hypo
cg00069261_BC21	EWAS_Hit:age:33450751:5.8e-05,EWAS_Hit:age:33450751:6.1e-09,EWAS_Hit:smoking:26181258:8.61000017948754e-08
cg00069309_BC21	EWAS_Hit:gestational age:30966880:3.36e-09,EWAS_Hit:gestational age:30966880:3.4e-09,EWAS_Hit:preterm birth:28428831:NA,EWAS_Hit:primary sjogrens syndrome:26857698:4.65e-15,EWAS_Hit:primary sj√∂gren's syndrome (pss):31428085:4.65e-15,EWAS_Hit:sex:33450751:1.5e-05
cg00069417_BC21	EWAS_Hit:attention deficit hyperactivity disorder:28785368:5.85e-05,EWAS_Hit:prenatal paracetamol exposure:28785368:5.85e-05,EWAS_Hit:smoking:26181258:4.06000001684521e-14,EWAS_Hit:tissue:30602389:7e-67
cg00069463_TC21	BLUEPRINT_Signature:CordBlood.in.Macrophage-Hypo,EWAS_Hit:aging:30626398:2.74412e-12,EWAS_Hit:ancestry:30563547:4.31e-11,EWAS_Hit:down syndrome:31843015:2.68e-06
cg00069642_BC21	EWAS_Hit:age:33450751:0,EWAS_Hit:age:33450751:1.9e-07,EWAS_Hit:age:33450751:8.2e-08,EWAS_Hit:aging:29064478:1.05e-61,EWAS_Hit:crohn's disease (cd):30779925:7.3e-05,EWAS_Hit:crohn's disease:30779925:7.3e-05,EWAS_Hit:fetal vs adult liver:25282492:9.98e-34,EWAS_Hit:inflammatory bowel disease:27886173:3.7e-05,EWAS_Hit:rheumatoid arthritis:23334450:1.3e-10,EWAS_Hit:sex:26500701:5.81e-09,EWAS_Hit:sex:3…
cg00069658_TC21	EWAS_Hit:ancestry:30563547:3.4e-11
cg00069701_TC11	Other
cg00069815_BC11	EWAS_Hit:age:33450751:0,EWAS_Hit:age:33450751:2.6e-19,EWAS_Hit:age:33450751:5.5e-70,EWAS_Hit:gestational diabetes mellitus:29470513:9.47e-05,EWAS_Hit:tissue:30602389:3.1e-08
cg00069860_BC11	EWAS_Hit:age:33450751:1.6e-269,EWAS_Hit:age:33450751:2e-154,EWAS_Hit:age:33450751:8e-07,EWAS_Hit:ageing:25888029:1.29e-15,EWAS_Hit:rheumatoid arthritis:23334450:6.21e-08,EWAS_Hit:tissue:30602389:2e-151
cg00069896_BC11	ENCODE_CRE:pELS
cg00069900_BC21	ENCODE_CRE:pELS
cg00070052_TC21	EWAS_Hit:down syndrome:31843015:1.1e-05,EWAS_Hit:gestational age:25650246:1.52e-08,EWAS_Hit:kabuki syndrome (ks):29255178:3.44e-05,EWAS_Hit:meqtl_hawe_na:NA:NA,EWAS_Hit:setd1b-related syndrome:31685013:0.007438472,EWAS_Hit:tissue:30602389:7.1e-107
cg00070105_TC11	ENCODE_CRE:dELS
cg00070302_BC11	Other
cg00070370_BC21	EWAS_Hit:age:33450751:3.4e-13,EWAS_Hit:age:33450751:8.1e-22,EWAS_Hit:age:33450751:8e-11,EWAS_Hit:maternal stress:30001177:5.07e-05
cg00070507_TC21	5hmC:brain-Hyper
cg00070508_BC11	5hmC:brain-Hyper
cg00070513_TC11	5hmC:brain-Hyper
cg00070516_BC11	5hmC:brain-Hyper
cg00070517_BC21	5hmC:brain-Hyper
cg00070678_BC11	BLUEPRINT_Signature:BCell.Memory.in.BCell-Hyper,EWAS_Hit:myalgic encephalomyelitis/chronic fatigue syndrome:30036399:4.74e-05,EWAS_Hit:smoking:32729352:1.83e-05
cg00070715_BC21	EWAS_Hit:age:33450751:7.6e-15,EWAS_Hit:tissuesignaturezhu2022_breast|pancreas|pancreas9ct:NA:NA
cg00070864_BC11	Other
cg00070899_TC11	EWAS_Hit:age:25888029:5.5e-05,EWAS_Hit:age:33450751:0,EWAS_Hit:aging:29064478:4.91e-90,EWAS_Hit:aging:30626398:2.18494e-09,EWAS_Hit:ancestry:30563547:5.97e-07,EWAS_Hit:atopy:30584054:5.39e-05,EWAS_Hit:coffin‚Äìsiris syndrome (css):30459321:2.41457e-05,EWAS_Hit:gestational age:25650246:1.39e-11,EWAS_Hit:sex:26500701:4.96e-06,EWAS_Hit:sex:33450751:0,EWAS_Hit:smoking:27651444:0.00109261539117026,EWA…
cg00070912_TC21	CoRSIV,EWAS_Hit:tissue:30602389:5.5e-08
cg00070940_TC21	EWAS_Hit:ehr_mrs_ucla_arthropathies:NA:NA
cg00070940_TC22	EWAS_Hit:ehr_mrs_ucla_arthropathies:NA:NA
cg00070944_TC21	Other
cg00071019_BC21	Other
cg00071215_TC21	EWAS_Hit:aging:30626398:1.77407e-08
cg00071250_TC21	EWAS_Hit:age:33450751:0,EWAS_Hit:age:33450751:2.6e-05,EWAS_Hit:autoimmune diseases:31024609:1.11e-11,EWAS_Hit:autoimmune diseases:31024609:5.77e-07,EWAS_Hit:fatigue:26966136:9.92e-06,EWAS_Hit:gestational age:27717397:2.13e-06,EWAS_Hit:multiple sclerosis:30479356:NA,EWAS_Hit:preterm birth:28428831:NA,EWAS_Hit:primary sjogrens syndrome:26857698:7.27e-11,EWAS_Hit:systemic lupus erythematosus (sle):2…
cg00071265_BC21	EWAS_Hit:age:33450751:3.8e-15,EWAS_Hit:age:33450751:6.3e-11,EWAS_Hit:ancestry:30563547:4.1e-18,EWAS_Hit:fetal vs adult liver:25282492:1.19e-30,EWAS_Hit:maternal smoking in pregnancy:27040690:2.27e-05,EWAS_Hit:maternal smoking in pregnancy:27040690:5.39e-05,EWAS_Hit:maternal smoking:27040690:5.39e-05,EWAS_Hit:setd1b-related syndrome:31685013:4.61e-09,EWAS_Hit:smoking (newborn):27040690:0.009751764…
cg00071273_BC11	Other
cg00071360_TC21	EWAS_Hit:age:33450751:1.7e-13,EWAS_Hit:sex:26500701:8.23e-05,EWAS_Hit:sex:33450751:3.9e-13,EWAS_Hit:tissuesignature_neuron.hyper:NA:NA
cg00071381_TC21	EWAS_Hit:age:33450751:0,EWAS_Hit:age:33450751:1.2e-07,EWAS_Hit:age:33450751:1.4e-10,EWAS_Hit:age:33450751:2.8e-05,EWAS_Hit:prenatal arsenic exposure:25304211:9.3756003479939e-05
cg00071446_BC21	EWAS_Hit:age:33450751:0,EWAS_Hit:age:33450751:1.8e-08,EWAS_Hit:primary sjogrens syndrome:26857698:6.49e-14,EWAS_Hit:rheumatoid arthritis:23334450:1.27e-07,EWAS_Hit:sex:33450751:3.8e-07
cg00071450_BC11	Loyfer_Tissue_Signature:Tongue_base.Epithelial.in.Epithelial-Hyper
cg00071565_BC11	EWAS_Hit:aortic valve stenosis (avs):27152866:NA
cg00071618_BC21	EWAS_Hit:age:33450751:0,EWAS_Hit:age:33450751:2.1e-19,EWAS_Hit:age:33450751:3e-05,EWAS_Hit:age:33450751:4.8e-05,EWAS_Hit:ehr_mrs_ucla_liquid_vehicles:NA:NA,EWAS_Hit:ehr_mrs_ucla_vasopressors:NA:NA,EWAS_Hit:mortality:29419728:3.93000009353273e-05,EWAS_Hit:mortality:29419728:3.9e-05
cg00071618_BC22	EWAS_Hit:age:33450751:0,EWAS_Hit:age:33450751:2.1e-19,EWAS_Hit:age:33450751:3e-05,EWAS_Hit:age:33450751:4.8e-05,EWAS_Hit:ehr_mrs_ucla_liquid_vehicles:NA:NA,EWAS_Hit:ehr_mrs_ucla_vasopressors:NA:NA,EWAS_Hit:mortality:29419728:3.93000009353273e-05,EWAS_Hit:mortality:29419728:3.9e-05
cg00071691_BC11	Other
cg00071727_TC21	EWAS_Hit:thyroid lesion:28938489:2.48468e-19,EWAS_Hit:tissue:30602389:6.1e-29,EWAS_Hit:tissuesignature_er-lung:NA:NA,EWAS_Hit:tissuesignature_moss_lung_cells:NA:NA
cg00071950_BC21	EWAS_Hit:age:33450751:2e-47,EWAS_Hit:age:33450751:4.7e-10,EWAS_Hit:fetal vs adult liver:25282492:3.02e-18,EWAS_Hit:m01604_urate:24014485:3.4e-10,EWAS_Hit:meqtl_20221117_meqtls.tsv:NA:NA,EWAS_Hit:sex:26500701:3.06e-05,EWAS_Hit:sex:33450751:5.6e-07,EWAS_Hit:tissue:30602389:7.7e-47
cg00072237_TC21	SoloWCGW
cg00072426_TC21	EWAS_Hit:age:33450751:4.9e-11,EWAS_Hit:marioni-mrs-missing_na:NA:NA,EWAS_Hit:sex:33450751:2.3e-13,EWAS_Hit:tissue:30602389:3.3e-77,EWAS_Hit:type 2 diabetes (t2d):26823690:0.00075800000922754
cg00072454_BC21	EWAS_Hit:dimethyl fumarate treatment in multiple sclerosis patients:30038789:4.9e-05
cg00072501_BC11	Other
cg00072720_TC21	EWAS_Hit:age:33450751:0,EWAS_Hit:age:33450751:1.8e-78,EWAS_Hit:age:33450751:3.8e-10,EWAS_Hit:ageing:25888029:4.62e-11,EWAS_Hit:aging:31739726:1.9e-09,EWAS_Hit:meqtl_hawe_na:NA:NA,EWAS_Hit:tissue:30602389:2e-92
cg00072887_TC11	Other
cg00073003_BC21	EWAS_Hit:age:33450751:0,EWAS_Hit:age:33450751:1.7e-05,EWAS_Hit:tissue:30602389:5.1e-46
cg00073010_TC21	EWAS_Hit:age:33450751:1.2e-39,EWAS_Hit:age:33450751:8.2e-15,EWAS_Hit:age:33450751:9.8e-13,EWAS_Hit:fetal vs adult liver:25282492:1e-37,EWAS_Hit:tissue:30602389:1.4e-07,EWAS_Hit:tissuesignature_liver_and_pancreas.hyper:NA:NA
cg00073044_BC21	EWAS_Hit:glucocorticoid exposure:30821055:3.19e-05
cg00073090_BC21	EWAS_Hit:clock_leega:NA:NA,EWAS_Hit:down syndrome:31843015:2.76e-06,EWAS_Hit:gender:33276343:1.66904e-90,EWAS_Hit:gestational age:27717397:3.38e-06,EWAS_Hit:hiv frailty:30545403:1.2e-05,EWAS_Hit:inflammatory bowel disease:27886173:2.3e-05,EWAS_Hit:sex:26500701:1.82e-22,EWAS_Hit:sex:26500701:7.64e-05,EWAS_Hit:sex:33450751:0,EWAS_Hit:smoking:23691101:6.17e-08,EWAS_Hit:smoking:23691101:9.1e-14,EWAS_…
cg00073460_TC21	EWAS_Hit:age:25404168:1.54e-05,EWAS_Hit:age:25404168:4.2e-06,EWAS_Hit:age:28811542:9.31e-07,EWAS_Hit:age:33450751:0,EWAS_Hit:alcohol consumption:31789449:2.4e-05,EWAS_Hit:alcohol consumption:31789449:5.2e-07,EWAS_Hit:ancestry:30563547:9.73e-15,EWAS_Hit:clock_skin:NA:NA,EWAS_Hit:down syndrome:31843015:2.6e-05,EWAS_Hit:fev1:31073081:8e-10,EWAS_Hit:gender:33276343:3.0987e-85,EWAS_Hit:gestational age…
cg00073460_TC22	EWAS_Hit:age:25404168:1.54e-05,EWAS_Hit:age:25404168:4.2e-06,EWAS_Hit:age:28811542:9.31e-07,EWAS_Hit:age:33450751:0,EWAS_Hit:alcohol consumption:31789449:2.4e-05,EWAS_Hit:alcohol consumption:31789449:5.2e-07,EWAS_Hit:ancestry:30563547:9.73e-15,EWAS_Hit:clock_skin:NA:NA,EWAS_Hit:down syndrome:31843015:2.6e-05,EWAS_Hit:fev1:31073081:8e-10,EWAS_Hit:gender:33276343:3.0987e-85,EWAS_Hit:gestational age…
cg00073460_TC23	EWAS_Hit:age:25404168:1.54e-05,EWAS_Hit:age:25404168:4.2e-06,EWAS_Hit:age:28811542:9.31e-07,EWAS_Hit:age:33450751:0,EWAS_Hit:alcohol consumption:31789449:2.4e-05,EWAS_Hit:alcohol consumption:31789449:5.2e-07,EWAS_Hit:ancestry:30563547:9.73e-15,EWAS_Hit:clock_skin:NA:NA,EWAS_Hit:down syndrome:31843015:2.6e-05,EWAS_Hit:fev1:31073081:8e-10,EWAS_Hit:gender:33276343:3.0987e-85,EWAS_Hit:gestational age…
cg00073460_TC24	EWAS_Hit:age:25404168:1.54e-05,EWAS_Hit:age:25404168:4.2e-06,EWAS_Hit:age:28811542:9.31e-07,EWAS_Hit:age:33450751:0,EWAS_Hit:alcohol consumption:31789449:2.4e-05,EWAS_Hit:alcohol consumption:31789449:5.2e-07,EWAS_Hit:ancestry:30563547:9.73e-15,EWAS_Hit:clock_skin:NA:NA,EWAS_Hit:down syndrome:31843015:2.6e-05,EWAS_Hit:fev1:31073081:8e-10,EWAS_Hit:gender:33276343:3.0987e-85,EWAS_Hit:gestational age…
cg00073592_BC11	Loyfer_Tissue_Signature:Pancreatic.Islet.in.All-Hypo
cg00073713_TC21	EWAS_Hit:age:33450751:4.9e-13,EWAS_Hit:age:33450751:4e-09,EWAS_Hit:inflamed crohn's disease (cd):32251296:NA,EWAS_Hit:tissue:30602389:8.9e-05
cg00073837_TC21	EWAS_Hit:age:28811542:5.02e-07,EWAS_Hit:age:33450751:0,EWAS_Hit:age:33450751:1.1e-12,EWAS_Hit:age:33450751:4.2e-78,EWAS_Hit:aging:30626398:2.63406e-10,EWAS_Hit:tissue:30602389:2.6e-31
cg00073898_BC11	Other
cg00074029_TC21	5hmC:pancreas-Hyper
cg00074086_TC21	EWAS_Hit:meqtl_hawe_na:NA:NA,EWAS_Hit:tissue:30602389:1e-13
cg00074236_TC11	Other
cg00074348_BC21	EWAS_Hit:age 4 vs age 0:28056824:6.58e-12,EWAS_Hit:age:33450751:0,EWAS_Hit:age:33450751:3.3e-05,EWAS_Hit:asthma:27942592:5.56e-05,EWAS_Hit:primary sj√∂gren's syndrome (pss):26183421:0.0002513,EWAS_Hit:tissue:30602389:1.2e-122
cg00074379_BC21	EWAS_Hit:age:33450751:0,EWAS_Hit:age:33450751:1.5e-05,EWAS_Hit:rheumatoid arthritis:23334450:1.48e-14
cg00074818_TC21	EWAS_Hit:age 4 vs age 0:28056824:6.09e-41,EWAS_Hit:age:23177740:3.9e-05,EWAS_Hit:age:33450751:0,EWAS_Hit:age:33450751:1.1e-10,EWAS_Hit:age:33450751:5.7e-20,EWAS_Hit:fetal vs adult liver:25282492:1.15e-19,EWAS_Hit:gestational age:25650246:2e-10,EWAS_Hit:meqtl_20221117_meqtls.tsv:NA:NA,EWAS_Hit:meqtl_hawe_na:NA:NA,EWAS_Hit:primary sjogrens syndrome:26857698:7.78e-09,EWAS_Hit:sex:33450751:6e-12,EWAS…
cg00074925_BC11	Other
cg00074933_TC11	Other
cg00075052_BC21	Other
cg00075146_TC11	Other
cg00075162_BC21	SoloWCGW
cg00075170_BC11	5hmC:brain-Hyper
cg00075259_BC11	Other
cg00075331_TC21	EWAS_Hit:papuan ancestry proportions:32453742:8.92e-08,EWAS_Hit:papuan ancestry:32453742:8.9e-08
cg00075507_BC21	EWAS_Hit:age 4 vs age 0:28056824:3.48e-85,EWAS_Hit:age:33450751:0,EWAS_Hit:age:33450751:9.3e-09,EWAS_Hit:aging:29754148:NA,EWAS_Hit:aging:31739726:1.4e-05,EWAS_Hit:aging:31739726:2.93e-07,EWAS_Hit:alcohol consumption:31789449:8.4e-05,EWAS_Hit:folic acid supplement during pregnancy:26861414:3.52e-06,EWAS_Hit:maternal plasma folate:26861414:3.52e-06,EWAS_Hit:maternal plasma folate:26861414:6.83e-06…
cg00075587_BC21	EWAS_Hit:fractional exhaled nitric oxide:31300640:9.32e-05,EWAS_Hit:smoking:33593402:2.8e-07
cg00075920_TC11	ENCODE_CRE:pELS,EWAS_Hit:age:33450751:0,EWAS_Hit:age:33450751:1.6e-12,EWAS_Hit:body mass index (bmi):33239103:5.24e-05,EWAS_Hit:sex:33450751:1.6e-07,EWAS_Hit:tissue:30602389:3.3e-72
cg00075967_TC21	EWAS_Hit:age 4 vs age 0:28056824:1.34e-86,EWAS_Hit:age*sex:33450751:2e-05,EWAS_Hit:age:33450751:0,EWAS_Hit:aging:24138928:NA,EWAS_Hit:aging:28603561:1.66e-05,EWAS_Hit:aging:29064478:7.23e-73,EWAS_Hit:birth weight:31015461:2.48e-08,EWAS_Hit:birthweight:31015461:2.5e-08,EWAS_Hit:birthweight:31015461:4.8e-07,EWAS_Hit:clock_horvath:NA:NA,EWAS_Hit:down syndrome:31843015:1.25e-05,EWAS_Hit:gestational a…
cg00076307_BC21	EWAS_Hit:age:33450751:4.5e-11,EWAS_Hit:age:33450751:5.5e-22,EWAS_Hit:hepatitis b virus (hbv)-related liver disease progression:32513305:NA,EWAS_Hit:meqtl_20221117_meqtls.tsv:NA:NA,EWAS_Hit:smoking:27651444:0.00583199185080938,EWAS_Hit:smoking:31536415:6.1e-06,EWAS_Hit:tissue:30602389:1.2e-17
cg00076365_BC21	Other
cg00076449_TC21	EWAS_Hit:tissuesignature_amnion.hypo:NA:NA
cg00076538_BC11	EWAS_Hit:age:33450751:2.7e-43,EWAS_Hit:age:33450751:3.3e-06,EWAS_Hit:age:33450751:8.1e-167,EWAS_Hit:exercise:25484259:6.42e-06,EWAS_Hit:tissue:30602389:5.8e-89
cg00076543_BC21	EWAS_Hit:age:33450751:1.3e-07,EWAS_Hit:age:33450751:5.2e-10,EWAS_Hit:gene expression of affymetrix id: 2901463 (gene symbol: hla-l),EWAS_Hit:meqtl_hawe_na:NA:NA,EWAS_Hit:ulcerative colitis:27886173:1.4e-10
cg00076617_TC21	BLUEPRINT_Signature:Macrophage.AlternativelyActivated.CordBlood.in.Macrophage-Hyper
cg00076653_BC21	EWAS_Hit:age 4 vs age 0:28056824:4.98e-107,EWAS_Hit:age:23177740:2e-14,EWAS_Hit:age:33450751:0,EWAS_Hit:age:33450751:3.6e-08,EWAS_Hit:age:33450751:5.8e-15,EWAS_Hit:aging:29064478:1.47e-88,EWAS_Hit:aging:29754148:NA,EWAS_Hit:aging:30626398:6.35786e-11,EWAS_Hit:birthweight:31015461:2.9e-06,EWAS_Hit:gestational age:33564054:6e-05,EWAS_Hit:perinatally acquired hiv:31324826:4.7e-07,EWAS_Hit:perinatall…
cg00076771_BC11	Other
cg00076946_BC11	CoRSIV
cg00076948_BC11	CoRSIV
cg00077017_TC11	EWAS_Hit:age:33450751:1.2e-12,EWAS_Hit:age:33450751:1.3e-06,EWAS_Hit:age:33450751:1.4e-05,EWAS_Hit:air pollution (no2):29410382:4.64000004285481e-06,EWAS_Hit:hiv infection:27105112:1.99e-15,EWAS_Hit:nitrogen dioxide exposure:29410382:4.6e-06
cg00077136_TC11	Other
cg00077299_BC11	EWAS_Hit:child abuse:23332324:4.9e-08
cg00077371_BC11	Other
cg00077391_TC21	EWAS_Hit:aging:30626398:2.86567e-10,EWAS_Hit:blood_deconvolution_extended_from_lucas_na:NA:NA
cg00077426_BC21	EWAS_Hit:age:33450751:0,EWAS_Hit:smoking:26181258:6.54999965377101e-08,EWAS_Hit:tissue:30602389:1.6e-110
cg00077444_BC21	Loyfer_Tissue_Signature:Colon.Right.Endocrine.in.Lower.GI-Hypo
cg00077585_TC21	Other
cg00077838_TC21	EWAS_Hit:age:33450751:1.6e-08,EWAS_Hit:age:33450751:3.3e-15,EWAS_Hit:meqtl_hawe_na:NA:NA
cg00077898_TC11	EWAS_Hit:age:33450751:0,EWAS_Hit:alcohol-missing_na:NA:NA,EWAS_Hit:high saturated fatty acids diet:28275132:3.54e-07,EWAS_Hit:marioni-mrs-missing_na:NA:NA,EWAS_Hit:rheumatoid arthritis:23334450:4.89e-12,EWAS_Hit:tissue:33048947:8.36e-87
cg00078083_TC21	Brain_Signature:Exc_L4_PLCH1_ARHGAP15.in.Exc_L4_PLCH1-Hypo
cg00078105_BC21	EWAS_Hit:ehr_mrs_ucla_anemias:NA:NA
cg00078105_BC22	EWAS_Hit:ehr_mrs_ucla_anemias:NA:NA
cg00078105_BC23	EWAS_Hit:ehr_mrs_ucla_anemias:NA:NA
cg00078286_BC21	Brain_Signature:NonN_Astro_FGF3R_CABLES1.in.Astro+Oligo-Hypo
cg00078287_BC11	ENCODE_CRE:pELS
cg00078348_BC21	EWAS_Hit:ancestry:30563547:1.88e-16,EWAS_Hit:gestational age:25650246:3.73e-08,EWAS_Hit:infertility:25753583:NA,EWAS_Hit:meqtl_hawe_na:NA:NA,EWAS_Hit:tissue:30602389:1.4e-137
cg00078456_BC21	EWAS_Hit:age:33450751:0,EWAS_Hit:aging:29064478:9.91e-48,EWAS_Hit:clock_epic:NA:NA,EWAS_Hit:gestational age:27717397:2.28e-16,EWAS_Hit:gestational age:27717397:6.03e-08,EWAS_Hit:gestational age:33564054:3.1e-05,EWAS_Hit:phelan-mcdermid syndrome:33407854:8.12233e-05,EWAS_Hit:preterm birth:28428831:NA,EWAS_Hit:sex:33450751:5.4e-11,EWAS_Hit:tissue:30602389:1.3e-50
cg00078626_TC11	CoRSIV
cg00078746_TC21	EWAS_Hit:age:33450751:3e-05,EWAS_Hit:neuroinflammation:32590150:7.28e-07,EWAS_Hit:rheumatoid arthritis (ra):30176915:9.01e-08,EWAS_Hit:tissue:30602389:5.8e-07
cg00078857_BC21	EWAS_Hit:age:33450751:4.3e-11,EWAS_Hit:hiv infection:27105112:1.05e-06,EWAS_Hit:meqtl_20221117_meqtls.tsv:NA:NA,EWAS_Hit:tissue:30602389:9.6e-107
cg00078867_BC21	EWAS_Hit:gender:25663950:0,EWAS_Hit:gender:31739726:2e-139,EWAS_Hit:gender:31739726:6.18e-142,EWAS_Hit:gestational diabetes mellitus:29596946:NA,EWAS_Hit:sex:25381334:2.9e-55,EWAS_Hit:tissue:30602389:4.6e-63,EWAS_Hit:type 2 diabetes (t2d):22293752:NA
cg00078885_TC11	5hmC:aorta-Hyper
cg00079023_TC21	EWAS_Hit:age 4 vs age 0:28056824:4.65e-143,EWAS_Hit:age:33450751:0,EWAS_Hit:aging:29064478:7.95e-117,EWAS_Hit:aging:30626398:5.24266e-10,EWAS_Hit:alcohol consumption:31789449:6.8e-07,EWAS_Hit:alcohol consumption:31789449:7.9e-06,EWAS_Hit:cleft palate vs cleft lip:28603561:2.96e-09,EWAS_Hit:fasting insulin:31197173:4.9e-05,EWAS_Hit:fetal vs adult liver:25282492:2.37e-38,EWAS_Hit:gestational age:27…
cg00079056_TC21	EWAS_Hit:age:33450751:2e-14,EWAS_Hit:age:33450751:8.9e-05,EWAS_Hit:birthweight:31015461:8.5e-05,EWAS_Hit:clock_levine:NA:NA,EWAS_Hit:meqtl_hawe_na:NA:NA,EWAS_Hit:serum immunoglobulin e (ige) levels:25707804:1.8084e-11,EWAS_Hit:sex:33450751:4.2e-06,EWAS_Hit:smoking:26646902:NA,EWAS_Hit:smoking:27651444:0.0122904323062583,EWAS_Hit:smoking:31536415:1.19e-06,EWAS_Hit:smoking:31536415:1.2e-06,EWAS_Hit…
cg00079169_BC21	EWAS_Hit:age:33450751:2.5e-10,EWAS_Hit:age:33450751:2e-07,EWAS_Hit:fetal vs adult liver:25282492:4.88e-24,EWAS_Hit:meqtl_hawe_na:NA:NA,EWAS_Hit:tissue:30602389:6.5e-08
cg00079219_BC21	EWAS_Hit:age:33450751:0,EWAS_Hit:age:33450751:1.4e-41,EWAS_Hit:age:33450751:5.2e-06,EWAS_Hit:ehr_mrs_ucla_272.0:NA:NA,EWAS_Hit:rheumatoid arthritis:23334450:5.09e-08
cg00079219_BC22	EWAS_Hit:age:33450751:0,EWAS_Hit:age:33450751:1.4e-41,EWAS_Hit:age:33450751:5.2e-06,EWAS_Hit:ehr_mrs_ucla_272.0:NA:NA,EWAS_Hit:rheumatoid arthritis:23334450:5.09e-08
cg00079302_BC21	EWAS_Hit:age:33450751:0,EWAS_Hit:age:33450751:1.6e-05,EWAS_Hit:age:33450751:2.2e-35,EWAS_Hit:tissue:30602389:9.7e-34
cg00079477_BC21	EWAS_Hit:age:33450751:3.4e-13,EWAS_Hit:hiv infection:27105112:1.17e-15,EWAS_Hit:meqtl_20221117_meqtls.tsv:NA:NA,EWAS_Hit:tissue:30602389:6e-05
cg00079598_BC21	EWAS_Hit:age:33450751:0,EWAS_Hit:age:33450751:1e-07,EWAS_Hit:age:33450751:2.3e-12,EWAS_Hit:asthma:27942592:8.77e-09,EWAS_Hit:fetal vs adult liver:25282492:2.22e-38,EWAS_Hit:gestational age:27717397:4.79e-05,EWAS_Hit:gestational age:30966880:9.81e-10,EWAS_Hit:gestational age:30966880:9.8e-10,EWAS_Hit:meqtl_20221117_meqtls.tsv:NA:NA,EWAS_Hit:tissue:30602389:8.3e-93,EWAS_Hit:tissuesignature_moss_ery…
cg00079638_BC21	EWAS_Hit:age:33450751:0
cg00079656_TC21	EWAS_Hit:blood_deconvolution_extended_from_lucas_na:NA:NA
cg00079660_BC11	Other
cg00079720_TC11	CoRSIV
cg00079785_BC11	EWAS_Hit:age:33450751:1.3e-12,EWAS_Hit:age:33450751:6e-06,EWAS_Hit:claes-jensen syndrome:29456765:2.39e-07,EWAS_Hit:maternal body mass index:29016858:2.8e-10,EWAS_Hit:maternal overweight/obesity:29016858:4.4e-11,EWAS_Hit:meqtl_20221117_meqtls.tsv:NA:NA,EWAS_Hit:meqtl_hawe_na:NA:NA,EWAS_Hit:sex:33450751:2e-05,EWAS_Hit:tissue:30602389:1.9e-64
cg00079825_BC21	BLUEPRINT_Signature:BCell.Naive.CordBlood.in.Lymphoid-Hypo
cg00079838_BC21	5hmC:aorta-Hyper
cg00079898_TC21	EWAS_Hit:meqtl_20221117_meqtls.tsv:NA:NA
cg00080012_TC21	EWAS_Hit:age:33450751:2.6e-12,EWAS_Hit:age:33450751:3.1e-10,EWAS_Hit:age:33450751:5.1e-08,EWAS_Hit:rheumatoid arthritis:23334450:5.24e-15,EWAS_Hit:tissue:30602389:3e-07
cg00080081_TC21	EWAS_Hit:age:33450751:1.7e-05,EWAS_Hit:ageing:25888029:6.84e-14,EWAS_Hit:ehr_mrs_ucla_insulin:NA:NA,EWAS_Hit:rheumatoid arthritis:23334450:3.77e-08,EWAS_Hit:tissue:30602389:5.7e-88
cg00080081_TC22	EWAS_Hit:age:33450751:1.7e-05,EWAS_Hit:ageing:25888029:6.84e-14,EWAS_Hit:ehr_mrs_ucla_insulin:NA:NA,EWAS_Hit:rheumatoid arthritis:23334450:3.77e-08,EWAS_Hit:tissue:30602389:5.7e-88
cg00080101_BC21	Brain_Signature:NonN_Astro_FGF3R.in.Neu+Astro+Oligo-Hypo
cg00080118_BC21	EWAS_Hit:bariatric surgery:31959221:3.79406e-11,EWAS_Hit:down syndrome:31843015:3.54e-06,EWAS_Hit:tissue:30602389:7.7e-09
cg00080252_TC21	EWAS_Hit:age:33450751:2.3e-13,EWAS_Hit:ageing:25888029:2.03e-09,EWAS_Hit:sex:33450751:8.7e-05,EWAS_Hit:tissue:30602389:4.5e-105,EWAS_Hit:tissuesignature_moss_colon_epithelial_cells:NA:NA,EWAS_Hit:tissuesignature_ng-colonsi:NA:NA
cg00080277_BC21	ENCODE_CRE:dELS
cg00080305_TC11	5hmC:25-b6
cg00080423_BC11	EWAS_Hit:age:33450751:2.4e-07,EWAS_Hit:arsenic exposure:29982128:4.7e-05,EWAS_Hit:chronic beryllium disease:30141971:4.29e-05,EWAS_Hit:tissue:30602389:5.9e-71
cg00080463_TC21	ENCODE_CRE:pELS
cg00080682_TC21	EWAS_Hit:age*sex:33450751:2.5e-05,EWAS_Hit:age:33450751:0,EWAS_Hit:parenting stress:29707254:4.05e-08,EWAS_Hit:tissue:30602389:1.8e-05
cg00080972_BC21	EWAS_Hit:age:33450751:0,EWAS_Hit:pre- and post-lenalidomide treatment in patients with myelodysplastic syndrome with isolated deletion (5q):33903952:NA,EWAS_Hit:primary sj√∂gren's syndrome (pss):24574234:NA,EWAS_Hit:tissue:30602389:1.8e-33
cg00081103_TC21	Loyfer_Tissue_Signature:Prostate.Epithelial.in.Epithelial-Hypo
cg00081175_TC21	EWAS_Hit:blood_deconvolution_extended_from_lucas_na:NA:NA
cg00081178_TC11	Brain_Signature:NonN_Astro_FGF3R_CABLES1.in.All-Hypo
cg00081237_BC21	Other
cg00081324_BC21	EWAS_Hit:age:33450751:7.9e-13,EWAS_Hit:aging:30264654:4.81e-09,EWAS_Hit:aging:30264654:4.8e-09,EWAS_Hit:alcohol consumption:31789449:1.8e-05,EWAS_Hit:alcohol consumption:31789449:7.5e-06,EWAS_Hit:alzheimer's disease (ad):30712078:5.54e-06,EWAS_Hit:hiv infection:27105112:2.73e-05,EWAS_Hit:schizophrenia:33646943:1.9e-09,EWAS_Hit:schizophrenia:33646943:4.3e-09,EWAS_Hit:tissue:30602389:2e-151
cg00081394_BC11	Other
cg00081602_TC21	EWAS_Hit:age*sex:33450751:1.1e-12,EWAS_Hit:age:33450751:0,EWAS_Hit:aging:29064478:1.8e-79,EWAS_Hit:aging:30626398:3.8678e-12,EWAS_Hit:down syndrome:31843015:3.45e-06,EWAS_Hit:gestational age:25650246:1.77e-12,EWAS_Hit:gestational age:27717397:2.43e-14,EWAS_Hit:gestational age:27717397:3.2e-19,EWAS_Hit:gestational age:33564054:1.1e-10,EWAS_Hit:mortality:29419728:0.00011351199646014,EWAS_Hit:sex:33…
cg00081611_TC21	ENCODE_CRE:dELS
cg00081750_TC11	Other
cg00081827_BC21	EWAS_Hit:tissue:30602389:4.4e-130,EWAS_Hit:tissuesignature_salivagse147318_cd45pos.vs.largecell:NA:NA
cg00081874_BC11	BLUEPRINT_Signature:Macrophage.CordBlood.in.Macrophage-Hypo
cg00081960_TC11	Other
cg00081975_BC11	EWAS_Hit:age:33450751:1.5e-63,EWAS_Hit:age:33450751:1.7e-13,EWAS_Hit:age:33450751:1.9e-07,EWAS_Hit:ehr_mrs_ucla_diseases_of_kidney_and_ureters:NA:NA,EWAS_Hit:helicobacter pylori infection:29574700:8.5e-05,EWAS_Hit:tissue:30602389:2.4e-50
cg00081975_BC12	EWAS_Hit:age:33450751:1.5e-63,EWAS_Hit:age:33450751:1.7e-13,EWAS_Hit:age:33450751:1.9e-07,EWAS_Hit:ehr_mrs_ucla_diseases_of_kidney_and_ureters:NA:NA,EWAS_Hit:helicobacter pylori infection:29574700:8.5e-05,EWAS_Hit:tissue:30602389:2.4e-50
cg00082110_TC21	BLUEPRINT_Signature:EndothelialProgenitor.in.VenousBlood-Hypo
cg00082166_TC21	Brain_Signature:NonN_Astro_FGF3R_CABLES1.in.Neu+Astro+Oligo-Hypo
cg00082194_TC21	EWAS_Hit:glucocorticoid exposure:30821055:1.17e-05
cg00082235_BC21	EWAS_Hit:age:33450751:1.2e-05,EWAS_Hit:age:33450751:2.3e-09,EWAS_Hit:schizophrenia:26619358:6.93000004048372e-08,EWAS_Hit:tissue:30602389:1.2e-157,EWAS_Hit:tissuesignature_keratinocyte.hyper:NA:NA
cg00082252_TC21	EWAS_Hit:tissuesignature_liver_and_pancreas.hypo:NA:NA
cg00082295_TC21	IntermediateMeth
cg00082332_TC21	Other
cg00082491_BC21	EWAS_Hit:age:33450751:0,EWAS_Hit:hiv infection:27105112:4.9e-07,EWAS_Hit:rheumatoid arthritis:23334450:2.33e-11
cg00082562_TC21	IntermediateMeth
cg00082640_TC21	EWAS_Hit:down syndrome:31843015:1.84e-05,EWAS_Hit:tissuesignature_salivagse147318_cd45pos.vs.largecell:NA:NA
cg00082665_BC21	CpG_ATAC_correlation:-
cg00082939_BC21	EWAS_Hit:age*sex:33450751:7.5e-07,EWAS_Hit:age:23177740:8.5e-06,EWAS_Hit:age:33450751:0,EWAS_Hit:aging:29064478:9.88e-87,EWAS_Hit:aging:30626398:1.67166e-08,EWAS_Hit:fetal vs adult liver:25282492:1.33e-50,EWAS_Hit:gender:26553366:9.03e-05,EWAS_Hit:gestational age:27717397:1.44e-09,EWAS_Hit:gestational age:27717397:1.73e-14,EWAS_Hit:gestational age:33564054:5.3e-11,EWAS_Hit:preterm birth:28428831:…
cg00083059_TC21	EWAS_Hit:age:33450751:1.8e-05,EWAS_Hit:age:33450751:2.3e-16,EWAS_Hit:age:33450751:7.7e-14,EWAS_Hit:clock_leega:NA:NA,EWAS_Hit:smoking:27651444:0.000881489213297891,EWAS_Hit:smoking:27651444:1.1e-05,EWAS_Hit:smoking:31536415:1.1e-05,EWAS_Hit:tissue:30602389:3.4e-64
cg00083070_BC21	ENCODE_CRE:dELS
cg00083197_BC11	Other
cg00083206_TC21	EWAS_Hit:age:33450751:0,EWAS_Hit:age:33450751:9.5e-10,EWAS_Hit:meqtl_20221117_meqtls.tsv:NA:NA,EWAS_Hit:meqtl_hawe_na:NA:NA,EWAS_Hit:prenatal bisphenol a (bpa) exposure:31451752:1.51e-05,EWAS_Hit:sex:26500701:1.2e-07,EWAS_Hit:sex:33450751:2.2e-16,EWAS_Hit:systemic lupus erythematosus (sle):30471352:NA,EWAS_Hit:tissue:30602389:2.2e-33
cg00083229_BC11	Other
cg00083359_TC21	EWAS_Hit:age:33450751:8.5e-06,EWAS_Hit:alzheimer's disease (ad):30712078:1.91e-05,EWAS_Hit:tissue:30602389:2.8e-34
cg00083380_TC11	Loyfer_Tissue_Signature:Tonsil.Palatine.Epithelial.in.All-Hypo
cg00083523_BC11	Other
cg00083576_BC11	CpG_ATAC_correlation:-
cg00083596_BC21	EWAS_Hit:age:33450751:0,EWAS_Hit:age:33450751:1e-05,EWAS_Hit:age:33450751:6.7e-20,EWAS_Hit:age:33450751:9.8e-10,EWAS_Hit:atopy:30584054:2.53e-05,EWAS_Hit:blood_deconvolution_extended_from_lucas_na:NA:NA,EWAS_Hit:multiple sclerosis:30479356:NA,EWAS_Hit:tissue:30602389:1.1e-70
cg00083616_TC21	EWAS_Hit:age:33450751:8.3e-10,EWAS_Hit:tissue:30602389:1e-60,EWAS_Hit:tissuesignaturezhu2022_skin:NA:NA
cg00083786_TC21	BLUEPRINT_Signature:CordBlood.in.TCell.CD8-Hyper
cg00083790_BC11	EWAS_Hit:age:33450751:1.5e-10,EWAS_Hit:age:33450751:3.3e-12,EWAS_Hit:gestational age:27717397:1.75e-05,EWAS_Hit:sex:26500701:2.49e-14,EWAS_Hit:sex:26500701:4.24e-06,EWAS_Hit:sex:33450751:0,EWAS_Hit:tissue:30602389:1.6e-149
cg00083853_BC21	Other
cg00083937_BC21	EWAS_Hit:age:33450751:0,EWAS_Hit:aging:29064478:1.24e-96,EWAS_Hit:clock_levine:NA:NA,EWAS_Hit:fetal vs adult liver:25282492:3.09e-22,EWAS_Hit:gestational age:33564054:1.8e-05,EWAS_Hit:tissue:30602389:4.4e-15,EWAS_Hit:tissuesignature_moss_cortical_neurons:NA:NA,EWAS_Hit:ulcerative colitis:27886173:1.5e-06
cg00084062_TC11	Brain_Signature:NonN_Astro_FGF3R_GFAP.in.All-Hypo
cg00084124_TC21	ENCODE_CRE:dELS
cg00084184_BC21	EWAS_Hit:age:33450751:2.3e-09,EWAS_Hit:age:33450751:3.6e-09,EWAS_Hit:age:33450751:7e-06,EWAS_Hit:fetal vs adult liver:25282492:6.71e-33,EWAS_Hit:meqtl_hawe_na:NA:NA,EWAS_Hit:tissue:30602389:1.2e-113
cg00084347_BC21	EWAS_Hit:age:33450751:0,EWAS_Hit:age:33450751:6.7e-07,EWAS_Hit:aging:31739726:2.06e-06,EWAS_Hit:fetal vs adult liver:25282492:8.28e-26,EWAS_Hit:meqtl_20221117_meqtls.tsv:NA:NA,EWAS_Hit:tissue:30602389:7.1e-101
cg00084577_TC21	EWAS_Hit:age:33450751:1.9e-09,EWAS_Hit:systemic lupus erythematosus (sle):29437559:4.5e-78,EWAS_Hit:systemic lupus erythematosus (sle):31428085:4.54e-78,EWAS_Hit:tissue:30602389:2e-27,EWAS_Hit:tissuesignature_bloodgse35069_granulocyte.vs.panimmune:NA:NA,EWAS_Hit:tissuesignature_bloodgse35069_lymphoid.vs.myeloid:NA:NA,EWAS_Hit:tissuesignature_granulocyte.hypo:NA:NA,EWAS_Hit:tissuesignature_moss_ne…
cg00084643_TC21	EWAS_Hit:age:33450751:1.5e-11,EWAS_Hit:age:33450751:8.2e-06,EWAS_Hit:meqtl_hawe_na:NA:NA,EWAS_Hit:sperm viability:27529490:NA,EWAS_Hit:tissue:30602389:3.1e-58,EWAS_Hit:tissuesignature_moss_colon_epithelial_cells:NA:NA
cg00084720_BC21	EWAS_Hit:age:33450751:0,EWAS_Hit:age:33450751:1.2e-22,EWAS_Hit:age:33450751:8.8e-05,EWAS_Hit:ageing:25888029:2.02e-15,EWAS_Hit:epitoc2-hypoclock-missing_na:NA:NA,EWAS_Hit:tissue:30602389:1.1e-54
cg00084798_TC11	EWAS_Hit:age:33450751:2.8e-09,EWAS_Hit:asthma:27942592:3.86e-05,EWAS_Hit:ehr_mrs_ucla_potassium_removing_agents:NA:NA,EWAS_Hit:gestational age:27717397:2.69e-05,EWAS_Hit:maternal overweight/obesity:29016858:2.5e-09
cg00084798_TC12	EWAS_Hit:age:33450751:2.8e-09,EWAS_Hit:asthma:27942592:3.86e-05,EWAS_Hit:ehr_mrs_ucla_potassium_removing_agents:NA:NA,EWAS_Hit:gestational age:27717397:2.69e-05,EWAS_Hit:maternal overweight/obesity:29016858:2.5e-09
cg00084864_TC21	ENCODE_CRE:dELS,EWAS_Hit:fractional exhaled nitric oxide:31300640:4.35e-06
cg00085013_BC21	EWAS_Hit:age 4 vs age 0:28056824:1.31e-119,EWAS_Hit:age:23177740:1.3e-12,EWAS_Hit:age:33450751:0,EWAS_Hit:age:33450751:4.6e-06,EWAS_Hit:aging:29064478:2.6e-113,EWAS_Hit:aging:30626398:2.07791e-10,EWAS_Hit:ancestry:30563547:1.23e-08,EWAS_Hit:gestational age:33564054:4.9e-05,EWAS_Hit:gulf war illness:30920300:0.000213696,EWAS_Hit:orofacial cleft:28603561:4.78e-10,EWAS_Hit:primary sjogrens syndrome:…
cg00085100_BO11	Loyfer_Tissue_Signature:Liver.Macrophages.in.Leukocyte-Hyper
cg00085123_BC21	EWAS_Hit:age:23177740:3e-08,EWAS_Hit:age:33450751:0,EWAS_Hit:age:33450751:1.7e-06,EWAS_Hit:age:33450751:2.8e-24,EWAS_Hit:fetal vs adult liver:25282492:2.82e-11,EWAS_Hit:gestational age:27717397:1.31e-06,EWAS_Hit:gestational age:27717397:1.43e-06,EWAS_Hit:myalgic encephalomyelitis/chronic fatigue syndrome:30036399:4.31e-05,EWAS_Hit:schizophrenia:33646943:1.2e-08
cg00085370_TC21	EWAS_Hit:age:33450751:5.9e-12,EWAS_Hit:crohn's disease:27886173:4.2e-05,EWAS_Hit:tissue:30602389:1.2e-13,EWAS_Hit:tissuesignature_moss_pancreatic_acinar_cells:NA:NA,EWAS_Hit:tissuesignature_nglpe-centroacinar:NA:NA
cg00085416_BC21	EWAS_Hit:age:33450751:4.4e-16,EWAS_Hit:age:33450751:6.4e-15,EWAS_Hit:down syndrome:29601581:3.42e-05,EWAS_Hit:fetal vs adult liver:25282492:1.74e-19,EWAS_Hit:meqtl_hawe_na:NA:NA,EWAS_Hit:primary sj√∂gren's syndrome (pss):33769968:0.001753032,EWAS_Hit:sex:33450751:8.3e-14,EWAS_Hit:tissue:30602389:4.6e-118
cg00085434_TC21	CoRSIV,EWAS_Hit:age:23177740:4.2e-08,EWAS_Hit:age:33450751:0,EWAS_Hit:age:33450751:3.4e-96,EWAS_Hit:age:33450751:5.1e-12,EWAS_Hit:aging:25663950:1.25000001460762e-08,EWAS_Hit:down syndrome:29601581:0.000388012,EWAS_Hit:fetal vs adult liver:25282492:2.28e-17,EWAS_Hit:meqtl_20221117_meqtls.tsv:NA:NA,EWAS_Hit:tissue:30602389:2.2e-55
cg00085438_TC21	EWAS_Hit:age:33450751:0,EWAS_Hit:aging:29064478:9.66e-102,EWAS_Hit:aging:30626398:1.26258e-08,EWAS_Hit:alcohol consumption per day:27843151:1.28e-08,EWAS_Hit:alcohol consumption per day:27843151:5.82e-05,EWAS_Hit:alcohol consumption per day:27843151:6.28e-05,EWAS_Hit:alcohol consumption:27843151:1.28e-08,EWAS_Hit:alcohol consumption:31789449:3.6e-10,EWAS_Hit:alcohol consumption:31789449:6.6e-12,E…
cg00085493_TC21	EWAS_Hit:age 4 vs age 0:28056824:3.66e-39,EWAS_Hit:age:33450751:0,EWAS_Hit:air pollution (no2):29410382:3.89000015275087e-05,EWAS_Hit:arterial distensibility:NA:9.1e-05,EWAS_Hit:atopy:30584054:3.29e-06,EWAS_Hit:clock_pedbe:NA:NA,EWAS_Hit:gestational age:27717397:1.89e-12,EWAS_Hit:gestational age:27717397:2.93e-10,EWAS_Hit:gestational age:33564054:4e-14,EWAS_Hit:maternal perfluoroalkyl substance e…
cg00085619_TC21	EWAS_Hit:age:33450751:1.1e-55,EWAS_Hit:age:33450751:4e-06,EWAS_Hit:age:33450751:9.5e-08,EWAS_Hit:maternal perfluoroalkyl substance exposure:29544137:6.76e-05,EWAS_Hit:tissue:30602389:2.8e-05
cg00085620_TC21	ENCODE_CRE:dELS
cg00085625_BC21	IntermediateMeth
cg00085790_BC21	EWAS_Hit:age*sex:33450751:1.8e-08,EWAS_Hit:age:33450751:0,EWAS_Hit:asthma:27942592:6.38e-05,EWAS_Hit:fetal vs adult liver:25282492:1.41e-58,EWAS_Hit:hiv infection:27105112:1.88e-10,EWAS_Hit:inflammatory bowel disease:32281463:1.51e-13,EWAS_Hit:osteoarthritis (oa):28827734:5.97e-06,EWAS_Hit:tissue:30602389:6.3e-119,EWAS_Hit:tissuesignature_moss_colon_epithelial_cells:NA:NA
cg00085812_BC21	EWAS_Hit:crohn's disease (cd):30779925:1.2e-06,EWAS_Hit:crohn's disease:30779925:1.2e-06,EWAS_Hit:crohn's disease:30779925:2.3e-05
cg00085830_BC21	EWAS_Hit:bariatric surgery:31959221:2.72994e-09
cg00085914_BC21	5hmC:7-b2
cg00086011_TC11	Other
cg00086438_TC21	Other
cg00086552_BC21	5hmC:hypothalamus-Hyper
cg00086577_BC21	EWAS_Hit:age:33450751:0,EWAS_Hit:gestational age:27717397:6.57e-09,EWAS_Hit:gestational age:33564054:1.6e-07,EWAS_Hit:maternal smoking in pregnancy:27040690:2.81e-06,EWAS_Hit:maternal smoking in pregnancy:27040690:5.75e-05,EWAS_Hit:maternal smoking:27040690:2.81e-06,EWAS_Hit:meqtl_20221117_meqtls.tsv:NA:NA,EWAS_Hit:smoking (newborn):27040690:0.00108968635195997,EWAS_Hit:tissue:30602389:8e-41
cg00086667_TC11	Other
cg00086670_BC21	EWAS_Hit:age:33450751:0,EWAS_Hit:age:33450751:2.1e-14,EWAS_Hit:age:33450751:2.3e-49,EWAS_Hit:rheumatoid arthritis:23334450:1.31e-11,EWAS_Hit:tissue:30602389:2.7e-53,EWAS_Hit:tissuesignaturezhu2022_breast:NA:NA
cg00086706_TC11	Other
cg00087067_BC11	EWAS_Hit:age 4 vs age 0:28056824:2.99e-21,EWAS_Hit:age:33450751:0,EWAS_Hit:age:33450751:1.1e-05,EWAS_Hit:marioni-mrs-missing_na:NA:NA,EWAS_Hit:tissue:30602389:1.3e-66
cg00087182_BC11	EWAS_Hit:age:33450751:2.9e-15,EWAS_Hit:age:33450751:6.2e-10,EWAS_Hit:meqtl_hawe_na:NA:NA,EWAS_Hit:rheumatoid arthritis:23334450:1.01e-08
cg00087228_BC21	Other
cg00087244_BC21	EWAS_Hit:ehr_mrs_ucla_glycopeptides:NA:NA,EWAS_Hit:fetal vs adult liver:25282492:9.24e-32,EWAS_Hit:gulf war illness:30920300:0.000541745,EWAS_Hit:placental microbes:29240761:NA,EWAS_Hit:tissue:30602389:1.1e-142
cg00087244_BC22	EWAS_Hit:ehr_mrs_ucla_glycopeptides:NA:NA,EWAS_Hit:fetal vs adult liver:25282492:9.24e-32,EWAS_Hit:gulf war illness:30920300:0.000541745,EWAS_Hit:placental microbes:29240761:NA,EWAS_Hit:tissue:30602389:1.1e-142
cg00087511_BC21	EWAS_Hit:age:33450751:3.3e-13,EWAS_Hit:age:33450751:6.2e-06,EWAS_Hit:age:33450751:6.4e-05,EWAS_Hit:air pollution (pm2.5):26731791:7.44e-05,EWAS_Hit:air pollution exposure:26731791:7.44e-05,EWAS_Hit:intravenous illicit drug use and hepatitis c infection:29269866:2.4e-05,EWAS_Hit:tissue:30602389:3.1e-54
cg00087586_BC21	Loyfer_Tissue_Signature:Gallbladder.Epithelial.in.Hepatocyte+Gallbladder-Hypo
cg00087677_TC21	Loyfer_Tissue_Signature:Thyroid+Lung.Alveolar.Epithelial.in.Epithelial-Hyper
cg00087835_TC21	5hmC:13-b3
cg00087884_BC21	EWAS_Hit:age:33450751:0,EWAS_Hit:alcohol consumption per day:27843151:8.33e-06,EWAS_Hit:alzheimers disease braak stage:33257653:1e-05,EWAS_Hit:gestational age:33564054:2.3e-08,EWAS_Hit:tissue:30602389:7.2e-155
cg00088042_BC21	EWAS_Hit:age:28693600:4.23e-09,EWAS_Hit:age:29383109:3.5e-10,EWAS_Hit:age:33450751:0,EWAS_Hit:aging:27029739:9.56e-07,EWAS_Hit:aging:28693600:4.23e-09,EWAS_Hit:aging:29383109:2.54999991907708e-21,EWAS_Hit:alcohol consumption per day:27843151:9.55e-05,EWAS_Hit:rheumatoid arthritis:23334450:9.53e-08,EWAS_Hit:tissue:30602389:7e-70
cg00088399_TC21	EWAS_Hit:aging:30626398:4.67614e-06
cg00088464_TC11	EWAS_Hit:age:33450751:1.1e-12,EWAS_Hit:age:33450751:1.4e-09,EWAS_Hit:age:33450751:1.4e-52,EWAS_Hit:alzheimer's disease:29550519:4.2e-07,EWAS_Hit:tissue:30602389:1.9e-08
cg00088668_BC21	5hmC:43-b8
cg00088688_TC21	EWAS_Hit:age:33450751:0,EWAS_Hit:age:33450751:1.9e-08,EWAS_Hit:aging:29064478:1.43e-66,EWAS_Hit:fetal vs adult liver:25282492:3.54e-34,EWAS_Hit:gestational age:33564054:8.7e-09,EWAS_Hit:meqtl_20221117_meqtls.tsv:NA:NA,EWAS_Hit:multiple sclerosis:30479356:NA,EWAS_Hit:sex:33450751:2.8e-09,EWAS_Hit:tissue:30602389:2e-122
cg00088885_TC21	EWAS_Hit:age:33450751:4.3e-06,EWAS_Hit:tissue:30602389:1.5e-105,EWAS_Hit:tissuesignaturezhu2022_brain|liver:NA:NA
cg00088901_TC21	ENCODE_CRE:pELS
cg00088972_TC21	EWAS_Hit:ehr_mrs_ucla_calcium_channel_blockers:NA:NA,EWAS_Hit:hiv infection:27105112:4.15e-09,EWAS_Hit:tissue:30602389:1e-07
cg00088972_TC22	EWAS_Hit:ehr_mrs_ucla_calcium_channel_blockers:NA:NA,EWAS_Hit:hiv infection:27105112:4.15e-09,EWAS_Hit:tissue:30602389:1e-07
cg00088989_TC21	EWAS_Hit:age:33450751:6.8e-05,EWAS_Hit:arsenic exposure:24368509:3.3700000585668e-06,EWAS_Hit:sex:33450751:3.4e-05,EWAS_Hit:tissue:30602389:1.4e-22,EWAS_Hit:tissuesignature_moss_lung_cells:NA:NA
cg00089219_BC21	EWAS_Hit:ehr_mrs_ucla_neutrophils_abs_(prelim):NA:NA
cg00089219_BC22	EWAS_Hit:ehr_mrs_ucla_neutrophils_abs_(prelim):NA:NA
cg00089424_BC21	Other
cg00089453_TC21	EWAS_Hit:age*sex:33450751:0,EWAS_Hit:age:33450751:0,EWAS_Hit:age:33450751:1.8e-08,EWAS_Hit:asthma:27942592:3.01e-08,EWAS_Hit:atopy:30584054:1.64e-07,EWAS_Hit:differentiation of skeletal muscle:32958812:1.64e-08,EWAS_Hit:down syndrome:31843015:2.11e-05,EWAS_Hit:fetal vs adult liver:25282492:3.35e-25,EWAS_Hit:gestational age:27717397:1.34e-11,EWAS_Hit:gestational age:27717397:3.4e-09,EWAS_Hit:gesta…
cg00089464_BC21	EWAS_Hit:age 4 vs age 0:28056824:8.86e-14,EWAS_Hit:age:30291105:6.5e-05,EWAS_Hit:age:33450751:2e-06,EWAS_Hit:age:33450751:4e-06,EWAS_Hit:meqtl_20221117_meqtls.tsv:NA:NA,EWAS_Hit:tissue:30602389:2.2e-103
cg00089486_BC11	EWAS_Hit:age:33450751:2e-11,EWAS_Hit:age:33450751:4.9e-58,EWAS_Hit:rheumatoid arthritis:23334450:1.36e-09,EWAS_Hit:tissue:30602389:2e-23,EWAS_Hit:trimethylamine-n-oxide:28439531:1.6e-05
cg00089528_TC21	EWAS_Hit:age:33450751:0,EWAS_Hit:age:33450751:1.3e-10,EWAS_Hit:age:33450751:4.2e-10,EWAS_Hit:gestational age:25650246:4.67e-09,EWAS_Hit:marioni-mrs-missing_na:NA:NA,EWAS_Hit:papuan ancestry:32453742:4.2e-06,EWAS_Hit:sex:33450751:1.8e-08,EWAS_Hit:tissue:30602389:3.2e-67
cg00089814_BC21	EWAS_Hit:age:33450751:0,EWAS_Hit:ageing:25888029:1.2e-23,EWAS_Hit:maternal overweight/obesity:29016858:2.3e-09,EWAS_Hit:meqtl_hawe_na:NA:NA,EWAS_Hit:tissue:30602389:1.4e-130
cg00089864_BC21	EWAS_Hit:tissue:30602389:5.1e-08
cg00089915_TC21	EWAS_Hit:adhd:33184255:1.7e-05,EWAS_Hit:age:33450751:8e-08,EWAS_Hit:tissue:30602389:4.2e-107,EWAS_Hit:tissuesignaturezhu2022_breast:NA:NA
cg00089960_TC21	EWAS_Hit:myalgic encephalomyelitis/chronic fatigue syndrome:30036399:8.98e-05
cg00090068_TC21	Other
cg00090145_BC21	5hmC:esophagus-Hyper
cg00090152_BC11	Other
cg00090261_TC21	EWAS_Hit:age:33450751:0,EWAS_Hit:age:33450751:4.4e-06,EWAS_Hit:age:33450751:5.4e-39,EWAS_Hit:ageing:25888029:1.05e-14,EWAS_Hit:aging:31739726:1.15e-05,EWAS_Hit:in utero arsenic exposure:26646901:0.000137,EWAS_Hit:meqtl_hawe_na:NA:NA,EWAS_Hit:smoking:26181258:1.50999994730228e-08
cg00090282_TC21	EWAS_Hit:age:33450751:2.1e-07,EWAS_Hit:marioni-mrs-missing_na:NA:NA,EWAS_Hit:smoking:27651444:0.000499294303012812,EWAS_Hit:smoking:27651444:5.3e-06,EWAS_Hit:smoking:31536415:2.04e-10,EWAS_Hit:smoking:31536415:2e-10,EWAS_Hit:tissue:30602389:4.1e-38
cg00090411_BC11	Loyfer_Tissue_Signature:Lung.Alveolar.Epithelial.in.Epithelial-Hyper
cg00090431_TC21	EWAS_Hit:age:33450751:0,EWAS_Hit:tissue:30602389:3.3e-44
cg00090591_BC21	Other
cg00090737_BC11	EWAS_Hit:age:28811542:1.34e-05,EWAS_Hit:age:33450751:0,EWAS_Hit:gestational age:25650246:6.72e-09,EWAS_Hit:maternal body mass index:29016858:4.6e-08,EWAS_Hit:nitrogen dioxide exposure:29410382:4.6e-08,EWAS_Hit:schizophrenia:33646943:1.2e-10,EWAS_Hit:sex:26500701:8.34e-06,EWAS_Hit:tissue:30602389:3.3e-26
cg00090782_TC21	EWAS_Hit:age:33450751:0,EWAS_Hit:fibroblasts:32605309:1.23e-06,EWAS_Hit:gestational diabetes mellitus:29596946:NA
cg00090873_TC21	EWAS_Hit:blood_deconvolution_extended_from_lucas_na:NA:NA,EWAS_Hit:papuan ancestry:32453742:9.3e-05
cg00091060_TC21	ENCODE_CRE:pELS,EWAS_Hit:age:33450751:2.2e-06,EWAS_Hit:age:33450751:6.4e-06,EWAS_Hit:age:33450751:7.1e-23,EWAS_Hit:gestational age:33564054:5e-06,EWAS_Hit:psoriasis:26743604:6e-05,EWAS_Hit:sex:33450751:7.5e-06,EWAS_Hit:tissue:30602389:9.6e-74
cg00091212_BC11	Other
cg00091302_BC21	EWAS_Hit:age:33450751:4.7e-15,EWAS_Hit:alcohol consumption:31789449:2e-07,EWAS_Hit:alcohol consumption:31789449:7.18919e-10,EWAS_Hit:alcohol consumption:31789449:7.2e-10,EWAS_Hit:alcohol consumption:31789449:9.3e-06,EWAS_Hit:birth weight:31015461:3.34e-09,EWAS_Hit:birthweight:31015461:3.3e-09,EWAS_Hit:birthweight:31015461:9.5e-08,EWAS_Hit:hypertensive disorders of pregnancy:31230546:9.7e-05,EWAS_…
cg00091349_BC21	ENCODE_CRE:pELS,EWAS_Hit:age:33450751:7e-07,EWAS_Hit:alcohol consumption:31789449:4.2e-05,EWAS_Hit:asthma:27942592:7.94e-07,EWAS_Hit:blood_deconvolution_extended_from_lucas_na:NA:NA,EWAS_Hit:gestational age:27717397:3.77e-07,EWAS_Hit:kabuki syndrome (ks):28933623:3.51e-07,EWAS_Hit:sex:33450751:4e-08,EWAS_Hit:tissuesignature_mlhm-monocyte:NA:NA,EWAS_Hit:tissuesignature_monocyte.hypo:NA:NA,EWAS_Hit…
cg00091483_TC21	EWAS_Hit:age 4 vs age 0:28056824:9.69e-53,EWAS_Hit:age:23177740:1e-05,EWAS_Hit:age:33450751:0,EWAS_Hit:age:33450751:4.4e-16,EWAS_Hit:aging:30626398:3.01005e-10,EWAS_Hit:clock_leega:NA:NA,EWAS_Hit:maternal smoking in pregnancy:27040690:8.14e-05,EWAS_Hit:sex:33450751:6.2e-05,EWAS_Hit:smoking (newborn):27040690:0.0222053106585559,EWAS_Hit:tissue:30602389:8.2e-55
cg00091569_TC11	EWAS_Hit:age:33450751:0,EWAS_Hit:age:33450751:2.8e-14,EWAS_Hit:age:33450751:3.1e-14,EWAS_Hit:meqtl_20221117_meqtls.tsv:NA:NA,EWAS_Hit:tissue:30602389:7.4e-71
cg00091633_TC11	EWAS_Hit:age:33450751:1.2e-06,EWAS_Hit:age:33450751:1.5e-07,EWAS_Hit:alcohol consumption per day:27843151:1.13e-05,EWAS_Hit:fetal vs adult liver:25282492:3.41e-36,EWAS_Hit:gestational age:33564054:6.3e-10,EWAS_Hit:maternal smoking in pregnancy:27040690:1.61e-06,EWAS_Hit:maternal smoking in pregnancy:27040690:1.96e-05,EWAS_Hit:maternal smoking in pregnancy:27040690:6.73e-07,EWAS_Hit:maternal smoki…
cg00091693_BC21	EWAS_Hit:age:23177740:1.3e-06,EWAS_Hit:age:33450751:0,EWAS_Hit:age:33450751:1.5e-08,EWAS_Hit:age:33450751:5.2e-23,EWAS_Hit:aging:24138928:NA,EWAS_Hit:clock_horvath:NA:NA,EWAS_Hit:smoking:27651444:0.0188538528641804,EWAS_Hit:tissue:30602389:9.7e-50
cg00091827_TC11	EWAS_Hit:tissue:30602389:7.2e-22
cg00091964_BC21	EWAS_Hit:age:33450751:4.2e-35,EWAS_Hit:age:33450751:4.9e-10,EWAS_Hit:hepatitis b virus (hbv)-related liver disease progression:32513305:NA,EWAS_Hit:il-13 treatment:26474238:1.14e-05,EWAS_Hit:tissue:30602389:4.5e-24
cg00092071_BC11	Other
cg00092123_BC21	Other
cg00092144_BC11	ENCODE_CRE:pELS
cg00092247_TC21	EWAS_Hit:fractional exhaled nitric oxide:31300640:0.000224
cg00092287_BC11	EWAS_Hit:marioni-mrs-missing_na:NA:NA
cg00092301_TC21	EWAS_Hit:down syndrome:31843015:3.71e-08,EWAS_Hit:downs syndrome:33547282:1.5e-09,EWAS_Hit:downs syndrome:33547282:2.1e-09,EWAS_Hit:downs syndrome:33547282:3.8e-07,EWAS_Hit:downs syndrome:33547282:6.1e-05
cg00092309_BC21	EWAS_Hit:age:33450751:0,EWAS_Hit:age:33450751:7.5e-37,EWAS_Hit:aging:30626398:1.00189e-08,EWAS_Hit:ancestry:30563547:1.25e-13,EWAS_Hit:fetal vs adult liver:25282492:1.06e-25,EWAS_Hit:gender:26553366:0.000532,EWAS_Hit:gestational age:27717397:2.64e-06,EWAS_Hit:gestational age:27717397:4.58e-05,EWAS_Hit:meqtl_hawe_na:NA:NA,EWAS_Hit:sex:26500701:5.46e-09,EWAS_Hit:sex:33450751:0,EWAS_Hit:ulcerative c…
cg00092400_TC21	EWAS_Hit:age*sex:33450751:5.6e-05,EWAS_Hit:age:33450751:0,EWAS_Hit:fetal alcohol spectrum disorder (fasd):27358653:6.42e-06,EWAS_Hit:fetal alcohol spectrum disorder:27358653:6.42e-06,EWAS_Hit:papuan ancestry:32453742:3.8e-05,EWAS_Hit:psoriasis:30092825:4.34e-12,EWAS_Hit:smoking:27651444:0.000150980080139563,EWAS_Hit:smoking:27651444:1.2e-06,EWAS_Hit:smoking:31536415:6.29e-24,EWAS_Hit:smoking:3153…
cg00092518_BC11	EWAS_Hit:aging:27029739:9.76e-07,EWAS_Hit:aging:29383109:3.17000009575352e-10,EWAS_Hit:dilated cardiomyopathy (dcm):27417303:3.95e-08,EWAS_Hit:gestational age:25650246:6.47e-09,EWAS_Hit:tissue:30602389:1.2e-82
cg00092551_BC21	EWAS_Hit:age:33450751:3.5e-05,EWAS_Hit:tissue:30602389:1.9e-154,EWAS_Hit:tissuesignature_moss_prostate:NA:NA,EWAS_Hit:tissuesignature_nu-prostate:NA:NA
cg00092565_TC11	EWAS_Hit:age:33450751:2.2e-16,EWAS_Hit:age:33450751:4.3e-15,EWAS_Hit:age:33450751:5.4e-10,EWAS_Hit:meqtl_hawe_na:NA:NA
cg00092644_BC21	EWAS_Hit:age:33450751:0,EWAS_Hit:age:33450751:3.5e-08,EWAS_Hit:asthma:27942592:2.61e-07,EWAS_Hit:tissue:30602389:5.5e-09
cg00092711_BC21	EWAS_Hit:age*sex:33450751:7e-06,EWAS_Hit:age:33450751:4.6e-05,EWAS_Hit:hypertensive disorders of pregnancy:31230546:9.5e-05,EWAS_Hit:marioni-mrs-missing_na:NA:NA,EWAS_Hit:preterm birth:28428831:NA,EWAS_Hit:sex:33450751:1.8e-05,EWAS_Hit:tissue:30602389:1.4e-119
cg00092736_TC21	EWAS_Hit:crohn's disease (cd):30779925:3.3e-05,EWAS_Hit:crohn's disease:30779925:2.5e-05,EWAS_Hit:crohn's disease:30779925:3.3e-05
cg00092967_BC21	EWAS_Hit:age:33450751:1.6e-08,EWAS_Hit:schizophrenia:26619358:2.44999992515815e-10
cg00092992_TC21	EWAS_Hit:age 4 vs age 0:28056824:4.37e-34,EWAS_Hit:age:33450751:0,EWAS_Hit:age:33450751:1.9e-06,EWAS_Hit:age:33450751:5.3e-13,EWAS_Hit:crohn's disease (cd):27279921:7.94e-05,EWAS_Hit:schizophrenia:27572077:2.06e-11,EWAS_Hit:schizophrenia:27572077:9.69e-08,EWAS_Hit:tissue:30602389:2.8e-97
cg00093087_BC11	EWAS_Hit:tissue:30602389:8.6e-05
cg00093175_TC21	Other
cg00093653_TC21	EWAS_Hit:tissuesignature_neuron.hypo:NA:NA
cg00093672_TC21	ENCODE_CRE:pELS
cg00093686_BC11	EWAS_Hit:fetal vs adult liver:25282492:1.82e-30,EWAS_Hit:type 2 diabetes (t2d):26433941:4.90000002173474e-06,EWAS_Hit:type ii diabetes:26433941:1.1e-05,EWAS_Hit:type ii diabetes:26433941:4.9e-06
cg00093688_BC21	EWAS_Hit:allergic sensitization:30876376:2.5e-09,EWAS_Hit:allergic sensitization:30876376:8.87e-06,EWAS_Hit:atopy:30584054:3.8e-05,EWAS_Hit:fetal vs adult liver:25282492:1.14e-44,EWAS_Hit:fractional exhaled nitric oxide:31300640:5.49e-09,EWAS_Hit:total serum ige:28069425:3.3e-17
cg00093847_TC21	BLUEPRINT_Signature:BCell.GerminalCenter.in.BCell-Hypo
cg00093900_BC11	EWAS_Hit:age:33450751:3.8e-08,EWAS_Hit:hiv infection:27105112:1.85e-07,EWAS_Hit:maternal smoking:25623364:2.39e-06
cg00093971_BC21	EWAS_Hit:marioni-mrs-missing_na:NA:NA,EWAS_Hit:sex:33450751:9.5e-10,EWAS_Hit:tissue:30602389:7.9e-62
cg00094036_TC11	EWAS_Hit:marioni-mrs-missing_na:NA:NA,EWAS_Hit:oculo-auriculo-vertebral-spectrum:33530447:1.1e-12
cg00094081_TC21	Other
cg00094188_BC11	Other
cg00094397_BC21	Brain_Signature:Exc_L4-6_LRRK1_MLLT3.in.Exc_L4-6_LRRK1-Hyper
cg00094401_TC21	BLUEPRINT_Signature:TCell.Treg.in.All-Hypo,EWAS_Hit:blood_deconvolution_extended_from_lucas_na:NA:NA
cg00094401_TC22	BLUEPRINT_Signature:TCell.Treg.in.All-Hypo,EWAS_Hit:blood_deconvolution_extended_from_lucas_na:NA:NA
cg00094412_BC21	EWAS_Hit:age:33450751:0,EWAS_Hit:alcohol consumption per day:27843151:3.39e-05,EWAS_Hit:alcohol consumption per day:27843151:5.47e-06,EWAS_Hit:alcohol consumption:31789449:2.3e-05,EWAS_Hit:alcohol consumption:31789449:9.4e-07,EWAS_Hit:asthma:27942592:1.22e-07,EWAS_Hit:bmi:29278407:7.9e-05,EWAS_Hit:body mass index (bmi):28002404:1.1e-08,EWAS_Hit:body mass index:28002404:1.1e-08,EWAS_Hit:body mass …
cg00094518_BC11	EWAS_Hit:age:23177740:3e-29,EWAS_Hit:age:25404168:3.23e-14,EWAS_Hit:age:25404168:5.88e-67,EWAS_Hit:age:28811542:3.68e-06,EWAS_Hit:age:31426852:2.2e-12,EWAS_Hit:age:31426852:8.1e-22,EWAS_Hit:age:33450751:0,EWAS_Hit:age:33450751:1e-67,EWAS_Hit:age:33450751:6.4228533959362e-294,EWAS_Hit:age:33450751:6.6e-07,EWAS_Hit:ageing:25888029:8.94e-26,EWAS_Hit:aging:29383109:2.60000003748928e-08,EWAS_Hit:aging…
cg00094579_TC21	EWAS_Hit:fractional exhaled nitric oxide:31300640:0.000107,EWAS_Hit:polychlorinated biphenyls (pcbs) exposure:32660331:3.96e-05
cg00094585_BC21	EWAS_Hit:age:33450751:0,EWAS_Hit:age:33450751:1e-05,EWAS_Hit:age:33450751:3.4e-09,EWAS_Hit:atherosclerosis:25091541:5.37e-08,EWAS_Hit:differentiation of skeletal muscle:32958812:1.55e-07,EWAS_Hit:fetal vs adult liver:25282492:1.94e-37,EWAS_Hit:inflammatory bowel disease:32281463:1.01e-13,EWAS_Hit:obesity:29692867:0.000154
cg00094595_BC21	EWAS_Hit:age:33450751:1.1e-08,EWAS_Hit:tissue:30602389:9.6e-36
cg00094734_TC11	EWAS_Hit:age:23177740:1.3e-05,EWAS_Hit:coffin‚Äìsiris syndrome (css):30459321:9.716e-06,EWAS_Hit:primary sjogrens syndrome:26857698:6.98e-08,EWAS_Hit:primary sj√∂gren's syndrome (pss):26183421:0.0007093,EWAS_Hit:smoking:27651444:0.00111356119138908,EWAS_Hit:smoking:27651444:1.4e-05,EWAS_Hit:smoking:31536415:3.14e-07,EWAS_Hit:smoking:31536415:3.1e-07,EWAS_Hit:systemic lupus erythematosus (sle):294…
cg00094744_BC21	EWAS_Hit:age 4 vs age 0:28056824:4.69e-15,EWAS_Hit:age:33450751:0,EWAS_Hit:age:33450751:3.2e-09,EWAS_Hit:age:33450751:9.7e-05,EWAS_Hit:sex:33450751:2.5e-05,EWAS_Hit:systolic blood pressure:29930403:1.33e-05,EWAS_Hit:tissue:30602389:2.9e-14
cg00095197_TC21	Brain_Signature:Exc_L5-6_PDZRN4_RGS6.in.All-hypo
cg00095214_TC21	EWAS_Hit:age 4 vs age 0:28056824:2.02e-20,EWAS_Hit:age:23177740:1.4e-06,EWAS_Hit:age:33450751:0,EWAS_Hit:age:33450751:3.8e-07,EWAS_Hit:atopy:30584054:8.27e-06,EWAS_Hit:down syndrome:31843015:2.7e-05,EWAS_Hit:maternal overweight/obesity:29016858:1.8e-08,EWAS_Hit:meqtl_hawe_na:NA:NA,EWAS_Hit:prenatal arsenic exposure:25304211:0.00057926698355004,EWAS_Hit:sex:33450751:3.1e-06,EWAS_Hit:smoking:276514…
cg00095248_BC21	EWAS_Hit:crohn's disease (cd):30779925:4.6e-05,EWAS_Hit:crohn's disease:30779925:4.6e-05,EWAS_Hit:crohn's disease:30779925:8.1e-05
cg00095259_BC21	EWAS_Hit:age:23177740:5.4e-10,EWAS_Hit:age:33450751:0,EWAS_Hit:aging:29754148:NA,EWAS_Hit:aging:31739726:2.06e-05,EWAS_Hit:gestational age:25650246:5.92e-13,EWAS_Hit:sex:26500701:1.53e-06,EWAS_Hit:sex:26500701:3.89e-05,EWAS_Hit:sex:33450751:0,EWAS_Hit:tissue:30602389:3.5e-37
cg00095276_TC21	EWAS_Hit:age:33450751:0,EWAS_Hit:age:33450751:2.8e-11,EWAS_Hit:fetal vs adult liver:25282492:4.43e-57,EWAS_Hit:prenatal arsenic exposure:25304211:0.00032672300585545,EWAS_Hit:smoking:24559495:1.43e-10
cg00095326_TC21	EWAS_Hit:age:33450751:0,EWAS_Hit:age:33450751:1.9e-11,EWAS_Hit:aggressive behaviour:33420481:8.7e-05,EWAS_Hit:aging:29064478:2.11e-67,EWAS_Hit:birth weight:31015461:3.37e-10,EWAS_Hit:birthweight:31015461:1.8e-08,EWAS_Hit:birthweight:31015461:3.4e-10,EWAS_Hit:fetal vs adult liver:25282492:7.01e-37,EWAS_Hit:gestational age:33564054:2.9e-09,EWAS_Hit:hypertensive disorders of pregnancy:31230546:1.7e-…
cg00095333_TC21	EWAS_Hit:age:33450751:1.6e-06,EWAS_Hit:age:33450751:1.9e-15,EWAS_Hit:age:33450751:5.6e-06,EWAS_Hit:fractional exhaled nitric oxide:31300640:0.000632,EWAS_Hit:rheumatoid arthritis:23334450:3.13e-16,EWAS_Hit:tissue:30602389:2e-11
cg00095497_TC21	Loyfer_Tissue_Signature:Blood.B.Mem.in.Blood.B-Lineage-Hypo
cg00095523_TC21	EWAS_Hit:age:33450751:0,EWAS_Hit:age:33450751:9.1e-05,EWAS_Hit:fetal vs adult liver:25282492:1.27e-31,EWAS_Hit:multiple sclerosis:24270187:9.64e-05,EWAS_Hit:sex:33450751:8.9e-05,EWAS_Hit:tissue:30602389:2.6e-68
cg00095526_TC21	EWAS_Hit:age:33450751:0,EWAS_Hit:age:33450751:4.4e-11,EWAS_Hit:ancestry:30563547:1.03e-11,EWAS_Hit:fetal vs adult liver:25282492:1.56e-27,EWAS_Hit:gestational age:25650246:7.74e-10,EWAS_Hit:gestational age:33564054:6e-13,EWAS_Hit:preterm birth:28428831:NA,EWAS_Hit:sex:26500701:1.45e-05,EWAS_Hit:sex:26500701:3.05e-09,EWAS_Hit:sex:33450751:0,EWAS_Hit:tissue:30602389:1e-09
cg00095594_BC11	EWAS_Hit:age:25404168:1.55e-11,EWAS_Hit:age:25404168:2.71e-07,EWAS_Hit:age:33450751:1.3e-10,EWAS_Hit:age:33450751:3.4e-08,EWAS_Hit:age:33450751:6.4e-58,EWAS_Hit:helicobacter pylori infection:29574700:0.000278,EWAS_Hit:helicobacter pylori infection:29574700:5.03e-06,EWAS_Hit:hiv infection:27105112:6.83e-10,EWAS_Hit:tissue:30602389:1.1e-41
cg00095595_TC21	5hmC:48-b9
cg00095629_BC21	EWAS_Hit:age:33450751:3.3e-06,EWAS_Hit:maternal body mass index:29016858:8.8e-08,EWAS_Hit:nitrogen dioxide exposure:29410382:8.8e-08,EWAS_Hit:tissue:30602389:1.5e-39,EWAS_Hit:tissuesignature_moss_thyroid:NA:NA
cg00095859_BC11	EWAS_Hit:age:33450751:1.2e-15,EWAS_Hit:sex:26500701:6.94e-08,EWAS_Hit:sex:33450751:1.1e-09,EWAS_Hit:tissue:30602389:1.4e-38,EWAS_Hit:tissuesignature_mi-kidney:NA:NA,EWAS_Hit:tissuesignature_moss_kidney:NA:NA
cg00095917_BC11	Other
cg00095930_TC21	EWAS_Hit:age:33450751:2e-09,EWAS_Hit:age:33450751:5e-06,EWAS_Hit:breastfeeding:31744183:1.5e-05,EWAS_Hit:childhood stress:30018309:NA,EWAS_Hit:gestational age:25650246:6.06e-08,EWAS_Hit:tissue:30602389:9e-123
cg00095976_BC21	EWAS_Hit:age:33450751:3.1e-12,EWAS_Hit:age:33450751:3e-13,EWAS_Hit:age:33450751:7.9e-18,EWAS_Hit:aging:29383109:4.07000015911763e-08,EWAS_Hit:clock_pedbe:NA:NA
cg00096065_BC21	EWAS_Hit:age:33450751:1.5e-21,EWAS_Hit:age:33450751:7.5e-06,EWAS_Hit:clock_en:NA:NA,EWAS_Hit:tissue:30602389:1.7e-27
cg00096260_TC21	EWAS_Hit:glucocorticoid exposure:30821055:3.86e-05
cg00096266_TC11	Other
cg00096380_BC11	CpG_ATAC_correlation:-
cg00096458_TC21	ENCODE_CRE:dELS
cg00096536_BC21	EWAS_Hit:age:33450751:0,EWAS_Hit:age:33450751:1.7e-05,EWAS_Hit:age:33450751:2.2e-16,EWAS_Hit:age:33450751:6.4e-79,EWAS_Hit:age:33450751:6.6e-07,EWAS_Hit:blood_deconvolution_extended_from_lucas_na:NA:NA,EWAS_Hit:myalgic encephalomyelitis/chronic fatigue syndrome:30036399:1.65e-05,EWAS_Hit:smoking:27651444:0.00202753201177163,EWAS_Hit:smoking:27651444:3e-05,EWAS_Hit:smoking:31536415:3e-05,EWAS_Hit:…
cg00096779_BC11	Other
cg00096944_BC21	ENCODE_CRE:pELS
cg00096945_TC11	5hmC:15-b4,ENCODE_CRE:pELS
cg00096949_BC21	5hmC:11-b3
cg00096979_BC11	EWAS_Hit:age:33450751:0,EWAS_Hit:age:33450751:1.8e-06,EWAS_Hit:age:33450751:6.7e-13,EWAS_Hit:impaired fasting glucose (ifg):29376147:9.92999994195998e-05,EWAS_Hit:tissue:30602389:9.4e-06
cg00096983_TC21	ENCODE_CRE:pELS
cg00096985_BC11	ENCODE_CRE:pELS
cg00097015_BC21	5hmC:45-b9
cg00097038_BC21	EWAS_Hit:adhd:33184255:7.7e-05,EWAS_Hit:age:33450751:0,EWAS_Hit:age:33450751:6.2e-11,EWAS_Hit:ehr_mrs_ucla_prostatic_hypertrophy_agents:NA:NA,EWAS_Hit:primary sjogrens syndrome:26857698:6.64e-08,EWAS_Hit:tissue:30602389:3e-126
cg00097038_BC22	EWAS_Hit:adhd:33184255:7.7e-05,EWAS_Hit:age:33450751:0,EWAS_Hit:age:33450751:6.2e-11,EWAS_Hit:ehr_mrs_ucla_prostatic_hypertrophy_agents:NA:NA,EWAS_Hit:primary sjogrens syndrome:26857698:6.64e-08,EWAS_Hit:tissue:30602389:3e-126
cg00097054_TC11	Other
cg00097336_BC11	BLUEPRINT_Signature:TCell.CD8.Memory.Effector.in.TCell.CD8-Hypo
cg00097350_TC11	BLUEPRINT_Signature:TCell.CD8.Memory.Effector.in.TCell.CD8-Hypo
cg00097351_BC11	BLUEPRINT_Signature:TCell.CD8.Memory.Effector.in.TCell.CD8-Hypo
cg00097355_TC11	BLUEPRINT_Signature:TCell.CD8.Memory.Effector.in.TCell.CD8-Hypo
cg00097358_TC11	BLUEPRINT_Signature:TCell.CD8.Memory.Effector.in.TCell.CD8-Hypo
cg00097359_BC21	BLUEPRINT_Signature:TCell.CD8.Memory.Effector.in.TCell.CD8-Hypo
cg00097360_BC21	BLUEPRINT_Signature:TCell.CD8.Memory.Effector.in.TCell.CD8-Hypo
cg00098175_TC11	EWAS_Hit:marioni-mrs-missing_na:NA:NA,EWAS_Hit:tissue:30602389:2.8e-19
cg00098267_BC21	ENCODE_CRE:dELS
cg00098286_BC21	CoRSIV,EWAS_Hit:age:33450751:1.7e-08,EWAS_Hit:age:33450751:3e-10,EWAS_Hit:age:33450751:8.5e-25,EWAS_Hit:meqtl_hawe_na:NA:NA,EWAS_Hit:tissue:30602389:3e-13
cg00098369_TC21	Other
cg00098409_BC11	Other
cg00098559_BC11	ENCODE_CRE:dELS
cg00098726_TC21	EWAS_Hit:ehr_mrs_ucla_disorders_of_lipoid_metabolism:NA:NA
cg00098799_TC11	EWAS_Hit:age:33450751:0,EWAS_Hit:age:33450751:4.2e-08,EWAS_Hit:tissue:30602389:4e-12,IntermediateMethS
cg00098802_TC21	5hmC:trachea-Hyper
cg00099015_TC11	Other
cg00099232_BC11	IntermediateMethS
cg00099295_BC11	ENCODE_CRE:pELS,EWAS_Hit:gender:26553366:5.48e-07,EWAS_Hit:marioni-mrs-missing_na:NA:NA,EWAS_Hit:maternal smoking:31536415:0.0002188,EWAS_Hit:pre- and post-lenalidomide treatment in patients with myelodysplastic syndrome with isolated deletion (5q):33903952:NA,EWAS_Hit:respiratory allergies (ra):26999364:NA,EWAS_Hit:sex:26553366:5.48e-07,EWAS_Hit:sex:33450751:0,EWAS_Hit:tissue:30602389:1.5e-15
cg00099295_BC21	ENCODE_CRE:pELS,EWAS_Hit:gender:26553366:5.48e-07,EWAS_Hit:marioni-mrs-missing_na:NA:NA,EWAS_Hit:maternal smoking:31536415:0.0002188,EWAS_Hit:pre- and post-lenalidomide treatment in patients with myelodysplastic syndrome with isolated deletion (5q):33903952:NA,EWAS_Hit:respiratory allergies (ra):26999364:NA,EWAS_Hit:sex:26553366:5.48e-07,EWAS_Hit:sex:33450751:0,EWAS_Hit:tissue:30602389:1.5e-15
cg00099427_TC11	EWAS_Hit:1-hour glucose:33151971:6e-05,EWAS_Hit:age:33450751:0,EWAS_Hit:age:33450751:9.1e-05,EWAS_Hit:aging:29064478:2.35e-82,EWAS_Hit:aging:30626398:7.87913e-09,EWAS_Hit:alcohol consumption:31789449:2.5e-07,EWAS_Hit:alcohol consumption:31789449:6.1e-07,EWAS_Hit:coffin‚Äìsiris syndrome (css):30459321:1.46842e-06,EWAS_Hit:fetal vs adult liver:25282492:8.1e-35,EWAS_Hit:gestational age:27717397:4.76…
cg00099519_BC21	EWAS_Hit:age:33450751:1.8e-09,EWAS_Hit:age:33450751:4e-08,EWAS_Hit:meqtl_20221117_meqtls.tsv:NA:NA,EWAS_Hit:meqtl_hawe_na:NA:NA,EWAS_Hit:smoking:27651444:0.0014339000151158,EWAS_Hit:smoking:27651444:1.9e-05,EWAS_Hit:smoking:31536415:1.9e-05,EWAS_Hit:smoking:33739972:NA,EWAS_Hit:tissue:30602389:1.4e-49
cg00099616_TC11	EWAS_Hit:aging:29754148:NA,EWAS_Hit:gender:31739726:1.01e-124,EWAS_Hit:gender:31739726:5.73e-130,XCILinkedWGBS
cg00099742_TC21	Other
cg00099763_TC21	BLUEPRINT_Signature:TCell.CD4.Memory.Central.in.TCell.CD4-Hypo
cg00099803_BC21	Brain_Signature:Exc.in.All-Hypo
cg00099804_BC21	Brain_Signature:Exc.in.All-Hypo
cg00099836_TC11	CpG_gene_correlation:ENSG00000198912:+
cg00100118_BC11	Other
cg00100121_TC11	EWAS_Hit:age:33450751:0,EWAS_Hit:age:33450751:1e-31,EWAS_Hit:age:33450751:3.9e-10,EWAS_Hit:major depression disorder:30458022:3e-06,EWAS_Hit:tissue:30602389:2.5e-05
cg00100124_TC21	Loyfer_Tissue_Signature:Blood.T.Naive.CD4.in.Blood.T-Lineage-Hypo
cg00100128_BC11	Other
cg00100218_BC11	IntermediateMeth
cg00100351_BC11	5hmC:breast-Hyper
cg00100352_BC11	5hmC:breast-Hyper
cg00100397_TC21	Other
cg00100621_TC11	Other
cg00100747_TC21	CoRSIV
cg00100800_BC21	EWAS_Hit:age:25404168:2.14e-07,EWAS_Hit:age:31426852:1.7e-09,EWAS_Hit:age:33450751:0,EWAS_Hit:age:33450751:2.3e-20,EWAS_Hit:age:33450751:8.1e-06,EWAS_Hit:ageing:25888029:1.46e-20,EWAS_Hit:aging:31739726:6.69e-07,EWAS_Hit:hepatitis b virus (hbv)-related liver disease progression:32513305:NA,EWAS_Hit:tissue:30602389:1e-52
cg00100902_TC11	ENCODE_CRE:dELS
cg00100948_TC21	EWAS_Hit:age:33450751:3.1e-09,EWAS_Hit:primary sj√∂gren's syndrome (pss):26183421:0.0001517,EWAS_Hit:tissue:30602389:4e-77
cg00100960_TC21	ENCODE_CRE:CTCF-only,CTCF-bound
cg00100963_BC21	EWAS_Hit:smoking:31303497:4.76e-12,EWAS_Hit:smoking:32729352:1.23e-07
cg00101118_BC21	EWAS_Hit:age:33450751:2.7e-12,EWAS_Hit:prenatal exposure to aflatoxin b1:25855716:5e-06,EWAS_Hit:rheumatoid arthritis:23334450:2.61e-12
cg00101227_TC21	EWAS_Hit:type 2 diabetes (t2d):26823690:2.35000006796326e-05
cg00101235_TC21	EWAS_Hit:blood_deconvolution_extended_from_lucas_na:NA:NA
cg00101260_TC21	EWAS_Hit:age 4 vs age 0:28056824:5.01e-61,EWAS_Hit:age:23177740:1.6e-16,EWAS_Hit:age:28811542:6.95e-16,EWAS_Hit:age:31426852:6.8e-17,EWAS_Hit:age:33450751:0,EWAS_Hit:aging:29754148:NA,EWAS_Hit:down syndrome:31843015:2.51e-13,EWAS_Hit:fetal vs adult liver:25282492:1.58e-26,EWAS_Hit:sex:26500701:1.36e-06,EWAS_Hit:tissue:30602389:4.2e-50
cg00101311_TC11	Other
cg00101424_BC21	ENCODE_CRE:dELS
cg00101436_TC21	EWAS_Hit:age:33450751:5e-05,EWAS_Hit:primary sjogrens syndrome:26857698:5.32e-08,EWAS_Hit:schizophrenia:27572077:5.07e-06,EWAS_Hit:tissue:30602389:2.4e-82
cg00101555_BC21	EWAS_Hit:22:6 docosahexaenoic acid:NA,EWAS_Hit:age:33450751:8.2e-09,EWAS_Hit:sex:33450751:1.3e-05,EWAS_Hit:tissue:30602389:5.6e-35
cg00101566_BC21	IntermediateMeth
cg00101632_BC11	Other
cg00101715_TC21	EWAS_Hit:age:23177740:3.2e-07,EWAS_Hit:gestational age:27717397:2.17e-05,EWAS_Hit:maternal smoking in pregnancy:27040690:1.78e-06,EWAS_Hit:maternal smoking:27040690:1.78e-06,EWAS_Hit:smoking (newborn):27040690:0.000777148244590781
cg00101728_BC21	EWAS_Hit:age:33450751:0,EWAS_Hit:age:33450751:2.7e-19,EWAS_Hit:gene expression of affymetrix id: 2892277 (gene symbol: nqo2),EWAS_Hit:gene expression of affymetrix id: 2939069 (gene symbol: serpinb6),EWAS_Hit:meqtl_hawe_na:NA:NA,EWAS_Hit:tissue:30602389:5e-54
cg00101940_BC21	EWAS_Hit:fetal vs adult liver:25282492:3.04e-19,EWAS_Hit:gestational age:25650246:1.02e-15,EWAS_Hit:maternal body mass index:29016858:4.9e-09,EWAS_Hit:maternal overweight/obesity:29016858:2.1e-08,EWAS_Hit:nitrogen dioxide exposure:29410382:4.9e-09,EWAS_Hit:psoriasis:30092825:1.44e-08,EWAS_Hit:tissue:30602389:3.4e-101
cg00101986_BC11	EWAS_Hit:age:33450751:8.4e-10,EWAS_Hit:hiv infection:27105112:3.2e-16,EWAS_Hit:tissue:30602389:5.5e-23
cg00102166_BC21	EWAS_Hit:age:33450751:6.3e-06,EWAS_Hit:marioni-mrs-missing_na:NA:NA,EWAS_Hit:sex:33450751:2.8e-06,EWAS_Hit:tissue:30602389:2.2e-61
cg00102414_BC21	ENCODE_CRE:dELS
cg00102512_BC21	Other
cg00102512_BC22	Other
cg00102512_BC23	Other
cg00102542_BC21	Other
cg00102620_BC11	ENCODE_CRE:dELS
cg00102685_TC21	EWAS_Hit:ulcerative colitis:27886173:6e-07
cg00102714_BC11	EWAS_Hit:hepatitis b virus (hbv)-related liver disease progression:32513305:NA,EWAS_Hit:tissue:30602389:1.4e-05
cg00102731_BC21	EWAS_Hit:age*sex:33450751:0,EWAS_Hit:age:33450751:0,EWAS_Hit:aging:29064478:5.54e-75,EWAS_Hit:asthma:27942592:9.54e-08,EWAS_Hit:down syndrome:29601581:0.000427402,EWAS_Hit:gestational age:27717397:1.14e-25,EWAS_Hit:gestational age:27717397:9.83e-30,EWAS_Hit:gestational age:30966880:1.91e-08,EWAS_Hit:gestational age:30966880:1.9e-08,EWAS_Hit:gestational age:33564054:4.2e-25,EWAS_Hit:preterm birth:…
cg00102779_TC21	ENCODE_CRE:pELS
cg00102920_BC21	EWAS_Hit:bariatric surgery:31959221:2.04532e-09,EWAS_Hit:child abuse:23332324:2.4e-08
cg00103075_TC21	EWAS_Hit:ancestry:30563547:4.93e-13,EWAS_Hit:down syndrome:31843015:5.3e-13,EWAS_Hit:papuan ancestry:32453742:3.9e-05
cg00103115_TC21	ENCODE_CRE:CTCF-only,CTCF-bound
cg00103132_BC21	EWAS_Hit:inflamed crohn's disease (cd):32251296:NA
cg00103229_TC21	ENCODE_CRE:dELS
cg00103259_BC11	ENCODE_CRE:dELS
cg00103287_TC11	ENCODE_CRE:dELS
cg00103299_TC21	EWAS_Hit:age:33450751:0,EWAS_Hit:age:33450751:1.4e-08,EWAS_Hit:alcohol consumption:31789449:1.6e-06,EWAS_Hit:alcohol consumption:31789449:5.60419e-08,EWAS_Hit:alcohol consumption:31789449:5.6e-08,EWAS_Hit:alcohol consumption:31789449:8.1e-06,EWAS_Hit:down syndrome:29601581:3.74e-05,EWAS_Hit:gestational age:25650246:6.93e-10,EWAS_Hit:gestational age:27717397:2.18e-09,EWAS_Hit:primary sjogrens synd…
cg00103401_BC21	EWAS_Hit:age:33450751:2e-06,EWAS_Hit:hiv infection:27105112:2.47e-18,EWAS_Hit:tissue:30602389:9.1e-13
cg00103476_TC11	IntermediateMeth
cg00103685_BC21	EWAS_Hit:age:33450751:3.9e-08,EWAS_Hit:schizophrenia:26619358:2.25000000853015e-08
cg00103771_BC21	EWAS_Hit:behcet's disease:24574333:3.28e-25,EWAS_Hit:papuan ancestry proportions:32453742:1.58e-15,EWAS_Hit:papuan ancestry:32453742:1.6e-15,EWAS_Hit:primary sj√∂gren's syndrome (pss):24574234:NA,EWAS_Hit:rheumatoid arthritis (ra):27585642:6.61e-10,EWAS_Hit:tissue:30602389:3.9e-06,EWAS_Hit:tissuesignature_moss_adipocytes:NA:NA
cg00103778_TC21	EWAS_Hit:age:23177740:5.5e-08,EWAS_Hit:age:28811542:4.79e-10,EWAS_Hit:age:33450751:1.5e-06,EWAS_Hit:age:33450751:2.4e-15,EWAS_Hit:gestational age:33564054:7.2e-12,EWAS_Hit:marioni-mrs-missing_na:NA:NA
cg00103806_TC21	EWAS_Hit:birthweight:31015461:5.4e-06,EWAS_Hit:maternal overweight/obesity:29016858:6.8e-09,EWAS_Hit:preterm birth:28428831:NA,EWAS_Hit:smoking:27651444:0.0481836174300328,EWAS_Hit:tissue:30602389:5.9e-96,EWAS_Hit:tissuesignaturezhu2022_breast:NA:NA
cg00104303_BC21	Other
cg00104418_TC11	Other
cg00104562_BC21	EWAS_Hit:age:33450751:2.1e-10,EWAS_Hit:age:33450751:2.2e-12,EWAS_Hit:aging:28603561:9.26e-05,EWAS_Hit:multiple sclerosis:30479356:NA,EWAS_Hit:tissue:30602389:1.9e-19,EWAS_Hit:tissuesignature_bloodgse35069_cd19b.vs.panimmune:NA:NA,EWAS_Hit:tissuesignature_mlhl-b:NA:NA,EWAS_Hit:tissuesignature_moss_b-cells_epic:NA:NA
cg00104627_BC21	IntermediateMeth
cg00104849_BC11	CoRSIV
cg00104850_TC21	CoRSIV
cg00104984_TC21	Loyfer_Tissue_Signature:Heart.Fibroblasts.in.All-Hypo
cg00105102_BC21	EWAS_Hit:age:33450751:2.9e-06,EWAS_Hit:atherosclerosis:25091541:6.92e-08,EWAS_Hit:fetal vs adult liver:25282492:3.37e-29,EWAS_Hit:inflammatory bowel disease:32281463:0.001963143,EWAS_Hit:tissue:30602389:4.8e-124
cg00105137_TC21	Brain_Signature:Inh_CGE_NDNF_SCN5A.in.Inh_CGE_NDNF-Hyper
cg00105152_TC21	Brain_Signature:Exc_L5-6_PDZRN4_CUX1.in.Exc_L5-6_PDZRN4-Hypo
cg00105253_BC21	EWAS_Hit:age:33450751:1.6e-05,EWAS_Hit:aging:20219944:0.00050000002374872,EWAS_Hit:gestational diabetes mellitus:28834773:NA,EWAS_Hit:tissue:30602389:1.9e-113
cg00105306_BC21	EWAS_Hit:age 4 vs age 0:28056824:4.78e-82,EWAS_Hit:age:33450751:2.8e-11,EWAS_Hit:multiple sclerosis:30479356:NA,EWAS_Hit:perinatally acquired hiv:31324826:4.9e-08,EWAS_Hit:perinatally-acquired hiv:31324826:4.88e-08,EWAS_Hit:placental microbes:29240761:NA,EWAS_Hit:preeclampsia:31230546:1.2e-05,EWAS_Hit:tissue:30602389:8.7e-13,EWAS_Hit:type 2 diabetes (t2d):26823690:0.00023799999326001
cg00105512_BC21	EWAS_Hit:age:33450751:0,EWAS_Hit:meqtl_20221117_meqtls.tsv:NA:NA,EWAS_Hit:sex:33450751:7.8e-06,EWAS_Hit:tissue:30602389:1.5e-27,EWAS_Hit:tissuesignature_moss_colon_epithelial_cells:NA:NA
cg00105628_BC11	EWAS_Hit:age:25404168:1.27e-09,EWAS_Hit:age:25404168:7.07e-23,EWAS_Hit:age:28811542:4.18e-05,EWAS_Hit:age:31426852:1.1e-09,EWAS_Hit:age:33450751:0,EWAS_Hit:age:33450751:1.3e-05,EWAS_Hit:age:33450751:1.3e-12,EWAS_Hit:age:33450751:1.3e-26,EWAS_Hit:aging:28603561:4.78e-05,EWAS_Hit:asthma:27942592:1.07e-08,EWAS_Hit:hepatitis b virus (hbv)-related liver disease progression:32513305:NA,EWAS_Hit:tissue:…
cg00105822_BC21	Other
cg00106073_BC11	EWAS_Hit:age:33450751:8.4e-06,EWAS_Hit:alzheimer's disease:30045751:9.1e-05,EWAS_Hit:rheumatoid arthritis:23334450:4.41e-10,EWAS_Hit:type 2 diabetes (t2d):26823690:2.3299999156734e-05
cg00106196_BC21	EWAS_Hit:age:33450751:3.2e-09,EWAS_Hit:tissue:30602389:1.9e-63
cg00106345_TC11	EWAS_Hit:age 4 vs age 0:28056824:2.23e-32,EWAS_Hit:age:33450751:0,EWAS_Hit:age:33450751:1.1e-10,EWAS_Hit:age:33450751:3.4e-32,EWAS_Hit:aging:29064478:8.58e-49,EWAS_Hit:alzheimers disease braak stage:33257653:1.4e-07,EWAS_Hit:neurodevelopmental presentations and congenital anomalies (nd/cas):30929737:NA,EWAS_Hit:obesity:29717273:NA,EWAS_Hit:sex:33450751:2.7e-05,EWAS_Hit:systemic lupus erythematosu…
cg00106446_TC11	EWAS_Hit:rheumatoid arthritis:23334450:9.44e-10,EWAS_Hit:smoking pack-years:27602958:2.99e-09,EWAS_Hit:smoking pack-years:27602958:7.56e-09,EWAS_Hit:smoking pack-years:27602958:7.94e-07,EWAS_Hit:smoking:27602958:2.99e-09
cg00106507_BC11	Other
cg00106512_TC21	ENCODE_CRE:dELS,EWAS_Hit:ancestry:30563547:4.01e-06
cg00106591_BC21	EWAS_Hit:folic acid supplement during pregnancy:26861414:2.58e-05,EWAS_Hit:maternal plasma folate:26861414:2.58e-05,EWAS_Hit:sex:33450751:1.7e-07
cg00106622_BC21	Other
cg00106685_BC21	EWAS_Hit:alzheimer's disease (ad):30898171:1.24e-05,EWAS_Hit:tissue:30602389:1.3e-05
cg00107016_BC11	EWAS_Hit:age:33450751:8.10000000005328e-293,EWAS_Hit:tissue:30602389:2.6e-08
cg00107030_BC11	Other
cg00107046_TC21	EWAS_Hit:age 4 vs age 0:28056824:1.76e-68,EWAS_Hit:age:23177740:2.7e-06,EWAS_Hit:age:33450751:0,EWAS_Hit:birthweight:31015461:9.9e-06,EWAS_Hit:gestational age:33564054:2.1e-05,EWAS_Hit:in utero arsenic exposure:26646901:1.86e-05,EWAS_Hit:preeclampsia:31230546:2.8e-07,EWAS_Hit:schizophrenia:33646943:2.5e-09,EWAS_Hit:tissue:30602389:3.5e-126
cg00107141_TC21	SoloWCGW
cg00107232_TC21	EWAS_Hit:ehr_mrs_ucla_absolute_mono_count:NA:NA,EWAS_Hit:ehr_mrs_ucla_nutritional_deficiencies:NA:NA
cg00107241_TC11	EWAS_Hit:age:33450751:3.1e-13,EWAS_Hit:ancestry:30563547:3.9e-12,EWAS_Hit:gestational age:25650246:3e-08,EWAS_Hit:kabuki syndrome (ks):28933623:6.88e-11,EWAS_Hit:sex:26500701:3.57e-17,EWAS_Hit:sex:33450751:0
cg00107443_TC21	ENCODE_CRE:dELS
cg00107488_TC21	EWAS_Hit:age:33450751:1.8e-05,EWAS_Hit:alcohol consumption:31789449:2.3e-05,EWAS_Hit:down syndrome:29601581:5.35e-05,EWAS_Hit:fetal vs adult liver:25282492:1.66e-34,EWAS_Hit:gestational age:33564054:4.1e-05,EWAS_Hit:sex:26500701:6.92e-06,EWAS_Hit:smoking:27651444:0.000641642577762122,EWAS_Hit:smoking:27651444:7.2e-06,EWAS_Hit:smoking:31536415:1.07e-10,EWAS_Hit:smoking:31536415:1.1e-10,EWAS_Hit:ti…
cg00107629_TC21	EWAS_Hit:age:33450751:9.8e-15,EWAS_Hit:rheumatoid arthritis:23334450:3.52e-14,EWAS_Hit:smoking:26181258:1.34000005102414e-12,EWAS_Hit:thyroid lesion:28938489:5.45388e-14,EWAS_Hit:tissue:30602389:2.7e-91
cg00107667_TC21	EWAS_Hit:age:33450751:0,EWAS_Hit:meqtl_hawe_na:NA:NA,EWAS_Hit:preterm birth:28428831:NA,EWAS_Hit:tissue:30602389:2.5e-50
cg00107782_TC21	EWAS_Hit:age:33450751:4.7e-13,EWAS_Hit:gestational age:33564054:3e-06,EWAS_Hit:meqtl_hawe_na:NA:NA,EWAS_Hit:sex:33450751:2.2e-08,EWAS_Hit:tissue:30602389:2.6e-107
cg00107819_BC21	5hmC:esophagus-Hyper
cg00108027_BC21	Other
cg00108038_TC21	EWAS_Hit:age:23177740:5e-10,EWAS_Hit:age:33450751:0,EWAS_Hit:age:33450751:1.3e-07,EWAS_Hit:age:33450751:1.6e-09,EWAS_Hit:age:33450751:1.7e-09,EWAS_Hit:tissue:30602389:1.2e-24
cg00108098_BC21	EWAS_Hit:age:23177740:3.2e-06,EWAS_Hit:age:28811542:1.75e-06,EWAS_Hit:age:33450751:2.4e-05,EWAS_Hit:age:33450751:2.7e-13,EWAS_Hit:age:33450751:8.9e-07,EWAS_Hit:ageing:25888029:2.9e-32,EWAS_Hit:aging:31739726:2.06e-05,EWAS_Hit:cleft palate vs cleft lip:28603561:4.34e-05,EWAS_Hit:clock_leega:NA:NA,EWAS_Hit:crohn's disease (cd):27279921:1.44e-05,EWAS_Hit:gestational age:25650246:1.29e-11,EWAS_Hit:ge…
cg00108312_TC21	Loyfer_Tissue_Signature:Blood.T.Naive.CD4.in.Blood.T-Lineage-Hyper
cg00108583_BC11	ENCODE_CRE:dELS
cg00108715_BC21	EWAS_Hit:age:23177740:7.8e-10,EWAS_Hit:age:33450751:0,EWAS_Hit:age:33450751:2.2e-06,EWAS_Hit:alcohol consumption:31789449:4.5e-09,EWAS_Hit:alcohol consumption:31789449:5.9686e-10,EWAS_Hit:alcohol consumption:31789449:6e-10,EWAS_Hit:alcohol consumption:31789449:9.6e-05,EWAS_Hit:asthma:27942592:8.21e-05,EWAS_Hit:birthweight:31015461:1.2e-06,EWAS_Hit:bmi:29278407:2.2e-05,EWAS_Hit:body mass index (bm…
cg00108722_TC21	ENCODE_CRE:dELS
cg00108814_TC21	ENCODE_CRE:dELS,EWAS_Hit:glucocorticoid exposure:30821055:6.37e-06
cg00109436_TC21	Other
cg00109644_BC11	IntermediateMethS
cg00109741_TC21	ENCODE_CRE:CTCF-only,CTCF-bound
cg00109764_BC11	EWAS_Hit:age 4 vs age 0:28056824:6.33e-107,EWAS_Hit:age:23177740:3e-06,EWAS_Hit:age:28811542:2.28e-11,EWAS_Hit:age:29383109:1.3e-06,EWAS_Hit:age:33450751:0,EWAS_Hit:age:33450751:1.5e-06,EWAS_Hit:aging:29754148:NA,EWAS_Hit:alzheimers disease braak stage:33257653:6.3e-05,EWAS_Hit:birthweight:31015461:8.6e-06,EWAS_Hit:m32388_dodecanedioate:24014485:2.9e-10,EWAS_Hit:m32388_dodecanedioate:24014485:5.1…
cg00109772_BC21	EWAS_Hit:tissuesignature_salivagse147318_cd45pos.vs.largecell:NA:NA
cg00109850_BC11	Brain_Signature:Exc_L5-6_PDZRN4_WWC2.in.All-hyper
cg00109932_TC21	BLUEPRINT_Signature:VenousBlood.in.T+NK-Hypo
cg00109949_BC21	Brain_Signature:Inh_MGE_PVALB_EPHB1.in.Inh_MGE-Hypo
cg00110223_BC21	Loyfer_Tissue_Signature:Pancreas.Acinar.in.All-Hypo
cg00110223_BC22	Loyfer_Tissue_Signature:Pancreas.Acinar.in.All-Hypo
cg00110545_BC21	EWAS_Hit:age:33450751:0,EWAS_Hit:aging:28603561:2.44e-05,EWAS_Hit:primary sj√∂gren's syndrome (pss):26183421:0.000926,EWAS_Hit:rheumatoid arthritis:23334450:9.64e-09,EWAS_Hit:sex:33450751:7.7e-08,EWAS_Hit:tissue:30602389:3.9e-108
cg00110600_BC21	Other
cg00110623_TC21	EWAS_Hit:schizophrenia:26619358:2.76000000631882e-10,EWAS_Hit:tissue:30602389:6.4e-10
cg00110654_BC11	EWAS_Hit:age:33450751:0,EWAS_Hit:age:33450751:2e-06,EWAS_Hit:age:33450751:3.9e-08,EWAS_Hit:attention deficit hyperactivity disorder:32066674:5.8e-05,EWAS_Hit:rheumatoid arthritis:23334450:3.45e-08,EWAS_Hit:tissue:30602389:1.5e-118,EWAS_Hit:tissuesignature_salivagse147318_cd45pos.vs.largecell:NA:NA
cg00110675_BC11	EWAS_Hit:age:33450751:0,EWAS_Hit:early social deprivation:30913238:4.72308e-05,EWAS_Hit:meqtl_20221117_meqtls.tsv:NA:NA,EWAS_Hit:suicide attempt in schizophrenia:30103066:1.76e-05,EWAS_Hit:tissue:30602389:5.8e-06
cg00110688_BC21	EWAS_Hit:age:33450751:5.6e-16,EWAS_Hit:meqtl_hawe_na:NA:NA,EWAS_Hit:tissue:30602389:4.1e-51
cg00110695_TC11	EWAS_Hit:age:33450751:1.2e-05,EWAS_Hit:age:33450751:1.2e-12,EWAS_Hit:gestational diabetes mellitus:31601636:1.7e-08,EWAS_Hit:gestational diabetes mellitus:31601636:7.8e-09,EWAS_Hit:hiv infection:27105112:1.9e-06,EWAS_Hit:sex:33450751:0,EWAS_Hit:tissue:30602389:1.3e-20
cg00110785_TC21	EWAS_Hit:age:33450751:0,EWAS_Hit:age:33450751:8.9e-12,EWAS_Hit:aging:30626398:8.10596e-09,EWAS_Hit:gender:26553366:0.000272,EWAS_Hit:gulf war illness:30920300:0.000636841,EWAS_Hit:sex:26500701:5.79e-08,EWAS_Hit:sex:33450751:0,EWAS_Hit:tissue:30602389:3.9e-05,EWAS_Hit:tissuesignaturezhu2022_liver:NA:NA
cg00110832_TC21	EWAS_Hit:age*sex:33450751:0,EWAS_Hit:age:33450751:3e-11,EWAS_Hit:gestational age:25650246:5.1e-10,EWAS_Hit:gestational age:30966880:2.04e-10,EWAS_Hit:gestational age:30966880:2e-10,EWAS_Hit:gestational age:33564054:3.6e-10,EWAS_Hit:maternal body mass index:29016858:2.7e-11,EWAS_Hit:maternal overweight/obesity:29016858:4.3e-11,EWAS_Hit:meqtl_20221117_meqtls.tsv:NA:NA,EWAS_Hit:psoriasis:30092825:1.…
cg00111040_TC11	Other
cg00111085_BC11	IntermediateMeth
cg00111087_TC21	Brain_Signature:Exc_L6_TSHZ2.in.Exc-Hyper
cg00111102_BC21	EWAS_Hit:age*sex:33450751:3.1e-08,EWAS_Hit:age:33450751:0,EWAS_Hit:gestational age:25650246:3.38e-09,EWAS_Hit:marioni-mrs-missing_na:NA:NA,EWAS_Hit:sex:26500701:0,EWAS_Hit:sex:26500701:1.53e-05,EWAS_Hit:sex:26500701:3.38e-10,EWAS_Hit:tissue:30602389:1.2e-19
cg00111163_TC21	ENCODE_CRE:dELS
cg00111235_TC21	EWAS_Hit:fractional exhaled nitric oxide:31300640:0.000124
cg00111246_BC11	5hmC:hypothalamus-Hyper
cg00111253_TC21	Other
cg00111398_TC21	SoloWCGW
cg00111893_TC11	EWAS_Hit:rheumatoid arthritis:23334450:3.35e-15,EWAS_Hit:tissue:30602389:4.5e-05
cg00112066_BC21	Brain_Signature:Inh_CGE_NDNF_LDB2.in.Inh_CGE_NDNF-Hyper
cg00112098_BC11	Other
cg00112126_TC11	Other
cg00112187_TC21	EWAS_Hit:dunedinpace-missing_na:NA:NA,EWAS_Hit:tissue:30602389:3.1e-35
cg00112187_TC22	EWAS_Hit:dunedinpace-missing_na:NA:NA,EWAS_Hit:tissue:30602389:3.1e-35
cg00112187_TC23	EWAS_Hit:dunedinpace-missing_na:NA:NA,EWAS_Hit:tissue:30602389:3.1e-35
cg00112238_BC21	EWAS_Hit:age:33450751:0,EWAS_Hit:allergic asthma:31300640:3.56e-05,EWAS_Hit:fractional exhaled nitric oxide:31300640:1.25e-05,EWAS_Hit:gestational age:27717397:2.59e-14,EWAS_Hit:gestational age:27717397:9.06e-22,EWAS_Hit:gestational age:30966880:2.85e-11,EWAS_Hit:gestational age:30966880:2.8e-11,EWAS_Hit:gestational age:33564054:2.1e-14,EWAS_Hit:myalgic encephalomyelitis/chronic fatigue syndrome:…
cg00112309_TC21	EWAS_Hit:exercise:25484259:4.26e-06,EWAS_Hit:gestational age:25650246:4.1e-13,EWAS_Hit:tissue:30602389:9e-07
cg00112341_BC21	EWAS_Hit:age:33450751:0,EWAS_Hit:age:33450751:1.3e-14,EWAS_Hit:insufficient sleep:30718923:NA,EWAS_Hit:meqtl_20221117_meqtls.tsv:NA:NA,EWAS_Hit:tissue:30602389:1.4e-122
cg00112465_TC11	EWAS_Hit:age:33450751:0,EWAS_Hit:age:33450751:1.7e-14,EWAS_Hit:age:33450751:2.4e-05,EWAS_Hit:clock_leega:NA:NA,EWAS_Hit:down syndrome:29601581:1.35e-09,EWAS_Hit:gestational age:27717397:7.74e-08,EWAS_Hit:polycystic ovary syndrome (pcos):31600550:7.03772e-13,EWAS_Hit:tissue:30602389:3.9e-125
cg00112466_TC21	Loyfer_Tissue_Signature:Pancreas.Islet.Endothel.in.Pancreas-Hypo
cg00112517_BC21	EWAS_Hit:age:33450751:0,EWAS_Hit:age:33450751:2.9e-05,EWAS_Hit:down syndrome:31843015:3.04e-05,EWAS_Hit:gestational age:33564054:6.8e-06,EWAS_Hit:major depression disorder:29272728:0.000627,EWAS_Hit:sex:33450751:8.7e-07,EWAS_Hit:tissue:30602389:1.5e-109
cg00112588_BC21	EWAS_Hit:age:33450751:0,EWAS_Hit:age:33450751:8.5e-11,EWAS_Hit:tissue:30602389:1.4e-131
cg00112641_BC11	Other
cg00112790_BC21	EWAS_Hit:crohn's disease (cd):30779925:5e-05,EWAS_Hit:crohn's disease:30779925:5e-05
cg00112798_TC21	EWAS_Hit:age:33450751:2.1e-06,EWAS_Hit:ehr_mrs_ucla_osteopenia,_osteoporosis,_pathological_fractures:NA:NA,EWAS_Hit:tissue:30602389:4e-127
cg00112798_TC22	EWAS_Hit:age:33450751:2.1e-06,EWAS_Hit:ehr_mrs_ucla_osteopenia,_osteoporosis,_pathological_fractures:NA:NA,EWAS_Hit:tissue:30602389:4e-127
cg00112991_TC21	Other
cg00113020_TC21	EWAS_Hit:age:33450751:1.4e-06,EWAS_Hit:age:33450751:3.1e-10,EWAS_Hit:age:33450751:6.1e-12,EWAS_Hit:age:33450751:8.5e-13,EWAS_Hit:tissue:30602389:1.7e-49,EWAS_Hit:tissuesignature_bloodgse35069_cd19b.vs.panimmune:NA:NA
cg00113096_TC21	EWAS_Hit:ancestry:30563547:3.57e-11,EWAS_Hit:down syndrome:29601581:2.97e-05,EWAS_Hit:fetal vs adult liver:25282492:4.32e-25,EWAS_Hit:liver fat fraction at 10 years:31892367:2.04e-05,EWAS_Hit:liver fat:31892367:2e-05,EWAS_Hit:pre- and post-lenalidomide treatment in patients with myelodysplastic syndrome with isolated deletion (5q):33903952:NA,EWAS_Hit:sex:26500701:9e-07,EWAS_Hit:tissue:30602389:3…
cg00113127_BC21	Other
cg00113225_TC21	EWAS_Hit:age:33450751:0,EWAS_Hit:age:33450751:1.7e-13,EWAS_Hit:alzheimer's disease:29550519:6.3e-07,EWAS_Hit:tissue:30602389:1.9e-103
cg00113247_TC21	Other
cg00113369_TC21	EWAS_Hit:age 4 vs age 0:28056824:1.1e-28,EWAS_Hit:age:33450751:0,EWAS_Hit:tissue:30602389:3.7e-108
cg00113554_BC21	EWAS_Hit:age:33450751:4e-09,EWAS_Hit:age:33450751:7.9e-10,EWAS_Hit:marioni-mrs-missing_na:NA:NA,EWAS_Hit:rheumatoid arthritis:23334450:4.14e-10
cg00113675_TC21	EWAS_Hit:age*sex:33450751:5.7e-06,EWAS_Hit:age:33450751:0,EWAS_Hit:age:33450751:8.5e-09,EWAS_Hit:early onset intracranial atherosclerotic stenosis:31142690:NA,EWAS_Hit:gene expression of affymetrix id: 2901312 (gene symbol: hcg9),EWAS_Hit:meqtl_20221117_meqtls.tsv:NA:NA,EWAS_Hit:systemic lupus erythematosus (sle):29437559:1.7e-23,EWAS_Hit:systemic lupus erythematosus (sle):31428085:1.73e-23,EWAS_…
cg00113723_BC11	Other
cg00113778_TC21	Other
cg00113797_BC11	ENCODE_CRE:DNase-H3K4me3
cg00113927_BC11	Other
cg00113951_BC21	EWAS_Hit:age:33450751:0,EWAS_Hit:age:33450751:1e-17,EWAS_Hit:age:33450751:3.7e-06,EWAS_Hit:clock_levine:NA:NA,EWAS_Hit:rheumatoid arthritis:23334450:5.15e-08,EWAS_Hit:tissue:30602389:2.5e-29
cg00113965_BC11	ENCODE_CRE:dELS
cg00113995_BC21	Other
cg00114012_BC21	EWAS_Hit:age:33450751:0,EWAS_Hit:age:33450751:1.6e-06,EWAS_Hit:age:33450751:1.6e-12,EWAS_Hit:alcohol consumption:31789449:4.8e-05,EWAS_Hit:allergic sensitization:30876376:1.69e-09,EWAS_Hit:allergic sensitization:30876376:6.81e-13,EWAS_Hit:atopic asthma:32381493:2.69e-06,EWAS_Hit:birthweight:31015461:1.5e-05,EWAS_Hit:fetal vs adult liver:25282492:1.8e-18,EWAS_Hit:fractional exhaled nitric oxide:31…
cg00114169_TC21	CpG_ATAC_correlation:-
cg00114402_TC21	ENCODE_CRE:CTCF-only,CTCF-bound
cg00114412_TC11	ENCODE_CRE:dELS
cg00114414_BC11	Other
cg00114445_TC11	ENCODE_CRE:pELS
cg00114966_BC21	EWAS_Hit:age:33450751:0,EWAS_Hit:marioni-mrs-missing_na:NA:NA,EWAS_Hit:tissue:30602389:8.7e-11
cg00115194_TC21	EWAS_Hit:age:33450751:1.4e-11,EWAS_Hit:age:33450751:7.3e-06,EWAS_Hit:gestational diabetes mellitus:29596946:NA,EWAS_Hit:meqtl_hawe_na:NA:NA,EWAS_Hit:tissue:30602389:9e-15
cg00115288_BC21	EWAS_Hit:age 4 vs age 0:28056824:1e-85,EWAS_Hit:age:33450751:0,EWAS_Hit:age:33450751:3.9e-09,EWAS_Hit:aging:30626398:9.35685e-10,EWAS_Hit:cleft palate vs cleft lip:28603561:2.24e-05,EWAS_Hit:gestational age:27717397:3.41e-08,EWAS_Hit:gestational age:27717397:8.23e-09,EWAS_Hit:gestational age:33564054:4.2e-07,EWAS_Hit:sex:33450751:5.5e-06,EWAS_Hit:smoking:27651444:0.00481706362467723,EWAS_Hit:smok…
cg00115297_TC21	EWAS_Hit:age:33450751:0,EWAS_Hit:age:33450751:7.5e-13,EWAS_Hit:ehr_mrs_ucla_diseases_of_pulmonary_circulation:NA:NA
cg00115297_TC22	EWAS_Hit:age:33450751:0,EWAS_Hit:age:33450751:7.5e-13,EWAS_Hit:ehr_mrs_ucla_diseases_of_pulmonary_circulation:NA:NA
cg00115372_BC11	Other
cg00115458_TC11	EWAS_Hit:age:33450751:1.7e-09,EWAS_Hit:maternal smoking in pregnancy:27040690:2.31e-05,EWAS_Hit:maternal smoking:27040690:2.31e-05,EWAS_Hit:meqtl_20221117_meqtls.tsv:NA:NA,EWAS_Hit:multiple sclerosis:30479356:NA,EWAS_Hit:smoking (newborn):27040690:0.00531891944471988,EWAS_Hit:tissue:30602389:5.7e-05
cg00115490_BC21	ENCODE_CRE:dELS
cg00115567_TC21	EWAS_Hit:age:33450751:5.6e-05,EWAS_Hit:obesity:26977391:NA,EWAS_Hit:placental microbes:29240761:NA,EWAS_Hit:schizophrenia:27572077:5.26e-06,EWAS_Hit:tissue:30602389:2.1e-66
cg00115607_BC11	IntermediateMeth
cg00115624_BC11	Other
cg00115639_TC21	EWAS_Hit:age:33450751:0,EWAS_Hit:age:33450751:6.7e-16,EWAS_Hit:air pollution (no2):29410382:0.00038700000732205,EWAS_Hit:alcohol consumption:31789449:1.5e-06,EWAS_Hit:alcohol consumption:31789449:9.6e-06,EWAS_Hit:atopy:30584054:9.1e-05,EWAS_Hit:down syndrome:31843015:1.47e-05,EWAS_Hit:gestational age:25650246:1.18e-11,EWAS_Hit:gestational age:27717397:4.6e-07,EWAS_Hit:multiple sclerosis:30479356:…
cg00115747_BC21	EWAS_Hit:age:33450751:8.2e-15,EWAS_Hit:gestational age:27717397:1.5e-06,EWAS_Hit:gestational age:27717397:7.06e-06,EWAS_Hit:gestational age:33564054:3.8e-17,EWAS_Hit:meqtl_hawe_na:NA:NA,EWAS_Hit:sex:26500701:2.73e-06,EWAS_Hit:sex:33450751:2.7e-09,EWAS_Hit:tissue:30602389:1.3e-71
cg00115748_TC21	IntermediateMeth
cg00115829_TC21	ENCODE_CRE:CTCF-only,CTCF-bound
cg00115864_TC21	EWAS_Hit:age:33450751:0,EWAS_Hit:epitoc2-hypoclock-missing_na:NA:NA,EWAS_Hit:trunk lean mass:NA:6.3e-05
cg00115984_BC21	EWAS_Hit:age:33450751:0,EWAS_Hit:marioni-mrs-missing_na:NA:NA,EWAS_Hit:rheumatoid arthritis:23334450:9.6e-10
cg00116092_BC21	EWAS_Hit:age:25404168:4.36e-12,EWAS_Hit:age:25404168:6.44e-56,EWAS_Hit:age:31426852:4.3e-13,EWAS_Hit:age:33450751:0,EWAS_Hit:age:33450751:1.1e-19,EWAS_Hit:age:33450751:5.8e-151,EWAS_Hit:ageing:25888029:6.26e-20,EWAS_Hit:aging:30264654:2.89e-10,EWAS_Hit:aging:30264654:2.9e-10,EWAS_Hit:aging:30626398:1.61783e-08,EWAS_Hit:hiv infection:27105112:1.09e-05,EWAS_Hit:meqtl_hawe_na:NA:NA,EWAS_Hit:tissue:3…
cg00116234_TO11	EWAS_Hit:age:33450751:8.1e-05,EWAS_Hit:maternal underweight:25855720:6.09e-06,EWAS_Hit:tissue:30602389:6.6e-49,Loyfer_Tissue_Signature:Bladder.Epithelial.in.All-Hyper
cg00116315_BC21	EWAS_Hit:age:33450751:6.7e-16,EWAS_Hit:ancestry:30563547:5.09e-13,EWAS_Hit:meqtl_20221117_meqtls.tsv:NA:NA,EWAS_Hit:sex:26500701:6.82e-07,EWAS_Hit:sex:33450751:0,EWAS_Hit:tissue:30602389:5.8e-85,EWAS_Hit:ulcerative colitis:27886173:6.8e-07
cg00116363_TC11	SoloWCGW
cg00116430_TC11	EWAS_Hit:age 4 vs age 0:28056824:2.08e-118,EWAS_Hit:age:23177740:2.7e-12,EWAS_Hit:age:33450751:0,EWAS_Hit:aging:29064478:2.06e-90,EWAS_Hit:aging:30264654:7.85e-08,EWAS_Hit:aging:30264654:7.8e-08,EWAS_Hit:alcohol consumption per day:27843151:6.64e-06,EWAS_Hit:alcohol consumption:31789449:8.3e-07,EWAS_Hit:alcohol consumption:31789449:9.9e-05,EWAS_Hit:atopy:30584054:4.05e-05,EWAS_Hit:fetal vs adult …
cg00116463_BC11	EWAS_Hit:hiv infection:27105112:2.82e-08,EWAS_Hit:schizophrenia:33279932:3e-11,EWAS_Hit:schizophrenia:33279932:4e-14,EWAS_Hit:tissue:30602389:4.6e-05
cg00116583_TC21	Other
cg00116593_BC21	ENCODE_CRE:dELS
cg00116597_BC21	Brain_Signature:Inh_MGE_PVALB_DISC1.in.Inh_MGE_PVALB-Hypo
cg00116658_BC11	EWAS_Hit:age:33450751:1.3e-10,EWAS_Hit:age:33450751:1.8e-09,EWAS_Hit:alcohol-missing_na:NA:NA,EWAS_Hit:marioni-mrs-missing_na:NA:NA,EWAS_Hit:maternal body mass index:29016858:1e-07,EWAS_Hit:nitrogen dioxide exposure:29410382:1e-07,EWAS_Hit:tissue:30602389:1.3e-27
cg00116709_BC11	EWAS_Hit:gender:25663950:0,EWAS_Hit:gender:30646953:1.5e-22,EWAS_Hit:gender:30646953:5.76e-27,EWAS_Hit:gender:31739726:8.2e-150,EWAS_Hit:gender:31739726:9.16e-164,EWAS_Hit:gestational diabetes mellitus:29596946:NA,EWAS_Hit:sex:25381334:4.5e-230
cg00116838_TC21	EWAS_Hit:age:33450751:1.2e-50,EWAS_Hit:age:33450751:1.5e-10,EWAS_Hit:age:33450751:3.5e-13,EWAS_Hit:blood_deconvolution_extended_from_lucas_unclassified:NA:NA,EWAS_Hit:rheumatoid arthritis:23334450:1.57e-12,EWAS_Hit:tissue:30602389:2.7e-18
cg00117103_BC11	Other
cg00117214_TC21	IntermediateMeth
cg00117514_TC21	EWAS_Hit:tissuesignature_salivagse147318_cd45pos.vs.largecell:NA:NA
cg00117600_BC21	EWAS_Hit:pbmc extract vegf-a concentration:32503626:8.84e-09,EWAS_Hit:prenatal phthalate exposure:28556291:2.03e-06,EWAS_Hit:vascular endothelial growth factor a:32503626:8.8e-09
cg00117765_BC11	Other
cg00117908_TC21	EWAS_Hit:age:33450751:0,EWAS_Hit:gestational age:27717397:1.49e-07,EWAS_Hit:gestational age:27717397:7.73e-11,EWAS_Hit:preterm birth:28428831:NA,EWAS_Hit:primary sj√∂gren's syndrome (pss):26183421:0.0001517,EWAS_Hit:tissue:30602389:6.1e-106
cg00118199_BC21	EWAS_Hit:age:33450751:0,EWAS_Hit:age:33450751:5.4e-16,EWAS_Hit:age:33450751:8.3e-08,EWAS_Hit:marioni-mrs-missing_na:NA:NA
cg00118266_BC21	ENCODE_CRE:dELS
cg00118317_TC21	EWAS_Hit:gender:30646953:5.56e-05,EWAS_Hit:rheumatoid arthritis:23334450:1.05e-08
cg00118342_TC21	EWAS_Hit:down syndrome:29601581:0.000502552,EWAS_Hit:fetal vs adult liver:25282492:8.82e-22,EWAS_Hit:gestational age:27717397:1.07e-06,EWAS_Hit:rheumatoid arthritis:23334450:2.61e-13,EWAS_Hit:tissue:30602389:1.7e-150,EWAS_Hit:tissuesignature_salivagse147318_cd45pos.vs.largecell:NA:NA
cg00118423_TC21	Brain_Signature:Inh_CGE_NDNF_NXPH1.in.Inh_CGE-Hypo
cg00118513_BC21	Brain_Signature:Exc_L6_TLE4_ZNF385B.in.All-hyper
cg00118584_TC21	EWAS_Hit:down syndrome:31843015:3.17e-09
cg00118783_BC11	EWAS_Hit:age:33450751:5.7e-05,EWAS_Hit:age:33450751:8.5e-17,EWAS_Hit:alzheimers disease braak stage:33257653:2e-05,EWAS_Hit:tissue:30602389:1.2e-128
cg00118808_TC21	EWAS_Hit:age:33450751:0,EWAS_Hit:down syndrome:29601581:0.000195898,EWAS_Hit:gestational age:27717397:7.05e-05,EWAS_Hit:gestational age:27717397:7.91e-10,EWAS_Hit:kashin-beck disease (kbd):28818737:2.5e-05,EWAS_Hit:myalgic encephalomyelitis/chronic fatigue syndrome:29692205:NA,EWAS_Hit:myalgic encephalomyelitis/chronic fatigue syndrome:30036399:6.77e-05,EWAS_Hit:primary sjogrens syndrome:26857698…
cg00118881_TC21	Other
cg00119043_BC21	SoloWCGW
cg00119073_TC21	EWAS_Hit:age:33450751:0,EWAS_Hit:alzheimer's disease:30045751:2.9e-05,EWAS_Hit:chronic beryllium disease:30141971:6.27e-05,EWAS_Hit:gene expression of affymetrix id: 2657250 (gene symbol: lpp),EWAS_Hit:il-13 treatment:26474238:5.72e-05,EWAS_Hit:rheumatoid arthritis (ra):26556652:5.93e-05,EWAS_Hit:tissue:30602389:2.6e-96
cg00119117_BC21	EWAS_Hit:age:33450751:3.7e-08,EWAS_Hit:age:33450751:5e-14,EWAS_Hit:smoking:27651444:0.00610855899525722
cg00119181_TC11	EWAS_Hit:age:33450751:2.8e-31,EWAS_Hit:age:33450751:2.9e-163,EWAS_Hit:obesity:29717273:NA,EWAS_Hit:smoking:31552803:5.6e-09,EWAS_Hit:tissue:30602389:3.7e-27
cg00119197_BC21	EWAS_Hit:age:33450751:0,EWAS_Hit:rheumatoid arthritis (ra):27585642:3.13e-07,EWAS_Hit:rheumatoid arthritis:23334450:4.83e-08
cg00119197_BC22	EWAS_Hit:age:33450751:0,EWAS_Hit:rheumatoid arthritis (ra):27585642:3.13e-07,EWAS_Hit:rheumatoid arthritis:23334450:4.83e-08
cg00119460_TC21	EWAS_Hit:age:33450751:0,EWAS_Hit:age:33450751:2.3e-17,EWAS_Hit:crohn's disease:27886173:1.4e-05,EWAS_Hit:meqtl_20221117_meqtls.tsv:NA:NA,EWAS_Hit:smoking:27651444:0.0176330771938543,EWAS_Hit:tissue:30602389:4.5e-34
cg00119469_TC21	Other
cg00119597_TC21	Other
cg00119670_TC21	EWAS_Hit:age:33450751:0,EWAS_Hit:age:33450751:2.6e-06,EWAS_Hit:age:33450751:4.8e-05,EWAS_Hit:meqtl_hawe_na:NA:NA
cg00119687_BC21	EWAS_Hit:age:33450751:0,EWAS_Hit:age:33450751:1.4e-07,EWAS_Hit:tissue:30602389:3.9e-40
cg00119778_BC21	EWAS_Hit:alzheimer's disease (ad):30712078:3.77e-07,EWAS_Hit:meqtl_20221117_meqtls.tsv:NA:NA,EWAS_Hit:papuan ancestry:32453742:7.2e-07,EWAS_Hit:tissue:30602389:2.8e-05
cg00119811_TC21	EWAS_Hit:age 4 vs age 0:28056824:1.06e-66,EWAS_Hit:age:33450751:0,EWAS_Hit:birth weight:31015461:4.92e-14,EWAS_Hit:birthweight:31015461:4.7e-10,EWAS_Hit:birthweight:31015461:4.9e-14,EWAS_Hit:cleft palate vs cleft lip:28603561:1.16e-05,EWAS_Hit:gestational age:27717397:2.23e-40,EWAS_Hit:gestational age:27717397:5.07e-38,EWAS_Hit:gestational age:33564054:2.6e-27,EWAS_Hit:meqtl_hawe_na:NA:NA,EWAS_Hi…
cg00119874_TC21	BLUEPRINT_Signature:TCell.CD8.Memory.Effector.Terminal.in.T+NK-Hypo
cg00119896_BC21	EWAS_Hit:age 4 vs age 0:28056824:8.61e-48,EWAS_Hit:age:33450751:0,EWAS_Hit:gestational age:27717397:1.3e-20,EWAS_Hit:gestational age:27717397:9.51e-09,EWAS_Hit:gestational age:33564054:8e-10,EWAS_Hit:sex:33450751:8.4e-05,EWAS_Hit:smoking:27651444:0.000493012954788946,EWAS_Hit:smoking:27651444:5.2e-06,EWAS_Hit:smoking:31536415:5.2e-06,EWAS_Hit:tissue:30602389:6.4e-108
cg00119903_BC11	Other
cg00120157_TC11	EWAS_Hit:age:33450751:1.3e-15,EWAS_Hit:air pollution (no2):29410382:0.00056499999482184,EWAS_Hit:marioni-mrs-missing_na:NA:NA,EWAS_Hit:tissue:30602389:1.8e-26
cg00120167_BC11	IntermediateMeth
cg00120932_BC11	EWAS_Hit:age:33450751:2e-06,EWAS_Hit:meqtl_20221117_meqtls.tsv:NA:NA,EWAS_Hit:tissue:30602389:7.4e-19
cg00120983_BC21	ENCODE_CRE:CTCF-only,CTCF-bound
cg00121045_BC11	EWAS_Hit:age:33450751:4.5e-08,EWAS_Hit:age:33450751:8e-13,EWAS_Hit:asthma:27942592:8.28e-06,EWAS_Hit:attention deficit hyperactivity disorder:28785368:1.64e-05,EWAS_Hit:down syndrome:29601581:3.73e-06,EWAS_Hit:fruit consumption:28708104:0.00014838199422229,EWAS_Hit:gestational age:27717397:8.05e-09,EWAS_Hit:gestational diabetes mellitus:29596946:NA,EWAS_Hit:prenatal paracetamol exposure:28785368:…
cg00121055_BC11	ENCODE_CRE:pELS
cg00121091_BC21	EWAS_Hit:ehr_mrs_ucla_disorders_of_fluid,_electrolyte,_and_acid-base_balance:NA:NA
cg00121091_BC22	EWAS_Hit:ehr_mrs_ucla_disorders_of_fluid,_electrolyte,_and_acid-base_balance:NA:NA
cg00121263_BC11	Other
cg00121318_BC21	SoloWCGW
cg00121389_BC11	CpG_gene_correlation:ENSG00000129422:-,EWAS_Hit:age:33450751:2.2e-16,EWAS_Hit:age:33450751:2.3e-14,EWAS_Hit:fetal vs adult liver:25282492:2.9e-25,EWAS_Hit:high saturated fatty acids diet:28275132:1.71e-05,EWAS_Hit:obesity:26977391:NA,EWAS_Hit:tissue:30602389:2.5e-146,EWAS_Hit:type 2 diabetes (t2d):26977391:NA
cg00121409_BC11	Loyfer_Tissue_Signature:Blood.T.Naive.CD4.in.Blood.T-Lineage-Hyper
cg00121533_TC21	EWAS_Hit:age:33450751:4.1e-14,EWAS_Hit:prenatal exposure to aflatoxin b1:25855716:3e-07,EWAS_Hit:ulcerative colitis:27886173:2.8e-05
cg00121556_BC21	ENCODE_CRE:DNase-H3K4me3
cg00121626_BC21	EWAS_Hit:crohn's disease:27886173:5e-05,EWAS_Hit:gender:31739726:1.09e-21,EWAS_Hit:gender:31739726:2.1e-24,EWAS_Hit:primary sj√∂gren's syndrome (pss):24574234:NA
cg00121827_BC11	Other
cg00121876_BC21	EWAS_Hit:age:33450751:3.6e-07,EWAS_Hit:age:33450751:3.7e-13,EWAS_Hit:maternal smoking in pregnancy:27040690:1.5e-06,EWAS_Hit:maternal smoking in pregnancy:27040690:1.6e-06,EWAS_Hit:maternal smoking in pregnancy:27040690:9.14e-08,EWAS_Hit:maternal smoking:27040690:1.6e-06,EWAS_Hit:maternal smoking:31536415:9.14e-08,EWAS_Hit:meqtl_hawe_na:NA:NA,EWAS_Hit:prenatal smoke exposure:31536415:9.1e-08,EWAS…
cg00121904_BC21	EWAS_Hit:gender:25663950:2.22999991961151e-36,EWAS_Hit:gender:31739726:2.18e-90,EWAS_Hit:gender:31739726:8.87e-85,EWAS_Hit:sex:25381334:1.2e-187,EWAS_Hit:tissue:30602389:2.8e-05,EWAS_Hit:tissuesignaturezhu2022_lung:NA:NA
cg00121914_BC21	BLUEPRINT_Signature:Macrophage.AlternativelyActivated.CordBlood.in.Monocyte+Macrophage+Dendritic-Hyper
cg00122142_BC11	Brain_Signature:Exc_L4_PLCH1_CUX2.in.Exc_L4_PLCH1-Hypo
cg00122150_TC21	Brain_Signature:Exc_L4_PLCH1_ARHGAP15.in.All-hyper
cg00122151_BC21	Brain_Signature:Exc_L4_PLCH1_ARHGAP15.in.All-hyper
cg00122376_TC21	ENCODE_CRE:dELS
cg00122406_TC21	EWAS_Hit:age:33450751:0,EWAS_Hit:fetal vs adult liver:25282492:1.74e-26,EWAS_Hit:gestational age:27717397:1.66e-08,EWAS_Hit:gestational age:27717397:8.08e-13,EWAS_Hit:gestational age:33564054:1.5e-06,EWAS_Hit:meqtl_hawe_na:NA:NA,EWAS_Hit:multiple sclerosis:30479356:NA,EWAS_Hit:primary sjogrens syndrome:26857698:3.18e-14,EWAS_Hit:smoking:26864933:4.51000014436431e-05,EWAS_Hit:smoking:26864933:4.51…
cg00122628_TC21	EWAS_Hit:age:33450751:3.8e-08,EWAS_Hit:age:33450751:5.1e-05,EWAS_Hit:age:33450751:9e-17,EWAS_Hit:gestational age:33564054:1.1e-14,EWAS_Hit:meqtl_hawe_na:NA:NA,EWAS_Hit:tissue:30602389:8.6e-135
cg00122659_TC21	EWAS_Hit:age:33450751:0,EWAS_Hit:age:33450751:1.7e-05,EWAS_Hit:age:33450751:1.9e-07,EWAS_Hit:allergic sensitization:30876376:7.02e-05,EWAS_Hit:down syndrome:29601581:1.87e-07,EWAS_Hit:gestational age:27717397:9.32e-11,EWAS_Hit:preterm birth:28428831:NA,EWAS_Hit:tissue:30602389:3.9e-115,EWAS_Hit:tissuesignature_mlhlt-cd4:NA:NA,EWAS_Hit:tissuesignature_moss_cd4t-cells_epic:NA:NA
cg00122679_TC21	EWAS_Hit:age:33450751:0,EWAS_Hit:age:33450751:1.9e-62,EWAS_Hit:age:33450751:7.8e-09,EWAS_Hit:marioni-mrs-missing_na:NA:NA,EWAS_Hit:sex:26500701:5.94e-05,EWAS_Hit:sex:33450751:9.4e-07,EWAS_Hit:smoking:27651444:1.8e-07,EWAS_Hit:smoking:27651444:3.03616669993727e-05,EWAS_Hit:smoking:31536415:3.32e-08,EWAS_Hit:smoking:31536415:3.3e-08,EWAS_Hit:tissue:30602389:5.3e-61
cg00122779_TC21	EWAS_Hit:age:33450751:0,EWAS_Hit:prenatal arsenic exposure:24525453:4.24999996084807e-07,EWAS_Hit:tissue:30602389:8.4e-11
cg00122792_TC11	Other
cg00122843_BC11	ENCODE_CRE:dELS
cg00122853_BC11	ENCODE_CRE:CTCF-only,CTCF-bound
cg00122854_BC21	EWAS_Hit:age:33450751:0,EWAS_Hit:alcohol consumption per day:27843151:4.46e-06,EWAS_Hit:alcohol consumption:31789449:6.8e-06,EWAS_Hit:down syndrome:29601581:0.00040932,EWAS_Hit:fractional exhaled nitric oxide:31300640:0.000554,EWAS_Hit:gestational age:25650246:4.47e-08,EWAS_Hit:gestational age:33564054:5.5e-06,EWAS_Hit:mortality:29419728:3.71999994968064e-05,EWAS_Hit:mortality:29419728:3.7e-05,EW…
cg00122944_TC21	EWAS_Hit:age:23177740:5.2e-05,EWAS_Hit:age:25404168:2.4e-07,EWAS_Hit:age:33450751:0,EWAS_Hit:age:33450751:5.6e-05,EWAS_Hit:asthma:27942592:3.71e-07,EWAS_Hit:fetal vs adult liver:25282492:8.67e-20,EWAS_Hit:inflamed crohn's disease (cd):32251296:NA,EWAS_Hit:maternal body mass index:29016858:1.2e-10,EWAS_Hit:maternal overweight/obesity:29016858:5.5e-08,EWAS_Hit:smoking:27651444:1.1e-10,EWAS_Hit:smok…
cg00123017_BC21	EWAS_Hit:age:33450751:0,EWAS_Hit:alcohol consumption per day:27843151:4.44e-09,EWAS_Hit:alcohol consumption:27843151:4.44e-09
cg00123055_TC11	EWAS_Hit:age:33450751:0,EWAS_Hit:age:33450751:3.7e-32,EWAS_Hit:age:33450751:9.2e-06,EWAS_Hit:aging:31739726:4.4e-08,EWAS_Hit:aging:31739726:8.41e-07,EWAS_Hit:aging:31892350:0,EWAS_Hit:child abuse:23332324:8.2e-08,EWAS_Hit:tissue:30602389:1.8e-33
cg00123058_TC21	Other
cg00123090_BC21	EWAS_Hit:age:33450751:1.3e-05,EWAS_Hit:age:33450751:3.3e-12,EWAS_Hit:age:33450751:4e-05,EWAS_Hit:atopic asthma:32381493:3.75e-05,EWAS_Hit:gestational age:27717397:2.65e-05,EWAS_Hit:smoking:27651444:0.0282366092161588,EWAS_Hit:tissue:30602389:3.3e-149
cg00123548_BC21	Other
cg00123565_TC21	Brain_Signature:Exc_L1-3_CUX2_NYAP2.in.All-Hypo
cg00123666_TC21	EWAS_Hit:age:33450751:0,EWAS_Hit:gestational age:27717397:1.05e-05,EWAS_Hit:gestational age:27717397:7.43e-07,EWAS_Hit:gestational age:30966880:4.76e-08,EWAS_Hit:gestational age:30966880:4.8e-08,EWAS_Hit:gestational age:33564054:1.3e-08,EWAS_Hit:meqtl_hawe_na:NA:NA,EWAS_Hit:sex:33450751:1.7e-11
cg00123770_BC11	ENCODE_CRE:DNase-H3K4me3
cg00124009_TC21	EWAS_Hit:age:33450751:0,EWAS_Hit:age:33450751:2.9e-09,EWAS_Hit:age:33450751:5.2e-19,EWAS_Hit:meqtl_hawe_na:NA:NA,EWAS_Hit:tissue:30602389:1.4e-122
cg00124274_BC11	IntermediateMeth
cg00124375_BC11	EWAS_Hit:age:23177740:2.3e-09,EWAS_Hit:age:33450751:0,EWAS_Hit:age:33450751:1.4e-234,EWAS_Hit:age:33450751:1.7e-72,EWAS_Hit:aging:31739726:7.41e-07,EWAS_Hit:asthma:27942592:6.31e-06,EWAS_Hit:gestational age:27717397:1.8e-05,EWAS_Hit:m01299_tyrosine:24014485:4.7e-10,EWAS_Hit:m01299_tyrosine:24014485:5.8e-10,EWAS_Hit:meqtl_20221117_meqtls.tsv:NA:NA,EWAS_Hit:sex:26500701:1.05e-07,EWAS_Hit:smoking:27…
cg00124424_TC21	IntermediateMeth
cg00124522_TC21	ENCODE_CRE:dELS
cg00124836_TC11	EWAS_Hit:age:33450751:8.6e-10
cg00124849_BC21	Loyfer_Tissue_Signature:Esophagus.Epithelial.in.Epithelial-Hypo
cg00124993_BC11	EWAS_Hit:age:33450751:8.7e-13,EWAS_Hit:down syndrome:29601581:1.85e-07,EWAS_Hit:gestational diabetes mellitus:29596946:NA,EWAS_Hit:parkinson's disease (pd):27709425:NA,EWAS_Hit:pre- and post-lenalidomide treatment in patients with myelodysplastic syndrome with isolated deletion (5q):33903952:NA,EWAS_Hit:tissue:30602389:6.5e-06
cg00125088_BC11	Loyfer_Tissue_Signature:Kidney.Glomerular.Podocytes.in.Kidney.Epithelial-Hypo
cg00125100_BC21	IntermediateMeth
cg00125255_BC11	Other
cg00125261_BC11	Other
cg00125284_BC11	ENCODE_CRE:dELS
cg00125306_BC11	EWAS_Hit:age:25282492:1.6e-05,EWAS_Hit:age:33450751:3.1e-13,EWAS_Hit:blood_deconvolution_extended_from_lucas_promoter_associated:NA:NA,EWAS_Hit:hepatitis b virus (hbv)-related liver disease progression:32513305:NA,EWAS_Hit:rheumatoid arthritis:23334450:1.5e-15,EWAS_Hit:tissue:30602389:1.3e-14
cg00125455_BC21	EWAS_Hit:age*sex:33450751:3.5e-05,EWAS_Hit:age:33450751:2.3e-05,EWAS_Hit:gestational age:33564054:1.4e-11,EWAS_Hit:meqtl_20221117_meqtls.tsv:NA:NA,EWAS_Hit:multiple sclerosis:30479356:NA,EWAS_Hit:smoking:27651444:0.0209015625191286,EWAS_Hit:smoking:31303497:0.000178627,EWAS_Hit:smoking:31536415:6.49e-08,EWAS_Hit:smoking:31536415:6.5e-08,EWAS_Hit:smoking:33739972:NA,EWAS_Hit:tissuesignature_moss_n…
cg00125655_BC11	IntermediateMeth
cg00125744_TC21	EWAS_Hit:age:33450751:6.7e-16,EWAS_Hit:age:33450751:7.9e-06,EWAS_Hit:clock_epic:NA:NA,EWAS_Hit:gestational age:27717397:1.54e-05,EWAS_Hit:gestational age:27717397:1.86e-05,EWAS_Hit:gestational age:33564054:2.6e-14,EWAS_Hit:sex:33450751:3.8e-06,EWAS_Hit:tissue:30602389:5.6e-88
cg00125893_BC21	EWAS_Hit:age:33450751:2.5e-08,EWAS_Hit:infertility:30239288:NA,EWAS_Hit:infertility:30358834:NA,EWAS_Hit:smoking:28576685:8.53e-06,EWAS_Hit:tissue:30602389:5e-45
cg00126008_BC21	ENCODE_CRE:pELS
cg00126452_TC11	Other
cg00126498_TC21	Brain_Signature:Inh_MGE_B3GAT2_CHST11.in.Neu+Astro+Oligo-Hypo,EWAS_Hit:age:33450751:0,EWAS_Hit:age:33450751:2.4e-31,EWAS_Hit:aging:29064478:2.12e-70,EWAS_Hit:ancestry:30563547:2.07e-06,EWAS_Hit:tissue:30602389:5e-32
cg00126638_BC11	EWAS_Hit:age:33450751:0,EWAS_Hit:age:33450751:7.7e-28,EWAS_Hit:aging:29064478:2.55e-97,EWAS_Hit:aging:30626398:1.59533e-11,EWAS_Hit:asthma:27942592:1.81e-07,EWAS_Hit:meqtl_20221117_meqtls.tsv:NA:NA,EWAS_Hit:tissue:30602389:2.8e-28
cg00126698_BC11	ENCODE_CRE:pELS,EWAS_Hit:gender:25663950:3.55000007168371e-09,EWAS_Hit:sex:25381334:4.3e-119,EWAS_Hit:tissue:30602389:6.7e-39
cg00126887_BC21	EWAS_Hit:age:33450751:6.7e-16,EWAS_Hit:hiv infection:27105112:2.93e-05,EWAS_Hit:meqtl_20221117_meqtls.tsv:NA:NA,EWAS_Hit:tissue:30602389:1.8e-47
cg00126959_BC11	EWAS_Hit:age:33450751:5.9e-12,EWAS_Hit:age:33450751:7.7e-110,EWAS_Hit:age:33450751:9.5e-05,EWAS_Hit:tissue:30602389:6.1e-19
cg00126959_BC12	EWAS_Hit:age:33450751:5.9e-12,EWAS_Hit:age:33450751:7.7e-110,EWAS_Hit:age:33450751:9.5e-05,EWAS_Hit:tissue:30602389:6.1e-19
cg00126975_BC21	Other
cg00126995_TC21	EWAS_Hit:infertility:30239288:NA,EWAS_Hit:infertility:30358834:NA,EWAS_Hit:meqtl_20221117_meqtls.tsv:NA:NA,EWAS_Hit:tissue:30602389:3.8e-05
cg00127081_TC21	Loyfer_Tissue_Signature:Pancreas.Beta.in.Pancreatic.Islet-Hyper
cg00127150_BC21	EWAS_Hit:age:23177740:1.9e-05,EWAS_Hit:age:28811542:4.11e-14,EWAS_Hit:age:33450751:1.8e-10,EWAS_Hit:age:33450751:2.5e-06,EWAS_Hit:alcohol consumption:31789449:2.4e-05,EWAS_Hit:down syndrome:31843015:2.14e-06,EWAS_Hit:smoking:27651444:0.00357968592362181,EWAS_Hit:smoking:27651444:6.1e-05,EWAS_Hit:smoking:31536415:7.47e-09,EWAS_Hit:smoking:31536415:7.5e-09,EWAS_Hit:smoking:32729352:1.16e-05,EWAS_Hi…
cg00127232_TC21	Loyfer_Tissue_Signature:Pancreas.Beta.in.Pancreatic.Islet-Hyper
cg00127241_BC11	Loyfer_Tissue_Signature:Pancreas.Beta.in.Pancreatic.Islet-Hyper
cg00127410_TC21	Loyfer_Tissue_Signature:Thyroid.Epithelial.in.All-Hypo
cg00127443_TC11	Other
cg00127487_TC21	EWAS_Hit:age:33450751:0,EWAS_Hit:age:33450751:1.9e-08,EWAS_Hit:age:33450751:5e-13,EWAS_Hit:birthweight:31015461:1.6e-05,EWAS_Hit:down syndrome:29601581:0.000376095,EWAS_Hit:meqtl_hawe_na:NA:NA,EWAS_Hit:myalgic encephalomyelitis/chronic fatigue syndrome:30036399:4.34e-05,EWAS_Hit:tissue:30602389:3.4e-07
cg00127560_TC11	Y-linked:ENSG00000154620.6;ENSG00000241859.7
cg00127594_TC11	Loyfer_Tissue_Signature:Colon.Left.Epithelial.in.Epithelial-Hypo
cg00127620_TC21	ENCODE_CRE:dELS,EWAS_Hit:gender:31739726:2.12e-70,EWAS_Hit:gender:31739726:4.67e-61
cg00127654_BC21	Brain_Signature:Inh_CGE_NDNF_IGSF3.in.Inh_CGE_NDNF-Hyper
cg00127766_BC11	CpG_ATAC_correlation:-
cg00127776_TC21	Other
cg00127989_TC11	BLUEPRINT_Signature:MSC.BoneMarrow.in.All-Hypo
cg00128100_TC21	EWAS_Hit:age:33450751:2.1e-09,EWAS_Hit:hiv infection:27105112:7.27e-07,EWAS_Hit:multiple sclerosis:30479356:NA,EWAS_Hit:obesity:26977391:NA,EWAS_Hit:tissue:30602389:1.3e-123,EWAS_Hit:type 2 diabetes (t2d):26977391:NA
cg00128138_BC21	EWAS_Hit:ehr_mrs_ucla_opioid_antagonists:NA:NA
cg00128138_BC22	EWAS_Hit:ehr_mrs_ucla_opioid_antagonists:NA:NA
cg00128168_TC21	ENCODE_CRE:dELS
cg00128197_BC21	EWAS_Hit:crohn's disease:27886173:1.5e-08,EWAS_Hit:gender:25663950:0,EWAS_Hit:gender:30646953:1.05e-10,EWAS_Hit:gender:30646953:6.4e-10,EWAS_Hit:gender:31739726:3.1e-99,EWAS_Hit:gender:31739726:3.88e-112,EWAS_Hit:inflammatory bowel disease:27886173:4.3e-07,EWAS_Hit:sex:25381334:8.8e-197,EWAS_Hit:ulcerative colitis:27886173:2.5e-06
cg00128376_BC11	Loyfer_Tissue_Signature:Pancreas-Delta,Loyfer_Tissue_Signature:Pancreas.Delta.in.Pancreatic.Islet-Hypo
cg00128377_TC21	Loyfer_Tissue_Signature:Pancreas-Delta,Loyfer_Tissue_Signature:Pancreas.Delta.in.All-Hypo
cg00128387_BC11	BLUEPRINT_Signature:TCell.CD8.Memory.Central.in.Lymphoid-Hypo
cg00128388_TC21	BLUEPRINT_Signature:TCell.CD8.Memory.Central.in.All-Hypo
cg00128530_BC21	EWAS_Hit:rheumatoid arthritis:23334450:2.67e-16
cg00128551_TC21	Loyfer_Tissue_Signature:Pancreas.Beta.in.Pancreatic.Islet-Hyper
cg00128601_TC21	EWAS_Hit:age:33450751:3.5e-05,EWAS_Hit:meqtl_hawe_na:NA:NA,EWAS_Hit:tissue:30602389:4.1e-64
cg00128675_TC21	Loyfer_Tissue_Signature:Pancreas.Beta.in.Pancreatic.Islet-Hyper
cg00128676_TC21	Loyfer_Tissue_Signature:Pancreas.Beta.in.Pancreatic.Islet-Hyper
cg00128690_TC21	Other
cg00128812_BC21	EWAS_Hit:age:33450751:5e-05,EWAS_Hit:air pollution (pm2.5):26731791:3.43e-05,EWAS_Hit:air pollution exposure:26731791:3.43e-05
cg00128987_BC21	Brain_Signature:Inh_CGE_NDNF_SCN5A.in.Inh-Hyper
cg00129201_BC21	Loyfer_Tissue_Signature:Blood.T.Naive.CD4.in.Blood.T-Lineage-Hyper
cg00129210_TC11	Loyfer_Tissue_Signature:Blood.T.Naive.CD4.in.Blood.T-Lineage-Hyper
cg00129232_TC11	EWAS_Hit:gene expression of affymetrix id: 3755903 (gene symbol: gsdmb),EWAS_Hit:meqtl_20221117_meqtls.tsv:NA:NA
cg00129315_BC11	Other
cg00129386_TO11	Brain_Signature:Inh_MGE_B3GAT2_AOAH.in.Inh-Hyper
cg00129443_TC21	CpG_gene_correlation:ENSG00000069424:+
cg00129481_TC21	EWAS_Hit:age:33450751:3.6e-12,EWAS_Hit:rheumatoid arthritis:23334450:1.66e-16
cg00129811_BC21	EWAS_Hit:down syndrome:29601581:7.84e-05,EWAS_Hit:gestational age:33564054:4.3e-07,EWAS_Hit:gulf war illness:30920300:0.000767572,EWAS_Hit:meqtl_20221117_meqtls.tsv:NA:NA,EWAS_Hit:myalgic encephalomyelitis/chronic fatigue syndrome:30036399:1.41e-05,EWAS_Hit:tissue:30602389:1.5e-154
cg00130181_BC11	EWAS_Hit:age:33450751:1.7e-35,EWAS_Hit:age:33450751:2.3e-14,EWAS_Hit:age:33450751:4e-11,EWAS_Hit:alcohol consumption:31910897:1.98e-05,EWAS_Hit:alcohol consumption:31910897:2e-05,EWAS_Hit:ehr_mrs_ucla_stimulant_laxatives:NA:NA,EWAS_Hit:gestational age:25650246:3.96e-14,EWAS_Hit:tissue:30602389:4.2e-38
cg00130181_BC12	EWAS_Hit:age:33450751:1.7e-35,EWAS_Hit:age:33450751:2.3e-14,EWAS_Hit:age:33450751:4e-11,EWAS_Hit:alcohol consumption:31910897:1.98e-05,EWAS_Hit:alcohol consumption:31910897:2e-05,EWAS_Hit:ehr_mrs_ucla_stimulant_laxatives:NA:NA,EWAS_Hit:gestational age:25650246:3.96e-14,EWAS_Hit:tissue:30602389:4.2e-38
cg00130182_TC21	BLUEPRINT_Signature:BCell.Naive.CordBlood.in.Lymphoid-Hypo
cg00130246_TC21	EWAS_Hit:allergic asthma:31300640:1.3e-05,EWAS_Hit:fractional exhaled nitric oxide:31300640:6.28e-08
cg00130343_TC21	ENCODE_CRE:dELS
cg00130569_BC21	Other
cg00130707_BC21	EWAS_Hit:age:33450751:3.5e-10,EWAS_Hit:ehr_mrs_ucla_antitussives:NA:NA
cg00130707_BC22	EWAS_Hit:age:33450751:3.5e-10,EWAS_Hit:ehr_mrs_ucla_antitussives:NA:NA
cg00130710_BC21	EWAS_Hit:age:33450751:0,EWAS_Hit:age:33450751:3e-05,EWAS_Hit:meqtl_hawe_na:NA:NA,EWAS_Hit:tissuesignature_moss_hepatocytes:NA:NA
cg00130778_TC21	EWAS_Hit:age:33450751:0,EWAS_Hit:age:33450751:1.2e-12,EWAS_Hit:alcohol consumption:31910897:1.55e-07,EWAS_Hit:alcohol consumption:31910897:1.5e-07,EWAS_Hit:tissue:30602389:2.7e-25
cg00130794_BC21	Other
cg00131049_BC11	Other
cg00131081_BC21	EWAS_Hit:age:33450751:2.2e-16,EWAS_Hit:meqtl_20221117_meqtls.tsv:NA:NA,EWAS_Hit:sex:33450751:3.5e-05,EWAS_Hit:tissue:30602389:6.7e-94
cg00131091_TC21	Brain_Signature:Inh_MGE_UNC5B_CHRM3.in.All-hypo
cg00131407_TC21	EWAS_Hit:age:33450751:2.3e-06,EWAS_Hit:meqtl_hawe_na:NA:NA,EWAS_Hit:tissue:30602389:5.2e-28
cg00131557_BC21	EWAS_Hit:age:33450751:2.5e-05,EWAS_Hit:tissuesignaturezhu2022_breast|heart:NA:NA
cg00132149_TC21	EWAS_Hit:age:33450751:6.8e-11,EWAS_Hit:inflamed crohn's disease (cd):32251296:NA,EWAS_Hit:tissue:30602389:3.7e-10
cg00132208_TC21	EWAS_Hit:age:33450751:1.5e-09,EWAS_Hit:age:33450751:6.7e-06,EWAS_Hit:age:33450751:8.9e-07,EWAS_Hit:meqtl_20221117_meqtls.tsv:NA:NA,EWAS_Hit:tissue:30602389:7e-31
cg00132472_BC11	Other
cg00132492_BC21	BLUEPRINT_Signature:CordBlood.in.T+NK-Hyper
cg00132505_TC21	Other
cg00132598_TC21	Other
cg00132991_BC21	ENCODE_CRE:pELS
cg00133063_BC21	EWAS_Hit:tissuesignature_hepatocyte.hypo:NA:NA
cg00133069_BC11	Brain_Signature:Inh_MGE_B3GAT2_IGSF21.in.Inh_MGE-Hyper
cg00133136_BC21	EWAS_Hit:meqtl_hawe_na:NA:NA,EWAS_Hit:tissue:30602389:5e-05
cg00133237_TC21	ENCODE_CRE:pELS
cg00133624_TC21	EWAS_Hit:age 4 vs age 0:28056824:1.36e-93,EWAS_Hit:age:33450751:0,EWAS_Hit:age:33450751:2.6e-05,EWAS_Hit:aging:29064478:1.51e-51,EWAS_Hit:aging:29754148:NA,EWAS_Hit:birthweight:31015461:7.4e-05,EWAS_Hit:sex:33450751:6.8e-06,EWAS_Hit:systemic lupus erythematosus (sle):29437559:9.1e-30,EWAS_Hit:systemic lupus erythematosus (sle):31428085:9.11e-30,EWAS_Hit:tissue:30602389:1.3e-64
cg00133752_TC21	Other
cg00133966_TC21	Other
cg00133995_BC21	EWAS_Hit:idol-missing_na:NA:NA
cg00133995_BC22	EWAS_Hit:idol-missing_na:NA:NA
cg00133995_BC23	EWAS_Hit:idol-missing_na:NA:NA
cg00134028_BC21	EWAS_Hit:age:33450751:0,EWAS_Hit:myopia:30858441:2.7512e-12,EWAS_Hit:rheumatoid arthritis:23334450:2.65e-14
cg00134074_TC11	Other
cg00134190_BC21	EWAS_Hit:age:33450751:0,EWAS_Hit:il-13 treatment:26474238:5.65e-05,EWAS_Hit:tissue:30602389:3.3e-28
cg00134210_TC21	EWAS_Hit:age*sex:33450751:9.4e-05,EWAS_Hit:age:23177740:6.9e-08,EWAS_Hit:age:28811542:7.4e-05,EWAS_Hit:ageing:25888029:1.37e-23,EWAS_Hit:birthweight:31015461:7.2e-05,EWAS_Hit:body mass index (bmi):29099282:6.50004e-08,EWAS_Hit:body mass index:29099282:1.3e-07,EWAS_Hit:body mass index:29099282:8.6e-13,EWAS_Hit:cognitive abilities: digit test:29311653,EWAS_Hit:cognitive function:29311653:1.58e-08,E…
cg00134282_BC21	5hmC:10-b3
cg00134415_BC21	EWAS_Hit:gestational age:25650246:4.07e-14,EWAS_Hit:hiv infection:27105112:7.9e-09,EWAS_Hit:maternal body mass index:29016858:2.7e-08,EWAS_Hit:nitrogen dioxide exposure:29410382:2.7e-08,EWAS_Hit:sex:26500701:1.35e-16,EWAS_Hit:tissue:30602389:1e-153,EWAS_Hit:tissuesignature_moss_colon_epithelial_cells:NA:NA,EWAS_Hit:tissuesignature_ng-colonsi:NA:NA
cg00134462_BC11	Other
cg00134539_TC11	BLUEPRINT_Signature:T+NK.in.Lymphoid-Hypo,EWAS_Hit:age:33450751:4.7e-14,EWAS_Hit:age:33450751:7.8e-05,EWAS_Hit:ancestry:30563547:1.42e-05,EWAS_Hit:childhood stress:30018309:NA,EWAS_Hit:fetal vs adult liver:25282492:9.38e-32,EWAS_Hit:marioni-mrs-missing_na:NA:NA,EWAS_Hit:rheumatoid arthritis (ra):26556652:5.02e-06,Loyfer_Tissue_Signature:Blood.B-Lineage.in.Lymphoid-Hyper
cg00134539_TC21	BLUEPRINT_Signature:T+NK.in.Lymphoid-Hypo,EWAS_Hit:age:33450751:4.7e-14,EWAS_Hit:age:33450751:7.8e-05,EWAS_Hit:ancestry:30563547:1.42e-05,EWAS_Hit:childhood stress:30018309:NA,EWAS_Hit:fetal vs adult liver:25282492:9.38e-32,EWAS_Hit:marioni-mrs-missing_na:NA:NA,EWAS_Hit:rheumatoid arthritis (ra):26556652:5.02e-06,Loyfer_Tissue_Signature:Blood.B-Lineage.in.Lymphoid-Hyper
cg00134602_BC21	EWAS_Hit:ancestry:30563547:7.27e-08,EWAS_Hit:tissue:30602389:3.7e-08
cg00134887_BC21	Other
cg00134953_TC21	Brain_Signature:Exc_L6_TSHZ2_CALN1.in.Exc-Hyper
cg00135211_TC21	Other
cg00135325_TC11	IntermediateMeth
cg00135350_BC11	Other
cg00135399_TC21	EWAS_Hit:age:33450751:1.3e-05,EWAS_Hit:meqtl_hawe_na:NA:NA,EWAS_Hit:tissue:30602389:2.9e-11
cg00135497_BC11	EWAS_Hit:age 4 vs age 0:28056824:2.1e-155,EWAS_Hit:age:23177740:4.3e-10,EWAS_Hit:age:25404168:7.7e-07,EWAS_Hit:age:33450751:0,EWAS_Hit:age:33450751:3.3e-05,EWAS_Hit:aging:25663950:1.0799999783373e-09,EWAS_Hit:aging:29064478:6.67e-132,EWAS_Hit:aging:29754148:NA,EWAS_Hit:aging:30626398:2.23738e-05,EWAS_Hit:aging:30626398:3.75379e-13,EWAS_Hit:ascending aortic dissection (ad):28444195:5.09e-05,EWAS_H…
cg00135888_BC21	EWAS_Hit:age 4 vs age 0:28056824:2.24e-105,EWAS_Hit:age*sex:33450751:3.4e-06,EWAS_Hit:age:23177740:4.5e-09,EWAS_Hit:age:33450751:0,EWAS_Hit:aging:29064478:5.38e-72,EWAS_Hit:aging:29754148:NA,EWAS_Hit:air pollution (no2):29410382:0.00022699999681208,EWAS_Hit:fractional exhaled nitric oxide:31300640:3.09e-05,EWAS_Hit:gestational age:33564054:9e-06,EWAS_Hit:primary sjogrens syndrome:26857698:4.83e-1…
cg00136105_BC21	EWAS_Hit:age:33450751:0,EWAS_Hit:mortality:29419728:7.89999976404943e-05,EWAS_Hit:mortality:29419728:7.9e-05,EWAS_Hit:rheumatoid arthritis:23334450:3.36e-14
cg00136212_TC21	ENCODE_CRE:dELS
cg00136346_BC21	Loyfer_Tissue_Signature:Pancreas.Delta.in.All-Hypo
cg00136477_BC21	EWAS_Hit:age:33450751:0,EWAS_Hit:age:33450751:9.9e-10,EWAS_Hit:aging:29754148:NA,EWAS_Hit:meqtl_hawe_na:NA:NA,EWAS_Hit:obesity:26977391:NA,EWAS_Hit:tissue:30602389:1.1e-94,EWAS_Hit:type 2 diabetes (t2d):26977391:NA
cg00136530_TC11	Brain_Signature:Exc_L6_TLE4.in.Exc-Hyper
cg00136547_TC21	EWAS_Hit:age:33450751:0,EWAS_Hit:age:33450751:1.2e-07,EWAS_Hit:age:33450751:1.3e-09,EWAS_Hit:age:33450751:3.5e-25,EWAS_Hit:ageing:25888029:5.17e-11,EWAS_Hit:tissue:30602389:2e-131
cg00136580_TC21	Other
cg00136911_BC11	Brain_Signature:NonN_Astro_FGF3R_CABLES1.in.Astro+Oligo-Hyper
cg00136931_TC21	Brain_Signature:Inh_CGE_LAMP5_CLSTN2.in.Inh_CGE_LAMP5-Hyper
cg00136968_BC21	EWAS_Hit:age:33450751:3e-11,EWAS_Hit:gestational age:25650246:3.01e-10,EWAS_Hit:tissue:30602389:4.6e-13
cg00137063_BC11	Other
cg00137063_TC11	Other
cg00137064_BC11	Other
cg00137064_TC11	Other
cg00137064_TC12	Other
cg00137065_TC11	Other
cg00137066_BC11	Other
cg00137066_TC11	Other
cg00137110_TC11	Other
cg00137126_TC11	Other
cg00137168_BC21	EWAS_Hit:aging:29754148:NA,EWAS_Hit:tissuesignaturezhu2022_lung:NA:NA
cg00137216_BC21	Other
cg00137217_TC21	Other
cg00137218_BC21	Other
cg00137285_TC11	ENCODE_CRE:dELS
cg00137306_TC11	Other
cg00137385_BC21	EWAS_Hit:age:33450751:1.6e-08,EWAS_Hit:age:33450751:2.4e-33,EWAS_Hit:inflammatory bowel disease:32281463:0.000601862,EWAS_Hit:tissuesignature_moss_colon_epithelial_cells:NA:NA
cg00137472_BC21	Brain_Signature:Inh_CGE_NDNF_CPNE2.in.Inh_CGE_NDNF-Hypo
cg00137491_BC21	EWAS_Hit:age:33450751:2e-10
cg00137634_BC21	EWAS_Hit:age:33450751:6.9e-05,EWAS_Hit:fasting glucose:31197173:5.2e-05,EWAS_Hit:fasting glucose:31197173:9.3e-05
cg00137724_BC21	Loyfer_Tissue_Signature:Blood.T.Eff.CD8.in.Blood.T-Lineage-Hypo
cg00137918_TC21	EWAS_Hit:age:33450751:2.2e-16,EWAS_Hit:age:33450751:3.6e-12,EWAS_Hit:age:33450751:3.9e-06,EWAS_Hit:marioni-mrs-missing_na:NA:NA,EWAS_Hit:tissue:30602389:1.4e-17
cg00137944_TC21	EWAS_Hit:age:33450751:4.5e-08,EWAS_Hit:age:33450751:6.7e-22,EWAS_Hit:tissuesignature_neuvsnonneugse41826_neuron.vs.glia:NA:NA
cg00137989_TC21	CpG_gene_correlation:ENSG00000097021:-
cg00138041_BC21	EWAS_Hit:birthweight:31015461:2.3e-05,EWAS_Hit:childhood obesity:30909978:NA,EWAS_Hit:maternal smoking in pregnancy:27040690:1.39e-06,EWAS_Hit:maternal smoking in pregnancy:27040690:4.84e-06,EWAS_Hit:maternal smoking:27040690:1.39e-06,EWAS_Hit:maternal smoking:31536415:4.84e-06,EWAS_Hit:meqtl_hawe_na:NA:NA,EWAS_Hit:placental microbes:29240761:NA,EWAS_Hit:prenatal smoke exposure:31536415:4.8e-06,E…
cg00138095_BC21	EWAS_Hit:ehr_mrs_ucla_alkaline_phosphatase:NA:NA
cg00138095_BC22	EWAS_Hit:ehr_mrs_ucla_alkaline_phosphatase:NA:NA
cg00138095_BC23	EWAS_Hit:ehr_mrs_ucla_alkaline_phosphatase:NA:NA
cg00138101_BC21	EWAS_Hit:age 4 vs age 0:28056824:1.66e-26,EWAS_Hit:age:33450751:0,EWAS_Hit:aging:31739726:7.22e-06,EWAS_Hit:asthma:27942592:8.62e-05,EWAS_Hit:birthweight:31015461:2.2e-05,EWAS_Hit:smoking:27651444:1.8e-18,EWAS_Hit:smoking:27651444:5.29594906086747e-15,EWAS_Hit:smoking:31536415:1.79e-18,EWAS_Hit:smoking:31536415:1.8e-18,EWAS_Hit:smoking:31552803:3.4e-08,EWAS_Hit:tissue:30602389:3.7e-53
cg00138407_BC21	EWAS_Hit:age:33450751:0,EWAS_Hit:age:33450751:2.3e-07,EWAS_Hit:bmi:29278407:1e-06,EWAS_Hit:body mass index (bmi):28002404:4.5e-08,EWAS_Hit:body mass index:28002404:1.5e-06,EWAS_Hit:body mass index:28002404:4.5e-08,EWAS_Hit:body mass index:28002404:7.9e-05,EWAS_Hit:body mass index:28002404:7.9e-09,EWAS_Hit:crohn's disease:27886173:7.8e-05,EWAS_Hit:fasting insulin:31197173:3.7e-05,EWAS_Hit:gestatio…
cg00138463_BC21	Other
cg00138476_BC11	Loyfer_Tissue_Signature:Hepatocyte+Gallbladder.in.All-Hypo
cg00138525_BC21	EWAS_Hit:age:33450751:2.5e-13,EWAS_Hit:age:33450751:5.6e-07,EWAS_Hit:schizophrenia:26619358:9.94999993508827e-09,EWAS_Hit:tissue:30602389:9e-05
cg00138624_BC21	ENCODE_CRE:CTCF-only,CTCF-bound
cg00138766_TC21	EWAS_Hit:age:33450751:6e-05,EWAS_Hit:meqtl_hawe_na:NA:NA
cg00138926_BC21	EWAS_Hit:age:33450751:0,EWAS_Hit:age:33450751:1.7e-05,EWAS_Hit:age:33450751:4.1e-07,EWAS_Hit:atherosclerosis:25091541:1.27e-10,EWAS_Hit:gestational age:27717397:8.97e-05,EWAS_Hit:gestational age:33564054:4.8e-06,EWAS_Hit:tissue:30602389:1e-13
cg00139092_BC21	EWAS_Hit:age:33450751:0,EWAS_Hit:age:33450751:6.1e-05,EWAS_Hit:juvenile idiopathic arthritis (jia):28969936:7.87e-05
cg00139242_TC21	EWAS_Hit:age:33450751:3.3e-15,EWAS_Hit:asthma remission:33303027:-0.00932,EWAS_Hit:chronic kidney disease:29097680:2.2e-06,EWAS_Hit:crohn's disease (cd):30779925:1.5e-05,EWAS_Hit:crohn's disease:30779925:1.5e-05,EWAS_Hit:crohn's disease:30779925:3e-05,EWAS_Hit:gene expression of affymetrix id: 2984884 (gene symbol: rnaset2),EWAS_Hit:kidney disease:29097680:2.2e-06,EWAS_Hit:smoking:27651444:6.9e-0…
cg00139283_BC21	Other
cg00139496_BC21	EWAS_Hit:age:33450751:0,EWAS_Hit:meqtl_20221117_meqtls.tsv:NA:NA,EWAS_Hit:papuan ancestry:32453742:5.7e-06,EWAS_Hit:primary sjogrens syndrome:26857698:4.3e-10,EWAS_Hit:sex:33450751:1.6e-05,EWAS_Hit:tissue:30602389:6.3e-47,EWAS_Hit:tissuesignature_mlhl-nk:NA:NA,EWAS_Hit:tissuesignature_moss_nk-cells_epic:NA:NA
cg00139681_TC21	EWAS_Hit:age:33450751:0,EWAS_Hit:age:33450751:3.3e-07,EWAS_Hit:alcohol consumption per day:27843151:3.8e-05,EWAS_Hit:alcohol consumption:30938765:0.001,EWAS_Hit:alcohol consumption:31789449:1.03013e-14,EWAS_Hit:alcohol consumption:31789449:1.7e-15,EWAS_Hit:alcohol consumption:31789449:1e-14,EWAS_Hit:alcohol consumption:31789449:3.6e-10,EWAS_Hit:alcohol consumption:31789449:4.3e-09,EWAS_Hit:birthw…
cg00139947_BC11	EWAS_Hit:age 4 vs age 0:28056824:2.61e-81,EWAS_Hit:age:33450751:0,EWAS_Hit:age:33450751:5.5e-05,EWAS_Hit:age:33450751:7.7e-126,EWAS_Hit:aging:30626398:1.10595e-08,EWAS_Hit:alcohol consumption per day:27843151:3.39e-05,EWAS_Hit:alcohol consumption per day:27843151:9.11e-05,EWAS_Hit:hippocampus volume:31811260:8.22e-05,EWAS_Hit:sex:26500701:3.81e-06,EWAS_Hit:smoking:26864933:3.7599998904625e-05,EWA…
cg00140004_BC21	EWAS_Hit:ancestry:30563547:2.19e-11
cg00140596_BC11	Other
cg00140914_TC21	EWAS_Hit:meqtl_20221117_meqtls.tsv:NA:NA
cg00140943_BC11	Other
cg00141143_TC21	EWAS_Hit:age:33450751:8.5e-06
cg00141143_TO21	EWAS_Hit:age:33450751:8.5e-06
cg00141295_TC11	EWAS_Hit:age:33450751:6.7e-16,EWAS_Hit:meqtl_20221117_meqtls.tsv:NA:NA,EWAS_Hit:sex:33450751:7.6e-05,EWAS_Hit:tissue:30602389:1.2e-32
cg00141308_TC21	EWAS_Hit:age:33450751:0,EWAS_Hit:age:33450751:4.4e-16,EWAS_Hit:papuan ancestry:32453742:5.2e-05,EWAS_Hit:tissue:30602389:2.7e-22
cg00141366_TC21	EWAS_Hit:breastfeeding:31744183:8.5e-05,EWAS_Hit:ehr_mrs_ucla_total_protein:NA:NA
cg00141391_TC21	Other
cg00141483_TC11	Loyfer_Tissue_Signature:Blood.T.EffMem.CD8.in.Blood.T-Lineage-Hypo
cg00141500_TC21	Brain_Signature:NA.in.All-hypo
cg00141778_BC11	Other
cg00142036_TC21	EWAS_Hit:age:33450751:0,EWAS_Hit:age:33450751:8.8e-14,EWAS_Hit:alzheimer's disease (ad):33257653:3.16e-08,EWAS_Hit:alzheimers disease braak stage:33257653:3.2e-08,EWAS_Hit:placental microbes:29240761:NA,EWAS_Hit:smoking:27651444:0.0265783294937764,EWAS_Hit:smoking:31536415:6.82e-08,EWAS_Hit:smoking:31536415:6.8e-08,EWAS_Hit:tissue:30602389:3.5e-152
cg00142150_BC21	EWAS_Hit:age:33450751:9.9e-06,EWAS_Hit:gestational age:25650246:7.52e-11,EWAS_Hit:tissue:30602389:1.4e-28,EWAS_Hit:tissuesignaturezhu2022_brain|breast|heart|oe:NA:NA
cg00142257_TC21	EWAS_Hit:age:33450751:1.1e-08,EWAS_Hit:age:33450751:1.1e-11,EWAS_Hit:age:33450751:1.7e-05,EWAS_Hit:age:33450751:7.6e-11,EWAS_Hit:alzheimers disease braak stage:33257653:8.9e-05,EWAS_Hit:graves' disease:26459776:3e-05,EWAS_Hit:tissue:30602389:1.5e-61
cg00142622_TC21	Loyfer_Tissue_Signature:Kidney.Glomerular.Podocytes.in.Kidney.Epithelial-Hyper
cg00142735_BC21	EWAS_Hit:marioni-mrs-missing_na:NA:NA
cg00142832_TC21	ENCODE_CRE:dELS
cg00142914_TC11	Other
cg00142933_TC21	EWAS_Hit:age:33450751:3.2e-06,EWAS_Hit:fetal vs adult liver:25282492:5.14e-44,EWAS_Hit:osteoarthritis (oa):31727952:NA,EWAS_Hit:tissue:30602389:7.6e-147
cg00143020_TC21	Other
cg00143020_TO21	Other
cg00143249_BC21	EWAS_Hit:age:33450751:0,EWAS_Hit:age:33450751:3.2e-18,EWAS_Hit:osteoarthritis (oa):31727952:NA,EWAS_Hit:tissue:30602389:1.1e-20,EWAS_Hit:trajectories of social communication deficits:33494854:1.46e-05
cg00143729_BC21	EWAS_Hit:age:33450751:4.6e-10,EWAS_Hit:meqtl_hawe_na:NA:NA,EWAS_Hit:preterm birth:28428831:NA,EWAS_Hit:tissue:30602389:7.3e-09
cg00143868_TC21	EWAS_Hit:age:33450751:9.7e-08,EWAS_Hit:rheumatoid arthritis:23334450:3.48e-16
cg00144137_BC11	Other
cg00144414_BC11	EWAS_Hit:age:33450751:2.3e-12
cg00144506_BC11	Other
cg00144519_TC21	Brain_Signature:Exc_L5-6_PDZRN4_CUX1.in.Exc-Hyper
cg00144637_TC21	5hmC:aorta-Hyper
cg00144638_BC11	5hmC:47-b9
cg00144673_BC21	EWAS_Hit:asthma:27942592:1e-06,EWAS_Hit:gynoid region fat:NA:6.3e-06,EWAS_Hit:gynoid tissue fat:NA:7.2e-06,EWAS_Hit:leg fat mass:NA:8.3e-05,EWAS_Hit:leg region fat:NA:9.7e-06,EWAS_Hit:leg tissue fat:NA:1e-05,EWAS_Hit:meqtl_20221117_meqtls.tsv:NA:NA,EWAS_Hit:thyroid lesion:28938489:4.75948e-16,EWAS_Hit:tissue:30602389:1.6e-132
cg00144781_TC11	5hmC:18-b4
cg00144790_TC21	CpG_gene_correlation:ENSG00000162413:-
cg00144791_TC21	CpG_gene_correlation:ENSG00000162413:-
cg00144792_BC11	CpG_gene_correlation:ENSG00000162413:-
cg00144816_TC21	Other
cg00145103_BC21	EWAS_Hit:marioni-mrs-missing_na:NA:NA,EWAS_Hit:sex:26500701:2.47e-06,EWAS_Hit:sex:33450751:0,EWAS_Hit:tissue:30602389:6.2e-98
cg00145118_BC21	EWAS_Hit:age:33450751:1.1e-09,EWAS_Hit:air pollution (no2):29410382:0.00015300000086426,EWAS_Hit:down syndrome:29601581:0.000123398,EWAS_Hit:fetal vs adult liver:25282492:1.9e-40,EWAS_Hit:gestational age:27717397:2.67e-06,EWAS_Hit:meqtl_hawe_na:NA:NA,EWAS_Hit:preeclampsia:31230546:7.4e-05,EWAS_Hit:tissue:30602389:3.5e-163
cg00145352_BC21	EWAS_Hit:age:33450751:1.8e-09,EWAS_Hit:age:33450751:1.9e-13,EWAS_Hit:age:33450751:2.5e-05,EWAS_Hit:alzheimer's disease (ad):30045751:7.23e-07,EWAS_Hit:maternal perfluoroalkyl substance exposure:29544137:0.000735,EWAS_Hit:tissuesignature_glial_cell.hypo:NA:NA
cg00145672_TC21	Other
cg00145732_BC21	EWAS_Hit:marioni-mrs-missing_na:NA:NA,EWAS_Hit:tissue:30602389:1.9e-125
cg00145753_BC11	Other
cg00145776_TC11	ENCODE_CRE:dELS
cg00145863_TC11	Loyfer_Tissue_Signature:Liver.Hepatocytes.in.Hepatocyte+Gallbladder-Hypo
cg00145875_BC21	EWAS_Hit:age:33450751:3.8e-08,EWAS_Hit:asthma:27942592:7.36e-05,EWAS_Hit:sex:33450751:5.9e-09,EWAS_Hit:tissue:30602389:1.8e-56,EWAS_Hit:tissuesignature_moss_thyroid:NA:NA
cg00145915_TC21	EWAS_Hit:age:33450751:0,EWAS_Hit:age:33450751:2.2e-08,EWAS_Hit:chronic obstructive pulmonary disease (copd):28416970:9.11e-05,EWAS_Hit:sex:33450751:9.3e-07,EWAS_Hit:tissue:30602389:1.6e-107,EWAS_Hit:tissuesignature_mlhl-b:NA:NA,EWAS_Hit:tissuesignature_moss_b-cells_epic:NA:NA
cg00145955_BC21	EWAS_Hit:age:33450751:3.4e-05,EWAS_Hit:inflamed crohn's disease (cd):32251296:NA,EWAS_Hit:neurodevelopmental presentations and congenital anomalies (nd/cas):30929737:NA,EWAS_Hit:plantation work:32650713:4.02e-06,EWAS_Hit:tissue:30602389:4.1e-28
cg00145961_TC21	EWAS_Hit:age:33450751:1e-07,EWAS_Hit:age:33450751:6.5e-18,EWAS_Hit:mammographic density measure:30694562:4.58e-05,EWAS_Hit:meqtl_hawe_na:NA:NA,EWAS_Hit:tissue:30602389:1.9e-14
cg00145985_TC21	EWAS_Hit:age:33450751:4.7e-11,EWAS_Hit:glucocorticoid exposure:30821055:7.28e-06,EWAS_Hit:tissue:30602389:3.9e-06
cg00146027_TC21	EWAS_Hit:age:33450751:1.6e-06,EWAS_Hit:age:33450751:7.4e-14,EWAS_Hit:air pollution (pm2.5):30308865:NA,EWAS_Hit:gestational age:25650246:1.02e-11,EWAS_Hit:meqtl_20221117_meqtls.tsv:NA:NA,EWAS_Hit:tissue:30602389:2.8e-74,EWAS_Hit:type 2 diabetes (t2d):24603685:4.1e-05
cg00146096_BC11	EWAS_Hit:age:33450751:5e-07,EWAS_Hit:marioni-mrs-missing_na:NA:NA,EWAS_Hit:tissue:30602389:7.9e-05
cg00146142_TC11	Other
cg00146240_BC21	EWAS_Hit:age:33450751:2.6e-11,EWAS_Hit:crohn's disease:27886173:1.5e-10,EWAS_Hit:gestational diabetes mellitus:29596946:NA,EWAS_Hit:inflammatory bowel disease:27886173:5.1e-05,EWAS_Hit:papuan ancestry:32453742:9.9e-06
cg00146437_BC21	EWAS_Hit:age:33450751:0,EWAS_Hit:age:33450751:1.8e-05,EWAS_Hit:age:33450751:7e-08,EWAS_Hit:preeclampsia:28962690:3.28e-07,EWAS_Hit:schizophrenia:33646943:4.2e-08,EWAS_Hit:tissue:30602389:1.5e-95
cg00146562_TC21	Brain_Signature:Inh_CGE_NDNF_CPNE2.in.Inh_CGE_NDNF-Hyper
cg00146692_TC21	Loyfer_Tissue_Signature:Kidney.Epithelial.in.All-Hypo
cg00146748_BC11	Other
cg00146797_BC21	Brain_Signature:NA.in.All-hypo
cg00146805_BC11	Brain_Signature:NonN_Oligo_MBP_VAC14.in.All-Hypo,EWAS_Hit:age:33450751:6.3e-07,EWAS_Hit:tissue:30602389:1.5e-05
cg00146864_BC21	EWAS_Hit:age:33450751:0,EWAS_Hit:aging:29064478:2.12e-74,EWAS_Hit:alcohol consumption:31789449:1.9e-05,EWAS_Hit:asthma and/or rhinitis:31953105:4.13e-13,EWAS_Hit:asthma:27942592:5.43e-12,EWAS_Hit:atopy:30584054:7.8e-19,EWAS_Hit:down syndrome:29601581:2.15e-06,EWAS_Hit:fractional exhaled nitric oxide:31300640:4.62e-10,EWAS_Hit:gestational age:27717397:1.26e-05,EWAS_Hit:gestational age:30966880:9.2…
cg00146908_TC21	Loyfer_Tissue_Signature:Bone_marrow.Erythrocyte_progenitors.in.Leukocyte-Hypo
cg00146928_BC21	EWAS_Hit:obesity:26977391:NA
cg00147172_BC11	EWAS_Hit:age:33450751:0,EWAS_Hit:alzheimers disease braak stage:33257653:1.6e-07,EWAS_Hit:ancestry:30563547:1.92e-14,EWAS_Hit:down syndrome:29601581:0.000134456,EWAS_Hit:gestational age:33564054:2.2e-06,EWAS_Hit:maternal smoking in pregnancy:27040690:7.46e-06,EWAS_Hit:meqtl_hawe_na:NA:NA,EWAS_Hit:pre- and post-lenalidomide treatment in patients with myelodysplastic syndrome with isolated deletion…
cg00147225_BC21	Other
cg00147244_BC21	EWAS_Hit:age:33450751:0,EWAS_Hit:age:33450751:5.1e-07,EWAS_Hit:age:33450751:6.5e-10,EWAS_Hit:fetal vs adult liver:25282492:5.07e-27,EWAS_Hit:maternal body mass index:33517419:5e-06,EWAS_Hit:meqtl_hawe_na:NA:NA,EWAS_Hit:sex:26500701:4.08e-16,EWAS_Hit:sex:33450751:5.9e-09,EWAS_Hit:tissue:30602389:5.4e-16
cg00147627_TC21	CoRSIV,EWAS_Hit:age:33450751:1.4e-07,EWAS_Hit:age:33450751:8.5e-06,EWAS_Hit:down syndrome:29601581:0.000354044,EWAS_Hit:tissue:30602389:1.7e-09
cg00147638_TC21	EWAS_Hit:age:33450751:0,EWAS_Hit:age:33450751:8e-15,EWAS_Hit:il-13 treatment:26474238:4.6e-05,EWAS_Hit:multiple sclerosis:30479356:NA,EWAS_Hit:myalgic encephalomyelitis/chronic fatigue syndrome:29692205:NA,EWAS_Hit:smoking (newborn):27040690:0.025473075598549,EWAS_Hit:smoking:31536415:1.4e-05,EWAS_Hit:tissue:30602389:2.7e-104
cg00147638_TC22	EWAS_Hit:age:33450751:0,EWAS_Hit:age:33450751:8e-15,EWAS_Hit:il-13 treatment:26474238:4.6e-05,EWAS_Hit:multiple sclerosis:30479356:NA,EWAS_Hit:myalgic encephalomyelitis/chronic fatigue syndrome:29692205:NA,EWAS_Hit:smoking (newborn):27040690:0.025473075598549,EWAS_Hit:smoking:31536415:1.4e-05,EWAS_Hit:tissue:30602389:2.7e-104
cg00147638_TC23	EWAS_Hit:age:33450751:0,EWAS_Hit:age:33450751:8e-15,EWAS_Hit:il-13 treatment:26474238:4.6e-05,EWAS_Hit:multiple sclerosis:30479356:NA,EWAS_Hit:myalgic encephalomyelitis/chronic fatigue syndrome:29692205:NA,EWAS_Hit:smoking (newborn):27040690:0.025473075598549,EWAS_Hit:smoking:31536415:1.4e-05,EWAS_Hit:tissue:30602389:2.7e-104
cg00147801_BC21	EWAS_Hit:down syndrome:31843015:1.57e-06,EWAS_Hit:tissuesignature_cd8_alpha-beta_cytotoxic_t_cell.hypo:NA:NA
cg00148025_BC21	EWAS_Hit:hepatitis b virus (hbv)-related liver disease progression:32513305:NA,EWAS_Hit:primary sj√∂gren's syndrome (pss):26183421:0.0004918,EWAS_Hit:rheumatoid arthritis:23334450:9.07e-09,EWAS_Hit:sex:33450751:7.6e-05,EWAS_Hit:tissue:30602389:9.1e-17
cg00148114_BC21	EWAS_Hit:blood_deconvolution_extended_from_lucas_unclassified_cell_type_specific:NA:NA,EWAS_Hit:sex:26500701:2.32e-06,EWAS_Hit:tissue:30602389:2.4e-65
cg00148127_BC21	EWAS_Hit:age:33450751:6.2e-08,EWAS_Hit:hiv infection:27105112:9.2e-16,EWAS_Hit:tissue:30602389:1e-39
cg00148518_BC21	Other
cg00148596_BC11	Other
cg00148618_TC21	EWAS_Hit:allergic asthma:31300640:4.92e-07,EWAS_Hit:childhood asthma:31300640:8.15e-06,EWAS_Hit:fractional exhaled nitric oxide:31300640:7.11e-07
cg00148727_TC21	EWAS_Hit:age:29383109:1.1e-05,EWAS_Hit:age:33450751:1.1e-07,EWAS_Hit:meqtl_20221117_meqtls.tsv:NA:NA
cg00148825_BC21	EWAS_Hit:age:33450751:1.2e-13,EWAS_Hit:down syndrome:29601581:3.81e-05,EWAS_Hit:schizophrenia:26619358:1.30000001874464e-08,EWAS_Hit:tissue:30602389:1e-116
cg00148862_BC21	EWAS_Hit:gestational age:25650246:4.1e-13,EWAS_Hit:sex:33450751:0,EWAS_Hit:thyroid lesion:28938489:2.23192e-18,EWAS_Hit:tissue:30602389:9.5e-86,EWAS_Hit:tissuesignature_moss_left_atrium:NA:NA,EWAS_Hit:tissuesignature_mp-heart:NA:NA
cg00148895_TC11	ENCODE_CRE:CTCF-only,CTCF-bound
cg00149061_TC21	EWAS_Hit:age:33450751:1.9e-07,EWAS_Hit:age:33450751:6.3e-05,EWAS_Hit:marioni-mrs-missing_na:NA:NA,EWAS_Hit:tissue:30602389:1.8e-06
cg00149455_TC21	EWAS_Hit:age:33450751:4.8e-06,EWAS_Hit:kabuki syndrome (ks):28933623:1.05e-11,EWAS_Hit:meqtl_hawe_na:NA:NA,EWAS_Hit:neurodevelopmental presentations and congenital anomalies (nd/cas):30929737:NA,EWAS_Hit:sex:26500701:4.98e-10,EWAS_Hit:sex:33450751:0,EWAS_Hit:tissue:30602389:1.1e-59
cg00149654_TC21	ENCODE_CRE:dELS,EWAS_Hit:gender:31739726:4.84e-55,EWAS_Hit:gender:31739726:6.26e-66
cg00149684_TC11	EWAS_Hit:age:33450751:3.7e-07,EWAS_Hit:fetal vs adult liver:25282492:9.05e-55,EWAS_Hit:gestational age:25650246:5.71e-14,EWAS_Hit:tissue:30602389:1.2e-75,EWAS_Hit:tissuesignature_moss_hepatocytes:NA:NA,EWAS_Hit:tissuesignature_ngl-hepatocyte:NA:NA
cg00149708_TC21	EWAS_Hit:age:33450751:4.9e-12,EWAS_Hit:maternal body mass index:29016858:2.5e-10,EWAS_Hit:maternal overweight/obesity:29016858:8.2e-09,EWAS_Hit:meqtl_hawe_na:NA:NA,EWAS_Hit:tissue:30602389:1.2e-27
cg00149716_BC21	EWAS_Hit:age:33450751:0,EWAS_Hit:age:33450751:1.5e-37,EWAS_Hit:age:33450751:2.8e-05,EWAS_Hit:age:33450751:9.2e-06,EWAS_Hit:aging:30626398:2.1773e-08,EWAS_Hit:fetal vs adult liver:25282492:1.57e-54,EWAS_Hit:pelvis bone mineral density:NA:8.6e-05,EWAS_Hit:sex:33450751:8.9e-13,EWAS_Hit:spine bone mineral density:NA:3.6e-05,EWAS_Hit:tissue:30602389:1.3e-112,EWAS_Hit:triglycerides to total lipids rati…
cg00149752_BC11	Brain_Signature:NA.in.All-hypo
cg00149859_TC21	BLUEPRINT_Signature:ProgenitorCell.CD3n.CD4CD8Double.in.T+NK-Hypo,EWAS_Hit:papuan ancestry:32453742:2.3e-06
cg00150285_TC21	Loyfer_Tissue_Signature:Pancreas.Alpha.in.All-Hypo
cg00150500_BC11	EWAS_Hit:age:33450751:0,EWAS_Hit:hiv infection:27105112:1.21e-05,EWAS_Hit:nonalcoholic fatty liver disease (nafld):30270343:5.05e-08,EWAS_Hit:rheumatoid arthritis:23334450:1.01e-09,EWAS_Hit:simple hepatic steatosis:30270343:0,EWAS_Hit:tissue:30602389:2.7e-20
cg00150527_BC21	Brain_Signature:NonN_Oligo_MBP_VAC14.in.NonN_Oligo_MBP-Hypo
cg00150693_TC11	BLUEPRINT_Signature:ProgenitorCell.CD3p.CD4CD8Double.in.Thymus-Hyper,ENCODE_CRE:dELS
cg00150874_TC21	EWAS_Hit:gender:25663950:0,EWAS_Hit:gender:30646953:1.72e-15,EWAS_Hit:gender:30646953:2.13e-15,EWAS_Hit:primary sj√∂gren's syndrome (pss):26183421:0.0001109,EWAS_Hit:sex:25381334:4.7e-204
cg00151040_TC21	ENCODE_CRE:dELS
cg00151042_TC21	Other
cg00151089_TC21	Other
cg00151208_TC21	Loyfer_Tissue_Signature:Gallbladder.Epithelial.in.Hepatocyte+Gallbladder-Hyper
cg00151250_BC21	EWAS_Hit:age:33450751:1.2e-13,EWAS_Hit:age:33450751:8.4e-08,EWAS_Hit:dunedinpace-missing_na:NA:NA,EWAS_Hit:sex:33450751:2e-10,EWAS_Hit:tissue:30602389:4.2e-71
cg00151250_BC22	EWAS_Hit:age:33450751:1.2e-13,EWAS_Hit:age:33450751:8.4e-08,EWAS_Hit:dunedinpace-missing_na:NA:NA,EWAS_Hit:sex:33450751:2e-10,EWAS_Hit:tissue:30602389:4.2e-71
cg00151250_BC23	EWAS_Hit:age:33450751:1.2e-13,EWAS_Hit:age:33450751:8.4e-08,EWAS_Hit:dunedinpace-missing_na:NA:NA,EWAS_Hit:sex:33450751:2e-10,EWAS_Hit:tissue:30602389:4.2e-71
cg00151250_BC24	EWAS_Hit:age:33450751:1.2e-13,EWAS_Hit:age:33450751:8.4e-08,EWAS_Hit:dunedinpace-missing_na:NA:NA,EWAS_Hit:sex:33450751:2e-10,EWAS_Hit:tissue:30602389:4.2e-71
cg00151268_BO11	BLUEPRINT_Signature:DendriticCell.Mature.in.DendriticCell-Hypo
cg00151370_BC21	EWAS_Hit:age:33450751:0,EWAS_Hit:age:33450751:2.4e-35,EWAS_Hit:down syndrome:29601581:4.45e-05,EWAS_Hit:down syndrome:31843015:4.16e-08,EWAS_Hit:fetal vs adult liver:25282492:2.52e-37,EWAS_Hit:gestational age:33564054:2e-08,EWAS_Hit:marioni-mrs-missing_na:NA:NA,EWAS_Hit:smoking:27651444:0.0046566190851998,EWAS_Hit:smoking:27651444:8.5e-05,EWAS_Hit:smoking:31536415:6.93e-07,EWAS_Hit:smoking:315364…
cg00151384_TC11	BLUEPRINT_Signature:TCell.Treg.in.T+NK-Hypo
cg00151386_TC11	BLUEPRINT_Signature:TCell.Treg.in.Lymphoid-Hypo
cg00151387_BC21	BLUEPRINT_Signature:TCell.Treg.in.Lymphoid-Hypo
cg00151491_BC21	EWAS_Hit:age:33450751:4.6e-07,EWAS_Hit:inflamed crohn's disease (cd):32251296:NA,EWAS_Hit:tissue:30602389:1.6e-07
cg00151563_BC11	ENCODE_CRE:pELS
cg00151661_TC21	EWAS_Hit:blood_deconvolution_extended_from_lucas_na:NA:NA
cg00151680_BC21	EWAS_Hit:blood_deconvolution_extended_from_lucas_unclassified:NA:NA,Loyfer_Tissue_Signature:Blood.T.Naive.CD8.in.Leukocyte-Hyper
cg00151680_BC22	EWAS_Hit:blood_deconvolution_extended_from_lucas_unclassified:NA:NA,Loyfer_Tissue_Signature:Blood.T.Naive.CD8.in.Leukocyte-Hyper
cg00151728_TC21	EWAS_Hit:age:23177740:6.5e-06,EWAS_Hit:age:33450751:0,EWAS_Hit:age:33450751:2e-16,EWAS_Hit:gestational age:25650246:2.19e-09,EWAS_Hit:gulf war illness:30920300:0.000539095,EWAS_Hit:obesity:26977391:NA,EWAS_Hit:osteoarthritis (oa):28827734:8.56e-05,EWAS_Hit:primary sj√∂gren's syndrome (pss):26183421:0.0005396,EWAS_Hit:tissue:30602389:6.2e-93
cg00151797_TC11	Other
cg00151798_TC11	Other
cg00152008_BC11	EWAS_Hit:age:33450751:0,EWAS_Hit:age:33450751:1.1e-48,EWAS_Hit:age:33450751:8.1e-09,EWAS_Hit:aging:31739726:6.69e-06,EWAS_Hit:hepatitis b virus (hbv)-related liver disease progression:32513305:NA,EWAS_Hit:hip circumference:NA:8.1e-05,EWAS_Hit:hiv frailty:30545403:5.6e-05,EWAS_Hit:tissue:30602389:4.6e-51
cg00152041_TC21	EWAS_Hit:age:33450751:3.4e-06,EWAS_Hit:asthma:27942592:7.15e-06,EWAS_Hit:gestational age:25650246:2.76e-08,EWAS_Hit:maternal smoking:31536415:0.0003034,EWAS_Hit:meqtl_hawe_na:NA:NA,EWAS_Hit:smoking:27651444:1.0177063973562e-08,EWAS_Hit:smoking:27651444:1.8e-11,EWAS_Hit:smoking:31536415:2.94e-13,EWAS_Hit:smoking:31536415:2.9e-13,EWAS_Hit:sperm viability:27529490:NA,EWAS_Hit:tissue:30602389:2.6e-142
cg00152096_BC21	CpG_ATAC_correlation:-
cg00152117_TC21	EWAS_Hit:age:23177740:2.1e-09,EWAS_Hit:age:33450751:0,EWAS_Hit:blood_deconvolution_idol_legacy_mono:NA:NA,EWAS_Hit:multiple sclerosis:30479356:NA,EWAS_Hit:placental microbes:29240761:NA,EWAS_Hit:tissue:30602389:2.5e-67
cg00152126_TC21	EWAS_Hit:age:33450751:1.3e-12,EWAS_Hit:marioni-mrs-missing_na:NA:NA,EWAS_Hit:rheumatoid arthritis:23334450:4.13e-08,EWAS_Hit:tissue:30602389:2.1e-135
cg00152127_BC21	BLUEPRINT_Signature:Monocyte.Classical.in.Myeloid-Hyper,EWAS_Hit:tissuesignature_lymphocyte.hyper:NA:NA
cg00152253_TC11	Other
cg00152318_TC11	Other
cg00152322_BC21	EWAS_Hit:age 4 vs age 0:28056824:3.45e-12,EWAS_Hit:age:33450751:0,EWAS_Hit:age:33450751:9.7e-05,EWAS_Hit:meqtl_20221117_meqtls.tsv:NA:NA,EWAS_Hit:tissue:30602389:9.1e-74
cg00152372_BC21	Other
cg00152474_TC21	Other
cg00152644_TC21	EWAS_Hit:age:23177740:1.3e-19,EWAS_Hit:age:33450751:0,EWAS_Hit:age:33450751:1.7e-09,EWAS_Hit:age:33450751:5.4e-157,EWAS_Hit:age:33450751:5.9e-05,EWAS_Hit:aging:24287154:4.18000006122034e-19,EWAS_Hit:folic acid and vitamin b12 supplementation:29135286:4.68e-07,EWAS_Hit:primary sj√∂gren's syndrome (pss):26183421:0.000648,EWAS_Hit:smoking:27651444:0.00147174998483528,EWAS_Hit:smoking:27651444:2e-05,…
cg00152942_TC21	EWAS_Hit:age:33450751:0,EWAS_Hit:asthma:27942592:7.27e-08,EWAS_Hit:atopy:30584054:5.51e-07,EWAS_Hit:fetal vs adult liver:25282492:2.92e-33,EWAS_Hit:gestational age:25650246:2.92e-08,EWAS_Hit:inflamed crohn's disease (cd):32251296:NA,EWAS_Hit:maternal smoking in pregnancy:27040690:2.02e-05,EWAS_Hit:sex:26500701:2.72e-06,EWAS_Hit:sex:33450751:2.2e-16,EWAS_Hit:smoking (newborn):27040690:0.0287581611…
cg00152948_TC21	ENCODE_CRE:dELS,EWAS_Hit:age:33450751:0,EWAS_Hit:obesity:26977391:NA,EWAS_Hit:preterm birth:28428831:NA,EWAS_Hit:type 2 diabetes (t2d):26977391:NA
cg00152978_TC11	EWAS_Hit:age:33450751:1.1e-08,EWAS_Hit:meqtl_20221117_meqtls.tsv:NA:NA,EWAS_Hit:tissue:30602389:4.2e-06
cg00153101_BC21	EWAS_Hit:age:33450751:5.2e-13,EWAS_Hit:asthma:27942592:4.55e-06,EWAS_Hit:atopy:30584054:5.1e-05,EWAS_Hit:clock_bohlin:NA:NA,EWAS_Hit:gender:25663950:2.25000000853015e-08,EWAS_Hit:gender:26553366:1.7e-10,EWAS_Hit:gender:31892350:4.91e-98,EWAS_Hit:gestational age:27717397:1.34e-17,EWAS_Hit:gestational age:27717397:3e-26,EWAS_Hit:gestational age:30966880:2.39e-13,EWAS_Hit:gestational age:30966880:2.…
cg00153395_TC21	EWAS_Hit:age 4 vs age 0:28056824:1.33e-103,EWAS_Hit:age:33450751:0,EWAS_Hit:age:33450751:2.5e-05,EWAS_Hit:aging:29064478:4.91e-83,EWAS_Hit:asthma:27942592:4.24e-06,EWAS_Hit:birth weight:31015461:3.09e-14,EWAS_Hit:birthweight:31015461:3.1e-14,EWAS_Hit:birthweight:31015461:7.8e-11,EWAS_Hit:crohn's disease:27886173:1.1e-05,EWAS_Hit:gestational age:25650246:2.05e-12,EWAS_Hit:m27672_3-indoxyl_sulfate:…
cg00153502_TC21	SoloWCGW
cg00153693_TC21	EWAS_Hit:age:33450751:8.4e-14,EWAS_Hit:down syndrome:29601581:2.29e-08,EWAS_Hit:down syndrome:31843015:1.99e-07,EWAS_Hit:gestational age:25650246:7.18e-10,EWAS_Hit:gestational age:27717397:1.76e-09,EWAS_Hit:obesity:26977391:NA,EWAS_Hit:schizophrenia:33646943:1.6e-09,EWAS_Hit:schizophrenia:33646943:7.9e-10,EWAS_Hit:sex:26500701:1.65e-05,EWAS_Hit:tissue:30602389:2.8e-61
cg00153707_BC21	EWAS_Hit:aging:30626398:3.22949e-05,EWAS_Hit:meqtl_hawe_na:NA:NA,EWAS_Hit:tissue:30602389:4.5e-05
cg00153778_TC21	Other
cg00153919_TC21	EWAS_Hit:age 4 vs age 0:28056824:7.78e-68,EWAS_Hit:age:33450751:0,EWAS_Hit:age:33450751:4.6e-14,EWAS_Hit:aging:29064478:1.18e-65,EWAS_Hit:fetal vs adult liver:25282492:2.22e-39,EWAS_Hit:meqtl_20221117_meqtls.tsv:NA:NA,EWAS_Hit:meqtl_hawe_na:NA:NA,EWAS_Hit:systemic lupus erythematosus (sle):29437559:2.3e-35,EWAS_Hit:systemic lupus erythematosus (sle):31428085:2.31e-35,EWAS_Hit:tissue:30602389:6.6e…
cg00153942_TC21	EWAS_Hit:age:33450751:8.3e-05,EWAS_Hit:smoking:25424692:3.2e-05,EWAS_Hit:smoking:27651444:1.25320546106156e-09,EWAS_Hit:smoking:27651444:1.7e-12,EWAS_Hit:smoking:31536415:2.33e-14,EWAS_Hit:smoking:31536415:2.3e-14,EWAS_Hit:tissue:30602389:6.5e-145
cg00154119_BC21	EWAS_Hit:age:33450751:7.4e-10,EWAS_Hit:down syndrome:29601581:0.000829416,EWAS_Hit:fatigue:26966136:2.27e-06,EWAS_Hit:gestational age:27717397:6.61e-09,EWAS_Hit:gestational age:33564054:3.7e-05,EWAS_Hit:graves' disease:26459776:4.9e-05,EWAS_Hit:m32388_dodecanedioate:24014485:2.6e-11,EWAS_Hit:m32388_dodecanedioate:24014485:7.4e-11,EWAS_Hit:multiple sclerosis:30479356:NA,EWAS_Hit:obesity:26977391:N…
cg00154232_TC21	5hmC:48-b9
cg00154299_BC11	Loyfer_Tissue_Signature:Fallopian.Epithelial.in.Epithelial-Hypo
cg00154455_TC21	EWAS_Hit:age:33450751:3.8e-06,EWAS_Hit:age:33450751:6.5e-08,EWAS_Hit:ehr_mrs_ucla_172.0:NA:NA,EWAS_Hit:ehr_mrs_ucla_malignant_neoplasm_of_skin:NA:NA,EWAS_Hit:inflammatory bowel disease:32281463:1.6e-15,EWAS_Hit:rheumatoid arthritis (ra):27585642:1.02e-07,EWAS_Hit:sex:33450751:6.8e-11,EWAS_Hit:tissue:30602389:4.4e-139
cg00154455_TC22	EWAS_Hit:age:33450751:3.8e-06,EWAS_Hit:age:33450751:6.5e-08,EWAS_Hit:ehr_mrs_ucla_172.0:NA:NA,EWAS_Hit:ehr_mrs_ucla_malignant_neoplasm_of_skin:NA:NA,EWAS_Hit:inflammatory bowel disease:32281463:1.6e-15,EWAS_Hit:rheumatoid arthritis (ra):27585642:1.02e-07,EWAS_Hit:sex:33450751:6.8e-11,EWAS_Hit:tissue:30602389:4.4e-139
cg00154554_BC21	EWAS_Hit:age:33450751:0,EWAS_Hit:age:33450751:9.6e-07,EWAS_Hit:gulf war illness:30920300:7.92e-07,EWAS_Hit:prenatal arsenic exposure:25304211:0.00015986000653356,EWAS_Hit:preterm birth:28428831:NA,EWAS_Hit:tissue:30602389:3e-114,EWAS_Hit:tissuesignature_moss_erythrocyte_progenitors:NA:NA,EWAS_Hit:tissuesignature_u-erythrocyte:NA:NA
cg00154587_BC21	EWAS_Hit:ehr_mrs_ucla_diseases_of_kidney_and_ureters:NA:NA
cg00154590_TC11	Other
cg00154727_BC21	EWAS_Hit:age:33450751:7.9e-09,EWAS_Hit:tissuesignature_moss_pancreatic_acinar_cells:NA:NA,EWAS_Hit:tissuesignature_pancreas.hypo:NA:NA
cg00154780_TC21	Other
cg00154888_TC21	EWAS_Hit:age:33450751:0,EWAS_Hit:ehr_mrs_ucla_male_genital_disorders:NA:NA,EWAS_Hit:thyroid lesion:28938489:2.2813e-13,EWAS_Hit:tissue:30602389:1.7e-53
cg00154957_TC21	EWAS_Hit:impaired fasting glucose (ifg):29376147:8.83999964571558e-05,EWAS_Hit:tissue:30602389:1.6e-36,EWAS_Hit:tissuesignature_moss_lung_cells:NA:NA
cg00154968_BC11	EWAS_Hit:age:33450751:6.8e-08,EWAS_Hit:arsenic exposure:26771251:2.79e-07,EWAS_Hit:in utero arsenic exposure:26771251:2.79e-07
cg00154976_BC21	SoloWCGW
cg00154986_BC21	EWAS_Hit:age 4 vs age 0:28056824:3.39e-13,EWAS_Hit:age:33450751:0,EWAS_Hit:age:33450751:1.2e-10,EWAS_Hit:birthweight:31015461:1.2e-07,EWAS_Hit:fetal vs adult liver:25282492:5.6e-36,EWAS_Hit:gestational age:25650246:5.36e-08,EWAS_Hit:sex:26500701:1.47e-22,EWAS_Hit:sex:26500701:2.07e-06,EWAS_Hit:sex:26500701:9.35e-06,EWAS_Hit:sex:33450751:0,EWAS_Hit:smoking (newborn):27040690:0.0486091581387536,EWA…
cg00155167_BC21	EWAS_Hit:meqtl_hawe_na:NA:NA,EWAS_Hit:tissue:30602389:8.3e-07
cg00155198_BC21	Other
cg00155310_BC21	EWAS_Hit:age:33450751:0,EWAS_Hit:age:33450751:7.1e-12,EWAS_Hit:aging:30626398:1.67457e-09,EWAS_Hit:alcohol consumption per day:27843151:1.29e-05,EWAS_Hit:rheumatoid arthritis:23334450:5.56e-09,EWAS_Hit:smoking:27651444:1.5e-07,EWAS_Hit:smoking:27651444:2.61686837635828e-05,EWAS_Hit:smoking:31536415:5.21e-12,EWAS_Hit:smoking:31536415:5.2e-12,EWAS_Hit:tissue:30602389:3.9e-146
cg00155435_BC21	Other
cg00155531_BC11	Other
cg00155574_BC21	ENCODE_CRE:dELS
cg00155727_BC11	Other
cg00155732_TC21	EWAS_Hit:age:33450751:1.3e-09,EWAS_Hit:age:33450751:7.8e-05,EWAS_Hit:alcohol consumption:31789449:2.2e-05,EWAS_Hit:alcohol consumption:31789449:5.7e-07,EWAS_Hit:exercise:25484259:6.29e-05,EWAS_Hit:meqtl_hawe_na:NA:NA,EWAS_Hit:smoking:31536415:6e-06,EWAS_Hit:tissue:30602389:5.3e-14
cg00155879_BC21	EWAS_Hit:age:33450751:0,EWAS_Hit:age:33450751:3e-14,EWAS_Hit:alcohol consumption:31789449:3.1e-05,EWAS_Hit:gestational age:30966880:3.74e-09,EWAS_Hit:gestational age:30966880:3.7e-09,EWAS_Hit:gestational age:33564054:3.9e-07,EWAS_Hit:meqtl_20221117_meqtls.tsv:NA:NA,EWAS_Hit:sex:33450751:2.8e-10,EWAS_Hit:smoking:31536415:1.9e-05,EWAS_Hit:tissue:30602389:2.5e-103
cg00155882_BC11	EWAS_Hit:age:33450751:0,EWAS_Hit:age:33450751:1e-05,EWAS_Hit:maternal perfluoroalkyl substance exposure:29544137:0.000592,EWAS_Hit:paternal uniparental disomy:33513760:NA,EWAS_Hit:tissue:30602389:2.7e-09,IntermediateMethS
cg00155893_BC21	Brain_Signature:Inh_MGE_UNC5B_CHRM3.in.All-hyper
cg00156001_BC21	EWAS_Hit:age:33450751:0,EWAS_Hit:age:33450751:2.1e-11,EWAS_Hit:age:33450751:2e-20,EWAS_Hit:alzheimers disease braak stage:33257653:7.7e-05,EWAS_Hit:tissue:30602389:8e-75
cg00156187_BC21	Loyfer_Tissue_Signature:Coronary.Artery.Smooth.Muscle.in.Smooth.Muscle-Hypo
cg00156194_TC21	EWAS_Hit:age:33450751:2.5e-05,EWAS_Hit:age:33450751:2e-09,EWAS_Hit:atopy:30584054:2.83e-08,EWAS_Hit:maternal cadmium exposure:23644563:2.02999990506214e-06,EWAS_Hit:tissue:30602389:6.1e-06
cg00156232_BC21	Other
cg00156396_TC21	SoloWCGW
cg00156427_TC21	EWAS_Hit:age*sex:33450751:1.3e-05,EWAS_Hit:age:33450751:1.3e-08,EWAS_Hit:age:33450751:7.7e-05,EWAS_Hit:down syndrome:29601581:0.000317541,EWAS_Hit:down syndrome:31843015:1.83e-05,EWAS_Hit:gestational age:27717397:2.41e-05,EWAS_Hit:gestational age:27717397:4.19e-05,EWAS_Hit:gestational age:33564054:1.2e-12,EWAS_Hit:sex:33450751:2.9e-06,EWAS_Hit:smoking:27651444:0.0368128281525128,EWAS_Hit:smoking:…
cg00156433_TC21	ENCODE_CRE:dELS
cg00156473_BC11	Other
cg00156497_TC21	EWAS_Hit:ancestry:31399127:NA,EWAS_Hit:leukoaraiosis (la):29875652:NA,EWAS_Hit:marioni-mrs-missing_na:NA:NA
cg00156551_BC21	EWAS_Hit:marioni-mrs-missing_na:NA:NA,EWAS_Hit:tissue:30602389:2.3e-116
cg00156633_BC21	EWAS_Hit:age:33450751:2.3e-07,EWAS_Hit:rheumatoid arthritis:23334450:5.6e-09,EWAS_Hit:tissue:30602389:3.1e-111,EWAS_Hit:tissuesignature_moss_colon_epithelial_cells:NA:NA
cg00156769_TC21	Other
cg00156802_TC21	EWAS_Hit:autistic trait:31346403:5.35e-05,EWAS_Hit:autistic traits:31346403:5.3e-05
cg00156948_TC21	EWAS_Hit:age:33450751:1.5e-09,EWAS_Hit:age:33450751:3.1e-12,EWAS_Hit:age:33450751:4.8e-05,EWAS_Hit:asthma:27942592:7e-06,EWAS_Hit:carboplatin treatment:29229600:NA,EWAS_Hit:hiv infection:27105112:3.43e-07,EWAS_Hit:meqtl_hawe_na:NA:NA
cg00156995_BC21	ENCODE_CRE:pELS,EWAS_Hit:age 4 vs age 0:28056824:1.66e-142,EWAS_Hit:age:25282492:2.3e-05,EWAS_Hit:age:33450751:0,EWAS_Hit:aging:29064478:5.39e-121,EWAS_Hit:aging:29754148:NA,EWAS_Hit:aging:30626398:5.2596e-11,EWAS_Hit:alcohol consumption:30938765:0.025,EWAS_Hit:alcohol consumption:31789449:3.9e-05,EWAS_Hit:alcohol consumption:31789449:4e-07,EWAS_Hit:alcohol consumption:31789449:6.8e-06,EWAS_Hit:f…
cg00157016_TC21	EWAS_Hit:age:33450751:2.4e-06,EWAS_Hit:age:33450751:3.2e-09,EWAS_Hit:atherosclerosis:25091541:2.01e-09,EWAS_Hit:sex:33450751:8.4e-05,EWAS_Hit:tissue:30602389:1e-91
cg00157028_BC21	Other
cg00157043_TC21	EWAS_Hit:age 4 vs age 0:28056824:2.98e-08,EWAS_Hit:age:33450751:0,EWAS_Hit:sex:33450751:8.3e-07,EWAS_Hit:tissue:30602389:2.7e-138
cg00157100_TC11	Other
cg00157110_BC21	Brain_Signature:Inh_CGE_NDNF_SCN5A.in.Inh_CGE_NDNF-Hypo
cg00157169_TC11	Brain_Signature:Inh_CGE_VIP_LINGO2.in.Neu+Astro+Oligo-Hypo
cg00157195_TC21	ENCODE_CRE:dELS
cg00157199_BC11	CoRSIV,EWAS_Hit:age:33450751:1.4e-07,EWAS_Hit:age:33450751:5.4e-10,EWAS_Hit:crohn's disease:27886173:4.6e-05,EWAS_Hit:gender:26553366:2.07e-10,EWAS_Hit:inflammatory bowel disease:27886173:8.6e-06,EWAS_Hit:sex:26500701:4.36e-29,EWAS_Hit:sex:26500701:6.42e-106,EWAS_Hit:sex:26500701:8.39e-06,EWAS_Hit:sex:26553366:2.07e-10,EWAS_Hit:sex:33450751:0,EWAS_Hit:ulcerative colitis:27886173:1.7e-05
cg00157277_TC21	Other
cg00157368_BC21	Loyfer_Tissue_Signature:Kidney.Glomerular.Podocytes.in.Kidney.Epithelial-Hyper
cg00157456_BC11	EWAS_Hit:age:33450751:2.5e-10,EWAS_Hit:hiv infection:27105112:3.2e-06,EWAS_Hit:marioni-mrs-missing_na:NA:NA,EWAS_Hit:rheumatoid arthritis:23334450:3.75e-13
cg00157515_BC11	EWAS_Hit:aging:31739726:6.82e-10
cg00157515_BC12	EWAS_Hit:aging:31739726:6.82e-10
cg00157572_BC21	EWAS_Hit:age:33450751:0,EWAS_Hit:age:33450751:2.3e-10,EWAS_Hit:age:33450751:7.6e-07,EWAS_Hit:age:33450751:9.3e-19,EWAS_Hit:aging:31739726:5.14e-07,EWAS_Hit:kashin-beck disease (kbd):28818737:4.9e-05,EWAS_Hit:tissue:30602389:5.2e-73
cg00157645_BC11	Other
cg00157681_BC21	Other
cg00157760_BC21	CoRSIV
cg00157761_BC21	CoRSIV
cg00157763_TC11	CoRSIV
cg00157853_BC11	ENCODE_CRE:dELS
cg00157963_TC21	EWAS_Hit:polybrominated biphenyl exposure:30676242:6.9e-08
cg00157983_TC21	Other
cg00158122_BC11	EWAS_Hit:age*sex:33450751:2.9e-06,EWAS_Hit:asthma:27942592:1.89e-05,EWAS_Hit:maternal smoking:31536415:0.0002189,EWAS_Hit:meqtl_hawe_na:NA:NA,EWAS_Hit:myalgic encephalomyelitis/chronic fatigue syndrome:29692205:NA,EWAS_Hit:sex:33450751:1.2e-11,EWAS_Hit:tissue:30602389:1.5e-15
cg00158128_TC21	EWAS_Hit:allergic asthma:31300640:1.08e-05,EWAS_Hit:atopic asthma:32381493:5.01e-06,EWAS_Hit:fractional exhaled nitric oxide:31300640:3.59e-14
cg00158333_TC21	EWAS_Hit:age:25404168:3.07e-10,EWAS_Hit:age:25404168:5.99e-07,EWAS_Hit:age:31426852:6.1e-09,EWAS_Hit:age:33450751:0,EWAS_Hit:age:33450751:5.2e-203,EWAS_Hit:age:33450751:6.9e-110,EWAS_Hit:aging:28603561:6.78e-05,EWAS_Hit:aging:30626398:7.27748e-11,EWAS_Hit:aging:31739726:2.03e-08,EWAS_Hit:asthma:27942592:9.17e-05,EWAS_Hit:body mass index (bmi):26823690:0.00034200001391582,EWAS_Hit:tissue:30602389:…
cg00158530_BC21	EWAS_Hit:age:33450751:1.8e-08,EWAS_Hit:meqtl_20221117_meqtls.tsv:NA:NA,EWAS_Hit:meqtl_hawe_na:NA:NA,EWAS_Hit:multiple sclerosis:30479356:NA,EWAS_Hit:papuan ancestry:32453742:6e-05
cg00158539_BC11	EWAS_Hit:age:33450751:1.3e-09,EWAS_Hit:age:33450751:4.4e-16,EWAS_Hit:sex:26500701:9.72e-06,EWAS_Hit:sex:33450751:0,EWAS_Hit:tissue:30602389:3.5e-09,EWAS_Hit:tissuesignature_ec-neuron:NA:NA,EWAS_Hit:tissuesignature_moss_cortical_neurons:NA:NA
cg00158683_TC11	EWAS_Hit:childhood stress:30018309:NA,EWAS_Hit:inflamed crohn's disease (cd):32251296:NA,EWAS_Hit:sex:26500701:5.03e-07,EWAS_Hit:sex:33450751:2.3e-13,EWAS_Hit:tissue:30602389:2e-21
cg00158711_TC11	Loyfer_Tissue_Signature:Pancreas.Alpha.in.Pancreatic.Islet-Hyper
cg00158712_TC21	Loyfer_Tissue_Signature:Pancreas.Alpha.in.Pancreatic.Islet-Hyper
cg00158713_BC21	Loyfer_Tissue_Signature:Pancreas.Alpha.in.Pancreatic.Islet-Hyper
cg00158770_TC21	ENCODE_CRE:dELS,EWAS_Hit:breastfeeding duration:31744183:3.7e-05,EWAS_Hit:breastfeeding:31744183:4.1e-05,EWAS_Hit:fetal vs adult liver:25282492:5.64e-39,EWAS_Hit:gene expression of affymetrix id: 3126504 (gene symbol: csgalnact1),EWAS_Hit:gestational age:27717397:2.56e-09,EWAS_Hit:multiple sclerosis:30479356:NA,EWAS_Hit:myalgic encephalomyelitis/chronic fatigue syndrome:29692205:NA,EWAS_Hit:prima…
cg00158837_BC11	Brain_Signature:NonN_Oligo_MBP.in.Astro+Oligo-Hypo
cg00158843_BC21	Brain_Signature:Inh_MGE_PVALB_UTRN.in.Inh_MGE_PVALB-Hyper
cg00159060_BC21	Brain_Signature:Inh_CGE_LAMP5_PLD5.in.Inh_CGE_LAMP5-Hyper
cg00159230_BC21	EWAS_Hit:ehr_mrs_ucla_other/unspecified_disorders_of_metabolism:NA:NA
cg00159243_TC11	EWAS_Hit:age:25282492:1.8e-05,EWAS_Hit:age:33450751:0,EWAS_Hit:birth weight:33564054:1e-08,EWAS_Hit:body mass index:31510868:1.4e-15,EWAS_Hit:body mass index:31510868:1.7e-10,EWAS_Hit:c-reactive protein:27955697:8.22e-09,EWAS_Hit:crohn's disease (cd):30779925:1.4e-06,EWAS_Hit:crohn's disease:27886173:7.7e-07,EWAS_Hit:crohn's disease:30779925:1.4e-06,EWAS_Hit:crohn's disease:30779925:1.7e-06,EWAS_…
cg00159289_TC21	EWAS_Hit:age:33450751:0,EWAS_Hit:marioni-mrs-missing_na:NA:NA,EWAS_Hit:preeclampsia:31230546:3.3e-05,EWAS_Hit:sex:26500701:5.02e-07,EWAS_Hit:sex:33450751:0,EWAS_Hit:tissue:30602389:1.4e-50
cg00159439_BC21	EWAS_Hit:age:33450751:0,EWAS_Hit:age:33450751:3.9e-05,EWAS_Hit:meqtl_hawe_na:NA:NA,EWAS_Hit:smoking (newborn):27040690:0.0465985860752965,EWAS_Hit:systemic lupus erythematosus (sle):29437559:2.2e-94,EWAS_Hit:systemic lupus erythematosus (sle):31428085:2.16e-94
cg00159523_TC11	EWAS_Hit:age*sex:33450751:6.7e-12,EWAS_Hit:age:23177740:3.2e-05,EWAS_Hit:age:33450751:0,EWAS_Hit:age:33450751:1.5e-43,EWAS_Hit:ancestry:30563547:2.04e-05,EWAS_Hit:gestational age:27717397:5.94e-05,EWAS_Hit:gestational age:27717397:9.22e-10,EWAS_Hit:maternal smoking in pregnancy:27040690:2.77e-09,EWAS_Hit:maternal smoking:31536415:2.77e-09,EWAS_Hit:prenatal smoke exposure:31536415:2.8e-09,EWAS_Hit…
cg00159666_BC21	SoloWCGW
cg00159875_TC21	ENCODE_CRE:dELS,EWAS_Hit:smoking:31910897:7.1e-05
cg00159888_TO11	BLUEPRINT_Signature:Monocyte.Classical.in.CordBlood-Hyper
cg00160039_TC21	ENCODE_CRE:dELS
cg00160147_BC11	Brain_Signature:Inh_CGE_LAMP5_CLSTN2.in.Inh_CGE_LAMP5-Hypo
cg00160149_BC11	Other
cg00160260_TC21	ENCODE_CRE:dELS,EWAS_Hit:aging:30626398:1.15318e-09,EWAS_Hit:blood_deconvolution_extended_from_lucas_na:NA:NA
cg00160260_TC22	ENCODE_CRE:dELS,EWAS_Hit:aging:30626398:1.15318e-09,EWAS_Hit:blood_deconvolution_extended_from_lucas_na:NA:NA
cg00160331_TC11	CoRSIV
cg00160505_BC21	EWAS_Hit:meqtl_hawe_na:NA:NA,EWAS_Hit:rheumatoid arthritis:23334450:1.13e-11,EWAS_Hit:tissue:30602389:7.9e-117
cg00160522_BC11	EWAS_Hit:age:33450751:2.5e-19,EWAS_Hit:age:33450751:5.5e-35,EWAS_Hit:insulin resistance:30792424:5.24e-05,EWAS_Hit:tissue:30602389:1.4e-08
cg00160670_BC21	Other
cg00160810_BC11	Other
cg00160981_TC21	EWAS_Hit:age:33450751:1.8e-15,EWAS_Hit:age:33450751:7.5e-06,EWAS_Hit:fetal vs adult liver:25282492:1.1e-25,EWAS_Hit:hiv infection:27105112:4.12e-06,EWAS_Hit:m00054_tryptophan:24014485:2.4e-10,EWAS_Hit:m00054_tryptophan:24014485:4.2e-10,EWAS_Hit:multiple sclerosis:30479356:NA,EWAS_Hit:psoriasis:30092825:7.99e-13,EWAS_Hit:tissue:30602389:4.9e-81
cg00161124_TC21	EWAS_Hit:age:23177740:3.4e-08,EWAS_Hit:age:30291105:1.7e-05,EWAS_Hit:age:33450751:1.2e-08,EWAS_Hit:fetal vs adult liver:25282492:8.19e-40,EWAS_Hit:hippocampus volume:31811260:6.72e-06,EWAS_Hit:thalamus volume:31811260:6.7e-06,EWAS_Hit:tissue:30602389:3.9e-139
cg00161238_BC11	IntermediateMeth
cg00161515_BC21	EWAS_Hit:age:33450751:7.1e-06,EWAS_Hit:child abuse:23332324:3.6e-08,EWAS_Hit:hiv infection:27105112:2.29e-05,EWAS_Hit:rheumatoid arthritis:23334450:1.02e-07,EWAS_Hit:tissue:30602389:5.7e-07
cg00161556_TC21	EWAS_Hit:gene expression of affymetrix id: 3322958 (gene symbol: zdhhc13)
cg00161556_TC22	EWAS_Hit:gene expression of affymetrix id: 3322958 (gene symbol: zdhhc13)
cg00161556_TC23	EWAS_Hit:gene expression of affymetrix id: 3322958 (gene symbol: zdhhc13)
cg00161683_BC21	EWAS_Hit:age:33450751:0,EWAS_Hit:age:33450751:8.7e-07,EWAS_Hit:hepatitis b virus (hbv)-related liver disease progression:32513305:NA,EWAS_Hit:juice consumption:28708104:0.00053918699268251,EWAS_Hit:maternal alcohol consumption:29172695:0.0008549999911338,EWAS_Hit:meqtl_hawe_na:NA:NA,EWAS_Hit:tissue:30602389:3.4e-114
cg00161791_BC21	EWAS_Hit:age:33450751:0,EWAS_Hit:age:33450751:5.2e-12,EWAS_Hit:alcohol consumption per day:27843151:5.49e-07,EWAS_Hit:alcohol consumption:31789449:1.5e-08,EWAS_Hit:alcohol consumption:31789449:2.3e-08,EWAS_Hit:alcohol consumption:31789449:4.76072e-10,EWAS_Hit:alcohol consumption:31789449:4.8e-10,EWAS_Hit:down syndrome:29601581:0.00011014,EWAS_Hit:down syndrome:31843015:4.19e-06,EWAS_Hit:gestation…
cg00161811_TC11	Other
cg00161993_BC21	BLUEPRINT_Signature:TCell.CD8.Memory.Effector.in.TCell.CD8-Hypo
cg00162001_BC21	EWAS_Hit:age:33450751:0,EWAS_Hit:age:33450751:2.9e-08,EWAS_Hit:inflammatory bowel disease:32281463:3.47e-10,EWAS_Hit:meqtl_hawe_na:NA:NA,EWAS_Hit:tissue:30602389:4.1e-44
cg00162064_TC21	EWAS_Hit:age 4 vs age 0:28056824:2.4e-130,EWAS_Hit:age:33450751:0,EWAS_Hit:aging:29064478:1.55e-86,EWAS_Hit:aging:30626398:1.84221e-10,EWAS_Hit:asthma:27942592:3.17e-07,EWAS_Hit:birth weight:31015461:1.37e-12,EWAS_Hit:birthweight:31015461:1.4e-09,EWAS_Hit:birthweight:31015461:1.4e-12,EWAS_Hit:down syndrome:31843015:2.39e-11,EWAS_Hit:gestational age:25650246:8.49e-09,EWAS_Hit:gestational age:27717…
cg00162348_BC21	EWAS_Hit:age:33450751:1.8e-07,EWAS_Hit:age:33450751:1e-08,EWAS_Hit:type 2 diabetes:33622391:6.6e-06
cg00162361_TC21	EWAS_Hit:smoking:33593402:1.1e-15,EWAS_Hit:smoking:33593402:2.3e-08
cg00162447_BC11	Loyfer_Tissue_Signature:Small.int.Epithelial.in.All-Hypo
cg00162643_BC21	EWAS_Hit:age:33450751:8.4e-07,EWAS_Hit:gestational diabetes mellitus:29461653:9.74e-06,EWAS_Hit:rheumatoid arthritis:23334450:1.29e-10
cg00162806_BC21	EWAS_Hit:age:33450751:0,EWAS_Hit:alzheimer's disease (ad):33257653:1.84e-10,EWAS_Hit:alzheimers disease braak stage:33257653:1.8e-10,EWAS_Hit:birthweight:31015461:9.2e-07,EWAS_Hit:gestational age:27717397:1.02e-21,EWAS_Hit:gestational age:27717397:9.71e-21,EWAS_Hit:gestational age:30966880:3.63e-08,EWAS_Hit:gestational age:30966880:3.6e-08,EWAS_Hit:gestational age:33564054:1.3e-25,EWAS_Hit:psoria…
cg00162929_TC21	Other
cg00162952_BC11	CoRSIV,EWAS_Hit:age:33450751:1.3e-12,EWAS_Hit:hiv infection:27105112:4.02e-12,EWAS_Hit:sex:33450751:1.2e-07
cg00163006_BC21	EWAS_Hit:inflamed crohn's disease (cd):32251296:NA
cg00163095_TC21	IntermediateMeth
cg00163199_BC21	EWAS_Hit:age:23177740:1.6e-05,EWAS_Hit:age:33450751:0,EWAS_Hit:age:33450751:3.5e-05,EWAS_Hit:ageing:25888029:1.88e-27,EWAS_Hit:meqtl_hawe_na:NA:NA,EWAS_Hit:sex:33450751:1.6e-10,EWAS_Hit:tissue:30602389:1.2e-89
cg00163365_TC21	EWAS_Hit:age:33450751:0,EWAS_Hit:age:33450751:1.9e-08,EWAS_Hit:chronic beryllium disease:30141971:7.21e-05,EWAS_Hit:fetal vs adult liver:25282492:2.49e-40,EWAS_Hit:hormone therapy:30821641:1.8e-05,EWAS_Hit:kidney disease:25850930:2.50000003337858e-11,EWAS_Hit:rheumatoid arthritis:23334450:9.07e-16,EWAS_Hit:tissue:30602389:1.7e-85
cg00163372_TC11	EWAS_Hit:age:33450751:0,EWAS_Hit:age:33450751:9.8e-20,EWAS_Hit:alcohol consumption per day:27843151:5.41e-07,EWAS_Hit:alcohol consumption:31789449:1.18911e-10,EWAS_Hit:alcohol consumption:31789449:1.2e-10,EWAS_Hit:alcohol consumption:31789449:3.5e-07,EWAS_Hit:alcohol consumption:31789449:6.5e-06,EWAS_Hit:asthma:27942592:6.55e-05,EWAS_Hit:birthweight:31015461:2.6e-05,EWAS_Hit:fasting insulin:31197…
cg00163472_TC21	Other
cg00163549_TC21	EWAS_Hit:age:33450751:0,EWAS_Hit:age:33450751:2.2e-10,EWAS_Hit:gestational age:27717397:2.33e-05,EWAS_Hit:gestational age:33564054:8.6e-05,EWAS_Hit:hiv infection:27105112:4.1e-05,EWAS_Hit:sex:26500701:2.04e-12,EWAS_Hit:smoking:27651444:0.0045572347782788,EWAS_Hit:smoking:27651444:8.3e-05,EWAS_Hit:smoking:31536415:3.6e-05,EWAS_Hit:smoking:31552803:8.1e-06,EWAS_Hit:smoking:33739972:NA,EWAS_Hit:tiss…
cg00163650_TC21	ENCODE_CRE:dELS
cg00163967_BC11	Brain_Signature:Inh_MGE_B3GAT2_PCDH7.in.Inh_MGE-Hyper
cg00164301_BC11	EWAS_Hit:age:33450751:0
cg00164317_BC11	BLUEPRINT_Signature:Neutrophil.in.BoneMarrow-Hypo
cg00164318_BC21	BLUEPRINT_Signature:Myeloid.in.BoneMarrow-Hypo
cg00164641_TC21	EWAS_Hit:gestational age:25650246:2.48e-15,EWAS_Hit:tissue:30602389:4.4e-05,EWAS_Hit:tissuesignature_neuvsnonneugse41826_neuron.vs.glia:NA:NA
cg00164659_TC21	CpG_ATAC_correlation:-
cg00164894_BC21	EWAS_Hit:age:33450751:4.5e-07,EWAS_Hit:alcohol consumption:22514556:6.3e-06,EWAS_Hit:hiv infection:27105112:4.94e-06,EWAS_Hit:hypertensive disorders of pregnancy:31230546:2e-05,EWAS_Hit:maternal hypertensive disorders in pregnancy:31230546:1.99e-05,EWAS_Hit:rheumatoid arthritis (ra):30176915:2.15e-05,EWAS_Hit:tissue:30602389:4.1e-22
cg00164896_BC21	EWAS_Hit:down syndrome:31843015:5.41e-07
cg00164997_TC21	EWAS_Hit:alzheimers disease braak stage:33257653:3.9e-06,EWAS_Hit:fetal vs adult liver:25282492:1.73e-23,EWAS_Hit:gestational age:25650246:6.36e-13,EWAS_Hit:gestational age:33564054:4.2e-12,EWAS_Hit:hepatitis b virus (hbv)-related liver disease progression:32513305:NA,EWAS_Hit:hiv infection:27105112:3.41e-05,EWAS_Hit:meqtl_hawe_na:NA:NA,EWAS_Hit:psoriasis:30092825:5.52e-09,EWAS_Hit:tissue:3060238…
cg00165121_TC21	Brain_Signature:Inh_CGE_VIP_AFAP1L2.in.All-hypo,EWAS_Hit:age:33450751:0,EWAS_Hit:age:33450751:4.9e-06,EWAS_Hit:age:33450751:4e-13,EWAS_Hit:maternal body mass index:29016858:1.7e-08,EWAS_Hit:nitrogen dioxide exposure:29410382:1.7e-08,EWAS_Hit:rheumatoid arthritis:23334450:2.89e-11,EWAS_Hit:spine bone mineral content:NA:6.2e-05,EWAS_Hit:tissue:30602389:1.4e-24
cg00165394_BC21	EWAS_Hit:age 4 vs age 0:28056824:1.5e-29,EWAS_Hit:age:33450751:0,EWAS_Hit:fasting glucose:31197173:4.7e-05,EWAS_Hit:fasting glucose:31197173:6.4e-05,EWAS_Hit:gestational age:27717397:2.02e-07,EWAS_Hit:gestational age:27717397:6.42e-10,EWAS_Hit:gestational age:33564054:3e-06,EWAS_Hit:meqtl_hawe_na:NA:NA,EWAS_Hit:sex:33450751:1.2e-05,EWAS_Hit:smoking:31536415:1.84e-09,EWAS_Hit:smoking:31536415:1.8e…
cg00165619_BC21	EWAS_Hit:hiv infection:27105112:2.76e-15,EWAS_Hit:schizophrenia:33279932:1.1e-09,EWAS_Hit:schizophrenia:33279932:2.5e-08
cg00165994_TC21	EWAS_Hit:age:33450751:0,EWAS_Hit:age:33450751:3.3e-05,EWAS_Hit:marioni-mrs-missing_na:NA:NA,EWAS_Hit:tissue:30602389:8.9e-07
cg00166084_BC11	Other
cg00166191_BC21	Other
cg00166203_TC21	5hmC:ovary-Hyper
cg00166216_BC11	EWAS_Hit:age 4 vs age 0:28056824:2.91e-52,EWAS_Hit:age*sex:33450751:5.2e-06,EWAS_Hit:age:33450751:0,EWAS_Hit:age:33450751:1.4e-10,EWAS_Hit:age:33450751:3.4e-07,EWAS_Hit:age:33450751:8.7e-63,EWAS_Hit:aging:29754148:NA,EWAS_Hit:aging:30626398:5.01026e-10,EWAS_Hit:alcohol consumption per day:27843151:4.26e-06,EWAS_Hit:alcohol consumption:31789449:1.4e-14,EWAS_Hit:alcohol consumption:31789449:1.9e-09…
cg00166335_TO11	BLUEPRINT_Signature:Monocyte.Classical.in.CordBlood-Hypo
cg00166600_TC21	ENCODE_CRE:dELS
cg00166722_BC11	EWAS_Hit:cholesterol esters in small hdl:NA:1.4e-05,EWAS_Hit:free cholesterol to total lipids ratio in small hdl:NA:1.9e-05,EWAS_Hit:phospholipids to total lipids ratio in small hdl:NA:1.4e-05,EWAS_Hit:sex:33450751:0,EWAS_Hit:tissue:30602389:6.8e-57
cg00166807_TC21	ENCODE_CRE:dELS
cg00166836_BC11	EWAS_Hit:age:33450751:1.7e-06,EWAS_Hit:age:33450751:1e-08,EWAS_Hit:age:33450751:8.2e-19,EWAS_Hit:ehr_mrs_ucla_hematopoietic_growth_factors:NA:NA,EWAS_Hit:prenatal arsenic exposure:25304211:0.00037847101339139,EWAS_Hit:tissue:30602389:3.7e-13
cg00166836_BC12	EWAS_Hit:age:33450751:1.7e-06,EWAS_Hit:age:33450751:1e-08,EWAS_Hit:age:33450751:8.2e-19,EWAS_Hit:ehr_mrs_ucla_hematopoietic_growth_factors:NA:NA,EWAS_Hit:prenatal arsenic exposure:25304211:0.00037847101339139,EWAS_Hit:tissue:30602389:3.7e-13
cg00166915_BC21	EWAS_Hit:age:33450751:0,EWAS_Hit:age:33450751:2.1e-11,EWAS_Hit:age:33450751:9e-09,EWAS_Hit:maternal body mass index:29016858:1.7e-08,EWAS_Hit:multiple sclerosis:24270187:5.23e-05,EWAS_Hit:nitrogen dioxide exposure:29410382:1.7e-08,EWAS_Hit:tissue:30602389:2.5e-44
cg00167041_TC21	EWAS_Hit:tissuesignature_kidney.hypo:NA:NA
cg00167107_BC21	BLUEPRINT_Signature:TCell.CD8.Memory.Effector.Terminal.in.All-Hypo
cg00167158_BC21	EWAS_Hit:age:33450751:1.9e-07,EWAS_Hit:age:33450751:2e-07,EWAS_Hit:sex:33450751:1.7e-05,EWAS_Hit:tissue:30602389:2.2e-118
cg00167275_TC11	EWAS_Hit:age:33450751:2.3e-21,EWAS_Hit:aging:28603561:1.64e-06,EWAS_Hit:cerebral palsy:31035542:NA,EWAS_Hit:child abuse:23332324:5e-08,EWAS_Hit:gender:30646953:1.03e-14,EWAS_Hit:gender:30646953:2.22e-15,EWAS_Hit:gender:31739726:1.48e-61,EWAS_Hit:gender:31739726:9.24e-85,EWAS_Hit:low birth weight:33070807:NA,EWAS_Hit:multiple sclerosis:30479356:NA,EWAS_Hit:sex:33450751:0,EWAS_Hit:tissue:30602389:2…
cg00167301_TC21	Other
cg00167681_BC21	EWAS_Hit:blood lipids level:31910897:2.61e-05,EWAS_Hit:low density lipoprotein cholesterol:31910897:2.6e-05
cg00167783_BC21	EWAS_Hit:epitoc2-hypoclock-missing_na:NA:NA,EWAS_Hit:rheumatoid arthritis:23334450:6.62e-10,EWAS_Hit:sex:33450751:8e-05,EWAS_Hit:tissue:30602389:1.8e-07
cg00167916_BC21	EWAS_Hit:age:33450751:6.9e-05,EWAS_Hit:age:33450751:8.4e-06,EWAS_Hit:behcet's disease:30863869:8.52e-06,EWAS_Hit:primary sjogrens syndrome:26857698:3.37e-08,EWAS_Hit:rheumatoid arthritis (ra):30176915:5.86e-08,EWAS_Hit:schizophrenia:27572077:4.46e-05,EWAS_Hit:tissue:30602389:5.4e-27
cg00168032_TC21	EWAS_Hit:age:33450751:1.1e-14,EWAS_Hit:age:33450751:2e-05,EWAS_Hit:atherosclerosis:25091541:2.91e-10,EWAS_Hit:sex:33450751:3.9e-05,EWAS_Hit:tissue:30602389:1.5e-81
cg00168128_BC11	ENCODE_CRE:dELS
cg00168144_BC11	ENCODE_CRE:dELS
cg00168205_BC21	EWAS_Hit:schizophrenia:26619358:5.34999990975393e-08,EWAS_Hit:tissue:30602389:4.3e-05
cg00168240_BC21	EWAS_Hit:age:33450751:9.3e-15,EWAS_Hit:hiv infection:27105112:1.51e-08,EWAS_Hit:il-13 treatment:26474238:7.15e-05,EWAS_Hit:maternal body mass index:29016858:1.8e-08,EWAS_Hit:maternal overweight/obesity:29016858:9.9e-08,EWAS_Hit:nitrogen dioxide exposure:29410382:1.8e-08,EWAS_Hit:tissue:30602389:3.8e-19
cg00168301_BC11	ENCODE_CRE:dELS
cg00168439_BC21	EWAS_Hit:age:33450751:5.4e-05,EWAS_Hit:epitoc2-hypoclock-missing_na:NA:NA
cg00168459_BC21	EWAS_Hit:ancestry:30563547:8.23e-12,EWAS_Hit:myalgic encephalomyelitis/chronic fatigue syndrome:30036399:3.31e-05
cg00168694_TC21	EWAS_Hit:age:33450751:0,EWAS_Hit:age:33450751:1.2e-11,EWAS_Hit:age:33450751:2.3e-05,EWAS_Hit:air pollution (no2):29410382:0.00011700000322889,EWAS_Hit:crohn's disease (cd):27279921:1.67e-05,EWAS_Hit:down syndrome:29601581:6.7e-05,EWAS_Hit:gestational age:27717397:4.57e-10,EWAS_Hit:m32388_dodecanedioate:24014485:5.1e-11,EWAS_Hit:m32388_dodecanedioate:24014485:9.4e-11,EWAS_Hit:maternal depression:2…
cg00168942_BC21	EWAS_Hit:age 4 vs age 0:28056824:9.01e-51,EWAS_Hit:age:23177740:4.5e-10,EWAS_Hit:age:28811542:1.96e-18,EWAS_Hit:age:33450751:0,EWAS_Hit:age:33450751:1.2e-14,EWAS_Hit:age:33450751:4.6e-05,EWAS_Hit:aging:24138928:NA,EWAS_Hit:aging:24287154:3.2900000672497e-22,EWAS_Hit:aging:25663950:4.39999991996842e-09,EWAS_Hit:aging:31739726:2.09e-07,EWAS_Hit:aging:33276343:4.9186e-125,EWAS_Hit:ancestry:30563547:…
cg00168981_TC11	ENCODE_CRE:dELS
cg00169122_TC21	EWAS_Hit:age:33450751:0,EWAS_Hit:maternal smoking in pregnancy:27040690:4.58e-06,EWAS_Hit:maternal smoking in pregnancy:27040690:7.31e-10,EWAS_Hit:maternal smoking in pregnancy:27040690:9.32e-12,EWAS_Hit:maternal smoking:27040690:7.31e-10,EWAS_Hit:maternal smoking:31536415:4.58e-06,EWAS_Hit:prenatal smoke exposure:31536415:4.6e-06,EWAS_Hit:sex:26500701:5.93e-12,EWAS_Hit:sex:33450751:2.9e-05,EWAS_…
cg00169139_BC21	ENCODE_CRE:dELS
cg00169169_BC21	Other
cg00169184_TC21	BLUEPRINT_Signature:NKCell.in.Lymphoid-Hypo,EWAS_Hit:age:33450751:1.2e-11,EWAS_Hit:age:33450751:3.8e-10,EWAS_Hit:age:33450751:9.2e-14,EWAS_Hit:gestational age:27717397:7.91e-05,EWAS_Hit:gulf war illness:30920300:0.000169888,EWAS_Hit:smoking:27651444:0.000859586996400201,EWAS_Hit:smoking:27651444:1e-05,EWAS_Hit:smoking:31536415:1.72e-14,EWAS_Hit:smoking:31536415:1.7e-14,EWAS_Hit:tissue:30602389:9e…
[truncated: 279,807+ more rows]
