# Supplementary material for: Scalable screening of ternary-code DNA methylation dynamics associated with human traits
Source: Cell Genom. 2025 Jul 3;5(9):100929. doi: 10.1016/j.xgen.2025.100929 (PMC12534708; doi:10.1016/j.xgen.2025.100929)
Supplement: Table S3. Comparison of MSA and EPICv2 probe locations in ENCODE cis-regulatory elements and chromatin states, related to Figure 1 [file mmc4.xlsx]

## Sheet: Sheet 1
Supplemental Table S3: Comparison of MSA and EPICv2 probe locations in ENCODE cis-regulatory elements and chromatin states, related to Figure 1
Group	Feature	EPICv2	MSA
ENCODE	CTCF-only,CTCF-bound	875	336
ENCODE	DNase-H3K4me3	466	179
ENCODE	DNase-H3K4me3,CTCF-bound	736	174
ENCODE	PLS	3425	977
ENCODE	PLS,CTCF-bound	18396	3580
ENCODE	dELS	11316	4827
ENCODE	dELS,CTCF-bound	14022	3729
ENCODE	pELS	6801	2488
ENCODE	pELS,CTCF-bound	16560	3170
ChromHMM	0_GapArtf1	250	55
ChromHMM	10_HET3	110	17
ChromHMM	11_HET4	79	10
ChromHMM	12_HET5	326	106
ChromHMM	13_HET6	630	168
ChromHMM	14_HET7	511	132
ChromHMM	15_HET8	599	128
ChromHMM	16_HET9	275	105
ChromHMM	17_ReprPC1	2277	904
ChromHMM	18_ReprPC2	1129	251
ChromHMM	19_ReprPC3	990	232
ChromHMM	1_GapArtf2	86	43
ChromHMM	20_ReprPC4	1353	197
ChromHMM	21_ReprPC5	2430	548
ChromHMM	22_ReprPC6	2344	400
ChromHMM	23_ReprPC7	3612	712
ChromHMM	24_ReprPC8	331	58
ChromHMM	25_ReprPC9	507	82
ChromHMM	26_Acet1	753	171
ChromHMM	27_Acet2	912	185
ChromHMM	28_Acet3	1067	159
ChromHMM	29_Acet4	998	191
ChromHMM	2_GapArtf3	40	15
ChromHMM	30_Acet5	473	79
ChromHMM	31_Acet6	623	100
ChromHMM	32_Acet7	1843	420
ChromHMM	33_Acet8	891	146
ChromHMM	34_EnhWk1	489	76
ChromHMM	35_EnhWk2	2507	668
ChromHMM	36_EnhWk3	1475	330
ChromHMM	37_EnhWk4	888	165
ChromHMM	38_EnhWk5	573	158
ChromHMM	39_EnhWk6	962	320
ChromHMM	3_Quies1	1014	128
ChromHMM	40_EnhWk7	789	175
ChromHMM	41_EnhWk8	637	139
ChromHMM	42_EnhA1	2499	801
ChromHMM	43_EnhA2	1892	512
ChromHMM	44_EnhA3	1503	447
ChromHMM	45_EnhA4	1342	223
ChromHMM	46_EnhA5	977	175
ChromHMM	47_EnhA6	1311	298
ChromHMM	48_EnhA7	2129	779
ChromHMM	49_EnhA8	2175	1094
ChromHMM	4_Quies2	744	138
ChromHMM	50_EnhA9	1845	830
ChromHMM	51_EnhA10	1803	437
ChromHMM	52_EnhA11	912	237
ChromHMM	53_EnhA12	1862	327
ChromHMM	54_EnhA13	812	126
ChromHMM	55_EnhA14	2028	446
ChromHMM	56_EnhA15	1204	189
ChromHMM	57_EnhA16	1134	159
ChromHMM	58_EnhA17	1139	249
ChromHMM	59_EnhA18	1080	267
ChromHMM	5_Quies3	2258	241
ChromHMM	60_EnhA19	1836	485
ChromHMM	61_EnhA20	244	51
ChromHMM	62_TxEnh1	566	92
ChromHMM	63_TxEnh2	884	202
ChromHMM	64_TxEnh3	951	220
ChromHMM	65_TxEnh4	2605	626
ChromHMM	66_TxEnh5	3589	734
ChromHMM	67_TxEnh6	1288	649
ChromHMM	68_TxEnh7	1913	520
ChromHMM	69_TxEnh8	1625	387
ChromHMM	6_Quies4	339	145
ChromHMM	70_TxWk1	1159	166
ChromHMM	71_TxWk2	2988	492
ChromHMM	72_Tx1	503	74
ChromHMM	73_Tx2	599	74
ChromHMM	74_Tx3	929	194
ChromHMM	75_Tx4	517	63
ChromHMM	76_Tx5	1141	140
ChromHMM	77_Tx6	552	70
ChromHMM	78_Tx7	895	105
ChromHMM	79_Tx8	1023	198
ChromHMM	7_Quies5	275	61
ChromHMM	80_TxEx1	1025	157
ChromHMM	81_TxEx2	3109	398
ChromHMM	82_TxEx3	3382	554
ChromHMM	83_TxEx4	1000	393
ChromHMM	84_znf1	258	49
ChromHMM	85_znf2	319	45
ChromHMM	86_DNase1	2388	274
ChromHMM	87_BivProm1	5077	1662
ChromHMM	88_BivProm2	4360	1737
ChromHMM	89_BivProm3	3280	998
ChromHMM	8_HET1	672	123
ChromHMM	90_BivProm4	1730	683
ChromHMM	91_PromF1	3292	952
ChromHMM	92_PromF2	3204	1273
ChromHMM	93_PromF3	6283	1340
ChromHMM	94_PromF4	8898	1303
ChromHMM	95_PromF5	5076	1522
ChromHMM	96_PromF6	1638	469
ChromHMM	97_PromF7	865	212
ChromHMM	98_TSS1	7272	918
ChromHMM	99_TSS2	5049	836
ChromHMM	9_HET2	2387	619
CGI	CGI;Island	23662	7944
CGI	CGI;OpenSea	17030	12958
CGI	CGI;Shelf	13427	3142
CGI	CGI;Shore	34741	11067
