# Supplementary material for: Scalable screening of ternary-code DNA methylation dynamics associated with human traits
Source: Cell Genom. 2025 Jul 3;5(9):100929. doi: 10.1016/j.xgen.2025.100929 (PMC12534708; doi:10.1016/j.xgen.2025.100929)
Supplement: Table S4. Nearest-neighbor reference for non-retained EPIC probes, related to Figure 1 [file mmc5.xlsx]

## Sheet: Sheet1
Supplemental Table S4: Nearest neighbor reference for non-retained EPIC probes, related to Figure 1
EPIC Probe_ID	MSA Neighbor Probe_ID	Correlation
cg16269199	cg21416157	0.390013
cg14008030	cg13869341
cg20826792	cg24491553	0.756208
cg20253340	cg12045430
cg02404219	cg12045430
cg21870274	cg27835999	0.320312
cg03130891	cg04504956	0.454024
cg04098293	cg17643238	0.512808
cg16382250	cg12045430
cg24335620	cg11607637	0.519968
cg22463138	cg12045430
cg14817997	cg24130564	0.257463
cg16162899	cg17866181
cg01803908	cg06389308	0.50145
cg17149495	cg14918593	0.616507
cg22802167	cg17866181
cg24669183	cg23275972	0.370037
cg17308840	cg03137222	0.499883
cg26679879	cg00004847	0.867784
cg22519184	cg00004847	0.857995
cg11894324	cg08477687	0.565506
cg24159721	cg27915262	0.406872
cg02288058	cg08477687	0.71066
cg15174812	cg08477687	0.556482
cg00645010	cg00004847	0.875252
cg15394630	cg05001044	0.808431
cg17501828	cg05001044	0.740298
cg18761878	cg27534567	0.820134
cg03348902	cg27534567	0.542131
cg01070250	cg27534567	0.495211
cg21996134	cg12140867	0.589999
cg07264491	cg16744885	0.393227
cg01577251	cg01014490
cg13128577	cg06434353	0.309574
cg15560884	cg17277423	0.828336
cg10037654	cg01014490	0.149806
cg14057946	cg27915254	0.16387
cg11422233	cg27914942	0.104289
cg16047670	cg27914942	0.250026
cg18263059	cg27914878	0.0789026
cg11731845	cg27914959	0.151025
cg04231937	cg00005538	0.0554435
cg04496485	cg27914878	0.171436
cg24063007	cg27915254	0.0660424
cg11380914	cg00914575	0.240575
cg10692041	cg09456797	0.557428
cg23904010	cg16731452	0.436694
cg09961319	cg04438362	0.665563
cg02339369	cg06407115	0.450345
cg17505339	cg07902857	0.632212
cg20527398	cg25827807	0.843997
cg20283468	cg07346187	0.910883
cg09499020	cg01902066	0.848094
cg16535257	cg02310103	0.734028
cg15979415	cg13166098	0.652202
cg09989996	cg23214985	0.786222
cg05887128	cg13945612	0.612678
cg11304639	cg14691569	0.853711
cg11954957	cg16736630	0.166925
cg01068023	cg05749855	0.71777
cg08167039	cg27914878	0.128361
cg20677962	cg16736630	-0.0699621
cg24699430	cg27914878	0.0981719
cg11882405	cg16736630	-0.00610442
cg22394869	cg27915190	0.0837586
cg02550592	cg22593533	0.306593
cg03213877	cg27914878	0.02565
cg19411932	cg16736630	0.0520706
cg10677828	cg00991520	0.926215
cg08939496	cg10235116	0.858891
cg21482377	cg18127023	0.858242
cg05440980	cg19840565	0.75353
cg22416599	cg18963239	0.909175
cg04747364	cg02885003	0.277883
cg26304905	cg23946319	0.49366
cg11255010	cg26120753	0.553934
cg20434134	cg01991007	0.812288
cg21301391	cg08077216	0.615364
cg25838738	cg26506947	0.696479
cg20350716	cg06386498	0.657007
cg20836817	cg13910527	0.147288
cg03289899	cg04331511	0.30753
cg01793617	cg05913341	0.785033
cg19973220	cg06365577	0.789779
cg03440891	cg05662829	0.762287
cg22714517	cg13910527	0.192082
cg00168193	cg06903325	0.527172
cg14280098	cg23175614	0.353197
cg15903280	cg25404088	0.744935
cg06325811	cg25401025	0.749675
cg08258224	cg03101294	0.751268
cg20447754	cg10735599	0.756365
cg12285627	cg16728539	0.754329
cg16619049	cg22690720	0.679359
cg23100540	cg15449998	0.593832
cg27346986	cg20468883	0.531915
cg17698174	cg20220195	0.637157
cg13832055	cg11347915	0.581035
cg02793517	cg17371294	0.388535
cg01328860	cg24008197	0.599574
cg11938958	cg15537813	0.820869
cg16364132	cg05403634	0.757932
cg05475702	cg00144637	0.796999
cg01089781	cg21858680	0.775989
cg18147296	cg05127628	0.324464
cg05597748	cg15864101	0.565531
cg00111697	cg08091315	0.6297
cg10988531	cg06177599	0.591686
cg06919059	cg15405150	0.665824
cg05321646	cg21440039	0.501151
cg24373735	cg14496315	0.616857
cg12445832	cg13938959	0.810902
cg23999112	cg13938959	0.81986
cg11527153	cg11560554	0.470271
cg27573606	cg15431721	0.402361
cg04195702	cg21354048	0.599926
cg01062849	cg13872812	0.441048
cg08128007	cg27507713	0.477586
cg23733394	cg22376856	0.464004
cg13371836	cg27914878	0.0225227
cg04407431	cg27914959	0.104509
cg13924672	cg14847502	0.62992
cg10847807	cg22496973	0.486275
cg20501011	cg17422324	0.724598
cg13565718	cg15707110	0.692158
cg01097950	cg16554981	0.63892
cg08900511	cg25938245	0.734401
cg04410003	cg06126864	0.373701
cg12726839	cg19266401	0.566552
cg04364728	cg08486507	0.501802
cg05151709	cg20466864	0.733772
cg08546707	cg14304702	0.757792
cg01782097	cg12795515	0.670808
cg20825023	cg12795515	0.676958
cg06623778	cg11851804	0.824412
cg08186992	cg17436295	0.705316
cg00613965	cg02639315	0.517685
cg18865112	cg20773915	0.727596
cg21407818	cg14205635	0.668664
cg22226438	cg15613673	0.634609
cg08029603	cg03930477	0.675447
cg16347928	cg12299991	0.649628
cg22699361	cg23623824	0.847555
cg03890988	cg25198063	0.814704
cg21786289	cg15228441	0.792356
cg12712429	cg13897241	0.688658
cg13176867	cg24256058	0.837088
cg15105996	cg25011149	0.868296
cg02565062	cg07995438	0.882421
cg19159092	cg15777760	0.81797
cg27050229	cg27914942	0.0621687
cg06931612	cg00008015	0.747562
cg01197763	cg14686357	0.794415
cg01789792	cg15665221	0.717791
cg16352085	cg21935519	0.444917
cg04839849	cg27914942	0.222912
cg25215298	cg10588679	0.494008
cg20341253	cg22285267	0.401126
cg27487046	cg07196014	0.270753
cg03735847	cg27914942	0.0851208
cg27009105	cg08319332	0.241246
cg03180780	cg27317004	0.631355
cg04531633	cg00640411	0.340437
cg09166659	cg15562399	0.28408
cg05527507	cg08653535	0.615905
cg14324200	cg18226166	0.702184
cg13856810	cg01890741	0.733731
cg02896266	cg20776947	0.817061
cg13806162	cg00008534	0.823976
cg23225454	cg00008534	0.937342
cg00976181	cg00008534	0.621907
cg10711230	cg21258002	0.798689
cg00145911	cg20788793	0.500471
cg13546858	cg00008648	0.760519
cg13692836	cg00507259	0.286155
cg06531475	cg06624358	0.751714
cg24997886	cg14156792	0.800318
cg01727431	cg14156792	0.910742
cg10146935	cg00008786	0.535995
cg05819296	cg01208537	0.606741
cg22485363	cg07172178	0.821917
cg06036236	cg00582671	0.462418
cg03521652	cg03269716	0.721409
cg13904806	cg03269716	0.714223
cg04121631	cg03269716	0.461278
cg14183444	cg27914959	0.134405
cg23440882	cg23112672	0.0740565
cg15896339	cg23112672	0.0991939
cg21801539	cg27914942	0.172802
cg02676653	cg27914877	0.110453
cg19669771	cg07596299	0.273012
cg12454161	cg13442820	0.254024
cg26477748	cg23112672	0.143681
cg09180262	cg01956158	0.258771
cg24045482	cg20659418	0.430831
cg09988062	cg10025645	0.23221
cg19724344	cg00023288	0.230692
cg10827460	cg25925058	0.603611
cg15742605	cg16729039	0.699117
cg09756115	cg15582257	0.626315
cg23731742	cg27640302	0.673777
cg24114126	cg25010805	0.527956
cg16952407	cg06182811	0.373399
cg06511482	cg13416396	0.562397
cg17153432	cg24125042	0.393705
cg00113194	cg03225235	0.541079
cg02968844	cg24886843	0.640266
cg16248916	cg01925633	0.714351
cg20322444	cg04604470	0.551605
cg07983659	cg17719458	0.493643
cg11733071	cg21368511	0.307355
cg01394461	cg00176309	0.606018
cg09555360	cg03470850	0.518805
cg07701223	cg11451977	0.274038
cg13060902	cg15296141	0.422177
cg16608242	cg10097458	0.332231
cg15684274	cg16095417	0.250203
cg16005420	rs13303010
cg02452688	rs13303010
cg21362926	rs13303010
cg23430421	rs13303010
cg24664590	rs13303010
cg08472719	rs13303010
cg03161767	rs13303010
cg10207527	rs13303010
cg04485075	rs13303010
cg16389252	rs13303010
cg19923810	rs13303010
cg25096313	rs13303010
cg13713718	cg22114309	0.49737
cg17368944	cg19698084	0.267558
cg11132698	cg16222083	0.232149
cg09789536	cg22287167	0.151185
cg26866020	cg10397063	0.249735
cg17505193	cg26799216	0.195879
cg13802035	cg23235442	0.196556
cg07582955	cg26004708	0.237975
cg16968662	cg07786370	0.556068
cg07696918	cg10146136	0.630399
cg04359978	cg09372533	0.451484
cg07236207	cg20284974	0.31003
cg08198173	cg23523458	0.886044
cg01108617	cg10949561	0.881902
cg03148373	cg02766259	0.842475
cg10644916	cg07555823	0.285249
cg01930745	cg26131204	0.340925
cg14860707	cg09522014	0.365185
cg14997037	cg04511092	0.320232
cg15648958	cg16255709	0.423265
cg03041482	cg02962422	0.373853
cg02835406	cg25742326	0.578009
cg12663811	cg19354681	0.818402
cg07390924	cg04214573	0.831797
cg10110857	cg19878148	0.902574
cg10375192	cg00718721	0.811522
cg02056921	cg04006081	0.796663
cg21832150	cg24076968	0.713409
cg06324192	cg09514366	0.824992
cg23493227	cg13884920	0.524911
cg23207077	cg26557693	0.448101
cg24396605	cg13933080	0.539487
cg22381068	cg18274480	0.408974
cg04865998	cg07195057	0.809709
cg26679367	cg04851521	0.556797
cg06818851	cg13490227	0.492877
cg10175834	cg08705958	0.625543
cg20691282	cg23045597	0.693814
cg23956473	cg00522789	0.347568
cg05505459	cg25107893	0.59545
cg23635910	cg01125463	0.572789
cg08546158	cg25107893
cg08843537	cg01666416	0.669174
cg22348654	cg06067884	0.680978
cg18166741	cg21571434	0.707092
cg22699004	cg13418417	0.57942
cg09582238	cg10513226	0.618032
cg10824915	cg23100671	0.750034
cg22599150	cg26425303	0.382341
cg20869814	cg19032699	0.644571
cg22579372	cg00095259	0.601935
cg22583825	cg20378687	0.578502
cg15526941	cg01300434	0.641175
cg10201533	cg09846987	0.617229
cg11235921	cg14784609	0.774561
cg11782208	cg04203853	0.659869
cg11143486	cg16202509	0.816622
cg00380574	cg12199972	0.737378
cg10381813	cg12199972	0.70813
cg15628028	cg11149521	0.633786
cg14350158	cg07495107	0.880033
cg03394722	cg01161877	0.656234
cg26114254	cg14602175	0.39141
cg03801109	cg16922384	0.588843
cg10010734	cg25677688	0.259554
cg04983030	cg14705050	0.563512
cg03648020	cg13432339	0.707465
cg15882305	cg23989325	0.632214
cg15713103	cg01729262	0.465673
cg23552821	cg24437625	0.395779
cg05095110	cg27915117	0.126421
cg15578015	cg27914942	0.0870246
cg23205003	cg09384983	0.27838
cg17907238	cg02324737	0.311142
cg02397514	cg27914942	0.13811
cg00447632	cg27914942	0.100489
cg26339484	cg27914942	0.0569056
cg27430493	cg27915261	0.199289
cg25066040	cg27914877	0.114812
cg27060622	cg08122545	0.130297
cg15825501	cg08122545	0.182872
cg13468764	cg27914942	0.159596
cg26321643	cg08122545	0.165742
cg16578267	cg19206667	0.38988
cg18977839	cg08122545	0.178287
cg09332175	cg21632039	0.750118
cg16034521	cg00011854	0.232841
cg25350899	cg08345189	0.598927
cg06771789	cg19243634	0.871858
cg13219080	cg13429286	0.882062
cg17142931	cg09364122	0.761176
cg21472517	cg17006413	0.955103
cg18019572	cg17006413	0.941815
cg22673826	cg17006413	0.935295
cg10625579	cg02875636	0.810215
cg01922485	cg17101826	0.881075
cg26155170	cg12763038	0.805062
cg03125763	cg17805291	0.398454
cg26155520	cg10836755	0.393234
cg04985032	cg15992225	0.57363
cg23281018	cg24004483	0.968889
cg24157008	cg06182811	0.384948
cg25552017	cg19575169	0.689351
cg10984178	cg10642088	0.684172
cg26420561	cg00917990	0.221293
cg22020633	cg02157900	0.37281
cg01768082	cg07894773	0.667278
cg07589034	cg22367159	0.829397
cg26837773	cg11698621	0.762373
cg15825373	cg26291276	0.53503
cg22618402	cg06182811	0.378095
cg06538872	cg21440040	0.301829
cg22182593	cg08170583	0.550148
cg25610492	cg17187430	0.28903
cg08469540	cg27914942	0.0565568
cg20022511	cg27914877	0.0755048
cg23684711	cg08067365	0.14116
cg11211792	cg03811829	0.775883
cg09363892	cg09903090	0.580509
cg03185752	cg10669833	0.524616
cg04336684	cg24124977	0.274865
cg22482746	cg19763735	0.226388
cg25177113	cg08423149	0.216055
cg08223393	cg27914878	0.0591031
cg07008945	cg27914877	0.0699658
cg11726631	cg18589016	0.27604
cg19813362	cg14565783	0.229959
cg00299257	cg23224120	0.436802
cg10046671	cg09761863	0.204363
cg24704476	cg02092690	0.812691
cg13917577	cg10280007	0.701073
cg17801765	cg25090051	0.511672
cg13100600	cg13397818	0.596305
cg18272461	cg15421397	0.814129
cg07396477	cg18820914	0.385979
cg15574137	cg06148599	0.339472
cg17021880	cg25774148	0.43858
cg02288964	cg12488919	0.596102
cg02341264	cg12903001	0.551637
cg06712559	cg24220279	0.39515
cg17928920	cg15443403	0.429098
cg14663984	cg24170650	0.463959
cg16318112	cg23075179	0.44892
cg09248054	cg16359901	0.530502
cg15840462	cg05651143	0.503864
cg24598973	cg03540700	0.697182
cg16502826	cg24757650	0.695513
cg18147233	cg14073576	0.670003
cg20741620	cg21693063	0.678215
cg00525597	cg21214598	0.706868
cg26007962	cg10776397	0.517051
cg27541454	cg25597579	0.713632
cg25759916	cg19734612	0.603893
cg01150641	cg05090106	0.371333
cg23625715	cg10850725	0.2132
cg26222311	cg10131312	0.293364
cg20594982	cg06365391	0.632421
cg06819605	cg27835503	0.257661
cg14248627	cg04434701	0.326936
cg03790440	cg02142301	0.384232
cg15475967	cg15961657	0.378415
cg10983617	cg23682641	0.410978
cg24934837	cg00667426	0.412624
cg04029236	cg08831455	0.437674
cg07407159	cg19339313	0.217599
cg16657578	cg25591079	0.411967
cg09134969	cg01678790	0.770914
cg02635644	cg08815785	0.330672
cg01711077	cg27835999	0.215659
cg11471767	cg17371294	0.205711
cg07501049	cg14486884	0.332756
cg14253035	cg09628499	0.366762
cg12469361	cg10039174	0.263997
cg24685837	cg07040517	0.242102
cg20988802	cg10039174	0.347572
cg02245706	cg05002314	0.380349
cg22379708	cg17224477	0.603816
cg16026189	cg09385632	0.257249
cg18380070	cg01084410	0.321384
cg02494066	cg08020929	0.451487
cg09792712	cg00412931	0.33152
cg15469001	cg20215375	0.321907
cg02742603	cg13727295	0.246851
cg10309261	cg07673904	0.45925
cg23801338	cg13244315	0.442538
cg11708842	cg13244315	0.458328
cg11853970	cg10822270	0.602644
cg08480609	cg02255892	0.637209
cg03120284	cg10017260	0.468289
cg27561293	cg18075930	0.400456
cg04391811	cg09368750	0.317892
cg12147785	cg02408192	0.436636
cg04559824	cg01245863	0.327905
cg07912402	cg11402396	0.446911
cg04274259	cg06182811	0.364235
cg16903000	cg22807064	0.292469
cg01757980	cg15708978	0.400754
cg12483930	cg24069512	0.590132
cg02415349	cg18469807	0.332838
cg14252395	cg21354048	0.555133
cg02096324	cg10512087	0.375895
cg08262378	cg04604470	0.485907
cg13439946	cg19366381	0.521072
cg12184864	cg27914942	0.105791
cg21607076	cg27914942	0.105618
cg12647165	cg27914942	-0.0188307
cg02482614	cg05675803	0.302488
cg17098415	cg02143877	0.387407
cg11308274	cg09920725	0.269062
cg08459564	cg08250879	0.09543
cg04919596	cg00699617	0.259942
cg24678117	cg03892735	0.637199
cg22169680	cg02781946	0.823425
cg10720997	cg05745223	0.801745
cg09908510	cg07952362	0.403663
cg11405655	cg05967943	0.847432
cg25523405	cg13349623	0.858768
cg07549208	cg16179182	0.705851
cg21779088	cg06285337	0.852509
cg06095202	cg26614117	0.368467
cg04891761	cg26614117	0.641024
cg15500259	cg12001634	0.608069
cg01244934	cg00014621	0.936564
cg18432292	cg15899727	0.457837
cg24475622	cg01031400	0.539903
cg07147720	cg03909821	0.2667
cg24047311	cg27915262	0.145441
cg16095440	cg00014751	-0.0760025
cg26702212	cg04002298	0.381283
cg24517686	cg08764421	0.834865
cg27222785	cg27131667	0.626585
cg07181843	cg26111997	0.938674
cg25646531	cg08971637	0.90939
cg00478379	cg26266429	0.824739
cg10782557	cg02233282	0.692914
cg13754917	cg16702313	0.826618
cg10168544	cg15993345	0.679729
cg01912388	cg02474076	0.375677
cg14854474	cg01628905	0.369016
cg01518906	cg22044028
cg14964771	cg04653922	0.111907
cg16383573	cg01695620	0.270261
cg00305285	cg09882657	0.315362
cg24378253	cg07147341	0.40417
cg04794393	cg02215141	0.548032
cg17840536	cg23456664	0.390063
cg19758750	cg13578044	0.439291
cg16632098	cg21971395	0.547681
cg18024260	cg14874132	0.312212
cg15099245	cg16300509	0.45913
cg19734301	cg06815815	0.565904
cg08470135	cg00015002	0.455963
cg05035248	cg22204310	0.356205
cg05041517	cg19220929	0.456894
cg15207999	cg23552440	0.458953
cg26338735	cg23674535	0.384107
cg24437834	cg23996912	0.828926
cg15565004	cg01406909	0.656393
cg04065236	cg04315086	0.875528
cg09358422	cg04315086	0.451598
cg24523322	cg04315086	0.663246
cg12612065	cg02632583	0.812379
cg16060740	cg04130788	0.59934
cg13870982	cg21440039	0.293331
cg14010231	cg15887045	0.338373
cg22343299	cg22301154	0.340615
cg17596279	cg14784589	0.504728
cg15322667	cg25004737	0.230236
cg00648573	cg09558969	0.661589
cg11144217	cg26139569	0.222804
cg10782633	cg21251646	0.315888
cg27169685	cg25785232	0.334016
cg06727198	cg09337531	0.37869
cg06375409	cg24515040	0.544689
cg19307389	cg01654968	0.733761
cg06444226	cg14962754	0.570072
cg23812948	cg00015769	0.817253
cg17539962	cg26396777	0.394466
cg26040075	cg15592194	0.878763
cg05007472	cg08815785	0.315224
cg01881456	cg05854166	0.352433
cg00546078	cg14748746	0.272955
cg16685990	cg16174162	0.510642
cg26405545	cg19860160	0.8921
cg20961824	cg07730801	0.663737
cg11754357	cg10608230	0.832594
cg05527091	cg00792863	0.926472
cg12137247	cg00486004	0.580898
cg24709745	cg00880619	0.298184
cg08927102	cg12913434	0.487687
cg27302190	cg21586613	0.393986
cg18025136	cg18252309	0.711671
cg24638131	cg14981312	0.217505
cg09383789	cg04864196	0.363945
cg27053169	cg10940099	0.240114
cg26541516	cg07365816	0.531251
cg03956833	cg27915254	0.188026
cg08881995	cg27914942	0.167002
cg03705284	cg27914942	0.19053
cg15030799	cg27915134	0.0978994
cg20156053	cg16679343	-0.00834622
cg10126324	cg17034109	0.529909
cg06036677	cg04064028	0.595701
cg10579718	cg13813391	0.557022
cg19626656	cg11310969	0.597619
cg18943819	cg05055822	0.543113
cg10026356	cg10159467	0.5493
cg19248961	cg03157920	0.479182
cg10177439	cg12471153	0.444151
cg26346563	cg19167316	0.454788
cg10113217	cg04664179	0.642862
cg08899471	cg19499674	0.800461
cg11920144	cg00447093	0.857026
cg25973293	cg18329352	0.851318
cg03520879	cg03476875	0.928996
cg23035597	cg21775619	0.882737
cg02838683	cg22512779	0.954674
cg08131937	cg22512779	0.958522
cg23622235	cg17094363	0.890967
cg09146328	cg25384689	0.872902
cg07179016	cg06798288	0.873511
cg07203151	cg06798288	0.922777
cg01776299	cg14749306	0.663177
cg00300303	cg11750929	0.601317
cg09032281	cg06798288	0.895099
cg02852398	cg10372473	0.857308
cg18272703	cg21547237	0.407379
cg13361271	cg17272903	0.505585
cg25237545	cg01751429	0.721972
cg09914843	cg19573448	0.868253
cg15822328	cg07448857	0.818061
cg07304255	cg19925558	0.752535
cg22433276	cg00491503	0.295194
cg11071912	cg07668274	0.799015
cg12274407	cg13023161	0.512884
cg16639967	cg20781418	0.694981
cg14824543	cg08372250	0.516214
cg12097325	cg21862126	0.767644
cg15207968	cg23739027	0.511914
cg12755103	cg27464378	0.603928
cg19708306	cg15437916	0.854997
cg03760138	cg14861497	0.925446
cg24158844	cg15834395	0.842163
cg25772221	cg03188495	0.887978
cg16140890	cg22217678	0.585392
cg03228985	cg07662372	0.364791
cg04311266	cg09051857	0.454072
cg05929553	cg03436878	0.576719
cg08803531	cg02128091	0.815334
cg12806826	cg09346547	0.753068
cg15988843	cg27915261	0.124252
cg23891858	cg14486135	0.346216
cg09661118	cg22936884	0.880903
cg02971920	cg19983102	0.937261
cg06767191	cg07295586	0.861363
cg15688253	cg27656592	0.832695
cg22864340	cg06512424	0.795683
cg06193359	cg24638921	0.764049
cg13560058	cg22491470	0.81585
cg00082285	cg11550053	0.797674
cg15489799	cg23097961	0.910513
cg22521151	cg17241970	0.955899
cg00207921	cg23097961	0.946528
cg20544808	cg01719975	0.957151
cg18792131	cg01719975	0.946367
cg08090385	cg03235759	0.897141
cg08474826	cg09357424	0.917629
cg20185617	cg16527616	0.892856
cg06618740	cg01233392	0.881951
cg15414773	cg21475076	0.922201
cg14476334	cg21475076	0.933878
cg22109930	cg25386797	0.874789
cg13449535	cg07123481	0.884218
cg01537494	cg13362546	0.814263
cg02825344	cg13362546	0.833059
cg02331673	cg13362546	0.876505
cg11203990	cg13362546	0.857531
cg21810793	cg07736195	0.731031
cg25101291	cg11418620	0.762694
cg16561256	cg11418620	0.812079
cg26330479	cg00018458	0.748992
cg06967105	cg00018458	0.758231
cg23651812	cg00018458	0.832925
cg03528302	cg00018458	0.823015
cg18348086	cg00018458	0.765334
cg25605174	cg24311704	0.77369
cg26578072	cg14642128	0.557252
cg23857983	cg27363141	0.659569
cg27631599	cg26004703	0.395075
cg14709479	cg01961752	0.833432
cg14786652	cg01961752	0.84438
cg21288685	cg01961752	0.888489
cg25544075	cg01961752	0.851765
cg15417666	cg03278726	0.857468
cg18770446	cg16276523	0.746609
cg08933284	cg04400648	0.577624
cg04206665	cg07658373	0.352778
cg08844387	cg21440039	0.518336
cg16043700	cg01025894	0.450341
cg19584957	cg24013163	0.631436
cg07173112	cg03180011	0.402064
cg07841371	cg23275914	0.880726
cg05555852	cg00018840	0.777407
cg02848157	cg00018840	0.715414
cg24884961	cg00018840	0.654772
cg17168771	cg06697595	0.674737
cg02014020	cg07838049	0.708669
cg03340606	cg12435539	0.653522
cg17510786	cg15817737	0.499205
cg19724260	cg21766773	0.619368
cg05706898	cg10225000	0.724992
cg14008593	cg15910506	0.419453
cg00699898	cg10521147	0.657866
cg16053440	cg20722150	0.578912
cg14278226	cg09588225	0.570139
cg06910084	cg13218242	0.623623
cg04808954	cg20035971	0.649055
cg10333212	cg01582662	0.72327
cg05652547	cg14818987	0.876753
cg02852923	cg27045756	0.334398
cg00146669	cg15103955	0.473477
cg18411941	cg20745376	0.420319
cg09021712	cg21129386	0.548425
cg04154653	cg01989731	0.373393
cg14000174	cg01672169	0.403872
cg13089299	cg23711036	0.469833
cg22723960	cg03113740	0.43609
cg13360866	cg02060963	0.761324
cg05952202	cg05165025	0.415164
cg04172501	cg24807889	0.271633
cg22696995	cg11796345	0.244138
cg23400617	cg22159058	0.266593
cg18319381	cg21351852	0.605231
cg19413397	cg21440039	0.243447
cg12810734	cg20201971	0.662778
cg16046810	cg08484984	0.477457
cg22345205	cg06640927	0.676252
cg21038584	cg13887081	0.701447
cg19237691	cg08641866	0.407325
cg14886269	cg15706223	0.695055
cg06097659	cg15706223	0.393716
cg04343794	cg18724928	0.629504
cg07671976	cg12749863	0.410342
cg25725823	cg00660272	0.733453
cg00086243	cg19598514	0.717958
cg10583942	cg02216481	0.677284
cg07119157	cg26575153	0.612455
cg20996124	cg25858137	0.694463
cg16266669	cg02296931	0.804649
cg15924570	cg02296931	0.794693
cg15993652	cg09419975	0.653649
cg25625296	cg02275987	0.502711
cg20544186	cg09503311	0.40117
cg01437515	cg22807732	0.868768
cg09586191	cg14866204	0.604958
cg01341040	cg10326031	0.547415
cg21616720	cg06475212	0.611248
cg26312965	cg09315878	0.769413
cg01075305	cg02885003	0.512654
cg03058163	cg10449426	0.813464
cg03580801	cg20549186	0.791359
cg19862782	cg03091367	0.700957
cg12219387	cg12236761	0.533813
cg11727921	cg19589053	0.454272
cg01783406	cg23245316	0.330449
cg07548512	cg27391399	0.401714
cg22798412	cg00391025	0.573401
cg27477059	cg27835503	0.23343
cg25578497	cg08093470	0.545869
cg00062072	cg26178480	0.748467
cg25282454	cg02070335	0.37208
cg03467014	cg08871897	0.263353
cg09819798	cg25633045	0.372496
cg23082845	cg11482999	0.557991
cg21837391	cg11360931	0.339045
cg05329510	cg25419772	0.800353
cg17414873	cg00519659	0.782759
cg03935783	cg08929612	0.654012
cg05638471	cg07767042	0.86235
cg18367529	cg09382228	0.439837
cg20300707	cg00696985	0.686779
cg23963070	cg14263128	0.699311
cg02974491	cg14202695	0.453418
cg13470499	cg24886471	0.797061
cg27310827	cg09812885	0.437438
cg11257497	cg09812885	0.181221
cg14965611	cg09812885	0.471032
cg25619287	cg08961072	0.590601
cg20014591	cg07784294	0.548096
cg02224920	cg27914877	0.193724
cg20871445	cg19945840	0.0482828
cg14394203	cg15492003	0.261442
cg08701814	cg21440039	0.345858
cg22220310	cg14362410	0.427757
cg08706355	cg06807713	0.798171
cg07963816	cg11765431	0.45542
cg25731959	cg19026547	0.834013
cg14830045	cg18173714	0.786797
cg10784110	cg05399330	0.783013
cg06964912	cg07211415	0.597548
cg00657094	cg12108798	0.864648
cg20411340	cg20075610	0.81482
cg24034746	cg09097461	0.681005
cg09331144	cg22202195	0.742869
cg10483828	cg14825616	0.411739
cg07719599	cg18752457	0.444099
cg00211609	cg18756462	0.687787
cg10378904	cg13644645	0.566372
cg22512888	cg13578459	0.542202
cg24345856	cg18375709	0.301338
cg21664227	cg00995681	0.622801
cg26362806	cg10592563	0.345356
cg19666520	cg02474156	0.494045
cg14329010	cg14673243	0.231127
cg12345380	cg12520982	0.757866
cg02279987	cg19236794	0.631162
cg04719903	cg19236794	0.353058
cg25594899	cg10950848	0.308649
cg06136878	cg18589016	0.278664
cg14089984	cg03929175	0.649475
cg06443533	cg01018002	0.469876
cg26314055	cg27211582	0.405192
cg02751993	cg13608445	0.367067
cg20747739	cg25413700	0.490129
cg15582176	cg21337927	0.409443
cg13440692	cg26477856	0.872111
cg10664344	cg24061075	0.8519
cg17267508	cg21440039	0.251126
cg19869091	cg01578242	0.465801
cg08643618	cg09179903	0.476764
cg06361835	cg12032533	0.411604
cg16176300	cg16189758	0.432983
cg17469240	cg02215141	0.485906
cg19081571	cg27075419	0.458115
cg13689260	cg04510854	0.57071
cg06754550	cg20789912	0.254809
cg17784606	cg05141895	0.228361
cg18153662	cg20613546	0.348689
cg08733913	cg13910527	0.122608
cg02334770	cg09366828	0.42772
cg03583709	cg25460592	0.388179
cg13152599	cg13218242	0.549356
cg23880637	cg02166192	0.350078
cg22699977	cg13803067	0.563993
cg10245314	cg25951560	0.791047
cg21583518	cg14661139	0.617745
cg17177602	cg10965178	0.836319
cg08884932	cg12583199	0.691821
cg11225330	cg12168288	0.866014
cg17869799	cg04447387	0.675765
cg03525583	cg04976939	0.889701
cg04026747	cg20866256	0.794559
cg19709095	cg06133392	0.199305
cg17848797	cg07685563	0.601302
cg12631550	cg06734854	0.668068
cg21680388	cg16353568	0.487746
cg02823370	cg02015123	0.790207
cg08486042	cg27586249	0.642193
cg07269843	cg24700993	0.737009
cg01341249	cg18315312	0.583584
cg09906735	cg02345865	0.212899
cg25674129	cg10371042	0.280489
cg13375638	cg08130783	0.365503
cg04296903	cg03900798	0.253717
cg26527092	cg06833647	0.24712
cg19816994	cg01402786	0.65804
cg24658349	cg01616810	0.306188
cg02859098	cg13270707	0.355861
cg22009470	cg09387402	0.228646
cg17599045	cg25024195	0.339756
cg23891364	cg09001399	0.774379
cg21864845	cg16045223	0.074942
cg02913364	cg27914942	0.124699
cg16717690	cg27915261	0.0836603
cg09094385	cg27914942	0.0587067
cg02581421	cg10410269	0.106824
cg03322129	cg27914942	0.119353
cg01794932	cg16005145	0.381133
cg26163375	cg27915134	0.120375
cg22670128	cg21126453	0.677492
cg19933051	cg10410269	0.581527
cg16626107	cg20821271	0.533146
cg06294324	cg04028549	0.346418
cg27530087	cg10593225	0.825506
cg14436909	cg25176072	0.848158
cg06198843	cg25176072	0.827708
cg16343995	cg09690003	0.805311
cg00942814	cg04653922	0.145956
cg07812848	cg15119579	0.548815
cg24457425	cg15058726	0.547954
cg10784146	cg25888956	0.560996
cg06002705	cg15971218	0.719626
cg12120973	cg16023706	0.45437
cg19861048	cg08881744	0.219296
cg11229611	cg00459816	0.929954
cg06909630	cg05650171	0.875947
cg17645946	cg05198095	0.888787
cg27651942	cg19618279	0.811784
cg15419710	cg06940993	0.865279
cg00825734	cg06940993	0.826524
cg22421766	cg13362112	0.666561
cg24576260	cg26458480	0.769058
cg21203719	cg07908108	0.771913
cg24852892	cg00022887	0.369583
cg22225577	cg00562692	0.52397
cg10119342	cg27579985	0.602113
cg06679168	cg15582257	0.611097
cg16995668	cg24606240	0.706497
cg09870910	cg23779173	0.626775
cg25151559	cg17135070	0.615444
cg20674014	cg18224942
cg15683497	cg03000593	0.841849
cg20978193	cg24492097	0.730663
cg13681826	cg02233282	0.626843
cg16380285	cg00914575	0.270515
cg15994839	cg19173022	0.86676
cg02506501	cg09427747	0.62121
cg14728174	cg19787041	0.639683
cg06818047	cg12672713	0.646931
cg22161575	cg20544263	0.600658
cg03003335	cg00441918	0.732462
cg01937247	cg20659434	0.470732
cg01515136	cg00023511	0.402974
cg17026072	cg19609099	0.615267
cg13452079	cg03470850	0.395678
cg10093859	cg01495521	0.750843
cg25106100	cg18239764	0.43935
cg03001234	cg13500194	0.439809
cg27543922	cg15817406	0.387749
cg14529643	cg05501221	0.709418
cg25021451	cg04334108	0.218012
cg04584842	cg04017266	0.542504
cg18538985	cg17305128	0.453998
cg19414302	cg08999081	0.719692
cg22675767	cg03380744	0.674775
cg06981504	cg14534583	0.799611
cg17405058	cg08359777	0.727962
cg17712416	cg02953397	0.858531
cg25203980	cg02953397	0.907303
cg18565510	cg02953397	0.944624
cg09556527	cg10816365	0.780816
cg07181952	cg24949191	0.773244
cg22346297	cg00023934	0.811288
cg23310884	cg21808406	0.619511
cg26333156	cg00023982	0.0440617
cg00262415	cg00023982	0.092774
cg27440283	cg20600704	0.484851
cg00086266	cg07912561	0.294871
cg19323338	cg27914878	0.112659
cg24157952	cg27914959	0.0513439
cg15042692	cg14332079	0.453881
cg07425625	cg12625296	0.258278
cg04840417	cg23056979	0.246761
cg16887862	cg00023982	0.142129
cg25201327	cg27915254	0.106021
cg15868629	cg00023982	0.0539821
cg27642349	cg23473558	0.167718
cg26214604	cg00023982	0.00367599
cg18224588	cg27915134	0.121874
cg25536368	cg27914942	0.109827
cg00903892	cg27914942	0.279778
cg14488957	cg27914959	0.0505052
cg06085743	cg04942797	0.898907
cg05397202	cg04942797	0.851861
cg23931819	cg06020615	0.77182
cg02506753	cg10879244	0.864657
cg05362521	cg13087946	0.397077
cg05724097	cg22949004	0.730392
cg26369180	cg14239638	0.643772
cg19383909	cg13608445	0.286591
cg26576041	cg21547403	0.370871
cg11847126	cg02472336	0.245365
cg15736449	cg21618635	0.508553
cg23689441	cg06496768	0.484788
cg17709975	cg09036510	0.466692
cg10435967	cg23073199	0.248456
cg16712243	cg16083429	0.677833
cg08663263	cg17394583	0.55312
cg07568471	cg18277719	0.748496
cg26931466	cg01800614	0.477412
cg26866277	cg18087760	0.661087
cg09299774	cg21088460	0.39526
cg10206052	cg06073625	0.30487
cg08939275	cg17184326	0.635395
cg22665280	cg26651049	0.532231
cg19585749	cg09078490	0.702133
cg16527939	cg03967448	0.87699
cg04926200	cg27108998	0.501722
cg12609142	cg02881914	0.385588
cg22130030	cg09027426	0.581536
cg09862283	cg15667273	0.793271
cg15901950	cg16039979	0.575708
cg12046908	cg09372527	0.38338
cg26831087	cg24530510	0.622207
cg21197375	cg27915254	0.0736296
cg20236831	cg02315113	0.271624
cg13183628	cg27914942	-0.00322572
cg06038049	cg06240162	0.15203
cg17612270	cg11082575	0.494853
cg22397910	cg05598010	0.0834496
cg22125623	cg27915190	-0.0518259
cg19834486	cg16678153	0.357195
cg13649172	cg12362060	0.224426
cg04232698	cg18825258	0.321155
cg16855244	cg23732619	0.342732
cg19827148	cg27914942	0.0626477
cg05378358	cg10702818	0.817469
cg06520508	cg24734378	0.85132
cg17970390	cg04704832	0.798029
cg05795376	cg24214376	0.695024
cg16255279	cg06133392	0.134025
cg22622472	cg09036510	0.485818
cg16432326	cg09366828	0.476914
cg07394827	cg21827626	0.399234
cg06599206	cg04120407	0.358238
cg22857134	cg09686990	0.283645
cg03833995	cg02645552	0.370059
cg20705390	cg07773075	0.7791
cg04981007	cg16430279	0.813635
cg15365642	cg24252805	0.958267
cg14890378	cg08037114	0.922183
cg07346648	cg08037114	0.929457
cg04910752	cg00025129	0.814205
cg13246026	cg00025129	0.943259
cg21396988	cg00025129	0.914163
cg06802641	cg00025129	0.85785
cg03402404	cg00025129	0.843134
cg10065209	cg00025129	0.847087
cg08621441	cg26563302	0.776532
cg18386618	cg02225346	0.83245
cg06395167	cg23595927	0.854148
cg16174225	cg00304479	0.887773
cg00002593	cg11808871	0.864616
cg14911892	cg11808871	0.761919
cg08160862	cg22531682	0.405836
cg26351554	cg22508530	0.380098
cg24399111	cg06371527	0.377513
cg18024631	cg21393099	0.437749
cg07313814	cg16575694	0.448426
cg11339519	cg15931474	0.662558
cg00542041	cg18229903	0.228142
cg06646682	cg16575694	0.682056
cg12072393	cg05363009	0.658774
cg22376366	cg13910527	0.245639
cg25203539	cg02993918	0.406071
cg06649390	cg06037086	0.46661
cg17748182	cg17422252	0.338635
cg03465880	cg17981003	0.31095
cg15462203	cg15681145	0.390707
cg10556264	cg07922204	0.316569
cg22709966	cg00412931	0.544412
cg15976416	cg07001262	0.789378
cg17838754	cg04819081	0.851366
cg09569143	cg07051221	0.770148
cg13932473	cg19584660	0.834807
cg04119843	cg27915134	0.0404177
cg09236098	cg27914877	-0.0219146
cg05115545	cg16340918	0.308369
cg10164137	cg27915254	0.1802
cg17873420	cg20641580	0.355552
cg21679391	cg17934277	0.746353
cg21118819	cg10369594	0.531755
cg03722312	cg24689583	0.587047
cg11414742	cg09965939	0.606225
cg15472728	cg17183905	0.564515
cg14270725	cg07284273	0.722006
cg15386434	cg05651143	0.466786
cg14793596	cg07284273	0.690205
cg19436320	cg25063151	0.364597
cg00040588	cg06972911	0.635092
cg10482508	cg23372771	0.303449
cg22691336	cg26159990	0.675196
cg27399052	cg23167087	0.515257
cg17132079	cg23036947	0.641134
cg03397519	cg23036947	0.627041
cg22273474	cg15817955	0.586629
cg18550476	cg01198994	0.542055
cg00970622	cg01198994	0.662633
cg13393580	cg13865840	0.702737
cg13354934	cg20801278	0.779293
cg20426768	cg26504396	0.673777
cg24153574	cg03052567	0.546899
cg23569098	cg21165029	0.810828
cg12915036	cg21165029	0.72537
cg03400623	cg21165029	0.843659
cg15492552	cg22109675	0.842158
cg05572157	cg15653649	0.576192
cg18534079	cg09398255	0.579588
cg00046914	cg24987590	0.865419
cg02416993	cg16609181	0.895368
cg07726485	cg06666727	0.858152
cg23377249	cg06666727	0.866042
cg24356704	cg18726323	0.680193
cg27503832	cg25055718	0.446637
cg05397857	cg24294561	0.667013
cg16342853	cg05387269	0.72061
cg09996760	cg21405352	0.356167
cg09864992	cg06193668	0.361503
cg14094639	cg25388173	0.630131
cg06203720	cg06261208	0.745224
cg01508988	cg27915254	0.0320367
cg07395004	cg27914959	0.0465545
cg19871494	cg25405998	0.530612
cg09741074	cg27915254	0.0944813
cg08433720	cg17531726	0.342355
cg21513204	cg27914878	0.0590388
cg11915315	cg27914878	0.231567
cg20048602	cg27914878	0.083974
cg20439722	cg27915117	0.184398
cg19823490	cg27914877	0.100892
cg21478504	cg27914877	0.0328814
cg04615596	cg27914878	0.0144014
cg05364533	cg27915254	0.131036
cg15617543	cg27915190	0.0788749
cg18546249	cg27915134	0.0832803
cg11552267	cg10316586	0.297158
cg05589276	cg12549355	0.404004
cg20435334	cg14927133	0.523527
cg26865478	cg22736956	0.502783
cg16361266	cg06133392	0.141945
cg20434150	cg02197279	0.692826
cg08253842	cg08266852	0.475113
cg14224772	cg04428453	0.788173
cg08109545	cg10912443	0.276665
cg12033178	cg24266449	0.370375
cg08158776	cg02021895	0.330099
cg04880874	cg24715815	0.322901
cg15588177	cg02345865	0.209266
cg22232737	cg00537039	0.377198
cg01006034	cg20613915	0.244696
cg23621766	cg04924427	0.247626
cg06903451	cg26361513	0.490293
cg07284402	cg23627990	0.274204
cg03774228	cg08901151	0.715669
cg23209302	cg24878290	0.72064
cg01399319	cg24878290	0.768535
cg21264396	cg08110610	0.747149
cg19236733	cg15601670	0.673451
cg08647342	cg17679523	0.381021
cg18087716	cg08631768	0.489905
cg17014728	cg00027261	0.274254
cg04988279	cg21405352	0.423606
cg13323817	cg16533245	0.429943
cg22389936	cg13771108	0.423006
cg26303572	cg19858082	0.224751
cg01648457	cg02231734	0.204525
cg04481810	cg12125457	0.794527
cg11811184	cg23073199	0.356698
cg24837149	cg17421623	0.707154
cg16278124	cg27914942	0.0699217
cg06817090	cg09064061	0.0439054
cg16573386	cg21660921	0.304262
cg17397377	cg27914942	0.052485
cg08470185	cg27914942	0.0942015
cg13053783	cg27914942	0.0420789
cg22961467	cg27915261	0.15717
cg15130241	cg27914959	0.143059
cg08791782	cg27914942	0.0649518
cg25842896	cg09064061	0.0157407
cg00173405	cg27915134	0.152177
cg03943717	cg27915134	0.152519
cg23437836	cg27915190	0.139794
cg00968800	cg01792666	0.612021
cg08163912	cg24991791	0.810731
cg04903146	cg00031105	0.733736
cg24399028	cg09064061	0.464318
cg20383673	cg25567833	0.381653
cg14795268	cg21220374	0.437285
cg11431291	cg01038207	0.582176
cg21439539	cg27914942	0.0716985
cg20275133	cg27914959	0.0743183
cg16728516	cg27915261	0.142557
cg25769755	cg27914878	0.0342566
cg05613094	cg27915117	0.0851127
cg11993086	cg27914878	0.0833593
cg26509139	cg00294152	0.085082
cg08387662	cg27915134	0.14844
cg05595602	cg27915134	0.1289
cg25397779	cg27914942	0.0543029
cg04230662	cg27914942	0.0406425
cg12525514	cg27915254	0.090414
cg25939543	cg10626695	0.523284
cg16661858	cg07830750	0.453797
cg15863361	cg17136038	0.527843
cg00009834	cg09797993	0.61922
cg27295412	cg09580032	0.679391
cg25228593	cg00028244	0.793949
cg23359932	cg25376812	0.824606
cg17507949	cg16068499	0.625216
cg22827694	cg00028434	0.856022
cg15633699	cg23894219	0.930502
cg10380643	cg23894219	0.88406
cg20598347	cg23894219	0.957103
cg02668764	cg23894219	0.940332
cg15081886	cg23894219	0.939252
cg23537515	cg00028434	0.890409
cg12754273	cg23894219	0.898387
cg21281527	cg13760742	0.860318
cg15823872	cg26462286	0.802697
cg24555071	cg03164408	0.633592
cg01721822	cg07460519	0.553904
cg22517356	cg27500292	0.695158
cg17265051	cg16172240	0.658993
cg23795938	cg01068822	0.717122
cg10156298	cg09368716	0.687457
cg12208770	cg09368716	0.870989
cg13169132	cg09328979	0.643056
cg17142722	cg11668923	0.572065
cg04897188	cg26114043	0.315976
cg07010566	cg02781946	0.721879
cg14902621	cg19892140	0.367598
cg26373274	cg27506377	0.454407
cg22351666	cg04842712	0.860781
cg05235651	cg04865726	0.873758
cg04384590	cg02567488	0.752461
cg19071098	cg18245662	0.685985
cg08123463	cg14486333	0.676818
cg16496742	cg04945153	0.707982
cg26394870	cg00101424	0.837217
cg21837069	cg00702126	0.842056
cg17491622	cg00702126	0.906583
cg14667273	cg00702126	0.855767
cg27391934	cg00702126	0.895351
cg07898743	cg00702126	0.892098
cg20138749	cg00702126	0.866485
cg16784215	cg00702126	0.869005
cg07232890	cg00702126	0.870158
cg08589721	cg13213598	0.613685
cg14271665	cg13213598	0.637694
cg02896318	cg21499459	0.645756
cg25234611	cg19863630	0.397126
cg08161163	cg00492070	0.737582
cg26798702	cg19165216	0.6224
cg20255272	cg08988543	0.889048
cg13897675	cg26456541	0.630837
cg09860601	cg18552983	0.560941
cg19639479	cg17678301	0.538113
cg09603935	cg20670815	0.501522
cg03116557	cg13398544	0.505329
cg26795248	cg26249245	0.544381
cg25592215	cg02142028	0.229741
cg08426733	cg11826475	0.728255
cg08270205	cg02625536	0.657944
cg15099879	cg17521120	0.597684
cg06786804	cg01851411	0.677521
cg24492273	cg15487361	0.392039
cg00929633	cg03304718	0.664503
cg18148498	cg12344546	0.764559
cg21001441	cg12963211	0.820083
cg12841328	cg21327402	0.681339
cg11405695	cg24816358	0.707223
cg02136596	cg06825826	0.663681
cg20219069	cg13753006	0.60646
cg00599812	cg01680782	0.658107
cg16669201	cg15011679	0.493068
cg00528453	cg18202263	0.596921
cg23319365	cg25642973	0.427763
cg27383362	cg16064691	0.503954
cg26182712	cg01695620	0.420229
cg15310231	cg07256829	0.864609
cg27564386	cg01695620	0.372072
cg26651722	cg04285477	0.382977
cg01521567	cg03556306	0.2985
cg03760226	cg00822666	0.33691
cg20985028	cg25642973	0.414146
cg19682639	cg21046119	0.689922
cg13388025	cg14975398	0.805149
cg05894629	cg04554817	0.738305
cg26226110	cg23051123	0.879333
cg07280242	cg16547030	0.822278
cg13798621	cg16547030	0.828848
cg23016632	cg16547030	0.779414
cg10972351	cg07739927	0.714008
cg20951194	cg23205491	0.82722
cg04107003	cg04430129	0.846055
cg24085570	cg00894352	0.645505
cg17282836	cg15298875	0.81578
cg10522845	cg08126780	0.784411
cg24687970	cg12356730	0.856573
cg25101405	cg25376586	0.753807
cg04981940	cg10873427	0.457671
cg17821649	cg18807331	0.429181
cg00391668	cg24868067	0.470729
cg19621710	cg08381918	0.437523
cg16013630	cg03742705	0.155832
cg25210378	cg27914942	0.00285456
cg15875062	cg27915117	0.152696
cg10228629	cg27914942	-0.0261748
cg12723840	cg07060117	0.386538
cg06377929	cg03742705	0.089447
cg07490279	cg27915190	0.0639137
cg10240778	cg27915254	0.120603
cg03041700	cg03742705	0.0574637
cg12909536	cg27914942	-0.0202208
cg12439834	cg13476675	0.298598
cg02188411	cg11606444	0.847743
cg01768480	cg10510558	0.35745
cg23442023	cg15415655	0.33314
cg22306974	cg17736173	0.293537
cg26317581	cg13355804	0.286598
cg11735371	cg09989688	0.683987
cg00695214	cg02855201	0.332398
cg21094501	cg24342383	0.37476
cg23735749	cg11106362	0.189106
cg13352563	cg06133392	0.12331
cg13025553	cg09476228	0.273762
cg20157693	cg05497476	0.424213
cg18040125	cg12211040	0.36419
cg15466030	cg26218101	0.222379
cg10712902	cg25628057
cg05049094	cg08838096	0.330183
cg23236382	cg20691720	0.631672
cg24378791	cg24800863	0.5181
cg26042514	cg08003810	0.859156
cg13671768	cg06362959	0.299932
cg16494896	cg19516944	0.276752
cg06866635	cg27075550	0.276369
cg18387631	cg08517461	0.278011
cg15101273	cg12728097	0.680002
cg10108196	cg05587359	0.871636
cg21797898	cg27914942	0.0348655
cg09932694	cg27914942	0.0686518
cg17464271	cg27914942	0.0608063
cg11103442	cg27915190	0.118782
cg22225258	cg27915254	0.0811855
cg20230657	cg27915254	0.133143
cg08376055	cg27914878	0.206963
cg12648677	cg27915254	0.154271
cg06128920	cg27914959	0.00344715
cg21124756	cg27914942	0.0711576
cg24729577	cg27915190	0.108769
cg14651254	cg07992340	0.502781
cg00088251	cg00533523	0.535685
cg11856308	cg17840833	0.618093
cg05947649	cg06124660	0.449856
cg11794959	cg21733137	0.530142
cg20627546	cg17602124	0.418986
cg11722969	cg14874132	0.303427
cg19517490	cg09027436	0.685251
cg13321900	cg09933250	0.282009
cg06793307	cg24999883	0.59858
cg15160081	cg02691846	0.243463
cg26536460	cg20667254	0.26628
cg17498856	cg25004737	0.295861
cg15481565	cg04323966	0.429428
cg17848002	cg14231780	0.459389
cg17590292	cg18408766	0.353401
cg14395520	cg08546346	0.513381
cg15153800	cg20430237	0.922393
cg06839383	cg25734035	0.815771
cg24466671	cg14135146	0.248959
cg17445140	cg25216279	0.376527
cg23933399	cg05640593	0.553324
cg19768036	cg11074362	0.537872
cg07808701	cg08906751	0.348725
cg20675251	cg18383085	0.31976
cg17271658	cg26546229	0.504929
cg20681653	cg17400663	0.420805
cg23590525	cg10605368	0.303941
cg09259608	cg10515155	0.453214
cg20958600	cg12440860	0.525957
cg07835437	cg18383241	0.346524
cg03041030	cg20977192	0.209812
cg12983196	cg18580557	0.376851
cg09151801	cg01254373	0.649844
cg11526073	cg02887094	0.511085
cg15844005	cg11989422	0.68935
cg27301475	cg22938135	0.7763
cg06205922	cg18277719	0.751778
cg01536190	cg18915946	0.7399
cg27047577	cg11203538	0.884871
cg14434115	cg19787041	0.783855
cg11917182	cg19787041	0.799608
cg02068237	cg10863203	0.849498
cg12270813	cg10953848	0.762707
cg03724010	cg00032763	0.789815
cg13804574	cg00032763	0.778986
cg16037137	cg15493681	0.686461
cg12632610	cg01154911	0.534222
cg16001723	cg09427747	0.647642
cg13850380	cg26327732	0.517418
cg08738570	cg04793749	0.394657
cg22497741	cg16340268	0.327481
cg16306898	cg11877270	0.353504
cg16601494	cg15672331	0.376303
cg15487867	cg02471319	0.250494
cg18430990	cg21485120	0.243127
cg18114463	cg11436171	0.68789
cg09612202	cg24196362	0.568931
cg26602477	cg24682068	0.247191
cg11811409	cg13859860	0.669007
cg26690297	cg11280395	0.393853
cg08757091	cg24125042	0.360634
cg08464374	cg01802295	0.479582
cg13575252	cg18832223	0.827228
cg19619320	cg25322642	0.372211
cg21173317	cg18935279	0.488377
cg03392564	cg12077443	0.6569
cg00955674	cg21041400	0.723496
cg03941625	cg04364002	0.518532
cg10347735	cg05547563	0.411291
cg05426853	cg02410773	0.625743
cg07945460	cg21368511	0.248804
cg07381470	cg05353008	0.525239
cg04349378	cg12511487	0.726289
cg12734710	cg00715050	0.826999
cg01058717	cg05621960	0.663876
cg14194384	cg00929964	0.593695
cg18312113	cg00033388	0.517204
cg05888763	cg07370516	0.569598
cg02871542	cg17243044	0.763952
cg26908276	cg17037343	0.465553
cg06069740	cg04221738	0.544
cg09073059	cg23202545	0.706995
cg16277776	cg00855262	0.657785
cg07211239	cg16526758	0.549178
cg09517190	cg06012058	0.802416
cg08140609	cg23737568	0.70685
cg20140735	cg05224124	0.797103
cg24044259	cg01577529	0.373537
cg18368516	cg26218101	0.297895
cg12062537	cg15008072	0.249126
cg14442715	cg08871897	0.274027
cg19910128	cg02962422	0.350186
cg06089960	cg21405352	0.28584
cg09828226	cg03859011	0.880418
cg03710092	cg14903202	0.383209
cg13431342	cg08032525	0.796059
cg08947289	cg13570957	0.528362
cg20490900	cg12027896	0.602534
cg04218845	cg01042534	0.808293
cg00784654	cg24707310	0.663546
cg03309758	cg22531682	0.310545
cg12690016	cg21649859	0.354038
cg25018209	cg27914942	0.0174815
cg11586519	cg27915190	0.0284764
cg05181565	cg08271362	0.0153969
cg23443459	cg27915134	0.171597
cg04637864	cg27915190	0.155093
cg19158176	cg27914942	0.165808
cg13424097	cg27915254	0.0462758
cg07090025	cg27914959	0.1119
cg06199750	cg27914878	0.105446
cg05433637	cg27915254	0.137739
cg03528848	cg08271362	0.261841
cg20755353	cg05338320	0.301857
cg04652884	cg20664201	0.759152
cg14279825	cg05201427	0.427767
cg05702207	cg04051348	0.530339
cg00151676	cg06541654	0.553205
cg13316116	cg21440040	0.435667
cg07479014	cg09126090	0.494233
cg08289140	cg06705834	0.294301
cg11521998	cg14305218	0.76672
cg09172260	cg19666256	0.83788
cg15158067	cg23935420	0.788
cg21240031	cg16457351	0.57187
cg26680206	cg25017144	0.482238
cg15034659	cg18787382	0.384727
cg11649182	cg10279744	0.480009
cg01229567	cg19246761	0.880261
cg15817635	cg19246761	0.41535
cg15652741	cg27914878	0.0888265
cg10705488	cg27914942	0.136445
cg11140595	cg27914942	-0.040158
cg06761793	cg27914942	0.181896
cg18123911	cg27914942	0.122835
cg17271960	cg27914942	0.0915969
cg25004270	cg27914942	0.106027
cg25880288	cg19246761	0.0296418
cg08912129	cg27915117	0.106292
cg25164153	cg27915261	0.107354
cg26169249	cg15750102	0.261756
cg07807975	cg18230367	0.217985
cg25010770	cg00405198	0.371273
cg10756715	cg10108389	0.250976
cg05941212	cg07916449	0.354524
cg13947830	cg16696476	0.904121
cg26295592	cg03978675	0.826378
cg00781053	cg16288215	0.507512
cg23605175	cg11087042	0.539852
cg15369276	cg17247837	0.269469
cg25459752	cg18495415	0.321759
cg15558634	cg11508081	0.334735
cg15323084	cg13910527	0.279193
cg19165249	cg09036510	0.51871
cg09082814	cg20515921	0.611532
cg23957653	cg08225020	0.320517
cg09061216	cg25199017	0.343466
cg03975652	cg04210056	0.469526
cg25500853	cg00320931	0.623308
cg04292080	cg19578175	0.872875
cg17456675	cg00035918	0.86595
cg24090393	cg19196357	0.851777
cg02492207	cg15315529	0.704978
cg10994397	cg25958549	0.42701
cg22689324	cg16650472	0.86985
cg06002660	cg06151718	0.940342
cg25900627	cg06151718	0.95405
cg04854189	cg06151718	0.949098
cg06912282	cg07527273	0.818933
cg09159050	cg04162383	0.829564
cg21129534	cg15498214	0.710304
cg18852096	cg00078456	0.930649
cg05642789	cg00078456	0.970616
cg01621974	cg00078456	0.810928
cg17122213	cg00078456	0.873793
cg03427058	cg00078456	0.924388
cg23430652	cg00078456	0.934752
cg00297832	cg20513754	0.7384
cg24368383	cg26279261	0.698437
cg04882394	cg16511518	0.722441
cg24535439	cg03742137	0.389775
cg00262621	cg03742137	0.384673
cg06943420	cg04063945	0.371945
cg11648594	cg11294761	0.548027
cg05834878	cg02568274	0.341652
cg26976576	cg11670211	0.396058
cg05419999	cg15744111	0.440106
cg11798909	cg01470610	0.374983
cg27541892	cg14921842	0.180239
cg21921584	cg22770597	0.223881
cg10124011	cg21368511	0.230448
cg00595856	cg23682641	0.359193
cg23252997	cg01420131	0.371229
cg03484489	cg08303462	0.202463
cg23611477	cg16673286
cg03388431	cg21616161	0.523772
cg03939105	cg22742943	0.357461
cg15126211	cg27914878	0.0419783
cg00998168	cg17450090	0.113751
cg18282011	cg06422693	0.375811
cg21149807	cg27915254	0.183998
cg09283376	cg27915254	0.0693277
cg20155988	cg27915134	0.178829
cg26562592	cg27914959	0.0334175
cg08864381	cg17450090	0.0600293
cg03017195	cg00037622	0.132716
cg15830572	cg13255482	0.580616
cg06848468	cg24110323	0.321767
cg22082145	cg09366935	0.498784
cg07601058	cg25004737	0.294289
cg23210533	cg01695620	0.446631
cg11809915	cg25283841	0.318007
cg04105726	cg25283841	0.361466
cg17869988	cg18048542	0.498302
cg03718254	cg00291329	0.407654
cg20106035	cg25283841	0.0840198
cg14626671	cg06697660	0.326019
cg19382808	cg04129649	0.363093
cg11530028	cg06528340	0.259089
cg03972505	cg14487264	0.476488
cg13077472	cg05456067	0.419874
cg17939059	cg20042710	0.712092
cg18288914	cg01577529	0.431427
cg03548463	cg01800614	0.42808
cg09330116	cg13562948	0.218187
cg00400654	cg14346075	0.459674
cg04272838	cg04753959	0.223331
cg02915803	cg04794465	0.513392
cg16990083	cg26442509	0.526058
cg12655137	cg03037393	0.920449
cg20251225	cg04701748	0.912556
cg20429981	cg24218241	0.696315
cg01189072	cg02357046	0.837318
cg11588584	cg14784774	0.655422
cg09825670	cg09368763	0.676856
cg15079481	cg19202384	0.761683
cg21106418	cg16842483	0.61796
cg10065215	cg20462449	0.528261
cg12042834	cg20948614	0.521514
cg14976190	cg13823585	0.353746
cg12135548	cg16395183	0.852561
cg12100965	cg27914878	0.0780043
cg25414858	cg27914877	0.11645
cg05972376	cg15695864	0.370076
cg19018051	cg04409030	0.619455
cg13440958	cg04409030	0.667477
cg26114076	cg21868353	0.272854
cg23231093	cg20552523	0.562822
cg04437922	cg06182811	0.393336
cg24688574	cg06933137	0.354624
cg00341415	cg26544566	0.372703
cg06750152	cg12765603	0.513235
cg10626236	cg00796164	0.38641
cg27169263	cg00039058
cg12437380	cg25146879	0.653378
cg21932190	cg05075849	0.393379
cg12398752	cg08838096	0.299963
cg05364761	cg12422931	0.404663
cg15942579	cg15897141	0.54339
cg00853237	cg04293136	0.529909
cg27047637	cg07798295	0.299949
cg12048375	cg11940112	0.567115
cg25189483	cg25682829	0.134218
cg24933755	cg24715815	0.329912
cg11851198	cg04290133	0.331631
cg17964539	cg04017043	0.730528
cg20871579	cg03174260	0.345365
cg16248785	cg27914959	0.194349
cg25558285	cg27914959	0.018018
cg00062592	cg27915190	0.0390383
cg11198222	cg27915117	0.13817
cg25253065	cg00669623	0.0908455
cg03009233	cg27915190	0.0593087
cg04243582	cg27915190	0.219351
cg15176125	cg11572942	0.656807
cg09353726	cg11572942	0.610199
cg14164956	cg13984339	0.780299
cg12833102	cg27619813	0.738453
cg13441524	cg25226005	0.462544
cg01677809	cg00977903	0.679484
cg14054781	cg01785288	0.35024
cg10162318	cg21061536	0.339743
cg07808326	cg21061536	0.288257
cg16324669	cg14185668	0.300589
cg20620652	cg22097112	0.49024
cg02332863	cg20045696	0.306172
cg25887748	cg25055718	0.339381
cg04087434	cg22466562	0.341048
cg13866156	cg09522014	0.32264
cg17456545	cg16364506	0.399112
cg02934509	cg24450115	0.569036
cg27391816	cg11728672	0.713004
cg16990280	cg17981003	0.286258
cg20597714	cg21721432	0.19219
cg23983334	cg01512113	0.0192927
cg22824366	cg19410845	0.317795
cg22464455	cg03965198	0.445888
cg13849007	cg09747578	0.326915
cg25394461	cg13145440	0.301658
cg04789860	cg15690721	0.47323
cg17990871	cg27914878	-0.0627412
cg10515720	cg13945612	0.530862
cg20999797	cg19763210	0.404486
cg14018698	cg05525305	0.351922
cg14027380	cg24022276	0.383039
cg11163532	cg14771093	0.39485
cg03386811	cg21709458	0.412738
cg22707691	cg20973540	0.648372
cg10317445	cg16568854	0.417626
cg21580588	cg07725191	0.267774
cg12406875	cg21678784	0.389348
cg05983502	cg27075550	0.390981
cg17282211	cg12412604	0.420007
cg11725331	cg13457217	0.306686
cg07015961	cg08862040	0.394007
cg10543797	cg04370439	0.257769
cg18947110	cg22424122	0.324204
cg09233730	cg06529508	0.334262
cg15688635	cg06133392	0.171166
cg17010445	cg13576994	0.239904
cg09185911	cg15578948	0.89273
cg25031205	cg15578948	0.88466
cg05152432	cg04439557	0.80738
cg22906442	cg07328316	0.920812
cg18956079	cg23521371	0.770718
cg12552303	cg09366935	0.408557
cg00423114	cg05929056	0.532307
cg21692735	cg06725695	0.304883
cg23159992	cg08109973	0.282111
cg14778560	cg13031537	0.594832
cg15851414	cg01913049	0.883541
cg00343906	cg19164015	0.959971
cg17157064	cg09182189	0.0669943
cg04407228	cg10541994	0.252913
cg10388316	cg27031254	0.229613
cg00997530	cg27915134	0.128023
cg00328972	cg09673200	0.289207
cg26421735	cg08461397	0.230543
cg12523155	cg13859541	0.289845
cg18509696	cg02297801	0.318941
cg25877525	cg20562176	0.373379
cg20045172	cg02421724	0.473507
cg25852883	cg02297801	0.507047
cg09932345	cg02297801	0.198368
cg02400530	cg05496081	0.665683
cg19114248	cg05627004	0.592657
cg18591364	cg04157786	0.852227
cg23678594	cg00823983	0.788457
cg22877644	cg17162651	0.475728
cg23834034	cg16569373	0.578368
cg19083977	cg09606580	0.494149
cg02769781	cg24163210	0.879813
cg05262191	cg10207218	0.591206
cg22376730	cg07051221	0.746745
cg04902899	cg11423007	0.332333
cg26568075	cg12076692	0.573361
cg25314445	cg12076692	0.496482
cg16418734	cg25388173	0.530556
cg09292319	cg19173022	0.827555
cg25666010	cg02021895	0.240044
cg25075731	cg19676292	0.264255
cg25069266	cg25587647	0.279079
cg05722993	cg17679523	0.421117
cg08820807	cg23013402	0.515876
cg15523212	cg04387059	0.789212
cg03335128	cg00041462	0.942373
cg21422400	cg01925162	0.597141
cg25480982	cg05436834	0.508014
cg20732440	cg17945541	0.383159
cg04397839	cg18625743	0.369849
cg01729401	cg00723277	0.26135
cg02948693	cg08651003	0.801827
cg27021587	cg05356392	0.712451
cg05368896	cg05778040	0.623237
cg12134886	cg08744533	0.668416
cg01205154	cg17006413	0.884369
cg09535746	cg10851715	0.752751
cg07068709	cg12038091	0.52079
cg05813612	cg26932889	0.723315
cg18821813	cg10892696	0.592197
cg14527423	cg09971626	0.483199
cg14953148	cg04483354	0.676344
cg12072340	cg22320183	0.560893
cg18162783	cg00042598	0.547554
cg04994975	cg22986153	0.683744
cg26147268	cg00488091	0.672994
cg05925326	cg25081135	0.644333
cg25599619	cg09434047	0.384603
cg16645714	cg25281616	0.33261
cg09503310	cg08812689	0.747795
cg03445765	cg10315675	0.83137
cg11836949	cg25189247	0.74606
cg07432009	cg26070679	0.608494
cg19340909	cg27914959	0.0811472
cg03716942	cg09013626	0.194367
cg06196161	cg27034150	0.230041
cg23891190	cg09302840	0.274598
cg01821754	cg06212747	0.342128
cg17483139	cg04303274	0.300474
cg04266169	cg11067736	0.30565
cg15827003	cg14736147	0.3272
cg12150066	cg27914942	0.0769509
cg07380540	cg01675820	0.868427
cg16652392	cg23848062	0.946834
cg26492771	cg01332970	0.40359
cg24706992	cg26436136	0.812878
cg23936745	cg08767708	0.7114
cg00007800	cg00043708	0.59077
cg09809474	cg27914942	0.00690415
cg13918235	cg27914878	0.162773
cg16384593	cg12354850	0.386602
cg23688809	cg16977257	0.192603
cg09628503	cg08898578	0.41702
cg22850508	cg04825174	0.691518
cg01755342	cg09713039	0.823472
cg15819352	cg23230695	0.832767
cg11549166	cg23230695	0.873655
cg22364929	cg06443644	0.865353
cg05132306	cg14934826	0.83483
cg15715333	cg27535687	0.795287
cg17434257	cg24508471	0.45702
cg24188976	cg27491398	0.620746
cg12642568	cg21482920	0.854386
cg05995891	cg15278682	0.573424
cg15527168	cg11704256	0.844944
cg17592667	cg16989443	0.727658
cg03442254	cg16989443	0.79666
cg07177011	cg16989443	0.770579
cg23473962	cg08354751	0.474964
cg22718050	cg13511000	0.316353
cg10943191	cg22132908	0.204288
cg22865286	cg22536775	0.0382698
cg17091266	cg00935782	0.405036
cg13680954	cg20432181	0.328842
cg14180718	cg24246705	0.234202
cg20881128	cg24758027	0.171156
cg08169659	cg09630437	0.23304
cg17722231	cg14486135	0.27018
cg22094750	cg22536775	0.0635924
cg08134829	cg10025645	0.262091
cg25590392	cg22536775	0.185195
cg16632945	cg22536775	0.272549
cg10096055	cg27915134	0.081794
cg02577049	cg21189366	0.500198
cg04758387	cg13610910	0.675111
cg10219957	cg27628839	0.792603
cg01428437	cg22862047	0.597028
cg04886783	cg02562954	0.709328
cg03580107	cg07005353	0.855191
cg03547078	cg07924154	0.796787
cg22447799	cg14293470	0.769902
cg19356311	cg25598319	0.407324
cg08440544	cg13355804	0.260994
cg16328466	cg14390834	0.47288
cg18231054	cg19707102	0.656301
cg06092084	cg13504976	0.481272
cg11977488	cg03302135	0.562
cg26658617	cg09349563	0.564133
cg03719984	cg00014176	0.596214
cg11649821	cg17146522	0.723863
cg17091049	cg07613268	0.724918
cg07227679	cg24612124	0.246029
cg13027345	cg21308809	0.567537
cg19630039	cg21440040	0.290005
cg06082439	cg13450057	0.396736
cg08967668	cg01733135	0.706034
cg06937595	cg16031160	0.694349
cg06853697	cg17281206	0.673198
cg11456906	cg15079097	0.703459
cg13707717	cg00769876	0.56605
cg18383977	cg23154533	0.630158
cg08639799	cg04022112	0.624194
cg14559508	cg05346469	0.540976
cg16680704	cg21440039	0.496383
cg07484797	cg21440039	0.434008
cg24315049	cg00219763	0.545289
cg15833286	cg11566846	0.733099
cg16142957	cg19289461	0.615766
cg07719258	cg11886722	0.763851
cg15028578	cg21876832	0.8431
cg19684894	cg10714284	0.543268
cg16573863	cg14426344	0.695425
cg24525340	cg07537551	0.593584
cg22375575	cg03214507	0.580888
cg26357403	cg12973874	0.768755
cg07697459	cg27433479	0.734836
cg22452682	cg22331825	0.523964
cg14661773	cg12720444	0.63771
cg22380385	cg14637852	0.650699
cg06090818	cg13451643	0.652082
cg13111532	cg15033511	0.631696
cg02825707	cg11218122	0.388744
cg05264578	cg10806806	0.355366
cg27304029	cg03991477	0.672735
cg12665890	cg03218239	0.622319
cg13204758	cg24419214	0.551934
cg11528033	cg10333059	0.496579
cg11254952	cg04918695	0.562636
cg22619719	cg27915134	0.0295757
cg04851426	cg03614336	0.799228
cg11956108	cg21440039	0.380429
cg04395167	cg18483750	0.689202
cg15151929	cg19186131	0.658246
cg13168877	cg21834411	0.520955
cg03330818	cg08538709	0.451423
cg14911597	cg26438671	0.721306
cg04852972	cg24495298	0.796727
cg23586413	cg24090192	0.756367
cg06123252	cg10123073	0.835392
cg14223474	cg16454749	0.856336
cg04245726	cg08881744	0.339465
cg15546282	cg25785232	0.328277
cg06835814	cg26430560	0.521102
cg07105421	cg26430560	0.665383
cg14598619	cg24544818	0.520914
cg00574213	cg09004320	0.79285
cg17016101	cg17287974	0.561004
cg01559650	cg03625392	0.64541
cg19694957	cg20614057	0.47476
cg05035280	cg25642789	0.49646
cg03688085	cg24371886	0.501143
cg14196676	cg25691239	0.339624
cg01748832	cg18894506	0.57524
cg27587063	cg07994859	0.543896
cg03678999	cg21405352	0.477903
cg10623290	cg27494597	0.646445
cg04624458	cg10278807	0.285264
cg10623802	cg27835503	0.200182
cg14639753	cg00046331	0.499412
cg01799930	cg18651544	0.468973
cg18270426	cg12827798	0.64947
cg12701697	cg19985636	0.796894
cg10331922	cg15501633	0.739165
cg15622118	cg26783404	0.648276
cg03771099	cg22974210	0.640449
cg09121624	cg27343325	0.833653
cg14423423	cg01017464	0.441188
cg11946378	cg09109948	0.589879
cg25672268	cg13994394	0.808092
cg26424079	cg21093564	0.584219
cg00213113	cg03482600	0.744102
cg17561553	cg18562625	0.60007
cg05551595	cg26067203	0.323564
cg23621729	cg00014118	0.219735
cg08114317	cg00014118	0.579515
cg16119405	cg21997456	0.74318
cg24317585	cg26187313	0.619175
cg23037871	cg00236768	0.515318
cg11983992	cg07707104	0.410234
cg14723606	cg10521147	0.686776
cg06980013	cg23829380	0.5292
cg09021225	cg13103143	0.617246
cg00546307	cg14551111	0.595059
cg03443309	cg05078198	0.767717
cg13624878	cg13853365	0.606937
cg22735065	cg11183322	0.650523
cg15225282	cg14347988	0.662283
cg06236361	cg12607574	0.622391
cg19888246	cg10235253	0.612037
cg18602963	cg22720554	0.671037
cg09709694	cg15635392	0.573933
cg26609236	cg05700327	0.478242
cg17854471	cg03137222	0.471667
cg27059105	cg01971582	0.671538
cg24087944	cg26125366	0.782847
cg22817993	cg20954179	0.330941
cg09107007	cg20525088	0.39001
cg11808581	cg22088594	0.241995
cg05333723	cg23960707	0.367551
cg00580652	cg17264240	0.529226
cg18392644	cg00583328	0.529581
cg06063714	cg11502844	0.522473
cg15202351	cg05717871	0.772358
cg14974223	cg22900206	0.770558
cg03469790	cg21267528	0.637041
cg19868751	cg14384933	0.667933
cg13788313	cg10428536	0.669261
cg15825127	cg11827351	0.77966
cg24105782	cg23288755	0.892937
cg04847273	cg06649165	0.75679
cg10837110	cg00047709	0.727085
cg05654059	cg04913234	0.689936
cg00400948	cg00779922	0.717643
cg19091116	cg27064178	0.667058
cg00889627	cg18090776	0.755439
cg26903053	cg24223615	0.546138
cg07701567	cg26404416	0.625898
cg16467687	cg03579392	0.702519
cg25154424	cg15476345	0.614886
cg11240722	cg21709458	0.615184
cg04417640	cg04763867	0.681375
cg24364910	cg00047833	0.461965
cg25384089	cg25120070	0.385442
cg14522944	cg11687809	0.260497
cg03700143	cg12776801	0.507278
cg14875852	cg23600944	0.724596
cg14087574	cg13963658	0.782114
cg09752779	cg16274459	0.57955
cg13856872	cg15028479	0.689115
cg16650026	cg24190941	0.622133
cg08823892	cg24714259	0.638477
cg00123471	cg12390232	0.751938
cg16992594	cg20435245	0.777658
cg07226484	cg20343551	0.552743
cg16703312	cg04843461	0.937432
cg12658400	cg22846847	0.899544
cg15198247	cg04843461	0.894311
cg15356494	cg04843461	0.869552
cg09767587	cg27596495	0.667976
cg05597180	cg02012442	0.224045
cg11863397	cg27914877	0.0754972
cg13298359	cg04843461	0.119752
cg10447260	cg00114966	0.671203
cg14978994	cg24691336	0.754845
cg18120323	cg04942393	0.471817
cg10934589	cg25622039	0.471463
cg13646693	cg01244266	0.719809
cg05239544	cg04376478	0.579471
cg14417954	cg14071579	0.779048
cg26610624	cg24295442	0.558724
cg21137823	cg03255128	0.27843
cg03754143	cg27915190	0.0321131
cg03089488	cg27914942	0.160933
cg17254222	cg12835342	0.310066
cg19370684	cg00458337	0.67272
cg02347356	cg22957121	0.890095
cg05929117	cg04907738	0.873453
cg01907016	cg18582829	0.769673
cg17740743	cg04226010	0.611217
cg12391964	cg04226010	0.720741
cg23629792	cg10239574	0.514781
cg26059839	cg07470765	0.620311
cg14656575	cg15288149	0.664864
cg22627876	cg04989457	0.71949
cg06340969	cg11721105	0.564869
cg08115172	cg24789143	0.433863
cg15502607	cg19774288	0.557231
cg00653281	cg05020606	0.534033
cg27264322	cg13003935	0.312556
cg19619416	cg27631107	0.685031
cg07570618	cg03676607	0.363163
cg24447775	cg08479294	0.682952
cg00328210	cg22164702	0.682355
cg15703790	cg03124684	0.687101
cg17355877	cg21440039	0.364012
cg24475758	cg27833900	0.536579
cg03734700	cg19853143	0.5402
cg21221161	cg09051857	0.45623
cg26221719	cg19637977	0.512315
cg22332100	cg13484623	0.554915
cg02107558	cg07026962	0.559954
cg03377392	cg03261473	0.839965
cg11699150	cg20176926	0.562254
cg19923417	cg12989718	0.572197
cg17815669	cg05179172	0.68861
cg08108679	cg08980736	0.778497
cg16269144	cg04314111	0.889467
cg11227141	cg22332339	0.878165
cg00095688	cg01507753	0.748755
cg24842354	cg01507753	0.798202
cg08439149	cg00049251	0.847065
cg00359465	cg16198624	0.593762
cg04023573	cg00049278	0.809421
cg08038080	cg25172289	0.834553
cg18352080	cg03403507	0.915203
cg03959306	cg03403507	0.925426
cg25444428	cg19803229	0.961714
cg17318853	cg19803229	0.959475
cg18451382	cg16653138	0.972116
cg24715732	cg16653138	0.955747
cg06164957	cg13387826	0.982229
cg14418633	cg19803229	0.949778
cg03001333	cg13387826	0.952384
cg13591369	cg13387826	0.948739
cg27587033	cg25545323	0.926211
cg14163740	cg01230325	0.821827
cg01970427	cg05347108	0.95914
cg25976434	cg23550761	0.674243
cg06757383	cg02533053	0.69554
cg01917640	cg08143339	0.746653
cg14255243	cg12028455	0.641957
cg14599857	cg10483475	0.637383
cg05802244	cg11108534	0.637037
cg05620928	cg25343970	0.657785
cg11835265	cg14529771	0.521659
cg26252027	cg13159037	0.788548
cg08000672	cg12481908	0.72064
cg07375700	cg02235160	0.805135
cg16059943	cg19836612	0.732678
cg22174681	cg03395504	0.72128
cg23820589	cg26478079	0.607512
cg25304754	cg19876971	0.672607
cg12085265	cg21190742	0.717648
cg22868225	cg16207446	0.826681
cg03580279	cg20549186	0.858692
cg20153240	cg14037182	0.72017
cg06821641	cg03134653	0.754344
cg17495046	cg22077046	0.729474
cg05351942	cg15897546	0.700262
cg26561349	cg07467800	0.543615
cg08732456	cg24138964	0.75672
cg17497824	cg24138964	0.779196
cg08659047	cg07162616	0.744959
cg16735509	cg02587648	0.714752
cg19906777	cg10256708	0.724813
cg02607043	cg00771975	0.802254
cg01164686	cg19822035	0.775163
cg20269544	cg23268290	0.767511
cg12764620	cg12711627	0.839852
cg04349178	cg23048889	0.80012
cg25139718	cg00347228	0.751802
cg02300356	cg20391990	0.890274
cg00666247	cg12797370	0.783583
cg00312809	cg13446359	0.80507
cg15444419	cg03064553	0.808227
cg19646139	cg13483914	0.683245
cg19759051	cg00050232	0.874086
cg07684553	cg00050252	0.831933
cg09304457	cg12776801	0.551566
cg06227939	cg23987119	0.704714
cg02912476	cg06584390	0.516627
cg08651178	cg24508471	0.454247
cg21863005	cg07501226	0.651114
cg06717814	cg18274718	0.881737
cg22626579	cg23952024	0.795216
cg19405842	cg04520169	0.391919
cg12713909	cg22173931	0.760991
cg16320749	cg13079347	0.626523
cg06204101	cg17979814	0.594633
cg09322616	cg00648452	0.822411
cg02138098	cg15130861	0.71366
cg25319188	cg02017634	0.413804
cg02293396	cg11776323	0.739988
cg17748900	cg12494616	0.524103
cg22342249	cg00855262	0.725222
cg22876683	cg12481908	0.757903
cg19257562	cg18540332	0.82534
[truncated: 712,494+ more rows]
