# Supplementary material for: Scalable screening of ternary-code DNA methylation dynamics associated with human traits
Source: Cell Genom. 2025 Jul 3;5(9):100929. doi: 10.1016/j.xgen.2025.100929 (PMC12534708; doi:10.1016/j.xgen.2025.100929)
Supplement: Table S5. Cell-type proportion estimates and t-SNE coordinates for samples profiled on MSA, related to Figure 2 [file mmc6.xlsx]

## Sheet: Table S5 cell type proportions
Supplemental Table S5: Cell type proportion estimates and t-SNE coordinates for samples profiled on MSA, related to Figure 2
IDAT	Tissue_Type	adipocyte	B_cell	bladder_epi	breast_basal_epi	breast_luminal_epi	cortex_neuron	endometrium_epi	endothelial_cell	erythrocyte_progenitor	Fallopian_epi	gastric_epithelial	granulocyte	heart_cardiomyocyte	heart_fibroblast	hepatocyte	kidney_epi	lower_GI_epi	lung_alveolar_epi	lung_bronchus_epi	mononuc_phago	NK_cell	oligodendrocyte	pancreas_acinar	pancreas_alpha	pancreas_beta	pancreas_delta	pancreas_duct	prostate_epi	skeletal_muscle	smooth_muscle	T_cell	thyroid_epi	tongue_epi	tSNE1	tSNE2
207854510120_R06C03	Adrenal	0	0	0	0	0	0	0	0.259981	0	0.0990718	0	0	0	0	0.120493	0	0	0	0	0.181479	0	0	0	0	0	0	0	0	0	0.338975	0	0	0	9.768	8.14812
207854510120_R08C03	Adrenal	0	0	0	0	0	0	0	0.263215	0	0.10211	0	0	0	0	0	0	0.0970207	0	0	0.25543	0	0	0	0	0	0	0	0	0	0.282224	0	0	0	10.2068	9.02621
207854510120_R10C03	Adrenal	0.311622	0	0	0	0	0	0	0	0.183888	0	0	0.207282	0	0	0	0	0	0	0	0	0	0	0	0	0	0	0	0	0	0	0.158078	0	0.13913	1.08313	4.83553
207854510120_R12C03	Adrenal	0	0	0	0	0	0	0	0.280108	0	0.107739	0	0	0	0	0.102535	0	0	0	0	0.231421	0	0	0	0	0	0	0	0	0	0.278197	0	0	0	9.26115	8.51614
207854510120_R14C03	Adrenal	0	0	0	0	0	0	0	0.332811	0	0	0	0	0	0	0	0	0.11187	0	0	0.126999	0	0	0	0	0	0	0	0	0	0.328681	0.0996397	0	0	9.84118	9.10437
207854510120_R16C03	Adrenal	0	0	0.160471	0	0	0	0.115907	0.212463	0	0	0	0	0	0	0	0	0	0	0	0.230771	0	0	0	0	0	0	0	0	0	0.280388	0	0	0	11.2197	8.79982
207854510094_R01C02	Bladder	0	0	0	0	0	0	0	0	0	0	0	0.168618	0	0	0	0	0.0915583	0	0	0.208525	0	0	0	0	0	0	0	0	0	0.256334	0.274965	0	0	-5.56827	7.09095
207854510094_R03C02	Bladder	0	0	0.292889	0	0	0	0	0.161145	0	0	0	0	0	0	0	0	0	0	0	0.165244	0	0	0	0	0	0	0	0	0	0.246432	0.134289	0	0	-2.03113	-0.748048
207854510094_R05C02	Bladder	0	0.263695	0	0	0	0	0	0.184352	0	0	0	0	0	0	0	0	0.0897619	0	0	0	0	0	0	0	0	0	0	0	0	0.26708	0.19511	0	0	-2.75853	3.3642
207854510094_R07C02	Bladder	0	0	0.261494	0	0	0	0	0.166765	0	0	0	0	0	0	0	0	0	0	0	0.126201	0	0	0	0	0	0	0	0	0	0.312415	0.133126	0	0	-2.02873	-0.81194
207854510094_R09C02	Bladder	0	0.184801	0	0	0	0	0	0	0	0	0	0	0	0	0	0	0.0786609	0	0	0.197565	0	0	0	0	0	0	0	0	0	0.180729	0.358244	0	0	-5.94627	7.52966
207854510094_R14C03	Bladder	0	0	0	0	0	0	0	0.265252	0	0.0748267	0	0	0	0	0	0	0	0	0	0.218409	0	0	0	0	0	0	0	0	0	0.337501	0.104012	0	0	4.05366	2.31076
207760740001_R03C03	CD4+ T cells	0	0	0	0	0	0	0	0	0.0720581	0	0	0	0	0.0618908	0	0	0.0505583	0	0	0	0.0835929	0	0	0	0	0	0	0	0	0	0.7319	0	0	-11.6801	16.331
207760740001_R07C02	CD4+ T cells	0	0.0953386	0	0	0	0	0	0	0.0752133	0	0	0	0	0.0598494	0	0	0.0626373	0	0	0	0	0	0	0	0	0	0	0	0	0	0.706961	0	0	-10.8473	17.3802
207760740001_R13C03	CD4+ T cells	0	0	0	0	0	0	0	0	0.0696871	0	0	0	0	0.0557763	0	0	0	0	0	0	0.0653873	0	0	0.0473786	0	0	0	0	0	0	0.761771	0	0	-10.0224	15.7284
207760740001_R05C01	CD8+ T cells	0	0	0	0	0	0	0	0	0.0824848	0	0	0	0	0.0597741	0	0	0	0	0	0	0.103626	0	0	0	0	0.065648	0	0	0	0	0.688467	0	0	-13.6699	16.6475
207760740001_R05C03	CD8+ T cells	0	0	0	0	0	0	0	0	0.0795245	0	0	0	0	0.0580036	0	0	0.0624359	0	0	0	0.125464	0	0	0	0	0	0	0	0	0	0.674572	0	0	-12.8935	16.2053
207760740001_R15C03	CD8+ T cells	0	0	0	0	0	0	0	0	0.0643843	0	0	0	0	0.048979	0	0	0.0407536	0	0	0	0.078133	0	0	0	0	0	0	0	0	0	0.76775	0	0	-10.2361	14.3504
207760740001_R14C03	Cerebellum	0	0	0	0	0	0.735646	0	0	0	0	0	0	0	0.0671721	0	0	0	0	0	0	0	0.0702416	0	0	0.0631647	0	0	0	0	0	0.0637759	0	0	13.2972	-3.86934
207760740001_R16C03	Cerebellum	0	0	0	0	0	0.783636	0	0	0	0	0	0	0	0.0569726	0	0	0	0	0	0	0.0548092	0.0497425	0	0	0	0.0548396	0	0	0	0	0	0	0	13.2773	-3.86905
207760740001_R01C02	Colon	0	0.19759	0	0	0	0	0	0	0	0	0	0	0	0	0	0	0.336741	0	0	0.115881	0	0	0	0	0	0	0	0	0	0.171017	0.178771	0	0	-7.05036	-1.34643
207760740001_R02C02	Colon	0	0	0.0832928	0	0	0	0	0	0	0	0	0	0	0	0	0	0.40031	0	0	0.148502	0	0	0	0	0	0	0	0	0	0.178701	0.189194	0	0	-9.92938	-2.417
207760740001_R03C02	Colon	0	0.0995168	0	0	0	0	0	0	0	0	0	0	0	0	0	0	0.507096	0	0	0.101376	0	0	0	0	0	0	0	0	0	0.187726	0.104285	0	0	-8.3072	-3.62461
207760740001_R04C02	Colon	0	0.106524	0	0	0	0	0	0	0	0	0	0	0	0	0	0	0.475163	0	0	0.108904	0	0	0	0	0	0	0	0	0	0.187909	0.1215	0	0	-7.94233	-3.10765
207760740001_R09C02	Colon	0	0	0	0	0	0	0	0.102152	0	0	0	0	0	0.0988303	0	0	0.566035	0	0	0.109709	0	0	0	0	0	0	0	0	0	0	0.123273	0	0	-7.66598	-4.46074
207760740001_R11C02	Colon	0	0	0	0	0	0	0.082471	0	0.079115	0	0	0	0	0.0887589	0	0	0.649657	0	0	0.0999977	0	0	0	0	0	0	0	0	0	0	0	0	0	-7.94456	-4.86423
207760740001_R15C02	Colon	0	0	0	0	0	0	0	0	0	0	0	0	0	0	0	0	0.32867	0	0.100579	0.162632	0	0	0	0	0	0	0	0	0	0.215308	0.192811	0	0	-9.89203	-2.35436
207854510094_R06C03	Colon	0	0	0	0	0	0	0	0.120318	0	0	0	0	0	0	0	0	0.32805	0	0	0.166573	0	0	0	0	0	0	0	0	0	0.183122	0.201937	0	0	-6.53941	-2.04449
207854510094_R08C03	Colon	0	0	0	0	0	0	0	0.123008	0	0	0	0	0	0	0	0	0.389925	0	0	0.139636	0	0	0	0	0	0	0	0	0	0.210116	0.137315	0	0	-6.70398	-2.4772
207854510120_R06C02	Esophagus	0	0	0	0	0	0	0	0	0	0	0	0	0	0	0	0	0	0	0.192996	0.134285	0	0	0	0	0	0	0	0	0	0.281969	0.179016	0	0.211734	3.41085	-7.11896
207854510120_R08C02	Esophagus	0	0	0	0	0	0	0.110456	0.218903	0	0	0	0	0	0	0	0	0	0	0	0.174363	0	0	0	0	0	0.122629	0	0	0	0.373648	0	0	0	7.74284	-0.941538
207854510120_R10C02	Esophagus	0	0	0	0	0	0	0	0.189473	0	0	0	0	0	0	0	0	0	0	0	0.126854	0	0	0	0	0	0	0	0	0	0.271199	0.127002	0	0.285473	4.01225	-6.19855
207854510120_R12C02	Esophagus	0	0	0	0	0	0	0	0.190678	0	0	0	0.138476	0	0	0	0	0	0	0	0.155028	0	0	0	0	0	0.0891466	0	0	0	0.426672	0	0	0	7.97516	-0.824039
207854510120_R14C02	Esophagus	0	0	0	0	0	0	0	0	0	0	0	0	0	0	0	0	0	0	0.167502	0.150767	0	0	0	0	0	0	0	0	0	0.276432	0.173752	0	0.231547	3.61014	-7.50905
207854510120_R16C02	Esophagus	0	0	0	0	0	0	0.0958236	0.195571	0	0	0	0	0	0	0	0	0	0	0	0.197453	0	0	0	0	0	0.121417	0	0	0	0.389736	0	0	0	7.29019	-1.30455
207854510094_R10C03	Eye	0	0	0	0	0	0	0.0834876	0	0	0	0	0	0	0	0	0	0	0	0	0.193603	0	0.392938	0	0	0	0	0	0	0	0.242212	0.0877595	0	0	18.093	-5.4534
207854510094_R12C03	Eye	0	0	0	0	0	0.266622	0	0.224588	0	0	0	0	0	0	0	0	0	0	0	0.18308	0	0	0	0	0	0.0835917	0	0	0	0.242118	0	0	0	17.2958	-6.35081
207760740001_R08C02	Heart	0	0	0	0	0	0	0	0.251755	0	0	0	0	0.309397	0.25795	0	0	0.0789341	0	0	0	0	0	0	0	0	0	0	0	0	0	0.101964	0	0	6.19243	4.00791
207854510094_R02C01	Heart	0	0	0	0	0	0	0	0.225895	0	0.0941811	0	0	0	0	0	0	0	0	0	0	0	0	0	0	0	0.0765246	0	0	0	0.505813	0.0975866	0	0	10.6076	1.10535
207854510094_R09C01	Heart	0	0	0	0	0	0	0	0.247562	0	0	0	0	0.316393	0.255964	0	0	0.0782426	0	0	0	0	0	0	0	0	0	0	0	0	0	0.101838	0	0	7.35099	4.08385
207854510094_R11C01	Heart	0	0	0	0	0	0	0.0803644	0.284018	0	0	0	0	0.285338	0.241928	0	0	0	0	0	0	0	0	0	0	0	0	0	0	0	0	0.108352	0	0	7.37035	3.84381
207854510094_R13C01	Heart	0	0	0	0	0	0	0	0.312392	0	0	0	0	0	0.327592	0	0	0	0	0	0.165501	0	0	0	0	0	0	0	0	0	0	0.0944476	0	0.100067	5.16071	3.14824
207854510094_R15C01	Heart	0	0	0	0	0	0	0	0.337199	0	0.0744853	0	0	0.241231	0.239221	0	0	0	0	0	0	0	0	0	0	0	0	0	0	0	0	0.107863	0	0	6.78023	3.20505
207854510120_R05C02	Kidney	0	0	0	0	0	0	0.0810621	0.173122	0	0	0	0	0	0	0	0.418876	0	0	0	0.118239	0	0	0	0	0	0	0	0	0	0.208701	0	0	0	-7.50693	-10.7018
207854510120_R07C02	Kidney	0	0	0	0	0	0	0.0828273	0.157168	0	0	0	0	0	0	0	0.475442	0	0	0	0.105228	0	0	0	0	0	0	0	0	0	0.179335	0	0	0	-7.26308	-10.5234
207854510120_R09C02	Kidney	0	0	0	0	0	0	0	0.195984	0	0	0	0	0	0	0.083781	0.448862	0	0	0	0.10147	0	0	0	0	0	0	0	0	0	0.169903	0	0	0	-7.41896	-12.0066
207854510120_R11C02	Kidney	0	0	0	0	0	0	0	0.176422	0	0	0	0	0	0	0	0.456523	0	0	0	0.0976951	0	0	0	0	0	0	0	0	0	0.197838	0.0715218	0	0	-6.68595	-10.9815
207854510120_R13C02	Kidney	0	0	0	0	0	0	0.0873875	0.199851	0	0	0	0	0	0.0978353	0.095696	0.51923	0	0	0	0	0	0	0	0	0	0	0	0	0	0	0	0	0	-6.89323	-11.9379
207854510120_R05C01	Larynx	0	0	0	0	0	0	0	0.201421	0	0	0	0.158797	0	0	0	0	0	0	0	0	0	0	0	0	0	0	0	0	0	0.230738	0.196215	0	0.21283	2.93564	-7.76389
207854510120_R07C01	Larynx	0	0	0	0	0	0	0	0	0	0	0	0.320889	0	0	0	0	0.0962219	0	0	0.233657	0	0	0	0	0	0	0	0	0	0.206487	0.142745	0	0	-7.66449	4.87536
207854510120_R09C01	Larynx	0	0.247586	0	0	0	0	0	0	0	0	0	0	0	0	0	0	0	0	0.119229	0	0	0	0	0	0	0	0	0	0	0.201711	0.320669	0	0.110804	-3.71744	5.38871
207854510120_R11C01	Larynx	0	0	0	0	0	0	0	0	0	0	0	0	0	0	0	0	0	0	0.192708	0.139437	0	0	0	0	0	0	0	0	0	0.31345	0.142525	0	0.21188	3.26619	-5.39955
207854510120_R13C01	Larynx	0	0	0	0	0	0	0	0	0	0	0	0.301632	0	0	0	0	0	0	0.193262	0.139235	0	0	0	0	0	0	0	0	0	0.263192	0.102679	0	0	0.409211	-2.82912
207854510094_R02C03	Liver	0	0	0	0	0	0	0	0.162728	0	0	0	0.236665	0	0.0933429	0.400017	0	0	0	0	0	0	0	0	0	0	0	0	0	0	0	0.107247	0	0	1.53409	10.3323
207854510094_R04C03	Liver	0	0	0	0	0	0	0	0.144389	0	0	0	0.233959	0	0.0953312	0.394471	0	0	0	0	0	0	0	0	0	0	0	0	0	0	0	0.131849	0	0	1.47076	10.2812
207854510094_R13C03	Liver	0	0	0	0	0	0	0	0.129723	0	0	0	0	0	0.0909418	0.565629	0	0	0	0	0.107423	0	0	0	0	0	0	0	0	0	0	0.106283	0	0	2.36351	11.0813
207854510094_R15C03	Liver	0	0	0	0	0	0	0	0.101822	0	0	0	0	0	0.0857182	0.586786	0	0	0	0	0.115972	0	0	0	0	0	0	0	0	0	0	0.109702	0	0	1.89295	11.309
207854510094_R16C03	Lung	0	0	0	0	0	0	0	0.303587	0	0	0	0	0	0.111051	0	0	0	0.261388	0	0.128824	0	0	0	0	0	0	0	0	0	0	0.19515	0	0	1.69415	-0.435145
207854510120_R01C02	Lung	0	0	0	0	0	0	0	0.255448	0	0	0	0	0	0	0	0	0	0.188728	0	0.163171	0	0	0	0	0	0	0	0	0	0.222216	0.170436	0	0	2.14185	0.0799882
207854510120_R03C02	Lung	0	0	0	0	0	0	0	0.288476	0	0	0	0.20205	0	0.12415	0	0	0	0.254349	0	0	0	0	0	0	0	0	0	0	0	0	0.130974	0	0	1.54313	0.516358
207854510120_R16C01	Lung	0	0	0	0	0	0	0	0.244517	0	0	0	0	0	0	0	0	0	0.262321	0	0.172045	0	0	0	0	0	0	0	0	0	0.195873	0.125243	0	0	2.47806	-0.557533
207854510120_R02C02	Lymph Node	0	0	0	0	0	0	0	0.21881	0	0	0	0.289972	0	0	0	0	0.10414	0	0	0	0	0	0	0	0	0	0	0	0	0.258745	0.128333	0	0	1.24254	3.25568
207854510120_R04C02	Lymph Node	0	0.353824	0	0	0	0	0.0783857	0	0	0	0	0	0	0.0813217	0	0	0	0	0	0.129742	0	0	0	0	0	0	0	0	0	0	0.356727	0	0	-9.38292	10.7608
207854510120_R15C02	Lymph Node	0	0.491302	0	0	0	0	0.0636931	0	0	0	0	0	0	0.0604092	0	0	0	0	0	0.107219	0	0	0	0	0	0	0	0	0	0	0.277376	0	0	-9.74588	9.5875
207760740001_R02C03	Monocytes	0	0	0	0	0	0	0.0428264	0	0.0571979	0	0	0	0	0.0375246	0	0	0	0	0	0.800099	0	0	0	0	0	0	0	0	0	0	0.0623525	0	0	-11.9172	5.21123
207760740001_R07C03	Monocytes	0	0	0	0	0	0	0	0	0	0	0	0	0	0.0413226	0	0	0.042174	0	0	0.813273	0	0	0	0	0	0.0418909	0	0	0	0	0.0613399	0	0	-11.5781	4.82917
207760740001_R12C02	Monocytes	0	0	0	0	0	0	0	0	0.0539206	0.0459932	0	0	0	0.0416017	0	0	0	0	0	0.796557	0	0	0	0	0	0	0	0	0	0	0.0619279	0	0	-11.1783	4.95296
207760740001_R08C03	Motor cortex	0	0	0	0	0	0.373925	0.0811518	0	0	0	0	0	0	0.0866699	0	0	0	0	0	0.16415	0	0.294103	0	0	0	0	0	0	0	0	0	0	0	17.3109	-3.38924
207760740001_R10C03	Motor cortex	0	0	0	0	0	0.296476	0.078714	0	0	0	0	0	0	0.0966109	0	0	0	0	0	0.176594	0	0.351605	0	0	0	0	0	0	0	0	0	0	0	17.5997	-3.95696
207760740001_R12C03	Motor cortex	0	0	0	0	0	0.363511	0.0704591	0	0	0	0	0	0	0.090494	0	0	0	0	0	0.159006	0	0.316529	0	0	0	0	0	0	0	0	0	0	0	17.217	-4.14722
207760740001_R04C03	NK cells	0	0	0	0	0	0	0.0598192	0	0.0811776	0	0	0	0	0	0	0	0	0	0	0.101567	0.661481	0	0	0	0	0	0	0	0	0	0.0959557	0	0	-13.1822	11.6767
207760740001_R13C02	NK cells	0	0	0	0	0	0	0.0577259	0	0.086393	0	0	0	0	0	0	0	0	0	0	0	0.712161	0	0	0.0544484	0	0	0	0	0	0	0.0892721	0	0	-13.771	11.305
207760740001_R14C02	NK cells	0	0	0	0	0	0	0	0	0.0548571	0	0	0	0	0.0527205	0	0	0	0	0	0	0.783421	0	0	0.0425349	0	0	0	0	0	0	0.0664667	0	0	-12.5969	11.3632
207854510094_R11C02	Ovary	0	0	0	0	0	0	0	0.158304	0	0.0749244	0	0	0	0	0	0	0	0	0	0.208884	0	0	0	0	0	0	0	0	0	0.433683	0.124206	0	0	12.1927	2.2888
207854510094_R13C02	Ovary	0	0	0	0	0	0	0	0.156151	0	0.071719	0	0	0	0	0	0	0	0	0	0	0	0	0	0	0	0	0	0	0	0.600265	0.0833011	0	0.0885636	11.5296	2.19603
207854510094_R15C02	Ovary	0	0	0	0	0	0	0	0.112669	0	0.0767253	0	0	0	0	0	0	0	0	0.0821155	0.0841882	0	0	0	0	0	0	0	0	0	0.644302	0	0	0	11.4655	2.66643
207760740001_R06C01	Pancreas	0	0	0	0	0	0	0	0	0	0	0	0	0	0.0974291	0	0	0.0790626	0	0	0.0958223	0	0	0.517186	0	0	0	0.2105	0	0	0	0	0	0	-3.99052	-18.8314
207760740001_R08C01	Pancreas	0	0	0	0	0	0	0	0	0	0	0	0	0	0.108359	0	0	0.0711029	0	0	0.0926407	0	0	0.537772	0	0	0	0.190125	0	0	0	0	0	0	-4.04758	-18.1184
207760740001_R10C01	Pancreas	0	0	0	0	0	0	0	0	0	0	0	0	0	0.110753	0	0	0.0768332	0	0	0.0895127	0	0	0.51386	0	0	0	0.20904	0	0	0	0	0	0	-3.53668	-18.893
207760740001_R12C01	Pancreas	0	0	0	0	0	0	0	0	0	0	0	0	0	0.114897	0	0	0	0	0	0.12735	0	0	0.440893	0	0	0	0.20154	0	0	0	0.11532	0	0	-3.24066	-18.051
207760740001_R14C01	Pancreas	0	0	0	0	0	0	0	0	0	0	0	0	0	0	0	0	0	0	0	0.150511	0	0	0.22569	0	0	0	0.180659	0	0	0.276243	0.166898	0	0	0.599364	1.33243
207760740001_R16C01	Pancreas	0	0	0	0	0	0	0	0	0	0	0	0.349613	0	0	0	0	0	0	0	0.21444	0	0	0.124783	0	0	0	0	0	0	0.174025	0.137139	0	0	-7.88392	4.99954
207760740001_R06C03	PBMC	0	0.168829	0	0	0	0	0	0	0	0	0	0	0	0	0	0	0.0655003	0	0	0.264217	0.0944135	0	0	0	0	0	0	0	0	0	0.40704	0	0	-10.7501	12.8957
207760740001_R09C03	PBMC	0	0.128964	0	0	0	0	0	0	0	0	0	0	0	0	0	0	0.0730325	0	0	0.162209	0.140495	0	0	0	0	0	0	0	0	0	0.495299	0	0	-12.1204	15.2305
207760740001_R16C02	PBMC	0	0	0	0	0	0	0.0613441	0	0	0	0	0	0	0.067175	0	0	0	0	0	0.335027	0.155395	0	0	0	0	0	0	0	0	0	0.381059	0	0	-10.9968	11.9022
207854510094_R07C03	Placenta	0	0	0	0	0.341832	0	0	0.213212	0	0	0	0	0	0.192788	0	0	0.108501	0	0	0	0	0	0	0	0	0	0	0	0	0	0.143666	0	0	8.05367	14.9154
207854510094_R09C03	Placenta	0	0	0	0	0.291832	0	0	0.203018	0	0	0	0	0	0.244389	0	0	0.114035	0	0	0	0	0	0	0	0	0	0	0	0	0	0.146725	0	0	8.16902	14.9365
207854510094_R11C03	Placenta	0	0	0	0	0.360749	0	0	0.241366	0	0	0	0	0	0.183926	0	0	0.0993226	0	0	0	0	0	0	0	0	0	0	0	0	0	0.114637	0	0	8.71007	15.0058
207854510120_R05C03	Prostate	0	0	0	0	0	0	0	0	0	0	0	0.13138	0	0	0	0	0	0	0	0.146644	0	0	0	0	0	0	0	0.383616	0	0.171253	0.167107	0	0	-1.51471	-5.54399
207854510120_R07C03	Prostate	0	0	0	0	0	0	0	0	0	0	0	0	0	0	0	0	0.112711	0	0	0.110545	0	0	0	0	0	0	0	0.461713	0	0.211048	0.103984	0	0	-1.24326	-6.40433
207854510120_R09C03	Prostate	0	0	0	0	0	0	0	0.125274	0	0	0	0	0	0.0881386	0	0	0.0843335	0	0	0	0	0	0	0	0	0	0	0.590504	0	0	0.11175	0	0	-1.18723	-7.10813
207854510120_R11C03	Prostate	0	0	0	0	0	0	0	0	0	0	0	0	0	0	0	0	0.0871471	0	0	0.115255	0	0	0	0	0	0	0	0.33935	0	0.336318	0.121931	0	0	-0.636344	-6.43722
207760740001_R01C01	Skin	0	0	0	0	0	0	0	0.174668	0	0	0	0	0	0	0	0	0	0	0	0.107117	0	0	0	0	0	0	0	0	0	0.322164	0.0953894	0	0.300662	7.11745	-6.76535
207760740001_R02C01	Skin	0	0	0	0	0	0	0	0.181086	0	0	0	0	0	0	0	0	0	0	0	0.142705	0	0	0	0	0	0	0	0	0	0.271046	0.171613	0	0.233551	6.19771	-6.46863
207760740001_R03C01	Skin	0	0	0	0	0	0	0	0	0	0	0	0	0	0	0	0	0.0773738	0	0	0.130278	0	0	0	0	0	0	0	0	0	0.267175	0.13148	0	0.393694	7.07394	-8.16502
207760740001_R04C01	Skin	0	0	0	0	0	0	0	0.207202	0	0	0	0	0	0	0	0	0	0	0	0.123636	0	0	0	0	0	0	0	0	0	0.363054	0.0866116	0	0.219497	7.6172	-5.82383
207760740001_R07C01	Skin	0	0	0	0	0	0	0	0.165988	0	0	0	0	0	0	0	0	0	0	0	0.125817	0	0	0	0	0	0	0	0	0	0.312454	0.109181	0	0.286561	6.99502	-6.46767
207760740037_R16C03	Skin	0	0	0	0	0	0	0	0.147057	0	0	0	0	0	0	0	0	0	0	0	0.106225	0	0	0	0	0	0	0	0	0	0.273186	0.112325	0	0.361208	7.29081	-8.46873
207854510094_R04C01	Spinal Cord	0	0	0	0	0	0	0.0833282	0	0	0	0	0	0	0	0	0	0	0	0	0.243138	0	0.454557	0	0	0	0	0	0	0	0.147033	0.0719438	0	0	18.35	-4.92163
207854510094_R10C02	Spleen	0	0.261649	0	0	0	0	0	0.253329	0	0	0	0	0	0	0	0	0.0840117	0	0	0.172094	0	0	0	0	0	0	0	0	0	0	0.228916	0	0	-7.14289	8.53492
207854510094_R12C02	Spleen	0	0.247617	0	0	0	0	0	0.282198	0	0	0	0	0	0	0	0	0.0780867	0	0	0.181592	0	0	0	0	0	0	0	0	0	0	0.210506	0	0	-7.82178	8.15062
207854510120_R02C01	Spleen	0	0.234759	0	0	0	0	0	0.288149	0	0.0975168	0	0	0	0	0	0	0	0	0	0.194528	0	0	0	0	0	0	0	0	0	0	0.185048	0	0	-6.72553	9.26555
207854510120_R04C01	Spleen	0	0.174179	0	0	0	0	0	0.176284	0	0	0	0.176296	0	0	0	0	0	0	0	0.188987	0	0	0	0	0	0	0	0	0	0	0.284255	0	0	-7.45163	9.32343
207854510120_R15C01	Spleen	0	0.424848	0	0	0	0	0	0.176985	0	0.0774553	0	0	0	0.0963976	0	0	0	0	0	0	0	0	0	0	0	0	0	0	0	0	0.224314	0	0	-8.59291	9.85086
207854510094_R08C02	Stomach	0	0	0	0	0	0	0	0	0	0	0.575604	0	0	0.1039	0	0	0.0747137	0	0	0.107853	0	0	0	0	0	0	0	0	0	0	0.137929	0	0	0.586306	-16.0361
207854510120_R06C01	Stomach	0.227106	0	0	0	0	0	0	0	0	0	0.406147	0	0	0	0	0	0.0767811	0	0	0.126781	0	0	0	0	0	0	0	0	0	0	0.163185	0	0	0.353875	-14.1969
207854510120_R08C01	Stomach	0	0	0	0	0	0	0	0	0	0	0.517458	0	0	0.114741	0	0	0.0967506	0	0	0.11559	0	0	0	0	0	0	0	0	0	0	0.15546	0	0	1.2158	-15.441
207854510120_R10C01	Stomach	0	0	0	0	0	0	0	0	0	0	0.516101	0	0	0.125941	0	0	0.0817285	0	0	0.106918	0	0	0	0	0	0	0	0	0	0	0.169311	0	0	-0.0173868	-14.8667
207854510120_R12C01	Stomach	0	0	0	0	0	0	0	0	0	0	0.457839	0	0	0	0	0	0.0865537	0	0	0.132422	0	0	0	0	0	0	0	0	0	0.190775	0.13241	0	0	0.0266029	-14.2431
207854510120_R14C01	Stomach	0	0	0	0	0	0	0	0.157764	0	0	0.473952	0	0	0.104028	0	0	0	0	0	0.122018	0	0	0	0	0	0	0	0	0	0	0.142238	0	0	0.873219	-14.7507
207854510094_R06C01	Testis	0	0	0	0	0	0.259087	0	0	0	0.105769	0	0	0	0	0	0	0.117082	0	0	0.156033	0	0	0	0	0	0	0	0	0	0.362029	0	0	0	16.0593	-16.6656
207854510094_R08C01	Testis	0	0	0	0	0	0.265182	0	0.178735	0	0	0	0	0	0	0	0	0.11056	0	0	0	0	0	0	0	0	0	0	0	0	0.307809	0.137713	0	0	15.1953	-17.7561
207854510094_R10C01	Testis	0	0	0	0	0	0.3069	0	0.156641	0	0	0	0	0	0	0	0	0.124957	0	0	0	0	0	0	0	0	0	0	0	0	0.288428	0.123075	0	0	15.3404	-16.9448
207854510094_R12C01	Testis	0	0	0	0	0	0.326413	0	0.17087	0	0	0	0	0	0	0	0	0.110625	0	0	0	0	0	0	0	0	0	0	0	0	0.268312	0.123781	0	0	15.0253	-16.3147
207854510094_R14C01	Testis	0	0	0	0	0	0.313824	0	0.183663	0	0	0	0	0	0	0	0	0.120863	0	0	0	0	0	0	0	0	0	0	0	0	0.254422	0.127229	0	0	14.536	-17.0887
207854510094_R16C01	Testis	0	0	0	0	0	0.272627	0	0	0	0.11098	0	0	0	0	0	0	0.109699	0	0	0	0	0	0	0	0	0	0	0	0	0.376995	0.129699	0	0	15.9831	-17.5481
207854510094_R14C02	Thymus	0	0	0	0	0	0	0	0.180393	0	0	0	0	0	0	0	0	0	0	0.160598	0.162382	0	0	0	0	0	0	0	0	0	0.312756	0.18387	0	0	2.58822	2.40137
207854510094_R16C02	Thymus	0	0.2081	0	0	0	0	0	0	0	0	0	0	0	0	0	0	0	0	0.129329	0.143819	0	0	0	0	0	0	0	0	0	0.131292	0.38746	0	0	-6.88186	11.677
207854510120_R02C03	Thymus	0	0	0	0	0	0	0.088611	0.170827	0	0	0	0	0	0	0	0	0	0	0	0.240568	0	0	0	0	0	0	0	0	0	0.198322	0.301672	0	0	-6.57926	10.9097
207854510120_R04C03	Thymus	0	0	0	0	0	0	0	0.240964	0	0	0	0	0	0	0	0	0.0928345	0	0	0.170052	0	0	0	0	0	0	0	0	0	0.354167	0.141982	0	0	1.798	2.4974
207854510120_R13C03	Thymus	0	0	0	0	0	0	0	0.282151	0	0.0834927	0	0	0	0	0	0	0	0	0	0.190536	0	0	0	0	0	0	0	0	0	0.290065	0.153756	0	0	4.39611	1.08678
207854510120_R15C03	Thymus	0	0	0	0	0	0	0.10088	0.301669	0	0	0	0	0	0	0	0	0	0	0	0.118355	0	0	0	0	0	0	0	0	0	0.357836	0.121259	0	0	4.79279	0.918601
207854510094_R01C03	Thyroid	0	0	0	0	0	0	0	0.142597	0	0	0	0	0	0.077742	0	0	0.0654513	0	0	0	0	0	0	0	0	0	0	0	0	0	0.0865761	0.627633	0	-12.6967	-11.3071
207854510094_R03C03	Thyroid	0	0.192069	0	0	0	0	0	0.12529	0	0	0	0	0	0.105488	0	0	0	0	0	0	0	0	0	0	0	0	0	0	0	0	0.341159	0.235993	0	-4.20996	6.06373
207854510094_R05C01	Thyroid	0	0	0	0	0	0	0.0676049	0.128672	0	0	0	0	0	0.0812768	0	0	0	0	0	0.0812822	0	0	0	0	0	0	0	0	0	0	0	0.641164	0	-12.9973	-10.7108
207854510094_R05C03	Thyroid	0	0	0	0	0	0	0	0.15697	0	0	0	0	0	0.117688	0	0	0	0	0	0.0892246	0	0	0	0	0	0	0	0	0	0	0.0985943	0.537523	0	-12.1359	-11.0599
207854510094_R07C01	Thyroid	0	0	0	0	0	0	0	0.157779	0	0	0	0	0	0.10998	0	0	0	0	0	0.102122	0	0	0	0	0	0	0	0	0	0	0.134818	0.495301	0	-12.2409	-10.4595
207760740001_R01C03	Total T cells	0	0	0	0	0	0	0	0	0.0833662	0	0	0	0	0.059252	0	0	0	0	0	0	0.0992099	0	0	0	0	0.049823	0	0	0	0	0.708349	0	0	-12.2179	16.3662
207760740001_R10C02	Total T cells	0	0	0	0	0	0	0	0	0.0612685	0	0	0	0	0.0552371	0	0	0.039822	0	0	0	0.0710377	0	0	0	0	0	0	0	0	0	0.772635	0	0	-12.569	18.1591
207760740001_R11C03	Total T cells	0	0	0	0	0	0	0	0	0.0485869	0	0	0	0	0.046999	0	0	0	0	0	0	0.0722053	0	0	0	0	0.0498268	0	0	0	0	0.782382	0	0	-10.2224	14.8404
207854510094_R02C02	Trachea	0	0	0	0	0	0	0	0.161947	0	0	0	0	0	0	0	0	0	0	0.292332	0.160402	0	0	0	0	0	0	0	0	0	0.266378	0.11894	0	0	2.5153	-4.28416
207854510094_R04C02	Trachea	0	0.175644	0	0	0	0	0	0.182565	0	0	0	0	0	0	0	0	0	0	0.143997	0	0	0	0	0	0	0	0	0	0	0.309757	0.188037	0	0	-1.53587	4.57296
207854510094_R06C02	Trachea	0	0.301993	0	0	0	0	0	0.148368	0	0	0	0	0	0	0	0	0	0	0.127575	0	0	0	0	0	0	0	0	0	0	0.188664	0.2334	0	0	-3.16923	5.13276
207854510120_R01C03	Trachea	0	0	0	0	0	0	0	0.138032	0	0	0	0.270421	0	0	0	0	0	0	0.267364	0	0	0	0	0	0	0	0	0	0	0.212204	0.111978	0	0	1.12362	-3.25572
207854510120_R03C03	Trachea	0	0	0	0	0	0	0	0.171129	0	0	0	0	0	0	0	0	0	0	0.234412	0.123688	0	0	0	0	0	0	0	0	0	0.352492	0.118279	0	0	2.74537	-3.96566
