# Supplementary material for: Scalable screening of ternary-code DNA methylation dynamics associated with human traits
Source: Cell Genom. 2025 Jul 3;5(9):100929. doi: 10.1016/j.xgen.2025.100929 (PMC12534708; doi:10.1016/j.xgen.2025.100929)
Supplement: Table S6. Tissue-specific 5modC CpG signatures, related to Figure 2 [file mmc7.xlsx]

## Sheet: Table S6 5modC signatures
Supplemental Table S6: Tissue specific 5modC signatures, related to Figure 2
CpG_chrm	CpG_beg	CpG_end	Probe_ID	branch	type	delta_beta	auc	chrom_state	genes (+/- 50KB)
chr12	49090385	49090387	cg10086212_TC11	Adrenal	Hyper	0.504101	1	87_BivProm1	KMT2D;RHEBL1;AC011603.4;DHH;AC011603.1;LMBR1L;TUBA1B;AC011603.2;Y_RNA
chr12	49090261	49090263	cg17577150_BC11	Adrenal	Hyper	0.439778	1	87_BivProm1	KMT2D;RHEBL1;AC011603.4;DHH;AC011603.1;LMBR1L;TUBA1B;AC011603.2;Y_RNA
chr11	67056747	67056749	cg21695485_TC11	Adrenal	Hyper	0.423328	1	99_TSS2	SYT12;MIR6860;RHOD
chr12	49090050	49090052	cg10241781_TC11	Adrenal	Hyper	0.415428	1	87_BivProm1	KMT2D;RHEBL1;AC011603.4;DHH;AC011603.1;LMBR1L;TUBA1B;AC011603.2;Y_RNA
chr12	49089932	49089934	cg26094299_BC11	Adrenal	Hyper	0.414816	1	87_BivProm1	KMT2D;RHEBL1;AC011603.4;DHH;AC011603.1;LMBR1L;TUBA1B;AC011603.2;Y_RNA
chr12	49090223	49090225	cg03657660_TC11	Adrenal	Hyper	0.399893	1	87_BivProm1	KMT2D;RHEBL1;AC011603.4;DHH;AC011603.1;LMBR1L;TUBA1B;AC011603.2;Y_RNA
chr12	49090274	49090276	cg26428054_BC21	Adrenal	Hyper	0.399269	1	87_BivProm1	KMT2D;RHEBL1;AC011603.4;DHH;AC011603.1;LMBR1L;TUBA1B;AC011603.2;Y_RNA
chr3	183179494	183179496	cg00794178_TC11	Adrenal	Hyper	0.396657	1	87_BivProm1	LAMP3;MCF2L2
chr12	48002570	48002572	cg24011408_BC21	Adrenal	Hyper	0.386333	0.879121	87_BivProm1	AC004801.7;TMEM106C;COL2A1;AC004801.5;AC004801.4;AC004801.3;AC004801.6;SENP1
chr9	113687960	113687962	cg14092045_TC11	Adrenal	Hyper	0.370205	1	88_BivProm2	AL157702.2
chr12	49090037	49090039	cg18186592_TC11	Adrenal	Hyper	0.360267	1	87_BivProm1	KMT2D;RHEBL1;AC011603.4;DHH;AC011603.1;LMBR1L;TUBA1B;AC011603.2;Y_RNA
chr4	153152218	153152220	cg01894064_BC21	Adrenal	Hyper	0.353384	1	91_PromF1	TRIM2;AC013477.1
chr16	56643310	56643312	cg05799507_BC11	Adrenal	Hyper	0.344234	1	87_BivProm1	MT2A;AC026461.3;MT1L;MT1E;MT1M;MT1JP;MT1A;MT1DP;MT1CP;AC026461.2;MT1B;MT1F;MT1G;MT1H;MT1IP;MT1X;AC026461.1;DPPA2P4
chr11	67056668	67056670	cg13388983_BC11	Adrenal	Hyper	0.330171	1	95_PromF5	SYT12;MIR6860;RHOD
chr3	183178881	183178883	cg17323383_TC11	Adrenal	Hyper	0.325346	1	87_BivProm1	LAMP3;MCF2L2
chr20	59007065	59007067	cg16179125_BC11	Adrenal	Hyper	0.323975	1	98_TSS1	AL109840.2;NELFCD;CTSZ;TUBB1;ATP5F1E;PRELID3B
chr3	129627626	129627628	cg04817508_BC21	Adrenal	Hyper	0.319248	1	93_PromF3	PLXND1;RN7SL752P;AC023162.1;TMCC1
chr3	183179081	183179083	cg02929310_BC21	Adrenal	Hyper	0.312704	1	87_BivProm1	LAMP3;MCF2L2
chr8	29352636	29352638	cg13635007_BC11	Adrenal	Hyper	0.312632	1	87_BivProm1	DUSP4;AC084262.2;AC084262.1
chr5	88683686	88683688	cg12991050_BC21	Adrenal	Hyper	0.307973	1	88_BivProm2	LINC00461;MIR9-2;MEF2C-AS2;AC008525.1;AC008525.2;MEF2C
chr3	53156576	53156578	cg17900356_BC11	Adrenal	Hyper	0.305627	1	88_BivProm2	RFT1;PRKCD;AC097015.1
chr11	67056717	67056719	cg15693066_BC11	Adrenal	Hyper	0.302409	1	95_PromF5	SYT12;MIR6860;RHOD
chr6	169253865	169253867	cg21652958_BC21	Adrenal	Hyper	0.301074	1	87_BivProm1	BX322234.1;THBS2;BX322234.2;VTA1P1
chr6	169253809	169253811	cg08470742_BC11	Adrenal	Hyper	0.300322	1	87_BivProm1	BX322234.1;THBS2;BX322234.2;VTA1P1
chr17	62652369	62652371	cg05651778_BC11	Adrenal	Hyper	0.299306	0.997802	95_PromF5	TLK2;AC080038.2;AC080038.1;MRC2;Y_RNA;AC080038.3;RNU6-446P;AC005821.1;MARCHF10
chr3	183179206	183179208	cg21857959_BC21	Adrenal	Hyper	0.295971	1	87_BivProm1	LAMP3;MCF2L2
chr3	138936894	138936896	cg05587370_TC11	Adrenal	Hyper	0.294883	1	88_BivProm2	ATP5MC1P3;LINC01391;FOXL2;FOXL2NB
chr13	110308721	110308723	cg24909466_TC11	Adrenal	Hyper	0.293007	1	95_PromF5	COL4A1;AL161773.1;COL4A2;MIR8073
chr19	29872295	29872297	cg08587775_BC11	Adrenal	Hyper	0.289355	1	88_BivProm2	CCNE1;AC008798.2;AC008798.1;AC008507.3;PPIAP58
chr14	64705384	64705386	cg13697735_TC21	Adrenal	Hyper	0.28809	1	95_PromF5	PLEKHG3;SPTB
chr4	153152327	153152329	cg01022974_BC11	Adrenal	Hyper	0.287325	1	86_DNase1	TRIM2;AC013477.1
chr20	59007315	59007317	cg19310786_BC21	Adrenal	Hyper	0.286822	0.997802	98_TSS1	AL109840.2;NELFCD;CTSZ;TUBB1;ATP5F1E;PRELID3B
chr17	14303676	14303678	cg22219965_TC11	Adrenal	Hyper	0.282036	1	95_PromF5	AC005224.1;HS3ST3B1;AC005224.3;AC005224.2
chr12	53995329	53995331	cg04555312_BC21	Adrenal	Hyper	0.281559	1	87_BivProm1	HOXC13;HOXC12;HOTAIR;AC012531.5;AC012531.7;AC012531.4;AC012531.6;HOXC11;HOXC-AS3;HOXC10;AC012531.3;HOXC6;MIR196A2;HOXC-AS2;HOXC9;HOXC-AS1;HOXC8;HOXC4;AC012531.2;AC012531.1;HOXC5;MIR615
chr3	138937858	138937860	cg05587413_TC21	Adrenal	Hyper	0.27121	1	88_BivProm2	ATP5MC1P3;LINC01391;FOXL2;FOXL2NB
chr5	139637838	139637840	cg11006267_TC11	Adrenal	Hyper	0.267847	1	95_PromF5	UBE2D2;H3P25;AC113361.1;CXXC5;CXXC5-AS1;AC008667.1
chr6	37784149	37784151	cg27368911_TC21	Adrenal	Hyper	0.26594	1	95_PromF5	AL121574.1;ZFAND3;RN7SL285P
chr2	218861228	218861230	cg04155268_TC11	Adrenal	Hyper	0.265028	1	88_BivProm2	CYP27A1;AC009974.1;PRKAG3;MIR9500;RPL23AP31;WNT6;WNT10A;LINC01494
chr4	153152348	153152350	cg00349895_TC11	Adrenal	Hyper	0.264621	1	86_DNase1	TRIM2;AC013477.1
chr12	74538798	74538800	cg04257969_TC21	Adrenal	Hyper	0.264395	1	93_PromF3	ATXN7L3B;AC025257.1
chr5	139637781	139637783	cg27658304_TC21	Adrenal	Hyper	0.2637	1	93_PromF3	UBE2D2;H3P25;AC113361.1;CXXC5;CXXC5-AS1;AC008667.1
chr5	139638081	139638083	cg10495047_BC21	Adrenal	Hyper	0.26258	1	93_PromF3	UBE2D2;H3P25;AC113361.1;CXXC5;CXXC5-AS1;AC008667.1
chr12	114698452	114698454	cg12106728_TC11	Adrenal	Hyper	0.258138	1	87_BivProm1	Y_RNA;TBX3;AC026765.3;AC026765.4;AC026765.1
chr2	218861243	218861245	cg04155269_TC11	Adrenal	Hyper	0.25335	1	88_BivProm2	CYP27A1;AC009974.1;PRKAG3;MIR9500;RPL23AP31;WNT6;WNT10A;LINC01494
chr7	27169577	27169579	cg15912800_TC11	Adrenal	Hyper	0.252577	1	90_BivProm4	HOXA3;HOXA-AS2;HOXA4;AC004080.6;HOXA-AS3;HOXA5;HOXA6;AC004080.5;HOXA7;AC004080.4;HOXA9;AC004080.3;HOXA10-AS;MIR196B;HOXA10;HOXA11;HOXA11-AS;AC004080.7;AC004080.14;AC004080.8;AC004080.2;AC004080.12;AC004080.15;AC004080.13;HOXA13;HOTTIP;AC004080.9;AC004080.16;AC004080.10;AC004080.11;AC004080.17
chr17	14303718	14303720	cg13443605_TC11	Adrenal	Hyper	0.251346	1	87_BivProm1	AC005224.1;HS3ST3B1;AC005224.3;AC005224.2
chr16	56643292	56643294	cg09477740_TC21	Adrenal	Hyper	0.249178	1	87_BivProm1	MT2A;AC026461.3;MT1L;MT1E;MT1M;MT1JP;MT1A;MT1DP;MT1CP;AC026461.2;MT1B;MT1F;MT1G;MT1H;MT1IP;MT1X;AC026461.1;DPPA2P4
chr17	14303974	14303976	cg22219973_BC11	Adrenal	Hyper	0.248061	1	87_BivProm1	AC005224.1;HS3ST3B1;AC005224.3;AC005224.2
chr6	169253865	169253867	cg21652958_BC22	Adrenal	Hyper	0.247889	1	87_BivProm1	BX322234.1;THBS2;BX322234.2;VTA1P1
chr3	138937937	138937939	cg05587421_TC11	Adrenal	Hyper	0.245575	1	88_BivProm2	ATP5MC1P3;LINC01391;FOXL2;FOXL2NB
chr7	27152626	27152628	cg06685968_TC21	Adrenal	Hyper	0.244873	1	87_BivProm1	HOXA2;HOXA3;HOXA-AS2;HOXA4;AC004080.6;HOXA-AS3;HOXA5;HOXA6;AC004080.5;HOXA7;AC004080.4;HOXA9;AC004080.3;HOXA10-AS;MIR196B;HOXA10;HOXA11;HOXA11-AS;AC004080.7;AC004080.14;AC004080.8;AC004080.2;AC004080.12;AC004080.15;AC004080.13;HOXA13;HOTTIP;AC004080.9;AC004080.16;AC004080.10
chr13	110308794	110308796	cg15324756_BC21	Adrenal	Hyper	0.242097	1	95_PromF5	COL4A1;AL161773.1;COL4A2;MIR8073
chr14	64705287	64705289	cg20519670_TC21	Adrenal	Hyper	0.237193	1	95_PromF5	PLEKHG3;SPTB
chr2	120442478	120442480	cg03404715_TC11	Adrenal	Hyper	0.235758	1	87_BivProm1	LINC01101
chr4	100191237	100191239	cg19685627_TC22	Adrenal	Hyper	0.235521	1	87_BivProm1	H2AZ1-DT;DDIT4L;AP001961.1
chr6	165989324	165989326	cg10416561_BC11	Adrenal	Hyper	0.234898	1	88_BivProm2	PDE10A;LINC00602
chr11	72590261	72590263	cg16060204_TC21	Adrenal	Hyper	0.234613	1	87_BivProm1	AP005019.2;AP005019.1;LINC01537;PDE2A;PDE2A-AS2;MIR139;RNU7-105P
chr9	132164558	132164560	cg14370366_BC11	Adrenal	Hyper	0.232517	1	88_BivProm2	NTNG2
chr1	67307336	67307338	cg00318756_TC11	Adrenal	Hyper	0.231984	1	87_BivProm1	IL23R;RNU4ATAC4P;DNAJB6P4;IL12RB2
chr2	86338383	86338385	cg27179172_BC11	Adrenal	Hyper	0.231948	1	88_BivProm2	REEP1;U8;AC009408.1
chr10	13718088	13718090	cg14697528_BC21	Adrenal	Hyper	0.231706	1	92_PromF2	AL157392.3;FRMD4A;AL157392.4;AL157392.1;RNA5SP301;AL157392.2
chr7	27169843	27169845	cg08964780_BC11	Adrenal	Hyper	0.231306	1	87_BivProm1	HOXA3;HOXA-AS2;HOXA4;AC004080.6;HOXA-AS3;HOXA5;HOXA6;AC004080.5;HOXA7;AC004080.4;HOXA9;AC004080.3;HOXA10-AS;MIR196B;HOXA10;HOXA11;HOXA11-AS;AC004080.7;AC004080.14;AC004080.8;AC004080.2;AC004080.12;AC004080.15;AC004080.13;HOXA13;HOTTIP;AC004080.9;AC004080.16;AC004080.10;AC004080.11;AC004080.17
chr8	141306116	141306118	cg13890428_BC21	Adrenal	Hyper	0.230893	1	87_BivProm1	SLC45A4;AC011676.2;AC011676.3;AC011676.4;LINC01300;AC100803.3
chr8	23103085	23103087	cg23965061_BC11	Adrenal	Hyper	0.230395	1	87_BivProm1	TNFRSF10B;AC107959.2;AC107959.3;AC107959.4;AC107959.5;TNFRSF10C;TNFRSF10D
chr4	153152660	153152662	cg14001992_BC21	Adrenal	Hyper	0.229191	1	95_PromF5	TRIM2;AC013477.1
chr20	32017852	32017854	cg08258066_BC11	Adrenal	Hyper	0.229105	1	88_BivProm2	XKR7;AL031658.2;AL031658.1;RNA5SP481;CCM2L;RNA5SP482;HCK
chr1	155082234	155082236	cg27045062_BC11	Adrenal	Hyper	0.227535	0.997802	87_BivProm1	DCST2;DCST1;DCST1-AS1;ADAM15;EFNA4;AL691442.1;EFNA3;Y_RNA;EFNA1
chr19	38792398	38792400	cg24501909_TC11	Adrenal	Hyper	0.227479	1	87_BivProm1	CAPN12;LGALS7;LGALS7B;RNU6-140P;LGALS4;ECH1;AC008982.1;AC104534.1;HNRNPL
chr4	108172001	108172003	cg17604223_TC21	Adrenal	Hyper	0.227436	1	87_BivProm1	LEF1;LEF1-AS1
chr9	122126739	122126741	cg14517743_TC11	Adrenal	Hyper	0.226656	1	87_BivProm1	TTLL11;MIR4478;NDUFA8;MORN5
chr4	153152463	153152465	cg00381131_TC21	Adrenal	Hyper	0.226642	1	87_BivProm1	TRIM2;AC013477.1
chr9	122126739	122126741	cg14517743_TC12	Adrenal	Hyper	0.221854	1	87_BivProm1	TTLL11;MIR4478;NDUFA8;MORN5
chr7	27169962	27169964	cg25644556_BC11	Adrenal	Hyper	0.221545	1	87_BivProm1	HOXA3;HOXA-AS2;HOXA4;AC004080.6;HOXA-AS3;HOXA5;HOXA6;AC004080.5;HOXA7;AC004080.4;HOXA9;AC004080.3;HOXA10-AS;MIR196B;HOXA10;HOXA11;HOXA11-AS;AC004080.7;AC004080.14;AC004080.8;AC004080.2;AC004080.12;AC004080.15;AC004080.13;HOXA13;HOTTIP;AC004080.9;AC004080.16;AC004080.10;AC004080.11;AC004080.17
chr17	7044003	7044005	cg13181928_BC21	Adrenal	Hyper	0.219321	1	87_BivProm1	ALOX12-AS1;AC040977.2;AC040977.1;ALOX12;RNASEK;RNASEK-C17orf49;C17orf49;MIR497HG;MIR195;MIR497;BCL6B;SLC16A13;SLC16A11;AC120057.1;CLEC10A
chr4	100191237	100191239	cg19685627_TC21	Adrenal	Hyper	0.21738	1	87_BivProm1	H2AZ1-DT;DDIT4L;AP001961.1
chr16	2020859	2020861	cg23166988_TC21	Adrenal	Hyper	0.216436	1	88_BivProm2	AC005363.2;TBL3;NOXO1;GFER;AC005606.2;SYNGR3;AC005606.1;ZNF598;NPW;RN7SL219P;SLC9A3R2;NTHL1;TSC2
chr5	154647568	154647570	cg08893839_BC11	Adrenal	Hyper	0.213504	1	87_BivProm1	MIR1303
chr14	60327871	60327873	cg23324048_BC21	Adrenal	Hyper	0.211627	0.995604	87_BivProm1	PPM1A;LINC02322
chr4	54226207	54226209	cg17411135_BC21	Adrenal	Hyper	0.210454	0.997802	87_BivProm1	AC058822.1;RPL22P13;PDGFRA
chr7	27170208	27170210	cg08362210_TC21	Adrenal	Hyper	0.210275	1	87_BivProm1	HOXA3;HOXA-AS2;HOXA4;AC004080.6;HOXA-AS3;HOXA5;HOXA6;AC004080.5;HOXA7;AC004080.4;HOXA9;AC004080.3;HOXA10-AS;MIR196B;HOXA10;HOXA11;HOXA11-AS;AC004080.7;AC004080.14;AC004080.8;AC004080.2;AC004080.12;AC004080.15;AC004080.13;HOXA13;HOTTIP;AC004080.9;AC004080.16;AC004080.10;AC004080.11;AC004080.17
chr12	74538635	74538637	cg16566718_TC21	Adrenal	Hyper	0.21	1	93_PromF3	ATXN7L3B;AC025257.1
chr2	85413638	85413640	cg09337254_TC21	Adrenal	Hyper	0.204995	0.991209	95_PromF5	ELMOD3;Y_RNA;RN7SL113P;AC062037.2;CAPG;AC062037.3;SH2D6;RN7SL251P
chr15	51267241	51267243	cg19946085_TC11	Adrenal	Hyper	0.204572	0.995604	87_BivProm1	MIR4713HG;CYP19A1;MIR4713;AC020891.3;MIR7973-2;MIR7973-1;AC020891.2
chr16	56632515	56632517	cg02160530_BC21	Adrenal	Hyper	0.203842	0.997802	87_BivProm1	MT3;MT2A;AC026461.3;MT1L;MT1E;MT1M;MT1JP;MT1A;MT1DP;MT1CP;AC026461.2;MT1B;MT1F;MT1G;MT1H;MT1IP;MT1X;AC026461.1
chr6	169253832	169253834	cg26280713_BC11	Adrenal	Hyper	0.20294	1	87_BivProm1	BX322234.1;THBS2;BX322234.2;VTA1P1
chr2	101700033	101700035	cg13522882_TC21	Adrenal	Hyper	0.202663	1	96_PromF6	MAP4K4
chr9	132164505	132164507	cg09359064_BC21	Adrenal	Hyper	0.201641	1	88_BivProm2	NTNG2
chr8	98942203	98942205	cg02010682_TC21	Adrenal	Hyper	0.198941	1	87_BivProm1	STK3;AC016877.2;MRPL57P7;RN7SKP85;AC016877.3;OSR2;VPS13B-DT;AC016877.1
chr4	54226195	54226197	cg13496270_BC21	Adrenal	Hyper	0.195444	0.995604	87_BivProm1	AC058822.1;RPL22P13;PDGFRA
chr19	29724193	29724195	cg06602333_TC21	Adrenal	Hyper	0.1943	1	87_BivProm1	PLEKHF1;C19orf12
chr11	72590513	72590515	cg16640865_TC11	Adrenal	Hyper	0.193548	1	87_BivProm1	AP005019.2;AP005019.1;LINC01537;PDE2A;PDE2A-AS2;MIR139;RNU7-105P
chr7	27152719	27152721	cg26032198_TC21	Adrenal	Hyper	0.193164	1	87_BivProm1	HOXA3;HOXA-AS2;HOXA4;AC004080.6;HOXA-AS3;HOXA5;HOXA6;AC004080.5;HOXA7;AC004080.4;HOXA9;AC004080.3;HOXA10-AS;MIR196B;HOXA10;HOXA11;HOXA11-AS;AC004080.7;AC004080.14;AC004080.8;AC004080.2;AC004080.12;AC004080.15;AC004080.13;HOXA13;HOTTIP;AC004080.9;AC004080.16;AC004080.10
chr8	48380124	48380126	cg10813544_BC11	Adrenal	Hyper	0.192786	0.997802	95_PromF5	RPL29P19;AC041040.1
chr3	29335403	29335405	cg04693663_TC21	Adrenal	Hyper	0.190444	0.986813	42_EnhA1	AC098650.1;RBMS3;RBMS3-AS3
chr3	169764563	169764565	cg05795149_BC21	Adrenal	Hyper	0.19012	0.995604	94_PromF4	RNU6-637P;TERC;Telomerase-vert;ACTRT3;AC078802.1;MYNN;AC078795.1;LRRC34;AC078795.3;AC078795.2
chr17	14303923	14303925	cg03832440_BC21	Adrenal	Hyper	0.187788	1	87_BivProm1	AC005224.1;HS3ST3B1;AC005224.3;AC005224.2
chr11	10306423	10306425	cg16011275_BC11	Adrenal	Hyper	0.186038	0.997802	95_PromF5	SBF2;AC080023.2;AC080023.1;ADM;AMPD3
chr4	185811777	185811779	cg02790305_BC21	Adrenal	Hyper	0.185672	1	95_PromF5	SORBS2
chr5	88685435	88685437	cg08480826_BC11	Adrenal	Hyper	0.185182	0.997802	88_BivProm2	LINC00461;MIR9-2;MEF2C-AS2;AC008525.1;AC008525.2;MEF2C
chr6	30007619	30007621	cg09347391_TC11	Adrenal	Hyper	0.183366	1	87_BivProm1	HLA-W;MICD;HCG9;DDX39BP2;MCCD1P2;ZNRD1ASP;HLA-J;AL671277.2;ETF1P1;AL669914.3
chr19	6066090	6066092	cg00448761_BC21	Adrenal	Hyper	0.183163	0.991209	44_EnhA3	AC011444.1;RFX2;AC011444.2;AC011444.4;AC011444.3
chr4	182141147	182141149	cg03867465_TC11	Adrenal	Hyper	0.18191	1	88_BivProm2	TENM3-AS1;TENM3;AC108142.1;MIR1305
chr6	139029975	139029977	cg12577850_TC21	Adrenal	Hyper	0.181283	0.997802	93_PromF3	REPS1;ABRACL
chr11	72584380	72584382	cg05952572_BC11	Adrenal	Hyper	0.181185	1	88_BivProm2	AP005019.2;AP005019.1;LINC01537;PDE2A;PDE2A-AS2;MIR139;RNU7-105P
chr2	170820042	170820044	cg01089249_BC21	Adrenal	Hyper	0.180829	1	88_BivProm2	AC007405.1;AC007405.3;Y_RNA;ERICH2;GAD1;AC007405.2;AC007405.4
chr18	48135903	48135905	cg03744043_BC21	Adrenal	Hyper	0.180683	1	87_BivProm1	ZBTB7C;AC105101.1;AC105101.2;RNU6-708P
chr4	182141306	182141308	cg15590989_TC11	Adrenal	Hyper	0.18032	1	88_BivProm2	TENM3-AS1;TENM3;AC108142.1;MIR1305
chr11	72584682	72584684	cg16603196_TC21	Adrenal	Hyper	0.180011	1	87_BivProm1	AP005019.2;AP005019.1;LINC01537;PDE2A;PDE2A-AS2;MIR139;RNU7-105P
chr4	100190706	100190708	cg06884951_BC11	Adrenal	Hyper	0.178427	1	95_PromF5	H2AZ1-DT;DDIT4L;AP001961.1
chr11	10306429	10306431	cg10177231_TC21	Adrenal	Hyper	0.178421	1	95_PromF5	SBF2;AC080023.2;AC080023.1;ADM;AMPD3
chr16	21159373	21159375	cg09605317_BC21	Adrenal	Hyper	0.178223	1	93_PromF3	DNAH3;AC008551.1;TMEM159;AF001550.1;ZP2
chr8	98942450	98942452	cg24796272_BC21	Adrenal	Hyper	0.177846	1	87_BivProm1	STK3;AC016877.2;MRPL57P7;RN7SKP85;AC016877.3;OSR2;VPS13B-DT;AC016877.1
chr7	27172121	27172123	cg07483304_BC21	Adrenal	Hyper	0.175436	1	87_BivProm1	HOXA3;HOXA-AS2;HOXA4;AC004080.6;HOXA-AS3;HOXA5;HOXA6;AC004080.5;HOXA7;AC004080.4;HOXA9;AC004080.3;HOXA10-AS;MIR196B;HOXA10;HOXA11;HOXA11-AS;AC004080.7;AC004080.14;AC004080.8;AC004080.2;AC004080.12;AC004080.15;AC004080.13;HOXA13;HOTTIP;AC004080.9;AC004080.16;AC004080.10;AC004080.11;AC004080.17
chr15	70094877	70094879	cg26971042_BC21	Adrenal	Hyper	0.175295	1	92_PromF2	TLE3;MIR629
chr9	35675471	35675473	cg02841716_TC21	Adrenal	Hyper	0.17441	1	87_BivProm1	CD72;AL357874.2;AL357874.1;SIT1;RMRP;CCDC107;ARHGEF39;RN7SL22P;CA9;TPM2;TLN1;MIR6852
chr13	110308982	110308984	cg16405166_BC11	Adrenal	Hyper	0.1738	1	95_PromF5	COL4A1;AL161773.1;COL4A2;MIR8073
chr11	76322322	76322324	cg18395917_BC11	Adrenal	Hyper	0.173648	1	88_BivProm2	THAP12
chr10	73998668	73998670	cg05510041_BC21	Adrenal	Hyper	0.173323	0.997802	93_PromF3	VCL;AL596247.1
chr7	103445536	103445538	cg25288897_TC21	Adrenal	Hyper	0.172764	1	88_BivProm2	SLC26A5;Y_RNA;AC005064.1;RELN;RN7SKP86
chr7	27171497	27171499	cg08938793_TC21	Adrenal	Hyper	0.172617	0.997802	90_BivProm4	HOXA3;HOXA-AS2;HOXA4;AC004080.6;HOXA-AS3;HOXA5;HOXA6;AC004080.5;HOXA7;AC004080.4;HOXA9;AC004080.3;HOXA10-AS;MIR196B;HOXA10;HOXA11;HOXA11-AS;AC004080.7;AC004080.14;AC004080.8;AC004080.2;AC004080.12;AC004080.15;AC004080.13;HOXA13;HOTTIP;AC004080.9;AC004080.16;AC004080.10;AC004080.11;AC004080.17
chr17	7043974	7043976	cg03712541_TC11	Adrenal	Hyper	0.172447	0.995604	87_BivProm1	ALOX12-AS1;AC040977.2;AC040977.1;ALOX12;RNASEK;RNASEK-C17orf49;C17orf49;MIR497HG;MIR195;MIR497;BCL6B;SLC16A13;SLC16A11;AC120057.1;CLEC10A
chr12	74538635	74538637	cg16566718_TC11	Adrenal	Hyper	0.171939	1	93_PromF3	ATXN7L3B;AC025257.1
chr1	182389920	182389922	cg04017672_BC21	Adrenal	Hyper	0.171436	1	96_PromF6	GLUL;TEDDM1;LINC00272;RGSL1;AL139344.1
chr2	170820363	170820365	cg03789424_BC21	Adrenal	Hyper	0.171342	1	88_BivProm2	AC007405.1;AC007405.3;Y_RNA;ERICH2;GAD1;AC007405.2;AC007405.4
chr9	121652491	121652493	cg14198631_TC21	Adrenal	Hyper	0.17065	0.991209	95_PromF5	DAB2IP
chr16	56632515	56632517	cg02160530_BC23	Adrenal	Hyper	0.170003	0.995604	87_BivProm1	MT3;MT2A;AC026461.3;MT1L;MT1E;MT1M;MT1JP;MT1A;MT1DP;MT1CP;AC026461.2;MT1B;MT1F;MT1G;MT1H;MT1IP;MT1X;AC026461.1
chr7	95396784	95396786	cg08898155_TC11	Adrenal	Hyper	0.169278	1	87_BivProm1	AC004022.2;AC004022.1;PON3;PON2;AC005021.1
chr16	56632515	56632517	cg02160530_BC22	Adrenal	Hyper	0.169086	0.995604	87_BivProm1	MT3;MT2A;AC026461.3;MT1L;MT1E;MT1M;MT1JP;MT1A;MT1DP;MT1CP;AC026461.2;MT1B;MT1F;MT1G;MT1H;MT1IP;MT1X;AC026461.1
chr7	56115884	56115886	cg14289228_BC21	Adrenal	Hyper	0.167878	1	21_ReprPC5	SUMF2;PHKG1;CHCHD2;NUPR2;IFITM3P4
chr20	62474827	62474829	cg08015883_TC21	Adrenal	Hyper	0.167049	1	88_BivProm2	RBBP8NL;AL121832.1;GATA5;AL499627.2;AL499627.1
chr5	113693328	113693330	cg08397441_BC21	Adrenal	Hyper	0.166747	1	89_BivProm3	AC093240.1
chr11	30017456	30017458	cg12122597_TC11	Adrenal	Hyper	0.164918	0.997802	88_BivProm2	LINC02755;LINC01616;KCNA4;AL358944.1
chr20	3240132	3240134	cg24902399_BC11	Adrenal	Hyper	0.16491	1	87_BivProm1	DDRGK1;ITPA;SLC4A11;AL109976.1;C20orf194
chr5	88688825	88688827	cg08240394_TC11	Adrenal	Hyper	0.164654	1	17_ReprPC1	LINC00461;MIR9-2;MEF2C-AS2;AC008525.1;AC008525.2;MEF2C
chr20	50010083	50010085	cg06260709_TC11	Adrenal	Hyper	0.164649	1	89_BivProm3	RNU6-147P;SNAI1;TRERNA1
chr7	27152889	27152891	cg10803392_TC21	Adrenal	Hyper	0.164424	1	90_BivProm4	HOXA3;HOXA-AS2;HOXA4;AC004080.6;HOXA-AS3;HOXA5;HOXA6;AC004080.5;HOXA7;AC004080.4;HOXA9;AC004080.3;HOXA10-AS;MIR196B;HOXA10;HOXA11;HOXA11-AS;AC004080.7;AC004080.14;AC004080.8;AC004080.2;AC004080.12;AC004080.15;AC004080.13;HOXA13;HOTTIP;AC004080.9;AC004080.16;AC004080.10
chr8	23163999	23164001	cg01031400_TC21	Adrenal	Hyper	0.164099	1	93_PromF3	AC107959.5;TNFRSF10C;TNFRSF10D;TNFRSF10A-AS1;TNFRSF10A;RPL23AP55
chr2	120442124	120442126	cg14852839_TC21	Adrenal	Hyper	0.162838	0.993407	87_BivProm1	LINC01101
chr4	689046	689048	cg05238495_TC11	Adrenal	Hyper	0.162427	1	99_TSS2	PDE6B;PDE6B-AS1;AC107464.2;ATP5ME;MYL5;SLC49A3;PCGF3;AC107464.1
chr5	88689465	88689467	cg22951263_BC21	Adrenal	Hyper	0.162382	1	88_BivProm2	LINC00461;MIR9-2;MEF2C-AS2;AC008525.1;AC008525.2;MEF2C
chrX	152451766	152451768	cg18003791_TC21	Adrenal	Hyper	0.15988	0.993407	59_EnhA18	GABRA3;KRT8P8
chr5	88694048	88694050	cg10742382_TC21	Adrenal	Hyper	0.159652	0.997802	17_ReprPC1	LINC00461;MIR9-2;MEF2C-AS2;AC008525.1;AC008525.2;MEF2C
chr6	35919932	35919934	cg12215478_TC21	Adrenal	Hyper	0.159646	1	93_PromF3	SRPK1;SLC26A8
chr5	88689034	88689036	cg08240398_TC11	Adrenal	Hyper	0.15869	1	17_ReprPC1	LINC00461;MIR9-2;MEF2C-AS2;AC008525.1;AC008525.2;MEF2C
chr9	113688065	113688067	cg16510793_BC21	Adrenal	Hyper	0.158587	1	88_BivProm2	AL157702.2
chr8	23164039	23164041	cg22783363_BC21	Adrenal	Hyper	0.158168	0.991209	93_PromF3	AC107959.5;TNFRSF10C;TNFRSF10D;TNFRSF10A-AS1;TNFRSF10A;RPL23AP55
chr5	88686265	88686267	cg08240352_TC21	Adrenal	Hyper	0.157496	1	17_ReprPC1	LINC00461;MIR9-2;MEF2C-AS2;AC008525.1;AC008525.2;MEF2C
chr17	30235013	30235015	cg22395491_TC11	Adrenal	Hyper	0.155898	1	88_BivProm2	NSRP1;SLC6A4;AC104984.1;AC104984.4;SNORD63;BLMH
chr2	130144100	130144102	cg03731473_BC21	Adrenal	Hyper	0.155287	1	99_TSS2	POTEF;POTEF-AS1;RNU6-1049P;MED15P9;CCDC74B;SMPD4;MZT2B;TUBA3E
chr19	30374578	30374580	cg16043651_TC11	Adrenal	Hyper	0.154356	1	88_BivProm2	ZNF536
chr3	48430361	48430363	cg08534147_BC21	Adrenal	Hyper	0.154288	1	95_PromF5	FBXW12;PLXNB1;CCDC51;TMA7;AC134772.1;ATRIP;TREX1;SHISA5
chr22	29479794	29479796	cg22766080_TC21	Adrenal	Hyper	0.154013	0.997802	88_BivProm2	RFPL4AP6;RFPL1S;RFPL1;NEFH;AC000035.1;THOC5;AC005529.1
chr1	66752142	66752144	cg08857729_TC11	Adrenal	Hyper	0.15374	1	87_BivProm1	SGIP1;TCTEX1D1;INSL5
chr7	27168665	27168667	cg20884887_TC11	Adrenal	Hyper	0.153675	0.993407	90_BivProm4	HOXA3;HOXA-AS2;HOXA4;AC004080.6;HOXA-AS3;HOXA5;HOXA6;AC004080.5;HOXA7;AC004080.4;HOXA9;AC004080.3;HOXA10-AS;MIR196B;HOXA10;HOXA11;HOXA11-AS;AC004080.7;AC004080.14;AC004080.8;AC004080.2;AC004080.12;AC004080.15;AC004080.13;HOXA13;HOTTIP;AC004080.9;AC004080.16;AC004080.10;AC004080.11;AC004080.17
chr2	205764048	205764050	cg10807027_BC21	Adrenal	Hyper	0.153346	0.997802	42_EnhA1	NRP2;AC007362.1
chr17	7044005	7044007	cg07011163_BC21	Adrenal	Hyper	0.152872	1	87_BivProm1	ALOX12-AS1;AC040977.2;AC040977.1;ALOX12;RNASEK;RNASEK-C17orf49;C17orf49;MIR497HG;MIR195;MIR497;BCL6B;SLC16A13;SLC16A11;AC120057.1;CLEC10A
chr4	152046262	152046264	cg11239720_BC11	Adrenal	Hyper	0.151947	1	88_BivProm2	AC097375.5;LINC02273
chr17	81513925	81513927	cg23089839_TC11	Adrenal	Hyper	0.150935	0.837363	93_PromF3	BAHCC1;LINC01971;ACTG1;AC139149.1;FSCN2;FAAP100;NPLOC4
chr15	39934729	39934731	cg20271095_BC11	Adrenal	Hyper	0.149385	1	93_PromF3	GPR176;GPR176-DT;Y_RNA;EIF2AK4;H3P38
chr17	81398441	81398443	cg12846139_TC21	Adrenal	Hyper	0.148946	1	95_PromF5	AC110285.3;AC110285.1;AC110285.5;AC110285.2;BAHCC1;AC110285.6;MIR4740
chr4	82799472	82799474	cg27147000_BC21	Adrenal	Hyper	0.14865	1	87_BivProm1	SCD5;MIR575;AC073413.2;SEC31A
chr12	57610664	57610666	cg06556702_BC11	Adrenal	Hyper	0.147042	0.995604	87_BivProm1	KIF5A;PIP4K2C;DTX3;ARHGEF25;AC025165.1;AC025165.6;SLC26A10;B4GALNT1
chr4	185811787	185811789	cg01933073_BC21	Adrenal	Hyper	0.146585	0.936264	95_PromF5	SORBS2
chr4	108172061	108172063	cg13775316_BC11	Adrenal	Hyper	0.146464	0.997802	87_BivProm1	LEF1;LEF1-AS1
chr11	64638520	64638522	cg23907108_TC21	Adrenal	Hyper	0.145586	1	88_BivProm2	SLC22A12;NRXN2;NRXN2-AS1
chr17	14303553	14303555	cg20152539_BC11	Adrenal	Hyper	0.145515	1	95_PromF5	AC005224.1;HS3ST3B1;AC005224.3;AC005224.2
chr10	13718530	13718532	cg14697547_TC11	Adrenal	Hyper	0.145488	0.993407	92_PromF2	FRMD4A;AL157392.4;AL157392.1;RNA5SP301;AL157392.2
chr20	31608596	31608598	cg07607355_TC21	Adrenal	Hyper	0.144605	1	95_PromF5	HM13;HM13-IT1;HM13-AS1;AL110115.2;RNU6-384P;ID1;MIR3193;COX4I2
chr7	45921924	45921926	cg04690927_BC11	Adrenal	Hyper	0.144461	1	87_BivProm1	CCDC201;IGFBP1;IGFBP3;AC073115.2
chr19	47729730	47729732	cg24865623_TC21	Adrenal	Hyper	0.144406	1	92_PromF2	AC010519.1;BICRA;EHD2;NOP53;SNORD23;NOP53-AS1;SELENOW
chrX	119990144	119990146	cg27501000_TC21	Adrenal	Hyper	0.144147	1	17_ReprPC1	NKAP;RHOXF1P3;RHOXF1P1;RHOXF1P2;RHOXF1-AS1
chr14	103207995	103207997	cg15345741_TC21	Adrenal	Hyper	0.143923	0.997802	87_BivProm1	GCSHP2;LINC00605;AL161669.2;AL161669.3;RPL21P13
chr8	98942328	98942330	cg03301200_BC11	Adrenal	Hyper	0.143763	1	87_BivProm1	STK3;AC016877.2;MRPL57P7;RN7SKP85;AC016877.3;OSR2;VPS13B-DT;AC016877.1
chr22	46064113	46064115	cg26466798_BC11	Adrenal	Hyper	0.143159	1	42_EnhA1	BX537318.1;LINC00899;PRR34;AL121672.3;PRR34-AS1;MIRLET7BHG;AL121672.1;AL121672.2;MIR3619;MIRLET7A3;MIR4763;MIRLET7B
chr3	194204392	194204394	cg06008459_BC11	Adrenal	Hyper	0.142501	0.918681	99_TSS2	LINC02036;LINC02037
chr19	2478006	2478008	cg12511848_TC21	Adrenal	Hyper	0.142017	1	92_PromF2	LMNB2;MIR7108;LINC01775;GADD45B;RNU6-993P;GNG7
chr17	74852395	74852397	cg07365960_TC11	Adrenal	Hyper	0.141687	1	88_BivProm2	TMEM104;GRIN2C;FDXR;FADS6
chr10	110530243	110530245	cg12941161_BC21	Adrenal	Hyper	0.140564	1	95_PromF5	AL355512.1;DUSP5;RPL7P35;SMC3
chr20	45890162	45890164	cg08260891_BC21	Adrenal	Hyper	0.140413	0.995604	93_PromF3	SNX21;ACOT8;Metazoa_SRP;ZSWIM3;ZSWIM1;SPATA25;NEURL2;CTSA;AL008726.1;PLTP;AL162458.1;PCIF1
chr14	64705476	64705478	cg08248849_BC21	Adrenal	Hyper	0.139775	1	95_PromF5	PLEKHG3;SPTB
chr6	7051520	7051522	cg23726566_TC11	Adrenal	Hyper	0.139547	0.997802	95_PromF5
chr17	81342838	81342840	cg12100721_TC11	Adrenal	Hyper	0.139363	0.995604	95_PromF5	SLC38A10;LINC00482;TMEM105;AC027601.5;AC110285.3;AC110285.1;AC110285.5;AC110285.2
chr4	689044	689046	cg24693053_TC11	Adrenal	Hyper	0.139153	1	99_TSS2	PDE6B;PDE6B-AS1;AC107464.2;ATP5ME;MYL5;SLC49A3;PCGF3;AC107464.1
chr5	113693059	113693061	cg08397430_BC21	Adrenal	Hyper	0.138546	1	89_BivProm3	AC093240.1
chr2	65383043	65383045	cg02924532_TC21	Adrenal	Hyper	0.138358	0.997802	92_PromF2	SPRED2;AC012370.1
chr16	89947969	89947971	cg03721293_BC21	Adrenal	Hyper	0.138133	0.997802	87_BivProm1	TCF25;AC092143.3;MC1R;AC092143.1;AC092143.2;TUBB3;DEF8;CENPBD1;AFG3L1P
chr7	27242344	27242346	cg08787251_BC21	Adrenal	Hyper	0.137477	1	17_ReprPC1	AC004080.2;HOXA13;HOTTIP;AC004080.9;AC004080.16;AC004080.10;AC004080.11;AC004080.17;AC004080.1;EVX1-AS;EVX1;RPL35P4
chr15	40843648	40843650	cg26531804_BC21	Adrenal	Hyper	0.137297	1	87_BivProm1	DNAJC17;ZFYVE19;PPP1R14D;SPINT1-AS1;SPINT1;RHOV;AC025166.1
chr1	176904403	176904405	cg01637879_BC21	Adrenal	Hyper	0.137058	0.993407	89_BivProm3	ASTN1
chr5	88688842	88688844	cg08240395_TC21	Adrenal	Hyper	0.136907	1	17_ReprPC1	LINC00461;MIR9-2;MEF2C-AS2;AC008525.1;AC008525.2;MEF2C
chr12	114698502	114698504	cg11199046_BC11	Adrenal	Hyper	0.136828	1	87_BivProm1	Y_RNA;TBX3;AC026765.3;AC026765.4;AC026765.1
chr15	51093718	51093720	cg05905176_TC11	Adrenal	Hyper	0.136817	0.993407	87_BivProm1	MIR4713HG;TNFAIP8L3;AC073964.1
chr5	191484	191486	cg12711961_TC21	Adrenal	Hyper	0.136693	1	87_BivProm1	PLEKHG4B;Y_RNA;LRRC14B;AC021087.4;CCDC127;AC021087.3;SDHA;AC021087.5
chr9	122126784	122126786	cg14205020_TC11	Adrenal	Hyper	0.136281	0.993407	87_BivProm1	TTLL11;MIR4478;NDUFA8;MORN5
chr19	39204190	39204192	cg02863073_BC11	Adrenal	Hyper	0.135854	0.995604	17_ReprPC1	PAK4;NCCRP1;SYCN;IFNL3P1;IFNL3;IFNL4
chr4	795037	795039	cg00732432_TC21	Adrenal	Hyper	0.135771	1	88_BivProm2	PCGF3;AC139887.4;AC139887.2;AC139887.1;CPLX1;AC139887.3;AC139887.5
chr2	205764012	205764014	cg20351668_BC21	Adrenal	Hyper	0.135763	1	42_EnhA1	NRP2;AC007362.1
chr3	138950530	138950532	cg12865207_TC21	Adrenal	Hyper	0.135748	0.995604	87_BivProm1	LINC01391;FOXL2;FOXL2NB
chr15	68559345	68559347	cg16889320_BC21	Adrenal	Hyper	0.135613	1	87_BivProm1	CORO2B
chr11	122883489	122883491	cg17012489_TC21	Adrenal	Hyper	0.135302	1	93_PromF3	AP002762.2;CRTAM;JHY;RNU4-23P
chr5	139638356	139638358	cg14117392_BC21	Adrenal	Hyper	0.135167	1	92_PromF2	UBE2D2;H3P25;AC113361.1;CXXC5;CXXC5-AS1;AC008667.1
chr6	1607824	1607826	cg04661888_BC11	Adrenal	Hyper	0.134945	0.989011	88_BivProm2	FOXCUT;FOXC1;GMDS
chr15	74958655	74958657	cg02696790_BC21	Adrenal	Hyper	0.132951	0.997802	87_BivProm1	COX5A;RPP25;SCAMP5;AC015720.2;Y_RNA
chr7	27161903	27161905	cg23690350_BC21	Adrenal	Hyper	0.132626	1	90_BivProm4	HOXA3;HOXA-AS2;HOXA4;AC004080.6;HOXA-AS3;HOXA5;HOXA6;AC004080.5;HOXA7;AC004080.4;HOXA9;AC004080.3;HOXA10-AS;MIR196B;HOXA10;HOXA11;HOXA11-AS;AC004080.7;AC004080.14;AC004080.8;AC004080.2;AC004080.12;AC004080.15;AC004080.13;HOXA13;HOTTIP;AC004080.9;AC004080.16;AC004080.10;AC004080.11;AC004080.17
chr7	19112393	19112395	cg24496841_TC11	Adrenal	Hyper	0.132546	0.997802	88_BivProm2	TWIST1;AC003986.2;AC003986.3;AC003986.1;FERD3L
chr8	23164096	23164098	cg04134048_BC21	Adrenal	Hyper	0.131802	0.997802	95_PromF5	AC107959.5;TNFRSF10C;TNFRSF10D;TNFRSF10A-AS1;TNFRSF10A;RPL23AP55
chr10	86968670	86968672	cg15349458_BC11	Adrenal	Hyper	0.131247	1	95_PromF5	BMPR1A;MMRN2;AC025268.1;SNCG;ADIRF-AS1;ADIRF;AL136982.7;AGAP11;BMS1P3;AL136982.1;AL136982.6;AL136982.4;AL136982.2
chr5	88685250	88685252	cg12393318_TC11	Adrenal	Hyper	0.131154	1	88_BivProm2	LINC00461;MIR9-2;MEF2C-AS2;AC008525.1;AC008525.2;MEF2C
chr11	637037	637039	cg15861585_BC11	Adrenal	Hyper	0.131008	0.997802	87_BivProm1	PHRF1;IRF7;CDHR5;SCT;DRD4;DEAF1;AC131934.1
chr1	33082024	33082026	cg15522171_BC21	Adrenal	Hyper	0.130466	0.997802	87_BivProm1	AL020995.1;AK2;AZIN2
chr17	7044017	7044019	cg08352268_TC21	Adrenal	Hyper	0.129737	0.993407	87_BivProm1	ALOX12-AS1;AC040977.2;AC040977.1;ALOX12;RNASEK;RNASEK-C17orf49;C17orf49;MIR497HG;MIR195;MIR497;BCL6B;SLC16A13;SLC16A11;AC120057.1;CLEC10A
chr5	139638159	139638161	cg08604451_TC21	Adrenal	Hyper	0.12968	1	93_PromF3	UBE2D2;H3P25;AC113361.1;CXXC5;CXXC5-AS1;AC008667.1
chr20	4822388	4822390	cg03087372_BC21	Adrenal	Hyper	0.129615	1	87_BivProm1	RASSF2;SLC23A2;AL389886.1
chr12	54052752	54052754	cg25975485_BC21	Adrenal	Hyper	0.129304	1	88_BivProm2	AC012531.3;HOXC6;HOXC9;HOXC8;HOXC4;AC012531.2;AC012531.1;HOXC5;MIR615;FLJ12825;AC023794.3;AC023794.2;FAM242C;Y_RNA
chr5	88689059	88689061	cg08240399_BC11	Adrenal	Hyper	0.129041	1	17_ReprPC1	LINC00461;MIR9-2;MEF2C-AS2;AC008525.1;AC008525.2;MEF2C
chr13	27952962	27952964	cg18547635_BC11	Adrenal	Hyper	0.128548	0.962637	17_ReprPC1	PLUT;PDX1;ATP5F1EP2;LINC00543;CDX2;URAD;RN7SL272P
chr7	19143607	19143609	cg06000330_BC21	Adrenal	Hyper	0.128489	1	17_ReprPC1	TWIST1;AC003986.2;AC003986.3;AC003986.1;FERD3L
chr4	689041	689043	cg19183709_BC11	Adrenal	Hyper	0.127808	1	99_TSS2	PDE6B;PDE6B-AS1;AC107464.2;ATP5ME;MYL5;SLC49A3;PCGF3;AC107464.1
chr2	120737656	120737658	cg09925014_BC21	Adrenal	Hyper	0.127603	0.993407	95_PromF5	AC018866.1;GLI2
chr7	94394512	94394514	cg26942275_TC21	Adrenal	Hyper	0.127464	1	95_PromF5	AC002074.1;AC002074.2;COL1A2
chr5	88145669	88145671	cg21775675_TC21	Adrenal	Hyper	0.127428	1	88_BivProm2	AC114971.1;TMEM161B
chr16	21159726	21159728	cg21250805_TC21	Adrenal	Hyper	0.127253	1	95_PromF5	DNAH3;AC008551.1;TMEM159;AF001550.1;ZP2
chr15	74959391	74959393	cg18612461_BC21	Adrenal	Hyper	0.127067	0.997802	87_BivProm1	COX5A;RPP25;SCAMP5;AC015720.2;Y_RNA
chr10	86968655	86968657	cg15349457_BC11	Adrenal	Hyper	0.126957	1	95_PromF5	BMPR1A;MMRN2;AC025268.1;SNCG;ADIRF-AS1;ADIRF;AL136982.7;AGAP11;BMS1P3;AL136982.1;AL136982.6;AL136982.4;AL136982.2
chr19	29872435	29872437	cg07676517_TC11	Adrenal	Hyper	0.126333	1	88_BivProm2	CCNE1;AC008798.2;AC008798.1;AC008507.3;PPIAP58
chr1	234214768	234214770	cg10204807_TC21	Adrenal	Hyper	0.126208	0.986813	87_BivProm1	SLC35F3;AL122008.3;AL122008.1
chr3	169764569	169764571	cg27020690_BC11	Adrenal	Hyper	0.126139	0.997802	94_PromF4	RNU6-637P;TERC;Telomerase-vert;ACTRT3;AC078802.1;MYNN;AC078795.1;LRRC34;AC078795.3;AC078795.2
chr15	43517490	43517492	cg02779016_BC21	Adrenal	Hyper	0.126111	1	99_TSS2	TP53BP1;MAP1A;PPIP5K1
chr11	46234475	46234477	cg16284584_TC21	Adrenal	Hyper	0.125945	1	89_BivProm3	LINC02710;AC116021.1;LINC02489;CREB3L1
chr15	67068366	67068368	cg17184477_BC21	Adrenal	Hyper	0.124812	0.993407	92_PromF2	AC087482.1;SMAD3
chr5	68288132	68288134	cg11342429_BC21	Adrenal	Hyper	0.124668	0.997802	93_PromF3	PIK3R1
chr2	170822603	170822605	cg04105250_BC22	Adrenal	Hyper	0.124595	0.997802	88_BivProm2	AC007405.1;AC007405.3;Y_RNA;ERICH2;GAD1;AC007405.2;AC007405.4
chr4	41882613	41882615	cg21059834_TC21	Adrenal	Hyper	0.124202	0.984615	87_BivProm1	HMGB1P28;LINC00682;AC108210.1;AC108210.2
chr3	138938698	138938700	cg17769084_TC11	Adrenal	Hyper	0.123993	1	88_BivProm2	ATP5MC1P3;LINC01391;FOXL2;FOXL2NB
chr11	12676422	12676424	cg16032411_BC21	Adrenal	Hyper	0.123584	1	95_PromF5	AC107881.1;TEAD1
chr5	133610577	133610579	cg23328852_TC21	Adrenal	Hyper	0.123264	0.993407	17_ReprPC1	FSTL4;AC010608.2
chr12	53996197	53996199	cg14639847_BC11	Adrenal	Hyper	0.122753	0.984615	87_BivProm1	HOXC13;HOXC12;HOTAIR;AC012531.5;AC012531.7;AC012531.4;AC012531.6;HOXC11;HOXC-AS3;HOXC10;AC012531.3;HOXC6;MIR196A2;HOXC-AS2;HOXC9;HOXC-AS1;HOXC8;HOXC4;AC012531.2;AC012531.1;HOXC5;MIR615
chr3	153163863	153163865	cg05689969_BC21	Adrenal	Hyper	0.1227	0.997802	96_PromF6	AC117394.1;AC117394.2;RAP2B;RN7SL300P
chr5	88689141	88689143	cg02555204_TC11	Adrenal	Hyper	0.122524	1	17_ReprPC1	LINC00461;MIR9-2;MEF2C-AS2;AC008525.1;AC008525.2;MEF2C
chr22	29470424	29470426	cg06513695_TC21	Adrenal	Hyper	0.12222	1	87_BivProm1	AP1B1;AC000041.1;RFPL4AP6;RFPL1S;RFPL1;NEFH;AC000035.1;THOC5;AC005529.1
chr12	54014306	54014308	cg14569644_BC21	Adrenal	Hyper	0.122209	1	88_BivProm2	HOTAIR;AC012531.7;AC012531.4;AC012531.6;HOXC11;HOXC-AS3;HOXC10;AC012531.3;HOXC6;MIR196A2;HOXC-AS2;HOXC9;HOXC-AS1;HOXC8;HOXC4;AC012531.2;AC012531.1;HOXC5;MIR615;FLJ12825
chr5	88685359	88685361	cg01080998_BC21	Adrenal	Hyper	0.122095	1	88_BivProm2	LINC00461;MIR9-2;MEF2C-AS2;AC008525.1;AC008525.2;MEF2C
chr2	168244404	168244406	cg11775828_TC21	Adrenal	Hyper	0.121916	0.997802	50_EnhA9	STK39;PHF5GP
chr5	88690212	88690214	cg16275981_TC21	Adrenal	Hyper	0.121887	0.993407	88_BivProm2	LINC00461;MIR9-2;MEF2C-AS2;AC008525.1;AC008525.2;MEF2C
chr8	11703563	11703565	cg12187707_TC21	Adrenal	Hyper	0.121221	1	88_BivProm2	GATA4
chr3	66499307	66499309	cg06096184_BC21	Adrenal	Hyper	0.120855	0.997802	95_PromF5	LRIG1
chr3	189806383	189806385	cg00328147_BC11	Adrenal	Hyper	0.120755	1	60_EnhA19	TP63;MIR944
chr12	51952584	51952586	cg17616122_TC21	Adrenal	Hyper	0.120641	1	93_PromF3	ACVRL1;ACVR1B;RNU6-574P
chr11	2989389	2989391	cg05080976_BC21	Adrenal	Hyper	0.120464	0.995604	96_PromF6	NAP1L4;SNORA54;AC131971.1;CARS1;CARS1-AS1
chr15	74245574	74245576	cg09438837_TC11	Adrenal	Hyper	0.120286	1	88_BivProm2	STRA6;CCDC33
chr3	138938448	138938450	cg01711746_TC21	Adrenal	Hyper	0.120107	1	88_BivProm2	ATP5MC1P3;LINC01391;FOXL2;FOXL2NB
chr2	218861235	218861237	cg11511777_BC21	Adrenal	Hyper	0.118928	1	88_BivProm2	CYP27A1;AC009974.1;PRKAG3;MIR9500;RPL23AP31;WNT6;WNT10A;LINC01494
chr5	322619	322621	cg06802630_BC11	Adrenal	Hyper	0.118771	1	87_BivProm1	AC021087.5;PDCD6;PDCD6-AHRR;AC021087.2;AHRR
chr6	30007638	30007640	cg25120945_TC21	Adrenal	Hyper	0.118587	1	88_BivProm2	HLA-W;MICD;HCG9;DDX39BP2;MCCD1P2;ZNRD1ASP;HLA-J;AL671277.2;ETF1P1;AL669914.3
chr7	95396427	95396429	cg23230584_TC11	Adrenal	Hyper	0.118539	0.997802	99_TSS2	AC004022.2;AC004022.1;PON3;PON2;AC005021.1
chr2	170822603	170822605	cg04105250_BC21	Adrenal	Hyper	0.118522	1	88_BivProm2	AC007405.1;AC007405.3;Y_RNA;ERICH2;GAD1;AC007405.2;AC007405.4
chr17	14304212	14304214	cg16619378_TC21	Adrenal	Hyper	0.118281	0.993407	87_BivProm1	AC005224.1;HS3ST3B1;AC005224.3;AC005224.2
chr9	132410826	132410828	cg04038932_BC21	Adrenal	Hyper	0.118269	1	87_BivProm1	TTF1;CFAP77;RNU5D-2P
chr7	94394556	94394558	cg09146903_TC11	Adrenal	Hyper	0.1181	0.993407	95_PromF5	AC002074.1;AC002074.2;COL1A2
chr11	2886885	2886887	cg23904595_TC21	Adrenal	Hyper	0.118058	0.986813	91_PromF1	KCNQ1;KCNQ1-AS1;KCNQ1DN;AC013791.1;CDKN1C;SLC22A18AS;SLC22A18;PHLDA2
chr5	159097261	159097263	cg00594129_TC21	Adrenal	Hyper	0.117889	0.991209	87_BivProm1	EBF1;LINC02202;AC134043.3
chr4	2364827	2364829	cg10622551_BC11	Adrenal	Hyper	0.117633	1	92_PromF2	ZFYVE28;AL158068.2;RN7SL589P;AL158068.1
chr2	170822603	170822605	cg04105250_BC23	Adrenal	Hyper	0.117374	1	88_BivProm2	AC007405.1;AC007405.3;Y_RNA;ERICH2;GAD1;AC007405.2;AC007405.4
chr5	95960035	95960037	cg06532574_BC11	Adrenal	Hyper	0.117205	0.923077	96_PromF6	ELL2;AC104123.1;AC008592.2;FABP5P5
chrX	152451766	152451768	cg18003791_TC22	Adrenal	Hyper	0.116801	0.991209	59_EnhA18	GABRA3;KRT8P8
chr13	110309056	110309058	cg08318510_TC21	Adrenal	Hyper	0.116761	0.98022	95_PromF5	COL4A1;AL161773.1;COL4A2;MIR8073
chr1	155081733	155081735	cg22988237_BC21	Adrenal	Hyper	0.116743	0.993407	87_BivProm1	DCST2;DCST1;DCST1-AS1;ADAM15;EFNA4;AL691442.1;EFNA3;Y_RNA;EFNA1
chr1	235650738	235650740	cg09649610_BC21	Adrenal	Hyper	0.116377	1	87_BivProm1	GNG4;AL583844.1;LYST
chr5	171421034	171421036	cg12364324_TC11	Adrenal	Hyper	0.116087	0.989011	87_BivProm1	MIR3912;NPM1;FGF18;AC093246.1
chr16	69105664	69105666	cg12265604_BC21	Adrenal	Hyper	0.115649	1	87_BivProm1	TANGO6;HAS3;DERPC;CHTF8;UTP4
chr14	77124736	77124738	cg19734532_BC11	Adrenal	Hyper	0.115532	1	95_PromF5	AC007686.2;LINC02289;AC007686.5;CIPC;AC007375.2;TMEM63C;ZDHHC22;AC007375.3;FAM204DP
chr11	133228561	133228563	cg01427458_BC11	Adrenal	Hyper	0.11533	0.997802	89_BivProm3	OPCML
chr11	615582	615584	cg13406746_BC21	Adrenal	Hyper	0.114787	1	93_PromF3	MIR210HG;MIR210;PHRF1;IRF7;CDHR5;SCT;DRD4;DEAF1
chr7	19119208	19119210	cg10732749_BC21	Adrenal	Hyper	0.114521	1	88_BivProm2	TWIST1;AC003986.2;AC003986.3;AC003986.1;FERD3L
chr19	2721783	2721785	cg23923804_BC11	Adrenal	Hyper	0.114472	1	87_BivProm1	GNG7;AC006538.3;DIRAS1;AC006538.2;AC006538.4;AC006538.1;SLC39A3;SGTA
chr5	126594251	126594253	cg08482314_TC11	Adrenal	Hyper	0.11326	0.995604	95_PromF5	ALDH7A1;RNU6-290P;PHAX;AC099513.1;TEX43
chr1	42173587	42173589	cg00660678_BC21	Adrenal	Hyper	0.113153	1	91_PromF1	AC114492.1;GUCA2B;GUCA2A;FOXJ3
chr17	78187520	78187522	cg00739217_BC11	Adrenal	Hyper	0.112932	0.984615	93_PromF3	TMC8;C17orf99;EIF5AP2;SYNGR2;TK1;AFMID;AC087645.1;BIRC5;TMEM235
chr2	170820414	170820416	cg14005211_TC11	Adrenal	Hyper	0.112716	1	88_BivProm2	AC007405.1;AC007405.3;Y_RNA;ERICH2;GAD1;AC007405.2;AC007405.4
chr6	30007649	30007651	cg12034345_TC21	Adrenal	Hyper	0.11214	1	88_BivProm2	HLA-W;MICD;HCG9;DDX39BP2;MCCD1P2;ZNRD1ASP;HLA-J;AL671277.2;ETF1P1;AL669914.3
chr2	73983729	73983731	cg02251243_TC21	Adrenal	Hyper	0.112089	1	92_PromF2	DGUOK;DGUOK-AS1;RNA5SP97;AC073046.1;TET3;AC110801.1
chr1	66751989	66751991	cg17819635_BC21	Adrenal	Hyper	0.111949	1	87_BivProm1	SGIP1;TCTEX1D1;INSL5
chr7	95396777	95396779	cg27413563_TC11	Adrenal	Hyper	0.111705	1	87_BivProm1	AC004022.2;AC004022.1;PON3;PON2;AC005021.1
chr15	70094877	70094879	cg26971042_BC22	Adrenal	Hyper	0.111675	0.995604	92_PromF2	TLE3;MIR629
chr14	56120914	56120916	cg01208566_TC21	Adrenal	Hyper	0.111649	1	51_EnhA10	AL138995.1;PELI2
chr20	58851974	58851976	cg12573482_TC11	Adrenal	Hyper	0.11153	1	87_BivProm1	AL132655.2;MIR296;MIR298;GNAS-AS1;AL132655.1;GNAS;AL132655.7;AL132655.6;AL132655.4;AL132655.5;AL121917.1;AL121917.2
chr2	26563022	26563024	cg26427115_TC21	Adrenal	Hyper	0.111529	1	87_BivProm1	OTOF;FAM166C;CIB4
chr11	616010	616012	cg22559350_BC11	Adrenal	Hyper	0.109948	0.991209	98_TSS1	MIR210HG;MIR210;PHRF1;IRF7;CDHR5;SCT;DRD4;DEAF1;AC131934.1
chr5	68287780	68287782	cg24797508_BC21	Adrenal	Hyper	0.109892	1	92_PromF2	PIK3R1
chr4	185811905	185811907	cg04348265_BC21	Adrenal	Hyper	0.109861	0.991209	95_PromF5	SORBS2
chr11	133228528	133228530	cg08683938_BC11	Adrenal	Hyper	0.109173	1	89_BivProm3	OPCML
chr16	68642839	68642841	cg06575065_BC11	Adrenal	Hyper	0.109146	0.991209	87_BivProm1	AC126773.6;AC126773.1;AC126773.2;CDH3;AC126773.4;AC126773.5;HSPE1P5
chr3	158801212	158801214	cg24324441_BC21	Adrenal	Hyper	0.10899	1	95_PromF5	MFSD1;AC080013.1;RPL35AP9;AC080013.2;AC080013.4;GPR79
chr10	117175829	117175831	cg27551895_BC11	Adrenal	Hyper	0.108638	1	87_BivProm1	SHTN1;VAX1;MIR3663HG;MIR3663;RPL12P26;KCNK18
chr7	45921855	45921857	cg03776080_BC21	Adrenal	Hyper	0.108375	1	87_BivProm1	CCDC201;IGFBP1;IGFBP3;AC073115.2
chrX	119990090	119990092	cg27500996_TC11	Adrenal	Hyper	0.107324	0.991209	17_ReprPC1	NKAP;RHOXF1P3;RHOXF1P1;RHOXF1P2;RHOXF1-AS1
chr4	153152127	153152129	cg07237878_BC11	Adrenal	Hyper	0.107214	0.989011	91_PromF1	TRIM2;AC013477.1
chr2	21044074	21044076	cg16723488_BC11	Adrenal	Hyper	0.107045	1	89_BivProm3	AC115619.1;APOB;AC010872.1
chr11	115660323	115660325	cg16927135_TC21	Adrenal	Hyper	0.106852	0.898901	88_BivProm2	AP000997.1;AP000997.2;AP000997.3;AP000997.4;LINC02698
chr8	144049630	144049632	cg13297863_TO11	Adrenal	Hyper	0.106417	1	87_BivProm1	PARP10;SPATC1;SMPD5;OPLAH;MIR6846;AC109322.1;EXOSC4;MIR6847;GPAA1;CYC1;SHARPIN
chr5	126594381	126594383	cg08482317_TC11	Adrenal	Hyper	0.106391	0.997802	96_PromF6	ALDH7A1;RNU6-290P;PHAX;AC099513.1;TEX43
chr17	81342838	81342840	cg12100721_TC12	Adrenal	Hyper	0.106123	0.989011	95_PromF5	SLC38A10;LINC00482;TMEM105;AC027601.5;AC110285.3;AC110285.1;AC110285.5;AC110285.2
chr1	28258883	28258885	cg02737621_TC21	Adrenal	Hyper	0.106043	1	92_PromF2	DNAJC8;ATP5IF1;AL353622.1;AL353622.2;SESN2
chr7	27152929	27152931	cg02919960_TC21	Adrenal	Hyper	0.105889	1	90_BivProm4	HOXA3;HOXA-AS2;HOXA4;AC004080.6;HOXA-AS3;HOXA5;HOXA6;AC004080.5;HOXA7;AC004080.4;HOXA9;AC004080.3;HOXA10-AS;MIR196B;HOXA10;HOXA11;HOXA11-AS;AC004080.7;AC004080.14;AC004080.8;AC004080.2;AC004080.12;AC004080.15;AC004080.13;HOXA13;HOTTIP;AC004080.9;AC004080.16;AC004080.10
chr11	2869867	2869869	cg01530101_TC11	Adrenal	Hyper	0.10578	1	17_ReprPC1	KCNQ1;KCNQ1-AS1;KCNQ1DN;AC013791.1;CDKN1C;SLC22A18AS;SLC22A18
chr1	209653517	209653519	cg03967293_TC21	Adrenal	Hyper	0.105637	1	91_PromF1	CAMK1G;LAMB3;MIR4260;HSD11B1-AS1;G0S2;HSD11B1
chr7	134603346	134603348	cg06906464_BC21	Adrenal	Hyper	0.105503	1	42_EnhA1	AKR1B15;BPGM
chr14	21069367	21069369	cg03210340_TC21	Adrenal	Hyper	0.105191	0.997802	95_PromF5	NDRG2;MIR6717;TPPP2;AL161668.4;AL161668.2;RNASE13;RNASE7;RNASE8;ARHGEF40;ZNF219;TMEM253;AL161668.1;CKAP2P1;RNU6-252P
chr7	70596468	70596470	cg20134287_BC21	Adrenal	Hyper	0.104846	1	87_BivProm1	AUTS2
chr8	11703773	11703775	cg09130043_TC21	Adrenal	Hyper	0.104651	1	88_BivProm2	GATA4
chr9	35676119	35676121	cg13599780_BC11	Adrenal	Hyper	0.104514	1	95_PromF5	CD72;AL357874.2;AL357874.1;SIT1;RMRP;CCDC107;ARHGEF39;RN7SL22P;CA9;TPM2;TLN1;MIR6852
chr10	71218015	71218017	cg14957186_TC21	Adrenal	Hyper	0.104409	1	95_PromF5	UNC5B;UNC5B-AS1
chr2	238846943	238846945	cg04840356_TC21	Adrenal	Hyper	0.104381	0.991209	88_BivProm2	TWIST2
chr22	28741396	28741398	cg01646077_TC21	Adrenal	Hyper	0.104323	1	96_PromF6	CHEK2;HSCB;CCDC117
chr17	7263398	7263400	cg24944395_BC21	Adrenal	Hyper	0.104316	0.993407	87_BivProm1	DLG4;ACADVL;MIR324;DVL2;PHF23;GABARAP;AC120057.2;AC120057.3;CTDNEP1;AC003688.1;ELP5;CLDN7;Y_RNA;SLC2A4;AC003688.2;YBX2;EIF5A;GPS2;AC026954.2
chr3	169764413	169764415	cg05795142_TC21	Adrenal	Hyper	0.10414	0.993407	94_PromF4	RNU6-637P;TERC;Telomerase-vert;ACTRT3;AC078802.1;MYNN;AC078795.1;LRRC34;AC078795.3;AC078795.2
chr1	241144509	241144511	cg02207518_TC21	Adrenal	Hyper	0.10412	0.995604	26_Acet1	RGS7;MIR3123
chr20	50010254	50010256	cg25372499_TC11	Adrenal	Hyper	0.103786	0.993407	89_BivProm3	RNU6-147P;SNAI1;TRERNA1
chr15	41511573	41511575	cg21791017_BC11	Adrenal	Hyper	0.103737	1	88_BivProm2	RTF1;ITPKA;LTK;RPAP1;ELOCP2;TYRO3
chr3	193348125	193348127	cg05998993_TC21	Adrenal	Hyper	0.103643	0.995604	58_EnhA17	ATP13A5;ATP13A5-AS1
chr15	40927039	40927041	cg16069079_TC21	Adrenal	Hyper	0.10357	1	88_BivProm2	VPS18;AC020661.1;DLL4;ISCA1P4;CHAC1
chr17	14299598	14299600	cg00248804_TC11	Adrenal	Hyper	0.103525	0.993407	87_BivProm1	AC005224.1;HS3ST3B1;AC005224.3;AC005224.2
chr4	152046068	152046070	cg03380964_TC21	Adrenal	Hyper	0.103286	1	87_BivProm1	AC097375.5;LINC02273
chr2	65383126	65383128	cg11674355_BC21	Adrenal	Hyper	0.103269	0.993407	92_PromF2	SPRED2;AC012370.1
chr7	157011898	157011900	cg11991286_TC21	Adrenal	Hyper	0.103253	0.995604	88_BivProm2	NOM1;MNX1;MNX1-AS2;MNX1-AS1;AC006967.2
chr5	88660044	88660046	cg08239664_BC21	Adrenal	Hyper	0.102989	0.993407	88_BivProm2	LINC00461;MIR9-2;MEF2C-AS2;AC008525.1;AC008525.2
chr7	19143607	19143609	cg06000330_BC22	Adrenal	Hyper	0.102891	1	17_ReprPC1	TWIST1;AC003986.2;AC003986.3;AC003986.1;FERD3L
chr6	30007619	30007621	cg09347391_BC11	Adrenal	Hyper	0.102807	0.995604	87_BivProm1	HLA-W;MICD;HCG9;DDX39BP2;MCCD1P2;ZNRD1ASP;HLA-J;AL671277.2;ETF1P1;AL669914.3
chr12	57610464	57610466	cg24324354_TC21	Adrenal	Hyper	0.10267	0.997802	87_BivProm1	KIF5A;PIP4K2C;DTX3;ARHGEF25;AC025165.1;AC025165.6;SLC26A10;B4GALNT1
chr6	30101472	30101474	cg03553308_BC21	Adrenal	Hyper	0.102223	1	87_BivProm1	ZNRD1ASP;AL669914.2;POLR1H;AL669914.4;PPP1R11;RNF39;TRIM31;TRIM31-AS1;AL669914.1;TRIM40
chr12	114409772	114409774	cg12670347_BC11	Adrenal	Hyper	0.102102	1	87_BivProm1	TBX5;TBX5-AS1
chr2	7431601	7431603	cg09121339_TC21	Adrenal	Hyper	0.101633	1	87_BivProm1	AC013460.1
chr19	8210344	8210346	cg06632310_TC11	Adrenal	Hyper	0.101407	1	87_BivProm1	AC022146.1;CERS4;AC022146.2
chr11	615518	615520	cg16541031_BC21	Adrenal	Hyper	0.101344	0.991209	93_PromF3	MIR210HG;MIR210;PHRF1;IRF7;CDHR5;SCT;DRD4;DEAF1
chr7	72447253	72447255	cg16065922_TC21	Adrenal	Hyper	0.100918	0.916484	89_BivProm3	CALN1
chr6	10268912	10268914	cg09146238_TC21	Adrenal	Hyper	0.100904	1	89_BivProm3	RNU6ATAC21P
chr17	19003991	19003993	cg01735398_TC21	Adrenal	Hyper	0.100502	0.995604	95_PromF5	SLC5A10;AC090286.1;FAM83G;AC090286.4;GRAP;AC003957.1
chr10	120963549	120963551	cg08723318_TC21	Adrenal	Hyper	0.100313	1	89_BivProm3	AC010998.1;AC010998.3
chr17	74736683	74736685	cg08661469_BC11	Adrenal	Hyper	0.1003	1	87_BivProm1	RAB37;CD300LF;AC016888.1;MIR3615;SLC9A3R1;NAT9;TMEM104
chr10	100830410	100830412	cg11697427_BC11	Adrenal	Hyper	0.10028	1	88_BivProm2	PAX2
chr8	103707656	103707658	cg12942294_TC11	Adrenal	Hyper	0.100147	1	60_EnhA19	RIMS2
chr7	27167882	27167884	cg10804029_TC11	Adrenal	Hyper	0.100053	0.995604	90_BivProm4	HOXA3;HOXA-AS2;HOXA4;AC004080.6;HOXA-AS3;HOXA5;HOXA6;AC004080.5;HOXA7;AC004080.4;HOXA9;AC004080.3;HOXA10-AS;MIR196B;HOXA10;HOXA11;HOXA11-AS;AC004080.7;AC004080.14;AC004080.8;AC004080.2;AC004080.12;AC004080.15;AC004080.13;HOXA13;HOTTIP;AC004080.9;AC004080.16;AC004080.10;AC004080.11;AC004080.17
chr15	74598865	74598867	cg05019826_BC11	Adrenal	Hyper	0.0996783	0.984615	93_PromF3	ARID3B;CLK3;AC100835.2;AC100835.1;EDC3
chr2	74441544	74441546	cg00689340_TC21	Adrenal	Hyper	0.098938	1	95_PromF5	DCTN1;DCTN1-AS1;AC005041.1;AC005041.2;C2orf81;AC005041.4;HMGA1P8;WDR54;RTKN;INO80B;INO80B-WBP1;WBP1;MOGS;AC005041.5;MRPL53;CCDC142;TTC31
chr2	21044087	21044089	cg03350299_BC21	Adrenal	Hyper	0.0989277	1	89_BivProm3	AC115619.1;APOB;AC010872.1
chr12	113149707	113149709	cg23422156_BC11	Adrenal	Hyper	0.0986805	0.989011	91_PromF1	RASAL1;CFAP73;Y_RNA;DDX54;MIR7106;RITA1;AC089999.1;IQCD
chr7	19119330	19119332	cg14499053_BC21	Adrenal	Hyper	0.0985595	0.991209	88_BivProm2	TWIST1;AC003986.2;AC003986.3;AC003986.1;FERD3L
chr10	100830467	100830469	cg24146331_BC11	Adrenal	Hyper	0.0982251	1	17_ReprPC1	PAX2
chr12	114813345	114813347	cg18138137_TC11	Adrenal	Hyper	0.0982115	0.995604	90_BivProm4	AC026765.3;AC026765.2
chr13	110308815	110308817	cg19700260_BC21	Adrenal	Hyper	0.0979559	0.883516	95_PromF5	COL4A1;AL161773.1;COL4A2;MIR8073
chr7	98869339	98869341	cg15279364_BC21	Adrenal	Hyper	0.0975313	1	88_BivProm2	TMEM130;TRRAP;MIR3609
chr1	24503563	24503565	cg16731157_BC11	Adrenal	Hyper	0.0974355	0.989011	95_PromF5	NIPAL3;RCAN3AS;RCAN3;NCMAP-DT
chr10	75395760	75395762	cg16109127_TC21	Adrenal	Hyper	0.0973402	1	95_PromF5	ZNF503-AS1;AC010997.3;SPA17P1;ZNF503;ZNF503-AS2;AC010997.5;AC010997.4;AC010997.2;LRMDA
chr10	75396729	75396731	cg15249823_TC11	Adrenal	Hyper	0.0973359	1	95_PromF5	ZNF503-AS1;AC010997.3;SPA17P1;ZNF503;ZNF503-AS2;AC010997.5;AC010997.4;AC010997.2;LRMDA
chr11	123302392	123302394	cg17428011_TC21	Adrenal	Hyper	0.0973264	0.995604	87_BivProm1	U8;LINC02727;PHBP17
chr1	41382548	41382550	cg08462924_BC21	Adrenal	Hyper	0.0972497	0.997802	95_PromF5	AC093151.7;FOXO6;FOXO6-AS1
chr20	58850668	58850670	cg25483982_BC21	Adrenal	Hyper	0.0971961	1	95_PromF5	AL132655.2;MIR296;MIR298;GNAS-AS1;AL132655.1;GNAS;AL132655.7;AL132655.6;AL132655.4;AL132655.5;AL121917.1;AL121917.2
chr6	31814036	31814038	cg18424091_BC21	Adrenal	Hyper	0.0969905	0.995604	93_PromF3	MSH5-SAPCD1;SAPCD1;SAPCD1-AS1;VWA7;VARS1;Y_RNA;LSM2;HSPA1L;HSPA1A;HSPA1B;AL671762.1;SNHG32;SNORD48;SNORD52;NEU1;SLC44A4
chr5	173644128	173644130	cg08907335_BC11	Adrenal	Hyper	0.0966535	0.995604	58_EnhA17	BOD1;LINC01863;LINC01942
chr2	241036662	241036664	cg26718213_TC21	Adrenal	Hyper	0.0964131	1	87_BivProm1	CROCC2;SNED1;AC093585.1;SNED1-AS1;MTERF4
chr8	144290661	144290663	cg13305096_TC11	Adrenal	Hyper	0.0963449	0.995604	96_PromF6	MROH1;BOP1;MIR7112;SCX;HSF1;DGAT1;AC233992.1;MIR6848;SCRT1;SLC52A2
chr2	236569882	236569884	cg22393213_BC21	Adrenal	Hyper	0.0961067	0.991209	95_PromF5	ACKR3
chr1	226406621	226406623	cg17127702_TC21	Adrenal	Hyper	0.0960805	0.997802	96_PromF6	PARP1;AL359704.1;RPS3AP7;RN7SKP165
chr14	56119803	56119805	cg04368094_TC11	Adrenal	Hyper	0.0959874	0.993407	95_PromF5	AL138995.1;PELI2
chr2	9095842	9095844	cg04575202_BC11	Adrenal	Hyper	0.0958659	1	91_PromF1	RPL30P3;AC093904.2;AC093904.4;AC093904.3;AC093904.1
chr2	8677103	8677105	cg02397095_TC11	Adrenal	Hyper	0.0957164	0.993407	95_PromF5	ID2-AS1;ID2;KIDINS220
chr3	138949819	138949821	cg05587958_BO11	Adrenal	Hyper	0.0956738	0.991209	88_BivProm2	LINC01391;FOXL2;FOXL2NB
chr12	130870919	130870921	cg25201101_TC11	Adrenal	Hyper	0.094876	0.997802	92_PromF2	STX2;RNU6-1077P;RAN;Y_RNA
chr20	3240282	3240284	cg00858599_BC21	Adrenal	Hyper	0.0945788	0.997802	87_BivProm1	DDRGK1;ITPA;SLC4A11;AL109976.1;C20orf194
chr7	129503195	129503197	cg16141056_BC21	Adrenal	Hyper	0.0938751	1	87_BivProm1	STRIP2;SNRPGP3;RNU1-72P;SMKR1
chr17	6455607	6455609	cg11487526_BC11	Adrenal	Hyper	0.0938437	0.989011	87_BivProm1	AIPL1;AC055872.1;PIMREG;PITPNM3
chr14	93113691	93113693	cg09852209_BC21	Adrenal	Hyper	0.0933745	1	92_PromF2	ITPK1;ITPK1-AS1;CYB5AP3
chr6	1607686	1607688	cg18398056_TC21	Adrenal	Hyper	0.0932469	0.993407	88_BivProm2	FOXCUT;FOXC1;GMDS
chr10	133237728	133237730	cg02645368_TC21	Adrenal	Hyper	0.0932025	0.997802	88_BivProm2	KNDC1;UTF1;VENTX;MIR202HG;MIR202;AL592071.1;ADAM8;TUBGCP2
chr15	74958928	74958930	cg20627909_BC11	Adrenal	Hyper	0.0929082	0.997802	87_BivProm1	COX5A;RPP25;SCAMP5;AC015720.2;Y_RNA
chr4	108171471	108171473	cg06214925_TC21	Adrenal	Hyper	0.0927316	0.997802	88_BivProm2	LEF1;LEF1-AS1
chr5	113487473	113487475	cg11446774_BC21	Adrenal	Hyper	0.0924423	0.997802	87_BivProm1	MCC;RNU4ATAC13P;YTHDC2
chr1	24503496	24503498	cg00917251_TC21	Adrenal	Hyper	0.092391	0.991209	95_PromF5	NIPAL3;RCAN3AS;RCAN3;NCMAP-DT
chr7	8437966	8437968	cg03836586_TC21	Adrenal	Hyper	0.0922809	0.975824	18_ReprPC2	NXPH1
chr19	39264076	39264078	cg21542881_BC11	Adrenal	Hyper	0.0922256	0.997802	17_ReprPC1	IFNL3P1;IFNL3;IFNL4;MSRB1P1;IFNL4P1;IFNL2;IFNL1;LRFN1
chr10	101226767	101226769	cg06874323_BC11	Adrenal	Hyper	0.0922026	0.993407	88_BivProm2	LINC01514;SMARCE1P7;LBX1;LBX1-AS1;LINC02681
chr2	176129112	176129114	cg21815667_TC21	Adrenal	Hyper	0.0920847	0.991209	88_BivProm2	EVX2;HOXD13;HOXD12;HOXD11;HOXD10;HOXD-AS2;HOXD9;HOXD8;HOXD3;MIR10B;HOXD4;HAGLR;AC009336.1;HAGLROS
chr3	27714189	27714191	cg04683558_BC21	Adrenal	Hyper	0.0920343	1	88_BivProm2	KIAA1143P2;LINC02084;EOMES
chr11	10306322	10306324	cg05727225_TC21	Adrenal	Hyper	0.0919915	0.986813	95_PromF5	SBF2;AC080023.2;AC080023.1;ADM;AMPD3
chr5	55231842	55231844	cg16664394_TC21	Adrenal	Hyper	0.0917781	0.997802	87_BivProm1	MCIDAS;CCNO;AC026704.1;DHX29
chr3	171028078	171028080	cg05807842_TC21	Adrenal	Hyper	0.0917576	0.830769	90_BivProm4	AC061708.1;RNU1-70P;SLC2A2;TNIK
chr3	23944083	23944085	cg06900004_TC21	Adrenal	Hyper	0.0916977	0.993407	89_BivProm3	NKIRAS1;RPL15;NR1D2
chr7	27169267	27169269	cg04298953_BC21	Adrenal	Hyper	0.0916445	1	90_BivProm4	HOXA3;HOXA-AS2;HOXA4;AC004080.6;HOXA-AS3;HOXA5;HOXA6;AC004080.5;HOXA7;AC004080.4;HOXA9;AC004080.3;HOXA10-AS;MIR196B;HOXA10;HOXA11;HOXA11-AS;AC004080.7;AC004080.14;AC004080.8;AC004080.2;AC004080.12;AC004080.15;AC004080.13;HOXA13;HOTTIP;AC004080.9;AC004080.16;AC004080.10;AC004080.11;AC004080.17
chr3	8767849	8767851	cg02192228_TC21	Adrenal	Hyper	0.0912565	0.997802	87_BivProm1	SSUH2;CAV3;OXTR;RAD18
chr2	170821706	170821708	cg03789459_BC11	Adrenal	Hyper	0.0910665	0.997802	88_BivProm2	AC007405.1;AC007405.3;Y_RNA;ERICH2;GAD1;AC007405.2;AC007405.4
chr5	126594246	126594248	cg08482313_BC21	Adrenal	Hyper	0.0909988	1	95_PromF5	ALDH7A1;RNU6-290P;PHAX;AC099513.1;TEX43
chr12	62190351	62190353	cg17717991_TC21	Adrenal	Hyper	0.0909383	0.984615	88_BivProm2	TAFA2;AC078789.1;KLF17P1
chr14	24081930	24081932	cg12573549_TC21	Adrenal	Hyper	0.090662	0.997802	87_BivProm1	DHRS4-AS1;AL136419.1;DHRS4L1;CARMIL3;CPNE6;NRL;PCK2;DCAF11;AL136295.3;FITM1
chr15	36882459	36882461	cg22444584_BC11	Adrenal	Hyper	0.0902975	1	88_BivProm2	U3;AC018563.1;MEIS2
chr3	65005140	65005142	cg05037464_TC21	Adrenal	Hyper	0.0902173	0.997802	29_Acet4	ADAMTS9-AS2
chr7	19145541	19145543	cg11241627_BC21	Adrenal	Hyper	0.0900747	0.993407	17_ReprPC1	TWIST1;AC003986.2;AC003986.3;AC003986.1;FERD3L
chr2	161415239	161415241	cg07548213_TC21	Adrenal	Hyper	0.0897458	1	87_BivProm1	PSMD14;RNA5SP108;TBR1;AC009487.1;AC009487.2;SLC4A10;AC009487.3
chr3	138937199	138937201	cg02704158_BC21	Adrenal	Hyper	0.0897287	0.951648	88_BivProm2	ATP5MC1P3;LINC01391;FOXL2;FOXL2NB
chr17	7205148	7205150	cg13729891_TC21	Adrenal	Hyper	0.0896098	0.982418	93_PromF3	ASGR1;DLG4;AC120057.4;ACADVL;MIR324;DVL2;PHF23;GABARAP;AC120057.2;AC120057.3;CTDNEP1;AC003688.1;ELP5
chr13	74287896	74287898	cg10141008_TC21	Adrenal	Hyper	0.0895678	1	91_PromF1	LINC00402;AL353660.1;RNY1P5
chr3	181727893	181727895	cg05886375_TC21	Adrenal	Hyper	0.0892809	0.995604	88_BivProm2	SOX2-OT;AC125613.1;AC117415.1;SOX2;AC117415.2
chr6	156720133	156720135	cg26373733_BC11	Adrenal	Hyper	0.0891184	0.969231	99_TSS2
chr5	93599602	93599604	cg22658758_BC21	Adrenal	Hyper	0.0890279	0.989011	88_BivProm2	NR2F1-AS1;NR2F1;AC106818.1;FAM172A;MIR2277;AC106818.2
chr17	19004140	19004142	cg00204159_BC21	Adrenal	Hyper	0.0889676	0.98022	99_TSS2	SLC5A10;AC090286.1;FAM83G;AC090286.4;GRAP;AC003957.1
chr15	73926373	73926375	cg07317017_BC21	Adrenal	Hyper	0.0888464	1	90_BivProm4	TBC1D21;LOXL1-AS1;LOXL1
chr17	48527030	48527032	cg04171235_TC21	Adrenal	Hyper	0.0888159	1	88_BivProm2	Y_RNA;HOXB1;HOXB2;HOXB-AS1;HOXB3;HOXB-AS3;HOXB-AS2;HOXB4
chr13	110309258	110309260	cg22232704_BC21	Adrenal	Hyper	0.0886475	0.997802	90_BivProm4	COL4A1;AL161773.1;COL4A2;MIR8073
chr20	58851687	58851689	cg04677683_BC21	Adrenal	Hyper	0.0885256	1	87_BivProm1	AL132655.2;MIR296;MIR298;GNAS-AS1;AL132655.1;GNAS;AL132655.7;AL132655.6;AL132655.4;AL132655.5;AL121917.1;AL121917.2
chr15	73926438	73926440	cg14435807_TC21	Adrenal	Hyper	0.0883696	1	90_BivProm4	TBC1D21;LOXL1-AS1;LOXL1
chr10	96719999	96720001	cg27190138_BC11	Adrenal	Hyper	0.0881171	1	87_BivProm1	PIK3AP1;RNU6-1274P;RPL13AP5
chr7	155961881	155961883	cg11975730_BC11	Adrenal	Hyper	0.0878776	0.997802	91_PromF1	AC021218.1
chr10	133237751	133237753	cg09827249_TC21	Adrenal	Hyper	0.0874954	0.997802	88_BivProm2	KNDC1;UTF1;VENTX;MIR202HG;MIR202;AL592071.1;ADAM8;TUBGCP2
chr15	43517287	43517289	cg22377043_TC21	Adrenal	Hyper	0.0874947	1	95_PromF5	TP53BP1;MAP1A;PPIP5K1
chr3	120284794	120284796	cg00491927_BC11	Adrenal	Hyper	0.087448	0.997802	87_BivProm1	GPR156;AC063952.2;LRRC58
chr2	96763111	96763113	cg03180910_BC11	Adrenal	Hyper	0.0874372	0.989011	96_PromF6	LMAN2L;CNNM4;MIR3127;CNNM3-DT
chr10	110529841	110529843	cg15568881_BC21	Adrenal	Hyper	0.0870264	0.995604	91_PromF1	AL355512.1;DUSP5;RPL7P35;SMC3
chr18	50711554	50711556	cg23551149_TC11	Adrenal	Hyper	0.0869413	0.995604	23_ReprPC7	MAPK4;AC012433.1
chr7	30596221	30596223	cg03068497_TC21	Adrenal	Hyper	0.0867968	0.982418	96_PromF6	AC005154.5;GARS1-DT;AC005154.3;GARS1
chr11	117095609	117095611	cg16941042_BC21	Adrenal	Hyper	0.0867027	0.997802	92_PromF2	SIK3;AP000936.1;AP000936.2;AP005018.2;AP005018.1;PAFAH1B2
chr19	35041038	35041040	cg24436975_TC11	Adrenal	Hyper	0.0865431	0.98022	92_PromF2	GRAMD1A;AC020907.3;AC020907.4;SCN1B;HPN;HPN-AS1;AC020907.1
chr15	31365556	31365558	cg20202260_BC21	Adrenal	Hyper	0.0862196	0.997802	50_EnhA9	KLF13
chr17	48527191	48527193	cg02508651_BC11	Adrenal	Hyper	0.0861941	0.986813	88_BivProm2	Y_RNA;HOXB1;HOXB2;HOXB-AS1;HOXB3;HOXB-AS3;HOXB-AS2;HOXB4
chr3	186194095	186194097	cg24155429_BC21	Adrenal	Hyper	0.0858962	0.991209	87_BivProm1	DGKG
chr1	9540383	9540385	cg13688474_BC21	Adrenal	Hyper	0.0858867	0.995604	96_PromF6	AL928921.1;SLC25A33;AL954705.1;TMEM201
chr16	68642651	68642653	cg15199065_TC21	Adrenal	Hyper	0.0857602	0.991209	87_BivProm1	AC126773.6;AC126773.1;AC126773.2;CDH3;AC126773.4;AC126773.5;HSPE1P5
chr15	31338383	31338385	cg20201822_TC11	Adrenal	Hyper	0.0856699	0.997802	50_EnhA9	KLF13
chr2	74442252	74442254	cg00658082_BC21	Adrenal	Hyper	0.0855513	0.997802	95_PromF5	DCTN1-AS1;AC005041.1;AC005041.2;C2orf81;AC005041.4;HMGA1P8;WDR54;RTKN;INO80B;INO80B-WBP1;WBP1;MOGS;AC005041.5;MRPL53;CCDC142;TTC31
chr7	105678882	105678884	cg11530331_TC21	Adrenal	Hyper	0.0853712	0.991209	92_PromF2	ATXN7L1
chr1	34782364	34782366	cg04370730_TC21	Adrenal	Hyper	0.0852689	1	88_BivProm2	SMIM12;GJB5;GJB4;AL121988.1;GJB3;GJA4
chr17	18362820	18362822	cg26763362_TC21	Adrenal	Hyper	0.0852592	1	93_PromF3	TOP3A;RPL21P121;SMCR8;SHMT1;MIR6778;EVPLL;AL353997.2;AL353997.3;AL353997.5;TBC1D3P4;LINC02076
chr20	58852285	58852287	cg25484021_TC11	Adrenal	Hyper	0.0849499	0.995604	88_BivProm2	AL132655.2;MIR296;MIR298;GNAS-AS1;AL132655.1;GNAS;AL132655.7;AL132655.6;AL132655.4;AL132655.5;AL121917.1;AL121917.2
chr14	76091232	76091234	cg19720811_TC11	Adrenal	Hyper	0.0848545	0.995604	43_EnhA2	IFT43;AC016526.4
chr1	155082120	155082122	cg13096820_BC11	Adrenal	Hyper	0.0846611	0.991209	88_BivProm2	DCST2;DCST1;DCST1-AS1;ADAM15;EFNA4;AL691442.1;EFNA3;Y_RNA;EFNA1
chr3	117018842	117018844	cg08679951_TC21	Adrenal	Hyper	0.0845611	1	47_EnhA6	LSAMP;PTMAP8
chr22	31345216	31345218	cg26226613_BC11	Adrenal	Hyper	0.08441	1	93_PromF3	PIK3IP1-DT;RNA5SP496;PATZ1;LINC01521;RNU6-338P
chr15	76337429	76337431	cg01843020_BC21	Adrenal	Hyper	0.0843741	1	87_BivProm1	ETFA;ISL2;AC027243.1;AC027243.2;SCAPER
chr4	41866233	41866235	cg06498803_TC21	Adrenal	Hyper	0.0840621	0.991209	17_ReprPC1	PHOX2B-AS1;HMGB1P28;LINC00682;AC108210.1
chr1	157979025	157979027	cg14785609_TC21	Adrenal	Hyper	0.0839766	0.997802	87_BivProm1	AL139010.1;KIRREL1;KIRREL1-IT1
chr11	2989409	2989411	cg23644132_BC21	Adrenal	Hyper	0.0838605	0.995604	96_PromF6	NAP1L4;SNORA54;AC131971.1;CARS1;CARS1-AS1
chr1	9540373	9540375	cg00193719_TC21	Adrenal	Hyper	0.0836666	0.993407	96_PromF6	AL928921.1;SLC25A33;AL954705.1;TMEM201
chr1	203273472	203273474	cg17220161_BC21	Adrenal	Hyper	0.0834043	1	92_PromF2	CHIT1;NPM1P40;LINC01353;LINC01136;BTG2;RNU6-487P
chr1	205774386	205774388	cg26418147_TC11	Adrenal	Hyper	0.0830064	0.96044	92_PromF2	NUCKS1;SNORA72;RAB29;AC119673.1;SLC41A1;AC119673.2
chr7	129778771	129778773	cg11695602_TC11	Adrenal	Hyper	0.08286	0.997802	88_BivProm2	NRF1;RNA5SP244;AC084864.2;MIR182;MIR96;MIR183;AC084864.1
chr8	8889786	8889788	cg20987067_BC21	Adrenal	Hyper	0.0827558	0.995604	96_PromF6	MFHAS1;RNU6-682P;AC087763.1
chr6	26331066	26331068	cg06091535_BC21	Adrenal	Hyper	0.0826586	0.993407	87_BivProm1	H4C8;H3C9P;AL021917.1;BTN3A2
chr4	4855366	4855368	cg06173930_BC21	Adrenal	Hyper	0.0825895	0.991209	17_ReprPC1	AC092437.1;LINC01396;MSX1;LDHAP1
chr20	58851218	58851220	cg19140375_TC12	Adrenal	Hyper	0.0825702	0.993407	87_BivProm1	AL132655.2;MIR296;MIR298;GNAS-AS1;AL132655.1;GNAS;AL132655.7;AL132655.6;AL132655.4;AL132655.5;AL121917.1;AL121917.2
chr10	16437192	16437194	cg04254609_BC11	Adrenal	Hyper	0.0823974	0.964835	94_PromF4	PTER;RNU2-18P
chr6	30101287	30101289	cg04163475_BC21	Adrenal	Hyper	0.0822902	0.993407	87_BivProm1	ZNRD1ASP;AL669914.2;POLR1H;AL669914.4;PPP1R11;RNF39;TRIM31;TRIM31-AS1;AL669914.1;TRIM40
chr2	65383060	65383062	cg02924535_TC11	Adrenal	Hyper	0.0822724	0.989011	92_PromF2	SPRED2;AC012370.1
chr10	76632561	76632563	cg18941641_BC21	Adrenal	Hyper	0.0819277	0.997802	90_BivProm4
chr7	27152860	27152862	cg01414882_BC21	Adrenal	Hyper	0.0818061	1	90_BivProm4	HOXA3;HOXA-AS2;HOXA4;AC004080.6;HOXA-AS3;HOXA5;HOXA6;AC004080.5;HOXA7;AC004080.4;HOXA9;AC004080.3;HOXA10-AS;MIR196B;HOXA10;HOXA11;HOXA11-AS;AC004080.7;AC004080.14;AC004080.8;AC004080.2;AC004080.12;AC004080.15;AC004080.13;HOXA13;HOTTIP;AC004080.9;AC004080.16;AC004080.10
chr5	154647695	154647697	cg25588787_BC21	Adrenal	Hyper	0.0816915	0.995604	87_BivProm1	MIR1303
chr3	169764482	169764484	cg05795146_TC21	Adrenal	Hyper	0.0816263	0.997802	94_PromF4	RNU6-637P;TERC;Telomerase-vert;ACTRT3;AC078802.1;MYNN;AC078795.1;LRRC34;AC078795.3;AC078795.2
chr19	3687855	3687857	cg19841005_TC11	Adrenal	Hyper	0.0814702	0.991209	50_EnhA9	PIP5K1C;AC004637.1;TJP3
chr2	12006092	12006094	cg04549583_BC21	Adrenal	Hyper	0.0814687	0.989011	91_PromF1	MIR3681HG;SNORD18
chr1	212916897	212916899	cg12596505_BC21	Adrenal	Hyper	0.0813563	0.997802	91_PromF1	FLVCR1;AC104333.4;VASH2
chr4	41873775	41873777	cg06498926_TC21	Adrenal	Hyper	0.0812327	0.993407	88_BivProm2	PHOX2B-AS1;HMGB1P28;LINC00682;AC108210.1
chr6	36840919	36840921	cg24310500_TC21	Adrenal	Hyper	0.0812087	1	87_BivProm1	CPNE5;Z85996.3;PPIL1;C6orf89
chr5	322760	322762	cg07549419_TC11	Adrenal	Hyper	0.0810864	0.98022	90_BivProm4	AC021087.5;PDCD6;PDCD6-AHRR;AC021087.2;AHRR
chr6	28751739	28751741	cg19814159_BC21	Adrenal	Hyper	0.0810769	1	26_Acet1	RPSAP2;NOP56P1
chr22	29470634	29470636	cg05516505_TC11	Adrenal	Hyper	0.0810562	0.995604	91_PromF1	AP1B1;AC000041.1;RFPL4AP6;RFPL1S;RFPL1;NEFH;AC000035.1;THOC5;AC005529.1
chr6	130483275	130483277	cg04198946_TC21	Adrenal	Hyper	0.0808808	1	31_Acet6	TMEM200A
chr20	58851218	58851220	cg19140375_TC11	Adrenal	Hyper	0.0808211	0.993407	87_BivProm1	AL132655.2;MIR296;MIR298;GNAS-AS1;AL132655.1;GNAS;AL132655.7;AL132655.6;AL132655.4;AL132655.5;AL121917.1;AL121917.2
chr12	123075975	123075977	cg18252180_BC11	Adrenal	Hyper	0.0806524	0.986813	50_EnhA9	PITPNM2;PITPNM2-AS1;AC026362.2
chr17	48580293	48580295	cg14884929_BC21	Adrenal	Hyper	0.0802076	0.991209	90_BivProm4	HOXB1;HOXB2;HOXB-AS1;HOXB3;HOXB-AS3;HOXB-AS2;HOXB4;AC103702.1;MIR10A;HOXB5;HOXB6;HOXB7;HOXB8;HOXB9;HOXB-AS4
chr17	50558982	50558984	cg14315444_BC21	Adrenal	Hyper	0.0801213	0.997802	88_BivProm2	MYCBPAP;AC021491.2;EPN3;SPATA20;CACNA1G-AS1;CACNA1G;AC021491.3
chr15	31339651	31339653	cg20201837_TC21	Adrenal	Hyper	0.079891	1	83_TxEx4	KLF13
chr17	38421652	38421654	cg24113950_BC21	Adrenal	Hyper	0.0798451	0.986813	90_BivProm4	SOCS7;ARHGAP23;AC244153.1
chr20	58852427	58852429	cg27304369_TC11	Adrenal	Hyper	0.0798296	0.995604	87_BivProm1	AL132655.2;MIR296;MIR298;GNAS-AS1;AL132655.1;GNAS;AL132655.7;AL132655.6;AL132655.4;AL132655.5;AL121917.1;AL121917.2
chr16	56617443	56617445	cg10506097_BC11	Adrenal	Hyper	0.0796696	0.969231	95_PromF5	MT4;MT3;MT2A;AC026461.3;MT1L;MT1E;MT1M;MT1JP;MT1A;MT1DP;MT1CP;AC026461.2;MT1B;MT1F;MT1G
chr20	841855	841857	cg14304515_TC21	Adrenal	Hyper	0.0794805	1	87_BivProm1	FAM110A;RPS10P5;ANGPT4
chr17	79779258	79779260	cg23042285_BC21	Adrenal	Hyper	0.079335	0.993407	87_BivProm1	ENPP7;CBX2;CBX8;AC100791.2;LINC01977
chr15	52294879	52294881	cg06687489_BC21	Adrenal	Hyper	0.0793309	1	87_BivProm1	MYO5C;MIR1266;MYO5A
chr9	124450345	124450347	cg11027140_BC21	Adrenal	Hyper	0.0791344	0.997802	89_BivProm3	PSMB7;ADGRD2;NR5A1
chr7	70596521	70596523	cg10527525_TC21	Adrenal	Hyper	0.0791004	1	87_BivProm1	AUTS2
chr8	38757716	38757718	cg09560979_BC21	Adrenal	Hyper	0.0790467	1	95_PromF5	TACC1;Y_RNA;AC067817.1
chr20	58852439	58852441	cg26534489_BC11	Adrenal	Hyper	0.0788993	1	87_BivProm1	AL132655.2;MIR296;MIR298;GNAS-AS1;AL132655.1;GNAS;AL132655.7;AL132655.6;AL132655.4;AL132655.5;AL121917.1;AL121917.2
chr15	90101445	90101447	cg04746917_TC21	Adrenal	Hyper	0.0788062	0.989011	93_PromF3	ZNF710;ZNF710-AS1;U7;IDH2;IDH2-DT
chr15	73926391	73926393	cg10372921_TC11	Adrenal	Hyper	0.0788023	0.997802	90_BivProm4	TBC1D21;LOXL1-AS1;LOXL1
chr10	100830082	100830084	cg08823110_TC11	Adrenal	Hyper	0.0787557	1	17_ReprPC1	PAX2
chr5	88693657	88693659	cg08240581_TC21	Adrenal	Hyper	0.078739	1	17_ReprPC1	LINC00461;MIR9-2;MEF2C-AS2;AC008525.1;AC008525.2;MEF2C
chr4	2365103	2365105	cg09884451_BC21	Adrenal	Hyper	0.0787137	0.989011	99_TSS2	ZFYVE28;AL158068.2;RN7SL589P;AL158068.1
chr4	10031482	10031484	cg06258159_TC21	Adrenal	Hyper	0.0787048	0.995604	35_EnhWk2	SLC2A9;SLC2A9-AS1;AC005674.1;WDR1;MIR3138
chr14	103103610	103103612	cg03876424_TC21	Adrenal	Hyper	0.0786541	0.982418	87_BivProm1	CDC42BPB;LBHD2;AL161669.1;EXOC3L4;AL161669.4;LINC00677;TNFAIP2;NDUFB4P11;RPL21P12
chr11	125166341	125166343	cg17035587_BC11	Adrenal	Hyper	0.0784687	0.914286	95_PromF5	KRT18P59;AP001007.2;PKNOX2-AS1;PKNOX2;AP001007.3
chr22	31343949	31343951	cg21411490_BC21	Adrenal	Hyper	0.0783832	0.978022	92_PromF2	PIK3IP1-DT;RNA5SP496;PATZ1;LINC01521;RNU6-338P
chr11	9004760	9004762	cg02780919_BC21	Adrenal	Hyper	0.0783356	0.995604	88_BivProm2	TMEM9B;TMEM9B-AS1;NRIP3;AC079296.1;SCUBE2
chr2	85413686	85413688	cg16437908_BC21	Adrenal	Hyper	0.0782541	0.978022	95_PromF5	ELMOD3;Y_RNA;RN7SL113P;AC062037.2;CAPG;AC062037.3;SH2D6;RN7SL251P
chr13	99990232	99990234	cg07751277_TC21	Adrenal	Hyper	0.0781917	1	88_BivProm2	AL137139.2;ZIC5;AL355338.1;ZIC2;LINC00554;NDUFA12P1
chr1	31736792	31736794	cg17742642_TC11	Adrenal	Hyper	0.0780858	1	53_EnhA12	COL16A1;ADGRB2;MIR4254
chr14	77124859	77124861	cg09974016_BC21	Adrenal	Hyper	0.0779647	0.993407	95_PromF5	AC007686.2;LINC02289;AC007686.5;CIPC;AC007375.2;TMEM63C;ZDHHC22;AC007375.3;FAM204DP
chr3	194140251	194140253	cg02524863_BC21	Adrenal	Hyper	0.0777111	0.854945	90_BivProm4	AC080129.1;AC080129.2;HES1;RN7SL215P
chr2	232488225	232488227	cg25431974_TC21	Adrenal	Hyper	0.0776896	0.997802	88_BivProm2	DIS3L2P1;ALPI;ECEL1;PRSS56;CHRND
chr2	113273246	113273248	cg02675527_BC21	Adrenal	Hyper	0.077659	0.989011	88_BivProm2	PAX8-AS1;PAX8
chr15	98699650	98699652	cg20876472_BC21	Adrenal	Hyper	0.0775112	0.997802	68_TxEnh7	IGF1R;AC118658.1
chr11	1990840	1990842	cg20494635_TC11	Adrenal	Hyper	0.0772218	1	91_PromF1	MRPL23;MRPL23-AS1;LINC01219;H19;AC051649.3;MIR675;AC051649.2
chr4	185811781	185811783	cg26785346_BC21	Adrenal	Hyper	0.0771122	0.991209	95_PromF5	SORBS2
chr5	88672839	88672841	cg12325536_TC11	Adrenal	Hyper	0.0768603	1	88_BivProm2	LINC00461;MIR9-2;MEF2C-AS2;AC008525.1;AC008525.2;MEF2C
chr5	95960058	95960060	cg08287052_TC21	Adrenal	Hyper	0.0768576	0.995604	96_PromF6	ELL2;AC104123.1;AC008592.2;FABP5P5
chr2	225041023	225041025	cg22640209_BC21	Adrenal	Hyper	0.0761291	0.956044	92_PromF2	DOCK10;MIR4439
chr2	7431229	7431231	cg01144053_BC21	Adrenal	Hyper	0.0761069	0.984615	99_TSS2	AC013460.1
chr2	237968689	237968691	cg00731526_BC22	Adrenal	Hyper	0.075925	0.978022	92_PromF2	UBE2F;UBE2F-SCLY
chr7	27164419	27164421	cg10803828_BC11	Adrenal	Hyper	0.0758788	0.997802	87_BivProm1	HOXA3;HOXA-AS2;HOXA4;AC004080.6;HOXA-AS3;HOXA5;HOXA6;AC004080.5;HOXA7;AC004080.4;HOXA9;AC004080.3;HOXA10-AS;MIR196B;HOXA10;HOXA11;HOXA11-AS;AC004080.7;AC004080.14;AC004080.8;AC004080.2;AC004080.12;AC004080.15;AC004080.13;HOXA13;HOTTIP;AC004080.9;AC004080.16;AC004080.10;AC004080.11;AC004080.17
chr10	110530439	110530441	cg11967480_TC11	Adrenal	Hyper	0.0757512	1	95_PromF5	AL355512.1;DUSP5;RPL7P35;SMC3
chr19	55369224	55369226	cg01975672_BC21	Adrenal	Hyper	0.0755077	0.984615	87_BivProm1	TMEM150B;AC020922.4;KMT5C;COX6B2;AC020922.1;FAM71E2;IL11;TMEM190;AC020922.3;TMEM238;RPL28;MIR6805;UBE2S
chr1	221709059	221709061	cg01998269_BC21	Adrenal	Hyper	0.0753996	1	50_EnhA9	DUSP10
chr3	194140251	194140253	cg02524863_BC22	Adrenal	Hyper	0.0751719	0.901099	90_BivProm4	AC080129.1;AC080129.2;HES1;RN7SL215P
chr8	38757811	38757813	cg19695041_BC21	Adrenal	Hyper	0.0751475	0.997802	95_PromF5	TACC1;Y_RNA;AC067817.1
chr2	8324609	8324611	cg02392065_BC21	Adrenal	Hyper	0.075048	1	48_EnhA7	LINC00298;LINC00299
chr8	96495729	96495731	cg03276479_TC21	Adrenal	Hyper	0.0750343	0.995604	95_PromF5	SDC2
chr2	205764002	205764004	cg10126788_TC21	Adrenal	Hyper	0.0748689	0.995604	42_EnhA1	NRP2;AC007362.1
chr2	26563051	26563053	cg02578586_BC11	Adrenal	Hyper	0.0747127	1	87_BivProm1	OTOF;FAM166C;CIB4
chr2	232418618	232418620	cg03329539_BC21	Adrenal	Hyper	0.0746816	0.991209	88_BivProm2	AC068134.3;ALPP;AC068134.1;ECEL1P2;ALPG;ECEL1P1;AC068134.2;DIS3L2P1;ALPI
chr11	32433293	32433295	cg17486860_TC21	Adrenal	Hyper	0.0744206	0.989011	88_BivProm2	WT1;WT1-AS;AL049692.6;AL049692.1;AL049692.5;AL049692.3;AL049692.2;AL049692.4
chr20	58851339	58851341	cg11285807_BC11	Adrenal	Hyper	0.0744097	0.995604	87_BivProm1	AL132655.2;MIR296;MIR298;GNAS-AS1;AL132655.1;GNAS;AL132655.7;AL132655.6;AL132655.4;AL132655.5;AL121917.1;AL121917.2
chr3	158801386	158801388	cg11632438_BC21	Adrenal	Hyper	0.074199	1	95_PromF5	MFSD1;AC080013.1;RPL35AP9;AC080013.2;AC080013.4;GPR79
chr6	144065010	144065012	cg00814597_BC21	Adrenal	Hyper	0.0739252	0.934066	87_BivProm1	PLAGL1;AL109755.1;SF3B5
chr9	38067599	38067601	cg05361262_TC21	Adrenal	Hyper	0.0739118	0.991209	95_PromF5	AL138752.2;SHB
chr13	51764518	51764520	cg18748029_BC21	Adrenal	Hyper	0.0738793	0.997802	50_EnhA9	WDFY2;AL162377.3;DHRS12;AL162377.1;TMEM272
chr10	3782494	3782496	cg24287110_TC21	Adrenal	Hyper	0.0737863	0.986813	96_PromF6	AL450322.2;AL450322.1;KLF6;AL513303.1
chr12	124915347	124915349	cg19658829_TC11	Adrenal	Hyper	0.0737802	0.978022	93_PromF3	SCARB1;RNU6-927P;UBC;MIR5188;RPL22P19;DHX37
chr5	156914169	156914171	cg08757004_TC21	Adrenal	Hyper	0.073675	0.991209	49_EnhA8	TIMD4;APOOP1
chr2	236569386	236569388	cg27367871_TC21	Adrenal	Hyper	0.0734497	0.982418	92_PromF2	ACKR3
chr10	11742920	11742922	cg11103390_TC12	Adrenal	Hyper	0.0734118	0.986813	95_PromF5	ECHDC3
chr5	141478245	141478247	cg08155325_TC21	Adrenal	Hyper	0.073317	0.993407	90_BivProm4	PCDHGA1;PCDHGA2;PCDHGA3;PCDHGB1;PCDHGA4;PCDHGB2;PCDHGA5;PCDHGB3;PCDHGA6;PCDHGA7;PCDHGB4;PCDHGA8;PCDHGB5;PCDHGA9;PCDHGB6;PCDHGA10;PCDHGB7;PCDHGA11;PCDHGB8P;PCDHGA12;PCDHGB9P;AC008781.2;PCDHGC3;RN7SL68P;PCDHGC4;PCDHGC5;DIAPH1
chr2	170820312	170820314	cg03789419_BC11	Adrenal	Hyper	0.0732998	1	88_BivProm2	AC007405.1;AC007405.3;Y_RNA;ERICH2;GAD1;AC007405.2;AC007405.4
chr17	80468635	80468637	cg23060255_TC21	Adrenal	Hyper	0.0729766	0.997802	17_ReprPC1	ENDOV;MIR4730;AC120024.1;AC120024.4;NPTX1;AC120024.2;AC120024.3
chr6	30007590	30007592	cg09347390_BC11	Adrenal	Hyper	0.0727938	0.986813	87_BivProm1	HLA-W;MICD;HCG9;DDX39BP2;MCCD1P2;ZNRD1ASP;HLA-J;AL671277.2;ETF1P1;AL669914.3
chr6	37784524	37784526	cg22673999_TC21	Adrenal	Hyper	0.0727931	0.997802	87_BivProm1	AL121574.1;ZFAND3;RN7SL285P
chr7	13834464	13834466	cg10697142_TC21	Adrenal	Hyper	0.0727707	1	60_EnhA19	AC005019.2;AC005019.1
chr22	31344957	31344959	cg00930606_BC21	Adrenal	Hyper	0.0725154	1	92_PromF2	PIK3IP1-DT;RNA5SP496;PATZ1;LINC01521;RNU6-338P
chr17	7044133	7044135	cg16374411_BC21	Adrenal	Hyper	0.0721953	0.984615	87_BivProm1	ALOX12-AS1;AC040977.2;AC040977.1;ALOX12;RNASEK;RNASEK-C17orf49;C17orf49;MIR497HG;MIR195;MIR497;BCL6B;SLC16A13;SLC16A11;AC120057.1;CLEC10A
chr16	21159745	21159747	cg04813880_BC11	Adrenal	Hyper	0.0721692	0.989011	95_PromF5	DNAH3;AC008551.1;TMEM159;AF001550.1;ZP2
chr2	176128914	176128916	cg20732478_TC11	Adrenal	Hyper	0.0721173	0.989011	88_BivProm2	EVX2;HOXD13;HOXD12;HOXD11;HOXD10;HOXD-AS2;HOXD9;HOXD8;HOXD3;MIR10B;HOXD4;HAGLR;AC009336.1;HAGLROS
chr7	95396298	95396300	cg08167951_BC11	Adrenal	Hyper	0.0721019	0.993407	99_TSS2	AC004022.2;AC004022.1;PON3;PON2;AC005021.1
chr3	169764580	169764582	cg05795152_BC11	Adrenal	Hyper	0.0720207	1	94_PromF4	RNU6-637P;TERC;Telomerase-vert;ACTRT3;AC078802.1;MYNN;AC078795.1;LRRC34;AC078795.3;AC078795.2
chr20	58851745	58851747	cg14176797_BC21	Adrenal	Hyper	0.0719324	1	87_BivProm1	AL132655.2;MIR296;MIR298;GNAS-AS1;AL132655.1;GNAS;AL132655.7;AL132655.6;AL132655.4;AL132655.5;AL121917.1;AL121917.2
chr1	2229609	2229611	cg05603985_TC21	Adrenal	Hyper	0.0718623	1	93_PromF3	PRKCZ;PRKCZ-AS1;FAAP20;AL590822.1;SKI
chr2	101699282	101699284	cg03236716_BC11	Adrenal	Hyper	0.0717855	1	96_PromF6	MAP4K4
chr15	40843670	40843672	cg27046604_BC21	Adrenal	Hyper	0.0716686	1	87_BivProm1	DNAJC17;ZFYVE19;PPP1R14D;SPINT1-AS1;SPINT1;RHOV;AC025166.1
chr11	30017803	30017805	cg16154633_TC11	Adrenal	Hyper	0.0716383	0.993407	88_BivProm2	LINC02755;LINC01616;KCNA4;AL358944.1
chr21	15138602	15138604	cg25657513_BC21	Adrenal	Hyper	0.0715426	0.997802	35_EnhWk2	AF222684.1
chr19	2237795	2237797	cg23908727_BC21	Adrenal	Hyper	0.0712429	0.997802	96_PromF6	DOT1L;AC004490.1;PLEKHJ1;MIR1227;MIR6789;SF3A2;AMH;MIR4321;JSRP1;OAZ1;AC005258.1;PEAK3
chr10	100749935	100749937	cg17861154_BC21	Adrenal	Hyper	0.0712106	0.991209	17_ReprPC1	PAX2
chr11	95150077	95150079	cg26773791_TC21	Adrenal	Hyper	0.0711877	0.995604	92_PromF2	ENDOD1;BUD13P1;AP000787.2;AP000787.1;SESN3
chr2	228016748	228016750	cg04237046_TC11	Adrenal	Hyper	0.071152	0.997802	59_EnhA18	SPHKAP
chr4	185811856	185811858	cg18342119_TC21	Adrenal	Hyper	0.0710428	0.989011	95_PromF5	SORBS2
chr16	2027645	2027647	cg10084993_TC21	Adrenal	Hyper	0.0709882	0.991209	95_PromF5	TBL3;NOXO1;GFER;AC005606.2;SYNGR3;AC005606.1;ZNF598;NPW;RN7SL219P;SLC9A3R2;NTHL1;TSC2
chr22	37805732	37805734	cg26314736_TC21	Adrenal	Hyper	0.0709781	0.991209	95_PromF5	TRIOBP;H1-0;GCAT;GALR3;ANKRD54;MIR658;MIR659;EIF3L
chr17	48601772	48601774	cg14509967_BC11	Adrenal	Hyper	0.0709696	0.975824	88_BivProm2	HOXB3;HOXB-AS3;HOXB-AS2;HOXB4;AC103702.1;MIR10A;HOXB5;HOXB6;HOXB7;HOXB8;HOXB9;HOXB-AS4;MIR196A1;AC103702.2;LINC02086
chr10	91575333	91575335	cg19192065_TC21	Adrenal	Hyper	0.0709276	1	36_EnhWk3	RPS27P1
chr4	41878348	41878350	cg06498987_TC11	Adrenal	Hyper	0.0706169	0.989011	17_ReprPC1	HMGB1P28;LINC00682;AC108210.1;AC108210.2
chr11	20031475	20031477	cg16094355_BC21	Adrenal	Hyper	0.0706153	1	42_EnhA1	NAV2;NAV2-AS2
chr20	58851894	58851896	cg22989942_BC11	Adrenal	Hyper	0.0705061	1	87_BivProm1	AL132655.2;MIR296;MIR298;GNAS-AS1;AL132655.1;GNAS;AL132655.7;AL132655.6;AL132655.4;AL132655.5;AL121917.1;AL121917.2
chr1	41382763	41382765	cg03893446_BC21	Adrenal	Hyper	0.0704683	0.993407	87_BivProm1	AC093151.7;FOXO6;FOXO6-AS1
chr7	155961935	155961937	cg25593309_TC21	Adrenal	Hyper	0.0701911	0.995604	53_EnhA12	AC021218.1
chr11	64184740	64184742	cg15432711_BC21	Adrenal	Hyper	0.0701637	1	93_PromF3	MACROD1;STIP1;FERMT3;TRPT1;NUDT22;AP001453.1;DNAJC4;VEGFB
chr10	101284554	101284556	cg01204210_BC21	Adrenal	Hyper	0.0699712	0.986813	88_BivProm2	LBX1-AS1;LINC02681;RNU2-43P;AL133387.1;AL133387.2
chr7	19112711	19112713	cg25228422_TC11	Adrenal	Hyper	0.0697994	0.984615	88_BivProm2	TWIST1;AC003986.2;AC003986.3;AC003986.1;FERD3L
chr15	51094056	51094058	cg06813578_BC21	Adrenal	Hyper	0.069707	0.989011	87_BivProm1	MIR4713HG;TNFAIP8L3;AC073964.1
chr11	113200094	113200096	cg16904318_TC11	Adrenal	Hyper	0.0696972	0.995604	35_EnhWk2	NCAM1
chr1	9540364	9540366	cg00193718_TC21	Adrenal	Hyper	0.0696021	0.993407	96_PromF6	AL928921.1;SLC25A33;AL954705.1;TMEM201
chrX	119990222	119990224	cg27501001_BC21	Adrenal	Hyper	0.0695952	0.993407	17_ReprPC1	NKAP;RHOXF1P3;RHOXF1P1;RHOXF1P2;RHOXF1-AS1
chr20	58852114	58852116	cg03908391_TC11	Adrenal	Hyper	0.0694909	0.991209	87_BivProm1	AL132655.2;MIR296;MIR298;GNAS-AS1;AL132655.1;GNAS;AL132655.7;AL132655.6;AL132655.4;AL132655.5;AL121917.1;AL121917.2
chr6	30007363	30007365	cg05998089_BC21	Adrenal	Hyper	0.069433	0.931868	87_BivProm1	HLA-W;MICD;HCG9;DDX39BP2;MCCD1P2;ZNRD1ASP;HLA-J;AL671277.2;ETF1P1;AL669914.3
chr7	156065086	156065088	cg18415822_TC21	Adrenal	Hyper	0.0693127	0.872527	53_EnhA12
chr11	10306880	10306882	cg06875754_BC21	Adrenal	Hyper	0.0690249	0.991209	95_PromF5	SBF2;AC080023.2;AC080023.1;ADM;AMPD3
chr1	33082213	33082215	cg24398176_TC24	Adrenal	Hyper	0.0689774	0.991209	87_BivProm1	AL020995.1;AK2;AZIN2
chr3	13896516	13896518	cg04579275_TC21	Adrenal	Hyper	0.0688654	0.993407	87_BivProm1	WNT7A;VN1R20P;FGD5P1;TPRXL
chr5	76820262	76820264	cg00499700_TC21	Adrenal	Hyper	0.068771	1	87_BivProm1	F2RL1;RN7SL208P;S100Z
chr2	172095790	172095792	cg11992621_TC21	Adrenal	Hyper	0.0687255	0.997802	87_BivProm1	METAP1D;DLX1;DLX2;DLX2-DT;AC104088.1
chr7	90246425	90246427	cg10990616_TC21	Adrenal	Hyper	0.0686129	0.982418	87_BivProm1	STEAP2-AS1;STEAP2;CFAP69;Y_RNA;AC002064.2
chr7	27164432	27164434	cg25188395_BC11	Adrenal	Hyper	0.0685824	0.997802	87_BivProm1	HOXA3;HOXA-AS2;HOXA4;AC004080.6;HOXA-AS3;HOXA5;HOXA6;AC004080.5;HOXA7;AC004080.4;HOXA9;AC004080.3;HOXA10-AS;MIR196B;HOXA10;HOXA11;HOXA11-AS;AC004080.7;AC004080.14;AC004080.8;AC004080.2;AC004080.12;AC004080.15;AC004080.13;HOXA13;HOTTIP;AC004080.9;AC004080.16;AC004080.10;AC004080.11;AC004080.17
chr12	48987181	48987183	cg23270774_TC21	Adrenal	Hyper	0.0685127	1	18_ReprPC2	AC073610.2;ARF3;WNT10B;RNU6-940P;WNT1;DDN;AC011603.3;DDN-AS1;PRKAG1;KMT2D
chr2	96144270	96144272	cg03171813_BC11	Adrenal	Hyper	0.0684831	0.997802	87_BivProm1	ADRA2B;ASTL;DUSP2;AC012307.1;STARD7
chr7	155804768	155804770	cg13081600_TC21	Adrenal	Hyper	0.068429	0.993407	88_BivProm2	RBM33;SHH
chr19	3687855	3687857	cg19841005_TC13	Adrenal	Hyper	0.0684206	0.989011	50_EnhA9	PIP5K1C;AC004637.1;TJP3
chr3	138936920	138936922	cg05587371_BC11	Adrenal	Hyper	0.0684166	0.947253	88_BivProm2	ATP5MC1P3;LINC01391;FOXL2;FOXL2NB
chr2	63840235	63840237	cg02908132_BC21	Adrenal	Hyper	0.0683393	0.947253	92_PromF2	WDPCP;UGP2;AC114748.1
chr11	72589846	72589848	cg02474542_TC11	Adrenal	Hyper	0.0681943	0.984615	88_BivProm2	AP005019.2;AP005019.1;LINC01537;PDE2A;PDE2A-AS2;MIR139;RNU7-105P
chr17	44006240	44006242	cg22576479_BC11	Adrenal	Hyper	0.0680769	0.894505	87_BivProm1	PYY;NAGS;TMEM101;U3;LSM12
chr2	170822891	170822893	cg00729049_TC21	Adrenal	Hyper	0.0679837	0.997802	88_BivProm2	AC007405.1;AC007405.3;Y_RNA;ERICH2;GAD1;AC007405.2;AC007405.4
chr20	842144	842146	cg00298324_TC11	Adrenal	Hyper	0.0678454	0.995604	87_BivProm1	FAM110A;RPS10P5;ANGPT4
chr20	842029	842031	cg24872775_BC11	Adrenal	Hyper	0.0676251	0.989011	87_BivProm1	FAM110A;RPS10P5;ANGPT4
chr2	170820328	170820330	cg03789422_BC21	Adrenal	Hyper	0.0676037	1	88_BivProm2	AC007405.1;AC007405.3;Y_RNA;ERICH2;GAD1;AC007405.2;AC007405.4
chr15	73926425	73926427	cg04436755_BC21	Adrenal	Hyper	0.067395	1	90_BivProm4	TBC1D21;LOXL1-AS1;LOXL1
chr13	75803229	75803231	cg06946543_BC21	Adrenal	Hyper	0.0673397	1	50_EnhA9	AL137782.1;LMO7
chr7	19119068	19119070	cg04904385_TC11	Adrenal	Hyper	0.0672768	0.98022	88_BivProm2	TWIST1;AC003986.2;AC003986.3;AC003986.1;FERD3L
chr10	101226548	101226550	cg11283427_TC11	Adrenal	Hyper	0.0671868	0.982418	88_BivProm2	LINC01514;SMARCE1P7;LBX1;LBX1-AS1;LINC02681
chr19	33304233	33304235	cg24411899_BC21	Adrenal	Hyper	0.0671623	0.989011	90_BivProm4	AC008738.6;AC008738.3;CEBPA;AC008738.5;CEBPA-DT;AC008738.2;RPS3AP50
chr9	94638550	94638552	cg01210663_TC21	Adrenal	Hyper	0.066974	0.991209	89_BivProm3	PCAT7;FBP2;FBP1
chr7	155961891	155961893	cg11975732_TC11	Adrenal	Hyper	0.0669633	0.989011	91_PromF1	AC021218.1
chr7	124033855	124033857	cg15731053_BC21	Adrenal	Hyper	0.0669318	0.991209	88_BivProm2	AC004690.2;TMEM229A;AC006148.1
chr16	21159605	21159607	cg07968770_BC21	Adrenal	Hyper	0.0669067	0.993407	95_PromF5	DNAH3;AC008551.1;TMEM159;AF001550.1;ZP2
chr16	56668221	56668223	cg09985279_BC11	Adrenal	Hyper	0.0668482	0.989011	87_BivProm1	MT1L;MT1E;MT1M;MT1JP;MT1A;MT1DP;MT1CP;AC026461.2;MT1B;MT1F;MT1G;MT1H;MT1IP;MT1X;AC026461.1;DPPA2P4;AC106779.1
chr11	124673087	124673089	cg02165330_TC21	Adrenal	Hyper	0.066735	0.967033	92_PromF2	TBRG1;SIAE;RNA5SP352;SPA17
chr5	323678	323680	cg17924476_BC21	Adrenal	Hyper	0.0666878	0.993407	90_BivProm4	AC021087.5;PDCD6;PDCD6-AHRR;AC021087.2;AHRR
chr2	237968689	237968691	cg00731526_BC21	Adrenal	Hyper	0.0666129	0.951648	92_PromF2	UBE2F;UBE2F-SCLY
chr16	11253597	11253599	cg03854595_BC21	Adrenal	Hyper	0.0664034	1	83_TxEx4	AC007220.1;HNRNPCP4;RMI2;SOCS1;TNP2;PRM3;AC009121.1;PRM2;PRM1;AC009121.4
chr3	117400027	117400029	cg06047587_TC21	Adrenal	Hyper	0.0663884	0.993407	58_EnhA17
chr13	27953512	27953514	cg18547648_BC21	Adrenal	Hyper	0.0662948	0.991209	87_BivProm1	PLUT;PDX1;ATP5F1EP2;LINC00543;CDX2;URAD;RN7SL272P;FLT3
chr15	51093693	51093695	cg18588323_TC11	Adrenal	Hyper	0.0662612	0.986813	87_BivProm1	MIR4713HG;TNFAIP8L3;AC073964.1
chr18	48976604	48976606	cg02611770_BC21	Adrenal	Hyper	0.0662604	0.947253	95_PromF5	SMAD7;AC114684.1;AC016866.3;AC016866.1
chr11	30012904	30012906	cg04063166_BC21	Adrenal	Hyper	0.0662379	0.991209	25_ReprPC9	LINC02755;LINC01616;KCNA4;AL358944.1
chr9	136901840	136901842	cg20612593_TC21	Adrenal	Hyper	0.0662328	0.986813	83_TxEx4	MAMDC4;EDF1;TRAF2;MIR4479;AL807752.1;AL807752.5;FBXW5;C8G;LCN12
chr1	33082213	33082215	cg24398176_TC21	Adrenal	Hyper	0.0661379	0.991209	87_BivProm1	AL020995.1;AK2;AZIN2
chr7	103445919	103445921	cg23426238_BC11	Adrenal	Hyper	0.0661029	0.995604	87_BivProm1	SLC26A5;Y_RNA;AC005064.1;RELN;RN7SKP86
chr15	31329639	31329641	cg21385909_BC11	Adrenal	Hyper	0.0657831	0.989011	92_PromF2	KLF13
chr5	113693316	113693318	cg08397440_BC11	Adrenal	Hyper	0.0657251	0.984615	89_BivProm3	AC093240.1
chr7	95396592	95396594	cg15927196_BC21	Adrenal	Hyper	0.0655415	0.997802	99_TSS2	AC004022.2;AC004022.1;PON3;PON2;AC005021.1
chr4	152045782	152045784	cg23109968_TC21	Adrenal	Hyper	0.0655186	0.995604	87_BivProm1	AC097375.5;LINC02273
chr22	29479602	29479604	cg01907106_TC11	Adrenal	Hyper	0.0654117	0.989011	17_ReprPC1	RFPL4AP6;RFPL1S;RFPL1;NEFH;AC000035.1;THOC5;AC005529.1
chr19	48552180	48552182	cg08151612_BC11	Adrenal	Hyper	0.0653147	1	55_EnhA14	LMTK3;AC008403.3;SULT2B1;FAM83E
chr11	64869231	64869233	cg16462130_TC11	Adrenal	Hyper	0.0651271	0.995604	50_EnhA9	CDC42BPG;EHD1;AP001187.1;MIR194-2HG;MIR192;MIR194-2;ATG2A;MIR6750;MIR6749;PPP2R5B
chr17	63446930	63446932	cg13118906_BC11	Adrenal	Hyper	0.0650729	0.993407	93_PromF3	TANC2;AC005828.1;AC005828.3;AC005828.4;CYB561;AC005828.5;PPIAP55;ACE;AC113554.1
chr13	51764562	51764564	cg18748030_BC21	Adrenal	Hyper	0.0650235	0.991209	50_EnhA9	WDFY2;AL162377.3;DHRS12;AL162377.1;TMEM272
chr4	88382754	88382756	cg07379788_BC21	Adrenal	Hyper	0.0649891	0.984615	49_EnhA8	AC107067.2;AC107067.1;HERC6
chr16	73096263	73096265	cg21718425_BC21	Adrenal	Hyper	0.0649867	0.995604	91_PromF1	ZFHX3;AC116667.1;HCCAT5;AC116667.2
chr17	35147672	35147674	cg13859324_TC21	Adrenal	Hyper	0.0649503	0.997802	36_EnhWk3	AC004223.3;RAD51D;FNDC8;NLE1;UNC45B;AC022916.4;AC022916.2;AC022916.3;SLC35G3
chr12	116882533	116882535	cg18159884_TC21	Adrenal	Hyper	0.0647397	1	88_BivProm2	RNFT2;HRK;AC083806.1;FBXW8
chr11	95150557	95150559	cg09503596_BC21	Adrenal	Hyper	0.0647213	0.991209	95_PromF5	ENDOD1;BUD13P1;AP000787.2;AP000787.1;SESN3
chr17	82333228	82333230	cg02441711_BC21	Adrenal	Hyper	0.064532	0.995604	87_BivProm1	LINC01970;AC132872.1;CD7;SECTM1;TEX19;AC132938.4;UTS2R;AC132938.1
chr2	109615424	109615426	cg03552103_TC21	Adrenal	Hyper	0.0644969	0.997802	95_PromF5	SEPTIN10;AC011753.2;SOWAHC;AC011753.1
chr1	31931103	31931105	cg00531930_BC21	Adrenal	Hyper	0.0643844	0.997802	83_TxEx4	AL136115.2;PTP4A2;AL136115.1;AL136115.3
chr10	92757268	92757270	cg02384792_TC21	Adrenal	Hyper	0.0643632	0.997802	91_PromF1	Y_RNA
chr5	139903742	139903744	cg08609100_BO11	Adrenal	Hyper	0.0642668	0.997802	87_BivProm1	NRG2;AC008667.2
chr7	19112497	19112499	cg27621129_BC21	Adrenal	Hyper	0.064061	1	88_BivProm2	TWIST1;AC003986.2;AC003986.3;AC003986.1;FERD3L
chr3	115831215	115831217	cg05378227_TC21	Adrenal	Hyper	0.0639223	1	53_EnhA12	LSAMP;RN7SL815P
chr9	95048743	95048745	cg14308424_BC21	Adrenal	Hyper	0.0638252	0.986813	95_PromF5	AOPEP;MIR6081;MIR23B;MIR27B;MIR3074;MIR24-1
chr10	75395786	75395788	cg25637829_BC11	Adrenal	Hyper	0.0637215	1	95_PromF5	ZNF503-AS1;AC010997.3;SPA17P1;ZNF503;ZNF503-AS2;AC010997.5;AC010997.4;AC010997.2;LRMDA
chr11	1991101	1991103	cg04310331_TC21	Adrenal	Hyper	0.0636944	1	91_PromF1	MRPL23;MRPL23-AS1;LINC01219;H19;AC051649.3;MIR675;AC051649.2
chr19	7789570	7789572	cg24050983_BC11	Adrenal	Hyper	0.0636372	0.993407	88_BivProm2	AC008763.4;CD209;RPL21P129;CLEC4M;CLEC4GP1;EXOSC3P2;EVI5L
chr6	30744066	30744068	cg26755097_TC11	Adrenal	Hyper	0.0632226	0.984615	94_PromF4	RPL7P4;MDC1;MDC1-AS1;TUBB;AL662797.1;FLOT1;Y_RNA;IER3-AS1;IER3;HCG20;RN7SL353P
chr19	55368917	55368919	cg15681462_BC21	Adrenal	Hyper	0.0630195	1	87_BivProm1	TMEM150B;AC020922.4;KMT5C;COX6B2;AC020922.1;FAM71E2;IL11;TMEM190;AC020922.3;TMEM238;RPL28;MIR6805;UBE2S
chr8	11702789	11702791	cg22320962_BC11	Adrenal	Hyper	0.0628898	0.997802	88_BivProm2	GATA4
chr5	137736098	137736100	cg08748913_BC21	Adrenal	Hyper	0.0628429	0.991209	95_PromF5	KLHL3;HNRNPA0;AC106791.3;AC106791.2
chr4	185811869	185811871	cg13921444_BC21	Adrenal	Hyper	0.0628344	0.986813	95_PromF5	SORBS2
chr15	91855964	91855966	cg12626076_TC21	Adrenal	Hyper	0.06283	0.997802	51_EnhA10	SLCO3A1
chr14	73758406	73758408	cg19692166_BC11	Adrenal	Hyper	0.0627983	0.984615	93_PromF3	PNMA1;MIDEAS;MIR4505;AC005520.2
chr10	59557974	59557976	cg03413202_TC21	Adrenal	Hyper	0.0625815	0.991209	58_EnhA17	MRPL50P4;AC026391.1
chr13	51805272	51805274	cg18748645_TC21	Adrenal	Hyper	0.0625805	0.986813	50_EnhA9	WDFY2;AL162377.3;DHRS12;AL162377.1;TMEM272
chr1	33082213	33082215	cg24398176_TC23	Adrenal	Hyper	0.0625503	0.991209	87_BivProm1	AL020995.1;AK2;AZIN2
chr4	2468321	2468323	cg16474684_BC21	Adrenal	Hyper	0.0624992	0.986813	93_PromF3	ZFYVE28;CFAP99;RNF4;AL645924.1;AL645924.2
chr20	58851901	58851903	cg25484013_BC11	Adrenal	Hyper	0.0624035	1	87_BivProm1	AL132655.2;MIR296;MIR298;GNAS-AS1;AL132655.1;GNAS;AL132655.7;AL132655.6;AL132655.4;AL132655.5;AL121917.1;AL121917.2
chr5	147081481	147081483	cg01987925_BC21	Adrenal	Hyper	0.0624	0.984615	47_EnhA6	PPP2R2B;AC010251.1
chr3	65971472	65971474	cg05045246_TC21	Adrenal	Hyper	0.062301	0.995604	43_EnhA2	MAGI1;MAGI1-IT1;MAGI1-AS1;Y_RNA;AC106827.1
chr4	152045978	152045980	cg01653942_TC11	Adrenal	Hyper	0.0620602	0.986813	87_BivProm1	AC097375.5;LINC02273
chr8	141905308	141905310	cg26542567_BC21	Adrenal	Hyper	0.062018	1	89_BivProm3
chr19	55355444	55355446	cg21286715_BC11	Adrenal	Hyper	0.0619522	0.991209	88_BivProm2	BRSK1;AC020922.2;TMEM150B;AC020922.4;KMT5C;COX6B2;AC020922.1;FAM71E2;IL11;TMEM190;AC020922.3;TMEM238;RPL28;MIR6805;UBE2S
chr3	138936873	138936875	cg05587369_TC21	Adrenal	Hyper	0.0619073	0.98022	88_BivProm2	ATP5MC1P3;LINC01391;FOXL2;FOXL2NB
chr7	95478251	95478253	cg19103860_TC21	Adrenal	Hyper	0.0616904	0.997802	58_EnhA17	PON2;AC004012.1;ASB4
chr10	11742920	11742922	cg11103390_TC13	Adrenal	Hyper	0.0612109	0.984615	95_PromF5	ECHDC3
chr7	100436786	100436788	cg15547534_BC21	Adrenal	Hyper	0.0611297	0.993407	93_PromF3	PILRA;AC005071.1;ZCWPW1;MEPCE;AC092849.1;PPP1R35;PPP1R35-AS1;C7orf61;TSC22D4;AC092849.2;NYAP1
chr8	54469633	54469635	cg00675037_TC21	Adrenal	Hyper	0.0610805	0.984615	17_ReprPC1	RN7SL250P;SOX17;AC091076.1;TRMT112P7;RP1
chr1	31736796	31736798	cg22814287_BC11	Adrenal	Hyper	0.0608805	0.997802	53_EnhA12	COL16A1;ADGRB2;MIR4254
chr14	95533673	95533675	cg21298750_TC21	Adrenal	Hyper	0.0608545	0.989011	93_PromF3	AL133467.1;SNHG10;SCARNA13;GLRX5;LINC02318
chr4	15778085	15778087	cg04811945_TC21	Adrenal	Hyper	0.0606341	0.995604	88_BivProm2	BST1;AC114744.1;AC005798.1;CD38
chr7	1226214	1226216	cg15591276_TC21	Adrenal	Hyper	0.0605113	0.989011	17_ReprPC1	UNCX;AC073094.1
chr1	31704099	31704101	cg23305408_BC21	Adrenal	Hyper	0.0604881	0.98022	95_PromF5	PEF1-AS1;COL16A1;ADGRB2
chr2	241036553	241036555	cg22635676_TC11	Adrenal	Hyper	0.0604421	0.986813	87_BivProm1	CROCC2;SNED1;AC093585.1;SNED1-AS1;MTERF4
chr1	56644729	56644731	cg06836772_BC21	Adrenal	Hyper	0.0602629	0.986813	95_PromF5	PLPP3;AC099789.1;PRKAA2
chr1	9540353	9540355	cg00193717_BC11	Adrenal	Hyper	0.0600734	0.989011	96_PromF6	AL928921.1;SLC25A33;AL954705.1;TMEM201
chr17	14303568	14303570	cg26418770_TC21	Adrenal	Hyper	0.0599827	1	95_PromF5	AC005224.1;HS3ST3B1;AC005224.3;AC005224.2
chr8	8891563	8891565	cg01022370_BC21	Adrenal	Hyper	0.0599744	1	83_TxEx4	MFHAS1;RNU6-682P;AC087763.1
chr12	41437683	41437685	cg11534391_TC21	Adrenal	Hyper	0.0599694	0.991209	60_EnhA19	PDZRN4;AC090531.1
chr5	68288020	68288022	cg08085610_BC21	Adrenal	Hyper	0.0599603	0.989011	93_PromF3	PIK3R1
chr22	41799967	41799969	cg03131358_TC21	Adrenal	Hyper	0.0597896	1	93_PromF3	MEI1;CCDC134;SREBF2-AS1;SREBF2
chr11	64638446	64638448	cg24524285_TC11	Adrenal	Hyper	0.0597056	0.986813	88_BivProm2	SLC22A12;NRXN2;NRXN2-AS1
chr2	241036338	241036340	cg26707709_BC21	Adrenal	Hyper	0.059698	0.986813	87_BivProm1	CROCC2;SNED1;AC093585.1;SNED1-AS1;MTERF4
chr7	27167287	27167289	cg00905524_BC11	Adrenal	Hyper	0.0596657	0.993407	90_BivProm4	HOXA3;HOXA-AS2;HOXA4;AC004080.6;HOXA-AS3;HOXA5;HOXA6;AC004080.5;HOXA7;AC004080.4;HOXA9;AC004080.3;HOXA10-AS;MIR196B;HOXA10;HOXA11;HOXA11-AS;AC004080.7;AC004080.14;AC004080.8;AC004080.2;AC004080.12;AC004080.15;AC004080.13;HOXA13;HOTTIP;AC004080.9;AC004080.16;AC004080.10;AC004080.11;AC004080.17
chr9	136902051	136902053	cg14486721_BC21	Adrenal	Hyper	0.0595744	0.98022	83_TxEx4	MAMDC4;EDF1;TRAF2;MIR4479;AL807752.1;AL807752.5;FBXW5;C8G;LCN12
chr7	4882407	4882409	cg03229627_BC11	Adrenal	Hyper	0.0593942	0.984615	95_PromF5	RADIL;PAPOLB;RPL22P16;MMD2
chr17	8137763	8137765	cg22144499_BC21	Adrenal	Hyper	0.0592626	1	91_PromF1	MIR4314;ALOXE3;HES7;PER1;MIR6883;AC129492.3;VAMP2;TMEM107;SNORD118;AC129492.4;MIR4521
chr10	14648339	14648341	cg14708537_BC21	Adrenal	Hyper	0.0592111	0.982418	92_PromF2	FAM107B;AL158168.1;RNA5SP302
chr12	54006576	54006578	cg15423035_TC21	Adrenal	Hyper	0.059107	1	87_BivProm1	HOXC12;HOTAIR;AC012531.5;AC012531.7;AC012531.4;AC012531.6;HOXC11;HOXC-AS3;HOXC10;AC012531.3;HOXC6;MIR196A2;HOXC-AS2;HOXC9;HOXC-AS1;HOXC8;HOXC4;AC012531.2;AC012531.1;HOXC5;MIR615
chr14	77832500	77832502	cg19743963_BC11	Adrenal	Hyper	0.0590134	0.995604	79_Tx8	ADCK1;Y_RNA
chr16	56669766	56669768	cg23470348_BC11	Adrenal	Hyper	0.058806	0.967033	88_BivProm2	MT1E;MT1M;MT1JP;MT1A;MT1DP;MT1CP;AC026461.2;MT1B;MT1F;MT1G;MT1H;MT1IP;MT1X;AC026461.1;DPPA2P4;AC106779.1
chr2	236569386	236569388	cg27367871_TC22	Adrenal	Hyper	0.0587752	0.978022	92_PromF2	ACKR3
chr2	25377581	25377583	cg02068690_TC21	Adrenal	Hyper	0.0587213	1	91_PromF1	DNMT3A;MIR1301;ARNILA;DTNB;DTNB-AS1
chr17	73952290	73952292	cg08195512_BC21	Adrenal	Hyper	0.0586833	0.991209	87_BivProm1	AC137735.1;AC137735.3;AC137735.2
chr12	54358468	54358470	cg17650875_TC21	Adrenal	Hyper	0.0586719	1	93_PromF3	AC078778.1;COPZ1;RNU6-950P;MIR148B;RN7SL744P;AC079313.2;AC079313.1;GPR84;ZNF385A;ITGA5
chr9	121736502	121736504	cg13928417_TC21	Adrenal	Hyper	0.0586666	0.993407	95_PromF5	DAB2IP
chr10	75395617	75395619	cg25365934_BC11	Adrenal	Hyper	0.0586479	0.995604	99_TSS2	ZNF503-AS1;AC010997.3;SPA17P1;ZNF503;ZNF503-AS2;AC010997.5;AC010997.4;AC010997.2;LRMDA
chr10	80204477	80204479	cg07014891_BC21	Adrenal	Hyper	0.0584535	0.991209	93_PromF3	ANXA11;LINC00857;RPS12P2;AL513174.1;EIF5AP4;AL359195.2
chr7	155961848	155961850	cg11975729_BC21	Adrenal	Hyper	0.0583257	0.995604	91_PromF1	AC021218.1
chr3	181727784	181727786	cg05886372_BC21	Adrenal	Hyper	0.0583242	0.995604	88_BivProm2	SOX2-OT;AC125613.1;AC117415.1;SOX2;AC117415.2
chr8	26576442	26576444	cg07587451_TC11	Adrenal	Hyper	0.0580217	0.989011	92_PromF2	DPYSL2;PSME2P5
chr1	99943478	99943480	cg01120379_BC21	Adrenal	Hyper	0.0578854	0.991209	53_EnhA12	AGL;AC118553.1;SLC35A3;AC118553.2;RNU6-750P
chr3	194140251	194140253	cg02524863_BC24	Adrenal	Hyper	0.057883	0.859341	90_BivProm4	AC080129.1;AC080129.2;HES1;RN7SL215P
chr16	2430550	2430552	cg12471836_TC21	Adrenal	Hyper	0.0578825	1	96_PromF6	ABCA17P;CCNF;AC106820.6;MIR6767;AC106820.3;AC106820.5;TEDC2;MIR6768;AC106820.2;NTN3;TBC1D24;AC106820.4
chr3	169765236	169765238	cg23036508_TC11	Adrenal	Hyper	0.0578698	0.997802	93_PromF3	RNU6-637P;TERC;Telomerase-vert;ACTRT3;AC078802.1;MYNN;AC078795.1;LRRC34;AC078795.3;AC078795.2
chr17	63446942	63446944	cg14204735_TC21	Adrenal	Hyper	0.0577984	0.993407	93_PromF3	TANC2;AC005828.1;AC005828.3;AC005828.4;CYB561;AC005828.5;PPIAP55;ACE;AC113554.1
chr5	191690	191692	cg19858576_TC11	Adrenal	Hyper	0.0577609	0.973626	89_BivProm3	PLEKHG4B;Y_RNA;LRRC14B;AC021087.4;CCDC127;AC021087.3;SDHA;AC021087.5
chr1	26045373	26045375	cg00349061_BC11	Adrenal	Hyper	0.0577079	0.991209	88_BivProm2	PAFAH2;AL592064.1;AL592064.2;EXTL1;SLC30A2;AL391650.2;TRIM63
chr20	58851312	58851314	cg17841572_TC11	Adrenal	Hyper	0.0577003	0.995604	87_BivProm1	AL132655.2;MIR296;MIR298;GNAS-AS1;AL132655.1;GNAS;AL132655.7;AL132655.6;AL132655.4;AL132655.5;AL121917.1;AL121917.2
chr5	141477706	141477708	cg08629951_BC11	Adrenal	Hyper	0.0576212	1	90_BivProm4	PCDHGA1;PCDHGA2;PCDHGA3;PCDHGB1;PCDHGA4;PCDHGB2;PCDHGA5;PCDHGB3;PCDHGA6;PCDHGA7;PCDHGB4;PCDHGA8;PCDHGB5;PCDHGA9;PCDHGB6;PCDHGA10;PCDHGB7;PCDHGA11;PCDHGB8P;AC005618.2;PCDHGA12;PCDHGB9P;AC008781.2;PCDHGC3;RN7SL68P;PCDHGC4;PCDHGC5;DIAPH1
chr5	178384237	178384239	cg08973914_TC11	Adrenal	Hyper	0.057529	0.98022	89_BivProm3	COL23A1;AC136601.2;AC136601.1;RN7SL646P
chr14	24081937	24081939	cg07606234_BC21	Adrenal	Hyper	0.0574426	0.991209	87_BivProm1	DHRS4-AS1;AL136419.1;DHRS4L1;CARMIL3;CPNE6;NRL;PCK2;DCAF11;AL136295.3;FITM1
chr9	107487684	107487686	cg14185918_BC11	Adrenal	Hyper	0.0574188	0.995604	95_PromF5	LINC01509;HMGN2P32;RNU6-492P;KLF4;AL389915.1
chr10	96720233	96720235	cg14093363_BC11	Adrenal	Hyper	0.057282	0.997802	95_PromF5	PIK3AP1;RNU6-1274P;RPL13AP5
chr13	75760446	75760448	cg14675361_TC21	Adrenal	Hyper	0.0572338	0.938462	44_EnhA3	AL137782.1;LMO7
chr19	3687855	3687857	cg19841005_TC12	Adrenal	Hyper	0.0571367	0.986813	50_EnhA9	PIP5K1C;AC004637.1;TJP3
chr11	64869265	64869267	cg16462132_TC21	Adrenal	Hyper	0.0569755	1	50_EnhA9	CDC42BPG;EHD1;AP001187.1;MIR194-2HG;MIR192;MIR194-2;ATG2A;MIR6750;MIR6749;PPP2R5B
chr6	30101518	30101520	cg17961892_TC21	Adrenal	Hyper	0.056894	0.995604	87_BivProm1	ZNRD1ASP;AL669914.2;POLR1H;AL669914.4;PPP1R11;RNF39;TRIM31;TRIM31-AS1;AL669914.1;TRIM40
chr17	6455509	6455511	cg10235355_BC21	Adrenal	Hyper	0.0568904	0.995604	87_BivProm1	AIPL1;AC055872.1;PIMREG;PITPNM3
chr2	128307145	128307147	cg03479444_BC11	Adrenal	Hyper	0.0568834	0.997802	68_TxEnh7	HS6ST1;Y_RNA
chr9	136902046	136902048	cg14003265_TC21	Adrenal	Hyper	0.0568552	0.982418	83_TxEx4	MAMDC4;EDF1;TRAF2;MIR4479;AL807752.1;AL807752.5;FBXW5;C8G;LCN12
chr11	536330	536332	cg01325426_TC21	Adrenal	Hyper	0.0567631	0.997802	93_PromF3	PTDSS2;RNH1;AC137894.4;AC137894.1;HRAS;LRRC56;LMNTD2;LMNTD2-AS1;RASSF7;MIR210HG;MIR210;PHRF1
chr3	194140251	194140253	cg02524863_BC23	Adrenal	Hyper	0.0567413	0.896703	90_BivProm4	AC080129.1;AC080129.2;HES1;RN7SL215P
chr11	64638573	64638575	cg04169709_TC21	Adrenal	Hyper	0.0566494	0.986813	88_BivProm2	SLC22A12;NRXN2;NRXN2-AS1
chr3	129313982	129313984	cg00534318_BC21	Adrenal	Hyper	0.056592	0.993407	92_PromF2	COPG1;MIR6826;AC137695.3;HMCES;H1-10;H1-10-AS1;NUP210P3;AC137695.1;AC137695.2
chr14	103716719	103716721	cg20019995_TC11	Adrenal	Hyper	0.0565286	0.991209	96_PromF6	KLC1;AL139300.1;AL049840.2;AL049840.6;AL049840.3;AL049840.4;AL049840.5;XRCC3;ZFYVE21;Y_RNA;PPP1R13B;AL049840.7
chr11	66857634	66857636	cg11862081_TC21	Adrenal	Hyper	0.0564396	1	95_PromF5	C11orf80;RCE1;PC;LRFN4
chr5	88672299	88672301	cg19411025_TC21	Adrenal	Hyper	0.0564067	0.991209	88_BivProm2	LINC00461;MIR9-2;MEF2C-AS2;AC008525.1;AC008525.2;MEF2C
chr16	85089890	85089892	cg21861679_TC21	Adrenal	Hyper	0.0562412	0.991209	35_EnhWk2	KIAA0513;CIBAR2;LINC02139
chr2	170822228	170822230	cg03789491_TC21	Adrenal	Hyper	0.0562149	0.993407	88_BivProm2	AC007405.1;AC007405.3;Y_RNA;ERICH2;GAD1;AC007405.2;AC007405.4
chr8	62483339	62483341	cg12642612_BC11	Adrenal	Hyper	0.0561161	0.90989	4_Quies2	NKAIN3;AC018861.2;AC018861.1
chr2	176148221	176148223	cg03840053_BC11	Adrenal	Hyper	0.0561	0.986813	17_ReprPC1	HOXD12;HOXD11;HOXD10;HOXD-AS2;HOXD9;HOXD8;HOXD3;MIR10B;HOXD4;HAGLR;AC009336.1;HAGLROS;HOXD1;MIR7704;AC009336.2
chr21	42338143	42338145	cg25905560_BC11	Adrenal	Hyper	0.0559876	0.997802	91_PromF1	ABCG1;TFF3;TFF2;TFF1;TMPRSS3
chr15	40056101	40056103	cg14482712_TC21	Adrenal	Hyper	0.0559611	1	91_PromF1	EIF2AK4;SRP14;SRP14-AS1;AC021755.2;AC021755.3;BMF;BMF-AS1
chr7	27168376	27168378	cg01819512_BC21	Adrenal	Hyper	0.0559207	0.995604	90_BivProm4	HOXA3;HOXA-AS2;HOXA4;AC004080.6;HOXA-AS3;HOXA5;HOXA6;AC004080.5;HOXA7;AC004080.4;HOXA9;AC004080.3;HOXA10-AS;MIR196B;HOXA10;HOXA11;HOXA11-AS;AC004080.7;AC004080.14;AC004080.8;AC004080.2;AC004080.12;AC004080.15;AC004080.13;HOXA13;HOTTIP;AC004080.9;AC004080.16;AC004080.10;AC004080.11;AC004080.17
chr16	68642547	68642549	cg09900242_TC11	Adrenal	Hyper	0.0558793	0.984615	87_BivProm1	AC126773.6;AC126773.1;AC126773.2;CDH3;AC126773.4;AC126773.5;HSPE1P5
chr7	27239481	27239483	cg07094915_TC11	Adrenal	Hyper	0.0558595	0.995604	88_BivProm2	AC004080.2;HOXA13;HOTTIP;AC004080.9;AC004080.16;AC004080.10;AC004080.11;AC004080.17;AC004080.1;EVX1-AS;EVX1;RPL35P4
chr15	89378461	89378463	cg12826119_TC21	Adrenal	Hyper	0.0558359	0.989011	88_BivProm2	POLG;AC124068.2;AC133637.1;AC133637.2;MIR9-3HG;MIR9-3
chr7	45921969	45921971	cg26434048_BC21	Adrenal	Hyper	0.0557849	0.991209	87_BivProm1	CCDC201;IGFBP1;IGFBP3;AC073115.2
chr5	88689291	88689293	cg14492282_BC11	Adrenal	Hyper	0.0556614	0.993407	17_ReprPC1	LINC00461;MIR9-2;MEF2C-AS2;AC008525.1;AC008525.2;MEF2C
chr11	636926	636928	cg15881118_BC11	Adrenal	Hyper	0.0556106	0.986813	88_BivProm2	PHRF1;IRF7;CDHR5;SCT;DRD4;DEAF1;AC131934.1
chr11	117817622	117817624	cg23323203_TC21	Adrenal	Hyper	0.0555722	0.971429	91_PromF1	DSCAML1;FXYD2;AP000757.2;FXYD6-FXYD2;AP000757.1;FXYD6
chr10	28940013	28940015	cg14846184_BC11	Adrenal	Hyper	0.0554698	0.984615	90_BivProm4	LINC01517;RPL21P93
chr15	67098568	67098570	cg15490565_BC21	Adrenal	Hyper	0.05543	0.993407	92_PromF2	AC087482.1;SMAD3;AC012568.1
chr8	141905287	141905289	cg15630458_BC21	Adrenal	Hyper	0.0553501	0.989011	89_BivProm3
chr9	124451039	124451041	cg17680088_BC21	Adrenal	Hyper	0.055286	0.997802	88_BivProm2	PSMB7;ADGRD2;NR5A1
chr2	205763828	205763830	cg22308949_TC11	Adrenal	Hyper	0.0552332	0.989011	42_EnhA1	NRP2;AC007362.1
chr7	103445626	103445628	cg23461615_BC11	Adrenal	Hyper	0.0550477	0.986813	87_BivProm1	SLC26A5;Y_RNA;AC005064.1;RELN;RN7SKP86
chr6	30730928	30730930	cg02684104_TC11	Adrenal	Hyper	0.054922	0.973626	83_TxEx4	PPP1R18;NRM;RPL7P4;MDC1;MDC1-AS1;TUBB;AL662797.1;FLOT1;Y_RNA;IER3-AS1;IER3;HCG20;RN7SL353P
chr20	38807334	38807336	cg20293994_BC21	Adrenal	Hyper	0.0549055	0.991209	87_BivProm1	ACTR5;RN7SKP173;PPP1R16B
chr6	36285104	36285106	cg09428615_TC21	Adrenal	Hyper	0.0548784	0.997802	89_BivProm3	PNPLA1;BNIP5
chr7	27168494	27168496	cg02886033_BC21	Adrenal	Hyper	0.0547106	0.991209	87_BivProm1	HOXA3;HOXA-AS2;HOXA4;AC004080.6;HOXA-AS3;HOXA5;HOXA6;AC004080.5;HOXA7;AC004080.4;HOXA9;AC004080.3;HOXA10-AS;MIR196B;HOXA10;HOXA11;HOXA11-AS;AC004080.7;AC004080.14;AC004080.8;AC004080.2;AC004080.12;AC004080.15;AC004080.13;HOXA13;HOTTIP;AC004080.9;AC004080.16;AC004080.10;AC004080.11;AC004080.17
chr8	11703246	11703248	cg12187698_BC11	Adrenal	Hyper	0.0541795	0.989011	88_BivProm2	GATA4
chr3	133276827	133276829	cg05537852_TC11	Adrenal	Hyper	0.0540734	0.995604	35_EnhWk2	TMEM108;TMEM108-AS1
chr6	144065280	144065282	cg09293391_BC21	Adrenal	Hyper	0.054017	0.986813	88_BivProm2	PLAGL1;AL109755.1;SF3B5
chr6	41548346	41548348	cg05734456_BC21	Adrenal	Hyper	0.053897	1	87_BivProm1	FOXP4-AS1;LINC01276;FOXP4
chr2	205763900	205763902	cg05348875_BC21	Adrenal	Hyper	0.0537885	0.997802	42_EnhA1	NRP2;AC007362.1
chr19	52904278	52904280	cg24756285_BC11	Adrenal	Hyper	0.0537873	0.997802	26_Acet1	ZNF28;ZNF468;ZNF320;AC010487.2;ZNF888;AC010487.1;ZNF321P;ZNF816-ZNF321P;ZNF816
chr16	56638612	56638614	cg18438944_TC11	Adrenal	Hyper	0.0535957	0.982418	87_BivProm1	MT3;MT2A;AC026461.3;MT1L;MT1E;MT1M;MT1JP;MT1A;MT1DP;MT1CP;AC026461.2;MT1B;MT1F;MT1G;MT1H;MT1IP;MT1X;AC026461.1;DPPA2P4
chr6	144065377	144065379	cg10254692_TC21	Adrenal	Hyper	0.0533953	0.993407	88_BivProm2	PLAGL1;AL109755.1;SF3B5
chr10	96719945	96719947	cg27664530_TC21	Adrenal	Hyper	0.0532396	0.989011	87_BivProm1	PIK3AP1;RNU6-1274P;RPL13AP5
chr13	111185669	111185671	cg26794160_BC11	Adrenal	Hyper	0.0529303	1	50_EnhA9	ARHGEF7;ARHGEF7-IT1;ARHGEF7-AS1;AL353704.1;AL390754.1
chr2	113876878	113876880	cg03350809_BC11	Adrenal	Hyper	0.0529075	1	91_PromF1	AC104653.2;AC104653.1;AC110769.2;ACTR3;AC110769.3
chrX	131057891	131057893	cg03052956_BC21	Adrenal	Hyper	0.0529057	0.940659	17_ReprPC1	LINC01201;ARHGAP36
chr1	33082213	33082215	cg24398176_TC22	Adrenal	Hyper	0.0528704	0.989011	87_BivProm1	AL020995.1;AK2;AZIN2
chr7	94394483	94394485	cg10368049_BC21	Adrenal	Hyper	0.052766	0.982418	99_TSS2	AC002074.1;AC002074.2;COL1A2
chr18	22348871	22348873	cg23331971_BC11	Adrenal	Hyper	0.0526551	0.843956	95_PromF5	AC027449.1
chr9	132164636	132164638	cg14370370_BC11	Adrenal	Hyper	0.0524388	0.98022	88_BivProm2	NTNG2
chr15	79419057	79419059	cg18105749_TC21	Adrenal	Hyper	0.052438	0.989011	58_EnhA17	TMED3;MINAR1
chr7	27166841	27166843	cg01285501_BC21	Adrenal	Hyper	0.0524158	0.989011	87_BivProm1	HOXA3;HOXA-AS2;HOXA4;AC004080.6;HOXA-AS3;HOXA5;HOXA6;AC004080.5;HOXA7;AC004080.4;HOXA9;AC004080.3;HOXA10-AS;MIR196B;HOXA10;HOXA11;HOXA11-AS;AC004080.7;AC004080.14;AC004080.8;AC004080.2;AC004080.12;AC004080.15;AC004080.13;HOXA13;HOTTIP;AC004080.9;AC004080.16;AC004080.10;AC004080.11;AC004080.17
chr12	12890641	12890643	cg07786090_BC11	Adrenal	Hyper	0.0523497	0.982418	92_PromF2	AC007215.1;AC007688.2;RPL13AP20;GPRC5A;MIR614;GPRC5D-AS1
chr7	19119094	19119096	cg10732743_BC11	Adrenal	Hyper	0.0522183	0.98022	88_BivProm2	TWIST1;AC003986.2;AC003986.3;AC003986.1;FERD3L
chr12	49089835	49089837	cg26529833_TC11	Adrenal	Hyper	0.0521405	0.96044	87_BivProm1	KMT2D;RHEBL1;AC011603.4;DHH;AC011603.1;LMBR1L;TUBA1B;AC011603.2;Y_RNA
chr19	35937616	35937618	cg25289028_TC23	Adrenal	Hyper	0.0521263	0.986813	96_PromF6	NFKBID;AD000864.1;HCST;TYROBP;LRFN3;AF038458.3;AF038458.1;AF038458.2
chr14	100654634	100654636	cg19963691_TC11	Adrenal	Hyper	0.0520112	0.989011	89_BivProm3	LINC00523;AL132711.1
chr1	84847830	84847832	cg21422605_TC21	Adrenal	Hyper	0.0519652	0.997802	32_Acet7	LPAR3
chr2	16014202	16014204	cg01601949_BC21	Adrenal	Hyper	0.0516134	0.982418	89_BivProm3	AC010145.1;GACAT3
chr17	49013976	49013978	cg20966754_BC11	Adrenal	Hyper	0.0515924	0.991209	87_BivProm1	GIP;AC091133.3;IGF2BP1;AC091133.4;Metazoa_SRP;RNU6-826P;AC091133.5
chr3	66483307	66483309	cg24644830_TC21	Adrenal	Hyper	0.0515306	0.995604	42_EnhA1	LRIG1
chr22	38841953	38841955	cg26335685_TC21	Adrenal	Hyper	0.0512887	0.997802	17_ReprPC1	SUN2;DNAL4;NPTXR;CBX6;AL022318.5
chr3	45167703	45167705	cg13153394_TC11	Adrenal	Hyper	0.051221	0.975824	92_PromF2	CDCP1;RPS24P8
chr11	93738722	93738724	cg03607573_BC21	Adrenal	Hyper	0.0511569	0.993407	83_TxEx4	CEP295;Y_RNA;SCARNA9;AP003499.3;AP003499.2;AP001273.1;TAF1D;SNORA25;SNORA32;SNORD6;SNORA1;SNORA8;SNORD5;SNORA18;MIR1304;SNORA40;C11orf54;AP001273.2;MED17
chr8	27325412	27325414	cg23736307_BC11	Adrenal	Hyper	0.0510355	0.991209	87_BivProm1	TRIM35;PTK2B
chr22	19761664	19761666	cg05298458_BC21	Adrenal	Hyper	0.0509426	0.991209	89_BivProm3	SEPTIN5;AC000093.1;GP1BB;TBX1;GNB1L;AC000089.1
chr7	105679038	105679040	cg00423035_BC21	Adrenal	Hyper	0.0509345	0.989011	92_PromF2	ATXN7L1
chr19	39032698	39032700	cg06957349_TC21	Adrenal	Hyper	0.0509046	0.982418	87_BivProm1	AC011455.8;FBXO27;AC010605.1
chr4	1041673	1041675	cg23595451_BC11	Adrenal	Hyper	0.0508546	0.986813	42_EnhA1	SLC26A1;IDUA;FGFRL1;AC019103.1;RNF212
chr2	219544820	219544822	cg24330386_TC11	Adrenal	Hyper	0.0508227	0.997802	87_BivProm1	ASIC4-AS1;AC053503.6;SPEGNB;AC053503.4;GMPPA;ASIC4;CHPF;TMEM198;AC009955.3;MIR3132;OBSL1;AC009955.4;INHA;RN7SKP213
chr6	151239845	151239847	cg20068535_BC11	Adrenal	Hyper	0.0505769	0.995604	95_PromF5	AL138733.1;AL138733.2;RNU6-300P;AL356535.1;AKAP12;RNU6-1247P
chr12	121466331	121466333	cg16346669_TC21	Adrenal	Hyper	0.0505347	0.989011	93_PromF3	RNF34;KDM2B;MIR7107
chr5	138337211	138337213	cg24061122_TC21	Adrenal	Hyper	0.0503771	0.989011	96_PromF6	CDC25C;FAM53C;AC104116.1;KDM3B
chr8	123073428	123073430	cg10669833_TC21	Adrenal	Hyper	0.0501304	0.973626	93_PromF3	AC104316.1;DERL1;TBC1D31;HMGB1P19
chr20	58851159	58851161	cg19592829_BC11	Adrenal	Hyper	0.0500467	1	87_BivProm1	AL132655.2;MIR296;MIR298;GNAS-AS1;AL132655.1;GNAS;AL132655.7;AL132655.6;AL132655.4;AL132655.5;AL121917.1;AL121917.2
chr2	239391044	239391046	cg04387154_BC11	Adrenal	Hypo	0.530023	1	74_Tx3	HDAC4;MIR2467;HDAC4-AS1;AC023787.2
chr5	116567839	116567841	cg08416562_BC11	Adrenal	Hypo	0.461704	1	59_EnhA18	SEMA6A;RPS14P8;SEMA6A-AS2
chr19	3191031	3191033	cg09462281_BC11	Adrenal	Hypo	0.443917	1	64_TxEnh3	GNA15;AC005264.1;S1PR4;NCLN;CELF5
chr22	50500582	50500584	cg26562576_BC11	Adrenal	Hypo	0.418473	1	66_TxEnh5	SBF1;ADM2;MIOX;LMF2;NCAPH2;SCO2;U62317.1;TYMP;ODF3B;U62317.3;KLHDC7B-DT;KLHDC7B
chr12	51346473	51346475	cg27114026_BC21	Adrenal	Hypo	0.392848	1	33_Acet8	BIN2;CELA1;GALNT6;SLC4A8
chr6	46977467	46977469	cg09545446_TC11	Adrenal	Hypo	0.385827	1	28_Acet3	ADGRF5;ADGRF1
chr6	131139992	131139994	cg14341014_BC21	Adrenal	Hypo	0.384343	1	51_EnhA10	AKAP7;AL137222.1
chr12	124427377	124427379	cg27431877_TC21	Adrenal	Hypo	0.383053	1	66_TxEnh5	NCOR2;AC073916.1
chr1	17210367	17210369	cg21580125_BC21	Adrenal	Hypo	0.382811	1	29_Acet4	LINC02783;AL590644.2;PADI1;PADI3
chr9	129756234	129756236	cg14324129_BC11	Adrenal	Hypo	0.377374	1	22_ReprPC6	PRRX2;PRRX2-AS1;PTGES;UBE2V1P4;TOR1B
chr9	100228750	100228752	cg14023321_TC21	Adrenal	Hypo	0.375681	1	79_Tx8	INVS
chr1	94352514	94352516	cg01084159_TC21	Adrenal	Hypo	0.374088	1	22_ReprPC6	ARHGAP29-AS1;GAPDHP29;AC097059.1
chr7	100439948	100439950	cg12291408_TC21	Adrenal	Hypo	0.364274	1	32_Acet7	PILRA;AC005071.1;ZCWPW1;MEPCE;AC092849.1;PPP1R35;PPP1R35-AS1;C7orf61;TSC22D4;AC092849.2;NYAP1
chr9	129838854	129838856	cg14325883_BC11	Adrenal	Hypo	0.360031	1	50_EnhA9	UBE2V1P4;TOR1B;TOR1A;C9orf78;USP20;MIR6855;AL158207.1;FNBP1
chr8	128048467	128048469	cg16934485_TC21	Adrenal	Hypo	0.348471	1	50_EnhA9	PVT1;RNVU1-32;MIR1206;AC103705.1;RNU4-25P;MIR1207
chr14	99587592	99587594	cg19944778_BC21	Adrenal	Hypo	0.346099	1	68_TxEnh7	CCDC85C;Y_RNA;AL160313.1
chr14	36076975	36076977	cg19387464_TC11	Adrenal	Hypo	0.344149	1	15_HET8	AL133304.3;ILF2P2;AL133304.2;LINC00609
chr18	48990964	48990966	cg23534329_TC11	Adrenal	Hypo	0.336618	1	32_Acet7	SMAD7;AC114684.1;AC016866.3;AC016866.1;DYM
chr11	34162215	34162217	cg16191014_BC11	Adrenal	Hypo	0.333291	1	66_TxEnh5	NAT10;ABTB2;Y_RNA
chr8	128059261	128059263	cg08722770_TC21	Adrenal	Hypo	0.327871	1	32_Acet7	PVT1;AC103705.1;RNU4-25P;MIR1207
chr18	13912849	13912851	cg23286187_TC11	Adrenal	Hypo	0.32504	1	9_HET2	MC2R;AP001086.1
chr12	124860620	124860622	cg03319070_TC21	Adrenal	Hypo	0.324945	1	64_TxEnh3	SCARB1;RNU6-927P
chr9	5819314	5819316	cg13375170_TC21	Adrenal	Hypo	0.324329	1	79_Tx8	RIC1;ERMP1;AK4P4
chr2	100294300	100294302	cg14575255_TC21	Adrenal	Hypo	0.322958	1	66_TxEnh5	LINC01104;LONRF2
chr6	35381252	35381254	cg09416830_TC21	Adrenal	Hypo	0.319674	1	46_EnhA5	PPARD
chr9	101578696	101578698	cg14033174_TC21	Adrenal	Hypo	0.315807	1	48_EnhA7	PGAP4;RNF20;GRIN3A;PPP3R2
chr12	124427502	124427504	cg11311053_BC21	Adrenal	Hypo	0.31489	1	68_TxEnh7	NCOR2;AC073916.1
chr14	90624403	90624405	cg19839898_TC11	Adrenal	Hypo	0.313867	1	43_EnhA2	TTC7B;AL096869.2
chr2	85873687	85873689	cg26537885_BC21	Adrenal	Hypo	0.31316	1	74_Tx3	AC105053.1;ST3GAL5;ST3GAL5-AS1;AC012511.1
chr5	159450886	159450888	cg08779866_BC21	Adrenal	Hypo	0.312928	1	31_Acet6	AC008691.1;LINC01845;AC008703.1
chr9	82584661	82584663	cg13830822_BC11	Adrenal	Hypo	0.310348	1	55_EnhA14	AL162726.3;AL356490.1;AL353774.1
chr2	239056984	239056986	cg04379467_BC21	Adrenal	Hypo	0.31012	1	76_Tx5	HDAC4;MIR4440;MIR4441
chr20	35654083	35654085	cg20141824_TC21	Adrenal	Hypo	0.3089	1	80_TxEx1	FER1L4;SPAG4;CPNE1;AL109827.1;RN7SKP271;RNU6-759P;RBM12;NFS1;ROMO1;RBM39
chr4	38118715	38118717	cg18857340_BC22	Adrenal	Hypo	0.30879	1	65_TxEnh4	TBC1D1
chr7	107069574	107069576	cg06697074_TC21	Adrenal	Hypo	0.307849	1	29_Acet4	PRKAR2B;PRKAR2B-AS1
chr4	38118715	38118717	cg18857340_BC21	Adrenal	Hypo	0.307722	1	65_TxEnh4	TBC1D1
chr2	206615130	206615132	cg04059024_BC11	Adrenal	Hypo	0.307516	1	46_EnhA5	ADAM23;AC010731.1;AC010731.2;FAM237A;DYTN
chr7	139991544	139991546	cg01236728_TC21	Adrenal	Hypo	0.306599	1	29_Acet4	TBXAS1;PARP12
chr7	4699038	4699040	cg10602729_BC11	Adrenal	Hypo	0.306017	1	64_TxEnh3	FOXK1;AC092428.1
chr7	157346146	157346148	cg11997660_TC11	Adrenal	Hypo	0.304668	1	63_TxEnh2	DNAJB6
chr19	3737319	3737321	cg17392919_BC11	Adrenal	Hypo	0.302481	1	71_TxWk2	PIP5K1C;TJP3;APBA3;AC005954.2;AC005954.1;MRPL54;RAX2;AC005777.1;MATK
chr11	1865568	1865570	cg05003723_BC11	Adrenal	Hypo	0.302148	1	35_EnhWk2	SYT8;TNNI2;LSP1;MIR4298;AC051649.1;MIR7847;PRR33;LINC01150
chr4	17473814	17473816	cg06313957_BC11	Adrenal	Hypo	0.301652	1	71_TxWk2	RPS7P6;QDPR;CLRN2
chr3	9787661	9787663	cg04521698_TC21	Adrenal	Hypo	0.299796	1	67_TxEnh6	BRPF1;OGG1;CAMK1;TADA3;ARPC4;ARPC4-TTLL3;TTLL3;AC022382.1
chr20	5065698	5065700	cg24925916_BC11	Adrenal	Hypo	0.295756	1	32_Acet7	AL121890.3;AL121890.2;AL121890.5;AL121890.4;TMEM230;RNA5SP474;Y_RNA;PCNA
chr8	128447855	128447857	cg21217804_BC21	Adrenal	Hypo	0.295651	1	56_EnhA15	LINC00824
chr9	109024335	109024337	cg13589559_BC21	Adrenal	Hypo	0.295379	1	75_Tx4	CTNNAL1;TMEM245;Y_RNA;MIR32
chr22	24410312	24410314	cg27298253_BC21	Adrenal	Hypo	0.294376	1	74_Tx3	SPECC1L;SPECC1L-ADORA2A;ADORA2A;ADORA2A-AS1
chr5	80125376	80125378	cg08182977_BC21	Adrenal	Hypo	0.294251	1	49_EnhA8	THBS4;THBS4-AS1;SERINC5;AC010260.1
chr6	163354224	163354226	cg01950767_TC21	Adrenal	Hypo	0.29224	1	91_PromF1	PACRG;PACRG-AS1;AL031121.2;AL031121.3;AL031121.1
chr2	3301192	3301194	cg03793929_BC21	Adrenal	Hypo	0.290778	1	79_Tx8	EIPR1;EIPR1-IT1
chr19	18915479	18915481	cg16901627_TC11	Adrenal	Hypo	0.289406	1	65_TxEnh4	UPF1;GDF1;CERS1;AC005197.1;COPE;AC002985.1;DDX49;HOMER3;HOMER3-AS1;RN7SL70P
chr15	84772219	84772221	cg20734296_BC21	Adrenal	Hypo	0.289166	1	64_TxEnh3	AC012291.3;ZNF592;AC012291.2;ALPK3
chr17	79727233	79727235	cg23040875_BC21	Adrenal	Hypo	0.289121	1	56_EnhA15	MIR4739;LINC02078;ENPP7
chr11	110082187	110082189	cg19772886_BC21	Adrenal	Hypo	0.28372	1	54_EnhA13	RDX;AP001889.1;ZC3H12C
chr2	23615545	23615547	cg16704797_TC11	Adrenal	Hypo	0.280512	1	23_ReprPC7	KLHL29;AC011239.2
chr17	74869906	74869908	cg27464296_TC21	Adrenal	Hypo	0.280304	1	66_TxEnh5	TMEM104;GRIN2C;FDXR;FADS6;USH1G
chr11	12072572	12072574	cg16026528_TC21	Adrenal	Hypo	0.278856	1	30_Acet5	LINC02547;AC124276.1;AC124276.2;MICAL2
chr13	22063764	22063766	cg18483450_BC21	Adrenal	Hypo	0.278636	1	48_EnhA7	LINC00540;NME1P1;MTND3P1
chr19	3580239	3580241	cg23948836_BC11	Adrenal	Hypo	0.277653	1	43_EnhA2	FZR1;MFSD12;C19orf71;AC005786.3;AC005786.2;AC005786.4;AC005786.1;HMG20B;GIPC3;TBXA2R;CACTIN-AS1;CACTIN;PIP5K1C
chr1	38942381	38942383	cg19566133_TC21	Adrenal	Hypo	0.277151	1	56_EnhA15	AL139260.1;RHBDL2;RNU6-605P;Y_RNA;EIF1P2;AKIRIN1
chr1	43864875	43864877	cg26568189_TC21	Adrenal	Hypo	0.276964	1	36_EnhWk3	AL451062.2;ST3GAL3;MIR6079;SHMT1P1
chr15	40985075	40985077	cg20287911_BC11	Adrenal	Hypo	0.276399	1	69_TxEnh8	DLL4;ISCA1P4;CHAC1;INO80;AC020661.3;AC020661.2;INO80-AS1;AC020661.4
chr12	110380047	110380049	cg18078506_TC21	Adrenal	Hypo	0.276203	1	65_TxEnh4	ATP2A2;RN7SL769P;ANAPC7;AC144548.1;HMGA1P3
chr18	23312014	23312016	cg23341721_BC21	Adrenal	Hypo	0.274674	1	45_EnhA4	TMEM241
chr3	4547003	4547005	cg18456138_BC21	Adrenal	Hypo	0.274573	1	35_EnhWk2	ITPR1
chr7	100252409	100252411	cg11456647_TC21	Adrenal	Hypo	0.273698	0.997802	37_EnhWk4	STAG3;CASTOR3;PVRIG
chr19	4448524	4448526	cg26569771_TC21	Adrenal	Hypo	0.273491	1	65_TxEnh4	SH3GL1;CHAF1A;AC011498.3;UBXN6;MIR4746;AC011498.2;AC011498.7;AC011498.6;AC011498.1;HDGFL2
chr7	21850757	21850759	cg09895848_TC21	Adrenal	Hypo	0.273412	1	61_EnhA20	DNAH11
chr8	23542096	23542098	cg10155002_TC21	Adrenal	Hypo	0.272789	1	42_EnhA1	AC104561.4;AC104561.3;SLC25A37
chr1	224210428	224210430	cg23312369_BC21	Adrenal	Hypo	0.271526	1	35_EnhWk2	FBXO28;AC092809.3;DEGS1;SNORA72;AC092809.2;AC092809.4;NVL;MIR320B2
chr14	71362251	71362253	cg26673070_BC21	Adrenal	Hypo	0.271229	1	63_TxEnh2	AC005476.2;SIPA1L1;AC005476.1;SNORD56B
chr6	29549010	29549012	cg09342603_TO22	Adrenal	Hypo	0.269094	1	20_ReprPC4	LINC02829;LINC01015;GPR53P;OR2I1P;UBD;GABBR1;OR2H5P;TMEM183AP1;SNORD32B;RPL13AP;OR2H2
chr14	71588284	71588286	cg19667518_BC21	Adrenal	Hypo	0.268774	1	69_TxEnh8	SIPA1L1;AC004974.1
chr2	120430333	120430335	cg26946218_BC21	Adrenal	Hypo	0.266393	1	59_EnhA18	LINC01101
chr7	155951054	155951056	cg15913984_TC21	Adrenal	Hypo	0.266392	1	32_Acet7	AC021218.1
chr1	16042910	16042912	cg20320574_BC12	Adrenal	Hypo	0.266331	1	22_ReprPC6	TBC1D3P6;SRARP;AL355994.3;HSPB7;CLCNKA;AL355994.2;CLCNKB;FAM131C
chr1	16042910	16042912	cg20320574_BC11	Adrenal	Hypo	0.266218	1	22_ReprPC6	TBC1D3P6;SRARP;AL355994.3;HSPB7;CLCNKA;AL355994.2;CLCNKB;FAM131C
chr21	44851576	44851578	cg25950504_TC11	Adrenal	Hypo	0.266003	0.997802	80_TxEx1	UBE2G2;LINC01424;SUMO3;PTTG1IP;ITGB2
chr11	66021531	66021533	cg20495962_BC11	Adrenal	Hypo	0.265938	1	32_Acet7	SART1;AP006287.1;EIF1AD;BANF1;CST6;CATSPER1;GAL3ST3;AP006287.3;SF3B2;AP006287.2;PACS1
chr3	141393907	141393909	cg05606027_BC21	Adrenal	Hypo	0.265284	1	60_EnhA19	PXYLP1;AC117383.1;ZBTB38
chr7	23268925	23268927	cg24993255_TC21	Adrenal	Hypo	0.263943	1	71_TxWk2	GPNMB;MALSU1;IGF2BP3
chr12	56823534	56823536	cg17678301_TC21	Adrenal	Hypo	0.262569	1	37_EnhWk4	HSD17B6;AC121758.2;AC121758.4;AC121758.3;AC121758.1
chr15	88459590	88459592	cg01223193_TC21	Adrenal	Hypo	0.262029	1	81_TxEx2	MRPL46;AC013489.1;MRPS11;AC013489.3;DET1
chr12	104343152	104343154	cg13454225_TC21	Adrenal	Hypo	0.26133	1	65_TxEnh4	TXNRD1;EID3
chr7	57344882	57344884	cg11077995_BC11	Adrenal	Hypo	0.260775	1	13_HET6
chr10	124690381	124690383	cg15719671_BC11	Adrenal	Hypo	0.260126	1	67_TxEnh6	AC068896.1;FAM53B;FAM53B-AS1
chr20	3871343	3871345	cg00040781_TC21	Adrenal	Hypo	0.259376	1	82_TxEx3	AL109804.1;AP5S1;MAVS;PANK2-AS1;PANK2;MIR103A2;MIR103B2;AL031670.1
chr16	72898359	72898361	cg21714890_TC21	Adrenal	Hypo	0.259186	1	56_EnhA15	ZFHX3
chr1	36339720	36339722	cg09315264_BC21	Adrenal	Hypo	0.258196	1	66_TxEnh5	THRAP3;SH3D21;EVA1B;AL591845.1;STK40
chr12	124799966	124799968	cg18285130_BC21	Adrenal	Hypo	0.257186	0.993407	76_Tx5	SCARB1;AC073593.2
chr5	73776598	73776600	cg08126370_TC21	Adrenal	Hypo	0.256365	1	71_TxWk2	ARHGEF28;AC091868.2;AC091868.1
chr1	224210408	224210410	cg02021041_TC21	Adrenal	Hypo	0.256159	1	35_EnhWk2	FBXO28;AC092809.3;DEGS1;SNORA72;AC092809.2;AC092809.4;NVL;MIR320B2
chr13	26379871	26379873	cg00859277_TC21	Adrenal	Hypo	0.255677	1	73_Tx2	CDK8;AL159159.1
chr12	96271620	96271622	cg17951543_BC21	Adrenal	Hypo	0.255666	1	69_TxEnh8	ELK3;AC008149.1;AC008149.2;CDK17;RNU4-24P
chr22	48902109	48902111	cg06875598_BC11	Adrenal	Hypo	0.255316	1	9_HET2	LINC01310
chr7	99563873	99563875	cg12994502_BC11	Adrenal	Hypo	0.255138	1	69_TxEnh8	ZKSCAN5;FAM200A;ZNF655;AC005020.2;TMEM225B
chr2	233489667	233489669	cg03652747_TC21	Adrenal	Hypo	0.254664	1	79_Tx8	DGKD;USP40
chr3	25582413	25582415	cg21646032_TC21	Adrenal	Hypo	0.253677	1	26_Acet1	RARB;AC093416.1;TOP2B;AC093416.2
chr2	85844704	85844706	cg26216197_BC11	Adrenal	Hypo	0.253429	1	66_TxEnh5	AC105053.1;RN7SKP83;ST3GAL5;ST3GAL5-AS1
chr21	44851443	44851445	cg25950496_BC11	Adrenal	Hypo	0.253213	1	80_TxEx1	UBE2G2;LINC01424;SUMO3;PTTG1IP;ITGB2
chr5	149430616	149430618	cg22941668_BC11	Adrenal	Hypo	0.253053	1	68_TxEnh7	IL17B;CARMN;AC131025.2;MIR143;MIR145
chr7	28126529	28126531	cg10814030_BC11	Adrenal	Hypo	0.252759	1	68_TxEnh7	JAZF1;RNU6-979P
chr8	128058902	128058904	cg07272929_BC21	Adrenal	Hypo	0.252257	1	69_TxEnh8	PVT1;MIR1206;AC103705.1;RNU4-25P;MIR1207
chr4	7052372	7052374	cg20702870_TC21	Adrenal	Hypo	0.251827	1	64_TxEnh3	TBC1D14;AC097382.2;CCDC96;TADA2B;GRPEL1;LINC02447
chr16	81486138	81486140	cg21810922_TC21	Adrenal	Hypo	0.251602	1	68_TxEnh7	CMIP;AC092139.1;PPIAP51;AC092139.2;MIR7854
chr11	61834464	61834466	cg11250194_TC21	Adrenal	Hypo	0.251192	1	92_PromF2	MYRF;TMEM258;MIR611;FEN1;FADS2;FADS1;MIR1908;FADS3;MIR6746
chr9	15433171	15433173	cg10469117_TC21	Adrenal	Hypo	0.250072	1	75_Tx4	SNAPC3;RNU6-319P;PSIP1
chr14	103191098	103191100	cg16471539_TC22	Adrenal	Hypo	0.250063	1	18_ReprPC2	NDUFB4P11;RPL21P12;GCSHP2;LINC00605;AL161669.2;AL161669.3
chr6	29549010	29549012	cg09342603_TO21	Adrenal	Hypo	0.249554	1	20_ReprPC4	LINC02829;LINC01015;GPR53P;OR2I1P;UBD;GABBR1;OR2H5P;TMEM183AP1;SNORD32B;RPL13AP;OR2H2
chr22	23200206	23200208	cg06040542_TC21	Adrenal	Hypo	0.249543	1	74_Tx3	RAB36;BCR;BCRP8
chr8	125697617	125697619	cg13093971_BC11	Adrenal	Hypo	0.249347	1	46_EnhA5	AC016074.2
chr10	34292416	34292418	cg06699523_TC21	Adrenal	Hypo	0.248817	0.997802	46_EnhA5	PARD3
chr5	94248535	94248537	cg08274715_BC21	Adrenal	Hypo	0.247406	1	27_Acet2	KIAA0825
chr7	139737639	139737641	cg01079060_BC21	Adrenal	Hypo	0.247289	1	50_EnhA9	HIPK2;TBXAS1
chr1	54172816	54172818	cg19025685_TC21	Adrenal	Hypo	0.246874	1	43_EnhA2	AL357673.1;CDCP2;AL357673.2;CYB5RL;MRPL37
chr3	184181915	184181917	cg17343451_BC21	Adrenal	Hypo	0.245351	1	81_TxEx2	AC131235.3;AC131235.2;EIF2B5;AC131235.1;DVL3;AP2M1;ABCF3;VWA5B2
chr5	139395979	139395981	cg04327846_BC21	Adrenal	Hypo	0.245204	1	35_EnhWk2	PAIP2;AC135457.1;SLC23A1;MZB1;PROB1;SPATA24;DNAJC18;AC142391.1
chr14	103191098	103191100	cg16471539_TC21	Adrenal	Hypo	0.245064	1	18_ReprPC2	NDUFB4P11;RPL21P12;GCSHP2;LINC00605;AL161669.2;AL161669.3
chr12	110379461	110379463	cg11516862_BC11	Adrenal	Hypo	0.244395	1	65_TxEnh4	ATP2A2;RN7SL769P;ANAPC7;AC144548.1
chr5	32139005	32139007	cg25248319_BC11	Adrenal	Hypo	0.243941	1	80_TxEx1	PDZD2;AC025178.1;GOLPH3;Y_RNA;AC025181.2
chr21	41951148	41951150	cg25898291_TC21	Adrenal	Hypo	0.242967	1	68_TxEnh7	C2CD2;ZBTB21
chr1	119415345	119415347	cg04087608_BC21	Adrenal	Hypo	0.2427	1	20_ReprPC4	HAO2;HAO2-IT1;HSD3B2;GAPDHP74;HSD3BP2;GAPDHP23
chr14	104359295	104359297	cg20033355_TC11	Adrenal	Hypo	0.242467	1	9_HET2	AL512357.1;RNU6-684P
chr19	50029576	50029578	cg25603409_BC21	Adrenal	Hypo	0.242223	1	75_Tx4	VRK3;Metazoa_SRP;ZNF473;AC010624.3;AC010624.1;AC010624.4;AC010624.2
chr10	78004763	78004765	cg15272319_TC11	Adrenal	Hypo	0.241957	1	81_TxEx2	Metazoa_SRP;POLR3A;RPS24
chr3	9783871	9783873	cg04521629_TC21	Adrenal	Hypo	0.241839	1	82_TxEx3	BRPF1;OGG1;CAMK1;TADA3;ARPC4;ARPC4-TTLL3;TTLL3;AC022382.1
chr2	85576085	85576087	cg18892132_BC11	Adrenal	Hypo	0.241732	1	55_EnhA14	PARTICL;MAT2A;GGCX;VAMP8;RN7SL126P;VAMP5;RNF181;TMEM150A;USP39;C2orf68
chr2	8089955	8089957	cg02389730_TC21	Adrenal	Hypo	0.241616	1	46_EnhA5	LINC00298;LINC00299;U91324.1
chr6	88548985	88548987	cg09802615_BC11	Adrenal	Hypo	0.241579	1	8_HET1
chr6	29549010	29549012	cg09342603_BC21	Adrenal	Hypo	0.241209	1	20_ReprPC4	LINC02829;LINC01015;GPR53P;OR2I1P;UBD;GABBR1;OR2H5P;TMEM183AP1;SNORD32B;RPL13AP;OR2H2
chr12	124224966	124224968	cg04100267_TC21	Adrenal	Hypo	0.240951	1	23_ReprPC7	RFLNA;AC026358.1
chr21	14567764	14567766	cg25653646_TC21	Adrenal	Hypo	0.240859	1	48_EnhA7	SAMSN1;SAMSN1-AS1
chr9	92644513	92644515	cg13932459_BC21	Adrenal	Hypo	0.240753	1	81_TxEx2	CENPP;AL157827.2;IPPK;AL137074.1
chr21	35559305	35559307	cg25821461_TC11	Adrenal	Hypo	0.240713	1	45_EnhA4	RUNX1;EZH2P1
chr9	134014575	134014577	cg14409556_BC11	Adrenal	Hypo	0.240688	0.852747	13_HET6	VAV2;BRD3OS;BRD3;AL445931.1
chr10	44471627	44471629	cg14991762_BC21	Adrenal	Hypo	0.240158	1	27_Acet2	AL356157.2;AL356157.3
chr12	124427474	124427476	cg26385126_BC11	Adrenal	Hypo	0.240052	1	68_TxEnh7	NCOR2;AC073916.1
chr17	43018675	43018677	cg25070639_TC21	Adrenal	Hypo	0.238755	1	83_TxEx4	PTGES3L-AARSD1;PTGES3L;RUNDC1;RPL27;IFI35;VAT1;RND2;BRCA1
chr19	2013067	2013069	cg23900658_BC11	Adrenal	Hypo	0.238518	1	64_TxEnh3	CSNK1G2;BTBD2;AC005306.1;AC004678.2;AC004678.1;AC007136.1;MKNK2
chr7	46996269	46996271	cg10981561_BC21	Adrenal	Hypo	0.238479	1	37_EnhWk4	AC004870.4;AC004870.2;AC004870.3;MRPL42P4
chr15	63080046	63080048	cg10602728_BC21	Adrenal	Hypo	0.238157	1	32_Acet7	TPM1;TPM1-AS;AC079328.2;AC087612.1;LACTB;RPS27L
chr8	35083310	35083312	cg24757169_TC11	Adrenal	Hypo	0.23804	1	46_EnhA5	AC099685.1
chr20	3871343	3871345	cg00040781_TC22	Adrenal	Hypo	0.237714	1	82_TxEx3	AL109804.1;AP5S1;MAVS;PANK2-AS1;PANK2;MIR103A2;MIR103B2;AL031670.1
chr5	33281831	33281833	cg07851468_BC21	Adrenal	Hypo	0.23709	0.997802	31_Acet6	AC010343.3;LINC02160
chr12	124814329	124814331	cg23556238_BC21	Adrenal	Hypo	0.236797	1	82_TxEx3	SCARB1;AC073593.2
chr19	4445752	4445754	cg23974727_BC21	Adrenal	Hypo	0.236501	1	65_TxEnh4	SH3GL1;CHAF1A;AC011498.3;UBXN6;MIR4746;AC011498.2;AC011498.7;AC011498.6;AC011498.1;HDGFL2
chr19	51387268	51387270	cg24735806_BC21	Adrenal	Hypo	0.235199	1	48_EnhA7	VSIG10L;AC008750.2;AC008750.3;ETFB;AC008750.7;AC008750.4;CLDND2;NKG7;LIM2;C19orf84;AC008750.6;NIFKP6;SIGLEC10;AC008750.1;SIGLEC10-AS1;AC008750.5
chr1	6667142	6667144	cg00146797_BC21	Adrenal	Hypo	0.234945	1	65_TxEnh4	PHF13;THAP3;DNAJC11
chr6	161838034	161838036	cg15339075_BC21	Adrenal	Hypo	0.234003	1	58_EnhA17	PRKN
chr11	45880275	45880277	cg16280300_TC11	Adrenal	Hypo	0.233843	1	69_TxEnh8	CRY2;MAPK8IP1;AC068385.1;C11orf94;PEX16;LARGE2;PHF21A
chr15	65819866	65819868	cg02615905_BC21	Adrenal	Hypo	0.233475	1	49_EnhA8	DENND4A;RAB11A;AC011939.1;HNRNPA1P44;U6
chr14	30373283	30373285	cg19335119_BC11	Adrenal	Hypo	0.23288	1	19_ReprPC3	AL079305.1
chr21	46431706	46431708	cg04222409_BC21	Adrenal	Hypo	0.231875	1	81_TxEx2	PCNT;RPL18AP2;DIP2A;DIP2A-IT1
chr5	172879095	172879097	cg16119483_BC21	Adrenal	Hypo	0.231811	1	42_EnhA1	ERGIC1
chr10	71323365	71323367	cg23761815_TC21	Adrenal	Hypo	0.231182	1	66_TxEnh5	UNC5B;SLC29A3;AL359183.1
chr8	101019075	101019077	cg01377601_TC21	Adrenal	Hypo	0.23116	1	29_Acet4	FLJ42969
chr15	41477277	41477279	cg13084158_TC21	Adrenal	Hypo	0.23043	1	65_TxEnh4	RTF1;RNU6-1169P;ITPKA;LTK;RPAP1
chr11	12877251	12877253	cg16034261_TC11	Adrenal	Hypo	0.229034	1	74_Tx3	TEAD1;AC013549.4;AC013549.2;AC013549.1
chr11	46299575	46299577	cg11752130_TC21	Adrenal	Hypo	0.228729	1	32_Acet7	LINC02489;CREB3L1;DGKZ
chr17	80438018	80438020	cg11648740_TC21	Adrenal	Hypo	0.228414	1	22_ReprPC6	RNF213;RNF213-AS1;ENDOV;MIR4730;AC120024.1;AC120024.4;NPTX1
chr8	127953054	127953056	cg13111627_BC11	Adrenal	Hypo	0.228398	0.993407	74_Tx3	PVT1;TMEM75;MIR1205;RNVU1-32
chr19	47283468	47283470	cg15157599_BC21	Adrenal	Hypo	0.228159	1	34_EnhWk1	AC008532.1;CCDC9;INAFM1;C5AR1;C5AR2
chr11	619818	619820	cg03886085_BC11	Adrenal	Hypo	0.227062	1	71_TxWk2	PHRF1;IRF7;CDHR5;SCT;DRD4;DEAF1;AC131934.1
chr19	29712793	29712795	cg24364716_TC21	Adrenal	Hypo	0.226835	1	67_TxEnh6	PLEKHF1;C19orf12
chrX	9745999	9746001	cg18797778_TC21	Adrenal	Hypo	0.226623	1	32_Acet7	TBL1X;GPR143;SHROOM2
chr8	143479455	143479457	cg13153009_TC11	Adrenal	Hypo	0.225802	1	79_Tx8	MAFA;ZC3H3
chr11	75461257	75461259	cg16635547_TC11	Adrenal	Hypo	0.224115	1	36_EnhWk3	RPS3;KLHL35;GDPD5;AP002815.1
chr2	112025183	112025185	cg03330604_BC21	Adrenal	Hypo	0.223837	1	66_TxEnh5	MERTK;AC093675.1;TMEM87B;AC093675.2
chr8	11861715	11861717	cg12190635_TC11	Adrenal	Hypo	0.223176	1	68_TxEnh7	FDFT1;CTSB;AC025857.1
chr3	123160079	123160081	cg05430810_TC21	Adrenal	Hypo	0.223062	1	76_Tx5	PDIA5;MIR7110;SEC22A
chr7	101516822	101516824	cg00273764_TC21	Adrenal	Hypo	0.222696	1	58_EnhA17	COL26A1;LINC01007
chr5	172844224	172844226	cg08886771_TC21	Adrenal	Hypo	0.22232	1	64_TxEnh3	AC110011.1;ERGIC1
chr10	68811901	68811903	cg15169452_TC11	Adrenal	Hypo	0.222165	0.995604	57_EnhA16	CCAR1;STOX1;RNU6-697P
chr5	179553925	179553927	cg06875832_BC21	Adrenal	Hypo	0.221883	1	83_TxEx4	AC136628.4;AC136628.2;AC136628.3;RUFY1;PRDX2P3;RUFY1-AS1
chr1	159601113	159601115	cg01502734_TC21	Adrenal	Hypo	0.22085	1	28_Acet3	AL606752.1;OR10AE1P;APCS;OR10J6P;AL445528.2
chr14	90624456	90624458	cg19839900_BC21	Adrenal	Hypo	0.220379	1	91_PromF1	TTC7B;AL096869.2
chr3	24520097	24520099	cg00457867_TC21	Adrenal	Hypo	0.219899	1	89_BivProm3	THRB;THRB-AS1;AC012087.2;AC012087.1;EIF3KP2
chr5	172879108	172879110	cg16345114_BC21	Adrenal	Hypo	0.219672	1	42_EnhA1	ERGIC1
chr5	3333772	3333774	cg07612176_BC21	Adrenal	Hypo	0.219352	1	4_Quies2	LINC01019
chr6	32040138	32040140	cg02953039_BC11	Adrenal	Hypo	0.219075	1	22_ReprPC6	C4A;C4A-AS1;CYP21A1P;TNXA;STK19B;C4B;C4B-AS1;CYP21A2;TNXB;RNA5SP206
chr17	19905764	19905766	cg16611584_TC21	Adrenal	Hypo	0.218777	1	65_TxEnh4	ULK2;AC015726.3;AC015726.2;AC015726.1;AKAP10;AC005730.3
chr1	9762564	9762566	cg09062198_TC11	Adrenal	Hypo	0.21845	1	71_TxWk2	PIK3CD;CLSTN1;MZT1P1
chr8	143479491	143479493	cg10724576_TC21	Adrenal	Hypo	0.216839	1	79_Tx8	MAFA;ZC3H3
chr5	175253739	175253741	cg19807286_BC21	Adrenal	Hypo	0.216644	1	43_EnhA2	ARL2BPP6
chr5	113389255	113389257	cg08395144_TC21	Adrenal	Hypo	0.21655	1	19_ReprPC3	MCC;AC079465.1;TSSK1B
chr3	43794978	43794980	cg19371724_TC21	Adrenal	Hypo	0.215264	1	53_EnhA12	AC006055.1
chr4	24727938	24727940	cg06364728_BC11	Adrenal	Hypo	0.214751	0.997802	20_ReprPC4	AC006390.1;HNRNPA1P65
chr3	194852635	194852637	cg16156113_TC11	Adrenal	Hypo	0.21388	1	23_ReprPC7	LINC01968;AC090505.2
chr8	128048568	128048570	cg05076730_BC21	Adrenal	Hypo	0.212779	1	50_EnhA9	PVT1;RNVU1-32;MIR1206;AC103705.1;RNU4-25P;MIR1207
chr6	34994797	34994799	cg09411893_TC21	Adrenal	Hypo	0.212748	1	82_TxEx3	ANKS1A;HSPE1P11;AL591002.1
chr1	167518031	167518033	cg01569927_BC21	Adrenal	Hypo	0.212633	1	49_EnhA8	CD247;AKR1D1P1;CREG1
chr15	53394246	53394248	cg20404771_BC21	Adrenal	Hypo	0.212254	1	3_Quies1	AC066614.1
chr17	49252189	49252191	cg16378063_BC21	Adrenal	Hypo	0.211816	1	52_EnhA11	GNGT2;ABI3;PHOSPHO1;FLJ40194;MIR6129;ZNF652
chr1	53536605	53536607	cg00782034_TC21	Adrenal	Hypo	0.210575	1	23_ReprPC7	GLIS1
chr8	141785934	141785936	cg13242200_BC21	Adrenal	Hypo	0.210359	1	23_ReprPC7	MIR1302-7
chr2	83971834	83971836	cg03073902_BC11	Adrenal	Hypo	0.20992	1	59_EnhA18
chr14	50857277	50857279	cg19485456_BC21	Adrenal	Hypo	0.208823	1	27_Acet2	NIN;AL133485.2;AL133485.3;AL133485.1;AL358334.1;PYGL;ABHD12B
chr11	123187906	123187908	cg05298790_TC11	Adrenal	Hypo	0.208799	1	42_EnhA1	CLMP;AP001970.1
chr21	46431827	46431829	cg13599649_BC21	Adrenal	Hypo	0.208603	1	81_TxEx2	PCNT;RPL18AP2;DIP2A;DIP2A-IT1
chr22	40437472	40437474	cg26057699_BC21	Adrenal	Hypo	0.208592	1	44_EnhA3	ADSL;AL022238.3;SGSM3;SGSM3-AS1;MRTFA;AL022238.2;AL022238.1
chr7	156559330	156559332	cg11984455_BC21	Adrenal	Hypo	0.20824	1	28_Acet3	LINC01006;LINC00244
chr5	5605327	5605329	cg19176199_TC21	Adrenal	Hypo	0.207183	1	9_HET2
chr17	77184677	77184679	cg03290827_TC21	Adrenal	Hypo	0.207161	1	68_TxEnh7	SEC14L1;RNU4-47P;CYCSP40
chr17	7644994	7644996	cg01078620_TC21	Adrenal	Hypo	0.207071	1	48_EnhA7	FXR2;SHBG;SAT2;ATP1B2;TP53;WRAP53
chr12	120721708	120721710	cg24318537_TC21	Adrenal	Hypo	0.207062	1	65_TxEnh4	MLEC;AC069234.2;AC069234.5;AC069234.4;UNC119B;AC069234.3;MIR4700;ACADS;AC069234.1;SPPL3
chr3	52577891	52577893	cg04926453_BC21	Adrenal	Hypo	0.205513	1	78_Tx7	NT5DC2;SMIM4;PBRM1;RNU6-856P;RNU6ATAC16P
chr6	34994856	34994858	cg09411894_BC21	Adrenal	Hypo	0.205048	1	81_TxEx2	ANKS1A;HSPE1P11;AL591002.1
chr16	50681788	50681790	cg15393399_BC21	Adrenal	Hypo	0.204578	1	49_EnhA8	NKD1;AC007608.3;SNX20;NOD2;AC007728.3;AC007728.2
chr6	34994994	34994996	cg09411898_TC21	Adrenal	Hypo	0.204342	1	81_TxEx2	ANKS1A;HSPE1P11;AL591002.1
chr1	201489578	201489580	cg01814421_TC21	Adrenal	Hypo	0.203107	1	42_EnhA1	PHLDA3;AC096677.2;CSRP1;AC096677.1;RPS10P7
chr6	39433569	39433571	cg09465816_BC21	Adrenal	Hypo	0.202885	1	34_EnhWk1	KIF6
chr2	27374953	27374955	cg21747090_BC21	Adrenal	Hypo	0.202338	1	81_TxEx2	MPV17;GTF3C2;GTF3C2-AS1;AC074117.1;EIF2B4;SNX17;ZNF513;PPM1G;FTH1P3
chr18	46040169	46040171	cg23502067_TC11	Adrenal	Hypo	0.202288	1	48_EnhA7	PSTPIP2;AC012569.1;RNY4P37;ATP5F1A
chr10	6702424	6702426	cg14616548_TC21	Adrenal	Hypo	0.202179	1	47_EnhA6	AL158210.1;LINP1;AL392086.2
chr18	25787052	25787054	cg23364921_TC21	Adrenal	Hypo	0.202005	1	45_EnhA4	RN7SL97P
chr17	45030264	45030266	cg05090335_TC11	Adrenal	Hypo	0.201981	1	82_TxEx3	NMT1;AC015936.2;DCAKD;Y_RNA
chr21	44851554	44851556	cg25950502_TC11	Adrenal	Hypo	0.201464	0.995604	80_TxEx1	UBE2G2;LINC01424;SUMO3;PTTG1IP;ITGB2
chr1	54172752	54172754	cg22004527_TC21	Adrenal	Hypo	0.200784	1	43_EnhA2	AL357673.1;CDCP2;AL357673.2;CYB5RL;MRPL37
chr6	31706148	31706150	cg25755845_TC21	Adrenal	Hypo	0.200722	0.997802	57_EnhA16	APOM;C6orf47;C6orf47-AS1;GPANK1;Y_RNA;CSNK2B;AL662899.2;LY6G5B;LY6G5C;ABHD16A;AL662899.1;MIR4646;LY6G6F;LY6G6F-LY6G6D;LY6G6E;LY6G6D;MPIG6B;LY6G6C;DDAH2;CLIC1;MSH5;MSH5-SAPCD1
chr7	138885645	138885647	cg00792766_TC21	Adrenal	Hypo	0.200614	1	71_TxWk2	TMEM213;KIAA1549;RNU6-1272P
chr1	179036843	179036845	cg03698182_BC21	Adrenal	Hypo	0.199878	1	63_TxEnh2	FAM20B;AL139132.1;TOR3A
chr11	83257914	83257916	cg05362191_TC21	Adrenal	Hypo	0.199426	1	69_TxEnh8	ANKRD42;CKS1BP4;AP000873.3;AP000873.1;CCDC90B;AP000446.1
chr9	131737627	131737629	cg07285276_TC21	Adrenal	Hypo	0.199422	1	63_TxEnh2	RAPGEF1;RN7SL328P;EIF4A1P3;AL160271.1
chr3	120781380	120781382	cg14968445_TC21	Adrenal	Hypo	0.199166	1	69_TxEnh8	RABL3;GTF2E1;NAP1L1P3;AC072026.2
chr10	132605648	132605650	cg07647508_BC21	Adrenal	Hypo	0.199061	1	74_Tx3	INPP5A
chr1	212184040	212184042	cg08924893_TC21	Adrenal	Hypo	0.198598	1	52_EnhA11	AL606468.1;LINC02608
chr2	37566656	37566658	cg02685158_BC21	Adrenal	Hypo	0.198429	1	45_EnhA4	AC007391.3;AC006369.1
chr10	109622750	109622752	cg15559953_BC11	Adrenal	Hypo	0.197694	0.993407	4_Quies2	AL390123.1
chr13	42892874	42892876	cg13409100_TC21	Adrenal	Hypo	0.197387	1	46_EnhA5	LINC00428;EPSTI1;ZDHHC4P1
chr11	123039801	123039803	cg17014573_BC11	Adrenal	Hypo	0.196877	0.997802	36_EnhWk3	AP003040.1;RPL34P23;RPS26P43;RPL31P47;HSPA8;SNORD14E;SNORD14D;SNORD14C;AP000926.2;CLMP
chr2	241297020	241297022	cg04424288_TC21	Adrenal	Hypo	0.196853	1	64_TxEnh3	HDLBP;SEPTIN2;AC104841.1
chr16	85978861	85978863	cg06718533_TC21	Adrenal	Hypo	0.196471	0.995604	48_EnhA7	AC092723.5;LINC02132;AC092723.4;AC092723.1;AC092723.3
chr12	124872102	124872104	cg20879351_BC21	Adrenal	Hypo	0.196338	1	55_EnhA14	SCARB1;RNU6-927P;UBC;MIR5188
chr10	116947426	116947428	cg08908131_TC21	Adrenal	Hypo	0.195846	1	44_EnhA3	ENO4;SHTN1
chr16	4834190	4834192	cg08348441_BC21	Adrenal	Hypo	0.195704	1	64_TxEnh3	SEPTIN12;AC020663.4;SMIM22;AC020663.2;ROGDI;GLYR1;AC020663.3;UBN1;PPL
chr5	14237582	14237584	cg08342966_BC21	Adrenal	Hypo	0.195637	1	68_TxEnh7	TRIO
chr8	42722465	42722467	cg23412889_TC21	Adrenal	Hypo	0.194723	0.997802	51_EnhA10	CHRNB3;AC103843.1;AC103843.2;CHRNA6
chr12	104107121	104107123	cg21050282_BC21	Adrenal	Hypo	0.194591	1	66_TxEnh5	GLT8D2;HCFC2;NFYB;RNA5SP370
chr13	101655165	101655167	cg19085033_TC21	Adrenal	Hypo	0.19452	1	46_EnhA5	ITGBL1
chr16	89372125	89372127	cg21965640_TC21	Adrenal	Hypo	0.194337	1	64_TxEnh3	ANKRD11;AC137932.2;AC092120.1
chr11	120209050	120209052	cg10228304_TC11	Adrenal	Hypo	0.194019	1	91_PromF1	TRIM29;AP000679.1;OAF;POU2F3;AP001150.1
chr1	164690428	164690430	cg06221087_TC21	Adrenal	Hypo	0.193832	1	58_EnhA17	PBX1;AL391001.1;Metazoa_SRP
chr6	32040138	32040140	cg02953039_BC21	Adrenal	Hypo	0.193312	1	22_ReprPC6	C4A;C4A-AS1;CYP21A1P;TNXA;STK19B;C4B;C4B-AS1;CYP21A2;TNXB;RNA5SP206
chr5	4662065	4662067	cg07626494_TC21	Adrenal	Hypo	0.193181	1	4_Quies2	AC106799.2;AC010634.1
chr12	111419770	111419772	cg23080761_BC21	Adrenal	Hypo	0.193044	1	80_TxEx1	LINC02356;HSPA8P14;SH2B3;ATXN2
chr20	45910035	45910037	cg21602257_BC21	Adrenal	Hypo	0.19257	1	68_TxEnh7	ZSWIM3;ZSWIM1;SPATA25;NEURL2;CTSA;AL008726.1;PLTP;AL162458.1;PCIF1;ZNF335
chr3	52051690	52051692	cg04917303_TC11	Adrenal	Hypo	0.192321	1	83_TxEx4	AC115284.3;DUSP7;POC1A
chr17	81837714	81837716	cg23098119_TC21	Adrenal	Hypo	0.192289	0.995604	52_EnhA11	GCGR;MCRIP1;PPP1R27;P4HB;AC145207.3;AC145207.9;AC145207.2;ARHGDIA;AC145207.5;AC145207.6
chr1	37839956	37839958	cg00607557_TC21	Adrenal	Hypo	0.192189	1	81_TxEx2	MANEAL;AL929472.3;YRDC;C1orf122;MTF1;AL929472.4;AL929472.2;INPP5B;SNORA63;RNU6-584P
chr11	75414328	75414330	cg16634594_BC11	Adrenal	Hypo	0.191902	1	65_TxEnh4	RPS3;SNORD15A;SNORD15B;KLHL35;GDPD5
chr9	7154788	7154790	cg13388463_TC21	Adrenal	Hypo	0.190531	1	71_TxWk2	KDM4C;AL161443.1
chr1	234090176	234090178	cg02133918_TC21	Adrenal	Hypo	0.18966	1	15_HET8	SLC35F3
chr14	105032341	105032343	cg20049795_BC21	Adrenal	Hypo	0.18944	1	53_EnhA12	CLBA1;CDCA4;GPR132
chr7	156766559	156766561	cg11986954_TC11	Adrenal	Hypo	0.189254	1	79_Tx8	LMBR1
chr4	36393087	36393089	cg04313078_BC21	Adrenal	Hypo	0.188917	1	54_EnhA13	DTHD1;AC104078.2;MIR1255B1
chr2	37189675	37189677	cg00841141_BC21	Adrenal	Hypo	0.188873	1	60_EnhA19	EIF2AK2;ARL14EPP1;SULT6B1;RPL31P16;CEBPZOS;CEBPZ;AC007390.1;NDUFAF7
chr7	25790359	25790361	cg10788734_TC11	Adrenal	Hypo	0.188849	1	43_EnhA2	AC005165.1;AC005165.3;AC018706.1
chr12	98587307	98587309	cg17968583_BC11	Adrenal	Hypo	0.188557	0.991209	27_Acet2	TMPO;PPIAP8;SLC25A3;SNORA53;IKBIP
chr16	11277377	11277379	cg08761844_BC21	Adrenal	Hypo	0.188354	1	22_ReprPC6	HNRNPCP4;RMI2;SOCS1;TNP2;PRM3;AC009121.1;PRM2;PRM1;AC009121.4;MIR548H2;Y_RNA
chr7	75965726	75965728	cg11269086_BC21	Adrenal	Hypo	0.1881	1	68_TxEnh7	POR;RPL7L1P3;SNORA14A;TMEM120A;STYXL1
chr12	123028517	123028519	cg23450649_TC21	Adrenal	Hypo	0.187836	1	66_TxEnh5	ABCB9;OGFOD2;AC026362.1;ARL6IP4;PITPNM2;MIR4304
chr8	11210003	11210005	cg12180538_TC21	Adrenal	Hypo	0.187243	1	18_ReprPC2	XKR6;AF131215.1;AF131215.7;LINC00529;RPL19P13
chr15	32121483	32121485	cg20210302_BC21	Adrenal	Hypo	0.187239	1	9_HET2	CHRNA7
chr2	9389230	9389232	cg02406328_BC11	Adrenal	Hypo	0.186826	1	66_TxEnh5	ASAP2;ITGB1BP1;CPSF3
chr10	1545145	1545147	cg12465222_TC21	Adrenal	Hypo	0.186792	1	9_HET2	ADARB2;ADARB2-AS1
chr5	33049924	33049926	cg07850083_TC21	Adrenal	Hypo	0.186672	1	32_Acet7	AC010343.3;AC034223.1;AC034223.2;AC010343.2
chr6	30195164	30195166	cg10636959_BC21	Adrenal	Hypo	0.186623	1	65_TxEnh4	TRIM40;TRIM10;TRIM15;TRIM26;PAIP1P1;HCG17;TRIM26BP
chr5	179322600	179322602	cg24378020_TC21	Adrenal	Hypo	0.18632	0.997802	29_Acet4	ADAMTS2
chr3	124063246	124063248	cg04101024_BC21	Adrenal	Hypo	0.186298	1	35_EnhWk2	KALRN
chr1	32997501	32997503	cg08837807_TC21	Adrenal	Hypo	0.186017	1	45_EnhA4	AL031602.2;RNF19B;AL031602.1;AL355864.1;AL355864.2;AL020995.1;AK2;Metazoa_SRP
chr19	39684406	39684408	cg23530486_BC21	Adrenal	Hypo	0.185974	1	57_EnhA16	AC005176.1;RPS29P30;LGALS16;LGALS17A;AC005515.1;AC093063.1;RPS29P27;LGALS14;AC006133.1;CLC
chr19	47695415	47695417	cg24656026_BC11	Adrenal	Hypo	0.185961	1	76_Tx5	AC010519.1;BICRA;AC008985.1;EHD2
chr4	1360130	1360132	cg09807315_TC21	Adrenal	Hypo	0.185834	1	66_TxEnh5	MAEA;UVSSA;AC078852.2;AC078852.1;NKX1-1
chr8	133092234	133092236	cg01666088_BC11	Adrenal	Hypo	0.185277	0.995604	51_EnhA10	TG;SLA;MIR7848;PTCSC1
chr2	62193779	62193781	cg05253327_BC21	Adrenal	Hypo	0.185181	1	40_EnhWk7	COMMD1;AC018462.1;RPSAP26;AC018462.2;B3GNT2;MIR5192
chr5	138975338	138975340	cg08912287_TC21	Adrenal	Hypo	0.184915	0.997802	42_EnhA1	CTNNA1;SIL1;RNA5SP194;AC011405.1
chr7	23672100	23672102	cg10771462_TC21	Adrenal	Hypo	0.184138	1	28_Acet3	CCDC126;FCF1P1;AC006026.2;FAM221A;AC006026.3;STK31;PCMTD1P3
chr1	160601052	160601054	cg01512143_BC11	Adrenal	Hypo	0.183954	1	11_HET4	AL138930.1;CD84;SLAMF1
chr17	81462369	81462371	cg15499383_TC11	Adrenal	Hypo	0.183746	0.995604	66_TxEnh5	BAHCC1;MIR3186;AC110285.4;LINC01971;ACTG1
chr2	201387746	201387748	cg12734033_TC21	Adrenal	Hypo	0.183736	1	81_TxEx2	FLACC1;TRAK2;STRADB;SCYL2P1;Y_RNA
chr19	3190736	3190738	cg23937374_BC11	Adrenal	Hypo	0.183337	1	64_TxEnh3	GNA15;AC005264.1;S1PR4;NCLN;CELF5
chr16	53057775	53057777	cg04031656_TC21	Adrenal	Hypo	0.183129	1	68_TxEnh7	AC007346.2;AC007906.2;CHD9
chr13	80564486	80564488	cg18928968_BC11	Adrenal	Hypo	0.183085	1	37_EnhWk4
chr10	34292142	34292144	cg24571124_TC21	Adrenal	Hypo	0.182759	1	31_Acet6	PARD3
chr14	100447768	100447770	cg13422003_TC21	Adrenal	Hypo	0.182428	1	51_EnhA10	WDR25;AL135838.1;AL845552.1;RN7SKP92
chr21	15772449	15772451	cg00853607_BC21	Adrenal	Hypo	0.18222	0.995604	72_Tx1	USP25;RBPMSLP
chr17	28398808	28398810	cg22369500_BC21	Adrenal	Hypo	0.182075	1	69_TxEnh8	POLDIP2;TMEM199;AC002094.1;MIR4723;AC002094.2;SEBOX;AC002094.3;SARM1;VTN;AC002094.4;AC002094.5;SLC46A1;AC015917.2;H3P41;AC015917.1
chr10	131947879	131947881	cg15819260_BC11	Adrenal	Hypo	0.181828	1	65_TxEnh4	PPP2R2D;BNIP3;AL162274.2;AL162274.1;AL162274.3
chr8	61721564	61721566	cg25300481_BC21	Adrenal	Hypo	0.181422	1	32_Acet7	ASPH;MIR4470;AC091173.1
chr19	49775814	49775816	cg08969148_TC21	Adrenal	Hypo	0.181163	1	64_TxEnh3	TSKS;RNU6-841P;AP2A1;MIR6799;FUZ;AC006942.1;MED25
chr19	5693356	5693358	cg24006736_BC11	Adrenal	Hypo	0.180659	0.98022	65_TxEnh4	SAFB;RPL36;MICOS13;HSD11B1L;LONP1;CATSPERD
chr9	122098038	122098040	cg14204598_BC11	Adrenal	Hypo	0.180336	1	36_EnhWk3	TTLL11;MIR4478;NDUFA8
chr7	50826872	50826874	cg07807757_TC21	Adrenal	Hypo	0.179882	1	32_Acet7	GRB10;AC004920.1;AC009296.1;AC004830.2
chr11	42707429	42707431	cg16248110_TC11	Adrenal	Hypo	0.179696	1	8_HET1
chr4	118589783	118589785	cg07002721_BC21	Adrenal	Hypo	0.179582	1	48_EnhA7	CEP170P1;AC110079.1;RNU6-1054P;CICP16
chr2	9415849	9415851	cg15703034_TC21	Adrenal	Hypo	0.179386	1	65_TxEnh4	ASAP2;ITGB1BP1;CPSF3
chr4	42643758	42643760	cg10992339_BC21	Adrenal	Hypo	0.178886	1	51_EnhA10	ATP8A1;AC096734.2
chr8	104420424	104420426	cg12946803_BC21	Adrenal	Hypo	0.178662	1	38_EnhWk5	DPYS;AP003471.1
chr17	19584135	19584137	cg22293964_BC11	Adrenal	Hypo	0.17803	1	22_ReprPC6	SLC47A1;SNORA59B;AC025627.1;SLC47A1P1;AC025627.2;AC025627.3;AC025627.4;MTND1P14;NMTRQ-TTG12-1;MTND2P12;MTCO1P39;SLC47A1P2
chr4	139560646	139560648	cg10621597_BC21	Adrenal	Hypo	0.177942	1	91_PromF1	SETD7;FTH1P24;AC112236.2;AC112236.3
chr19	3737355	3737357	cg09868341_TC21	Adrenal	Hypo	0.177097	1	71_TxWk2	PIP5K1C;TJP3;APBA3;AC005954.2;AC005954.1;MRPL54;RAX2;AC005777.1;MATK
chr15	39592734	39592736	cg20268378_TC21	Adrenal	Hypo	0.176473	1	69_TxEnh8	THBS1;AC037198.1;AC037198.2;FSIP1
chr6	56027193	56027195	cg21538258_BC21	Adrenal	Hypo	0.176368	1	61_EnhA20	COL21A1
chr3	129039943	129039945	cg25197194_BC21	Adrenal	Hypo	0.175892	1	35_EnhWk2	CFAP92;EFCC1;AC108673.1;GP9;RAB43;ISY1-RAB43
chr2	226996030	226996032	cg04227101_TC11	Adrenal	Hypo	0.175518	1	69_TxEnh8	RHBDD1;AC073149.1;COL4A4
chr3	115800641	115800643	cg08262342_TC11	Adrenal	Hypo	0.175201	1	46_EnhA5	LSAMP;RN7SL815P
chr3	168609102	168609104	cg05787774_BC21	Adrenal	Hypo	0.17497	1	37_EnhWk4	EGFEM1P
chr8	140608326	140608328	cg13220426_TC11	Adrenal	Hypo	0.174461	0.991209	64_TxEnh3	AGO2;AC067931.1;AC067931.2;ERICD;PTK2
chr1	248829161	248829163	cg12274272_BC21	Adrenal	Hypo	0.174399	1	45_EnhA4	SH3BP5L;MIR3124;ZNF672;ZNF692;AL672291.1
chr21	44851494	44851496	cg25950498_TC11	Adrenal	Hypo	0.173303	1	80_TxEx1	UBE2G2;LINC01424;SUMO3;PTTG1IP;ITGB2
chr16	28218356	28218358	cg23807447_BC21	Adrenal	Hypo	0.173065	1	86_DNase1	XPO6;AC136611.1;RNY1P10;GAPDHP35;AC138904.3;SBK1
chr9	87516440	87516442	cg13874901_TC11	Adrenal	Hypo	0.172958	1	91_PromF1	DAPK1;AL161787.1;DAPK1-IT1
chr5	39412935	39412937	cg25105652_BC21	Adrenal	Hypo	0.172924	1	68_TxEnh7	C9;DAB2
chr14	99756046	99756048	cg19948222_BC21	Adrenal	Hypo	0.172825	1	32_Acet7	CYP46A1;EML1
chr5	95366633	95366635	cg08282134_TC21	Adrenal	Hypo	0.172819	1	20_ReprPC4	FAM81B
chr4	13988825	13988827	cg10218116_BC21	Adrenal	Hypo	0.172665	0.997802	45_EnhA4	LINC01182;AC095052.1
chr10	117420063	117420065	cg12488134_TC21	Adrenal	Hypo	0.172653	1	53_EnhA12	PDZD8;AC005871.2
chr20	436262	436264	cg09026176_BC21	Adrenal	Hypo	0.172203	1	81_TxEx2	TRIB3;RBCK1;TBC1D20;Y_RNA;CSNK2A1
chr1	241919099	241919101	cg03989067_BC21	Adrenal	Hypo	0.170974	1	46_EnhA5	EXO1;RPL23AP20;BECN2
chr12	119730619	119730621	cg18192077_TC21	Adrenal	Hypo	0.170948	0.991209	66_TxEnh5	PRKAB1;CIT;AC002563.1;MIR1178
chr13	75414424	75414426	cg18894234_TC21	Adrenal	Hypo	0.170882	0.993407	74_Tx3	TBC1D4;AL139230.1
chr21	32299874	32299876	cg24082440_BC21	Adrenal	Hypo	0.170829	1	34_EnhWk1	AP000265.1;MIS18A;MIS18A-AS1;MRAP;MRAP-AS1;URB1
chr3	52191882	52191884	cg20118879_BC21	Adrenal	Hypo	0.170329	1	29_Acet4	POC1A;AC097637.3;ALDOAP1;ALAS1;AC097637.2;TLR9;AC097637.1;TWF2;AC006252.1
chr13	113187945	113187947	cg19208475_TC21	Adrenal	Hypo	0.170216	1	69_TxEnh8	F10;AL137002.2;PROZ;AL137002.1;PCID2;CUL4A
chr11	770409	770411	cg19316405_TC21	Adrenal	Hypo	0.170208	1	80_TxEx1	EPS8L2;AP006621.4;TALDO1;GATD1;AP006621.3;AP006621.5;AP006621.2;CEND1;SLC25A22;AP006621.6;PIDD1;RPLP2;SNORA52;PNPLA2
chr5	74519569	74519571	cg08131748_BC11	Adrenal	Hypo	0.169976	0.995604	33_Acet8	LINC01331
chr19	5709137	5709139	cg12283362_TC21	Adrenal	Hypo	0.169209	1	82_TxEx3	SAFB;RPL36;MICOS13;HSD11B1L;LONP1;CATSPERD
chr5	54910476	54910478	cg07989271_BC11	Adrenal	Hypo	0.168859	0.997802	45_EnhA4	CSPG4BP;AC112198.3;AC112198.2
chr17	81837721	81837723	cg23098120_BC11	Adrenal	Hypo	0.168681	0.993407	52_EnhA11	GCGR;MCRIP1;PPP1R27;P4HB;AC145207.3;AC145207.9;AC145207.2;ARHGDIA;AC145207.5;AC145207.6
chr20	46350460	46350462	cg21516291_BC11	Adrenal	Hypo	0.168644	1	42_EnhA1	CDH22;SLC35C2;AL133227.1;ELMO2
chr3	138350605	138350607	cg05580530_BC21	Adrenal	Hypo	0.168264	1	43_EnhA2	NME9;MRAS
chr4	36190575	36190577	cg06441983_BC11	Adrenal	Hypo	0.168145	1	39_EnhWk6	ARAP2
chr5	157269863	157269865	cg08760535_TC21	Adrenal	Hypo	0.168091	1	49_EnhA8	ITK;AC010609.1;AC009185.1;CYFIP2
chr3	184194105	184194107	cg05913654_BC21	Adrenal	Hypo	0.16797	1	81_TxEx2	EIF2B5;AC131235.1;DVL3;AP2M1;ABCF3;VWA5B2;MIR1224;ALG3
chr6	32841672	32841674	cg26988373_BC21	Adrenal	Hypo	0.167823	0.997802	67_TxEnh6	HLA-DOB;AL669918.1;TAP2;PSMB8;PSMB8-AS1;PSMB9;TAP1;PPP1R2P1
chr6	170310152	170310154	cg08601570_TC21	Adrenal	Hypo	0.167806	1	63_TxEnh2	AL109910.1;AL109910.2;LINC01624;DLL1;FAM120B;AL078605.1;MIR4644
chr1	3019913	3019915	cg00074925_BC11	Adrenal	Hypo	0.167683	1	9_HET2	ACTRT2;PRDM16-DT;PRDM16
chr17	3957849	3957851	cg18963239_BC21	Adrenal	Hypo	0.167265	1	67_TxEnh6	P2RX1;ATP2A3;LINC01975;ZZEF1
chr15	33534799	33534801	cg20221286_TC21	Adrenal	Hypo	0.167126	1	22_ReprPC6	RYR3
chr15	75208935	75208937	cg18775702_TC21	Adrenal	Hypo	0.166918	1	80_TxEx1	RPL36AP45;C15orf39;AC113208.4;AC113208.5;AC113208.3;AC068338.1;NIFKP4;GOLGA6C
chr15	81338447	81338449	cg22776912_TC21	Adrenal	Hypo	0.166705	1	45_EnhA4	IL16;AC103858.1;STARD5;AC103858.3;TMC3-AS1;TMC3;AC103858.2;KF456110.1
chr6	32038119	32038121	cg14616667_BC21	Adrenal	Hypo	0.166538	1	39_EnhWk6	C4A;C4A-AS1;CYP21A1P;TNXA;STK19B;C4B;C4B-AS1;CYP21A2;TNXB;RNA5SP206
chr2	27070386	27070388	cg01947906_TC21	Adrenal	Hypo	0.166456	1	83_TxEx4	MAPRE3;TMEM214;AGBL5;AGBL5-AS1;AC013472.2;AGBL5-IT1;AC013403.2;OST4;EMILIN1;KHK;CGREF1
chr1	154602610	154602612	cg01444968_TC21	Adrenal	Hypo	0.166412	1	64_TxEnh3	UBE2Q1;UBE2Q1-AS1;AL592078.2;CHRNB2;AL592078.1;ADAR
chr4	6939949	6939951	cg12631586_TC21	Adrenal	Hypo	0.166355	1	50_EnhA9	TBC1D14;AC097382.3
chr1	3852804	3852806	cg00098802_TC21	Adrenal	Hypo	0.166341	1	73_Tx2	CEP104;DFFB;C1orf174;LINC01134
chr3	51861601	51861603	cg10691387_BC21	Adrenal	Hypo	0.166317	1	15_HET8	AC097636.1;IQCF4P;IQCF3;IQCF2;RN7SL504P;IQCF5-AS1;IQCF5;IQCF1
chr13	44132785	44132787	cg18682171_BC11	Adrenal	Hypo	0.16628	1	32_Acet7	LINC00390;SMIM2-AS1;SMIM2;SMIM2-IT1
chr19	17101505	17101507	cg00215066_BC21	Adrenal	Hypo	0.166276	1	80_TxEx1	HAUS8;AC020908.1;MYO9B;AC020908.3
chr12	95411698	95411700	cg11603201_TC21	Adrenal	Hypo	0.165834	1	29_Acet4	AC084879.1;AC084879.2;RNU6-735P
chr1	180198973	180198975	cg01002313_BC21	Adrenal	Hypo	0.165653	1	66_TxEnh5	QSOX1;LHX4
chr14	50857257	50857259	cg19485455_BC11	Adrenal	Hypo	0.165651	1	27_Acet2	NIN;AL133485.2;AL133485.3;AL133485.1;AL358334.1;PYGL;ABHD12B
chr11	46597824	46597826	cg07819010_BC21	Adrenal	Hypo	0.165537	1	45_EnhA4	AMBRA1;AC127035.1;HARBI1;ATG13
chr18	63588499	63588501	cg23658743_BC21	Adrenal	Hypo	0.165276	1	15_HET8	SERPINB12;SERPINB13;SERPINB4
chr11	74393694	74393696	cg09369859_TC21	Adrenal	Hypo	0.165048	0.993407	73_Tx2	PGM2L1;HNRNPA1P40;AP001372.1;AP001085.1;MIR548AL
chrX	21932998	21933000	cg10060164_BC21	Adrenal	Hypo	0.164666	1	45_EnhA4	MBTPS2;CYTH1P1;SMS
chr9	133880076	133880078	cg14405794_TC21	Adrenal	Hypo	0.164582	1	74_Tx3	VAV2
chr19	5703607	5703609	cg02008951_BC11	Adrenal	Hypo	0.164519	1	81_TxEx2	SAFB;RPL36;MICOS13;HSD11B1L;LONP1;CATSPERD
chr1	78619536	78619538	cg00969477_BO21	Adrenal	Hypo	0.164471	1	92_PromF2	IFI44L;IFI44;AC104837.2
chr2	26640634	26640636	cg26210250_BC21	Adrenal	Hypo	0.163945	1	91_PromF1	CIB4;AC015977.1;RPL37P11
chr1	19864009	19864011	cg21045147_BC11	Adrenal	Hypo	0.163416	1	46_EnhA5	RNF186;AL391883.1;OTUD3
chr2	30137466	30137468	cg02620320_BC21	Adrenal	Hypo	0.163295	1	53_EnhA12	AC016907.2;YPEL5;SNORA10B
chr19	13797319	13797321	cg12527440_BC21	Adrenal	Hypo	0.163287	1	42_EnhA1	CCDC130;MRI1;AC008686.1;C19orf53;ZSWIM4;AC020916.2;RN7SL619P;AC020916.1;MIR24-2;MIR27A;MIR23A
chr7	108415260	108415262	cg06002804_BC21	Adrenal	Hypo	0.163192	1	35_EnhWk2	NRCAM
chr17	62075526	62075528	cg01933195_TC21	Adrenal	Hypo	0.163121	1	53_EnhA12	MED13;AC018628.2;Y_RNA
chr6	12491150	12491152	cg03309393_TC21	Adrenal	Hypo	0.163041	0.997802	45_EnhA4	RPL15P3
chr15	43232637	43232639	cg20318155_BO11	Adrenal	Hypo	0.163003	1	19_ReprPC3	AC068724.3;TMEM62;AC068724.4;AC068724.1;CCNDBP1;EPB42;TGM5;Y_RNA;ATP5PDP1;TGM7
chr22	30195389	30195391	cg20804005_TC23	Adrenal	Hypo	0.162771	1	45_EnhA4	HORMAD2;AC002378.1;LIF-AS1;LIF
chr19	11105322	11105324	cg21743867_TC21	Adrenal	Hypo	0.162475	1	65_TxEnh4	SMARCA4;LDLR;MIR6886;SPC24
chr20	58474196	58474198	cg05224975_BC21	Adrenal	Hypo	0.162361	0.995604	71_TxWk2	VAPB;APCDD1L;APCDD1L-DT
chr4	77446372	77446374	cg06730243_BC11	Adrenal	Hypo	0.162201	1	37_EnhWk4	CCNG2;AC092674.1
chr9	134424508	134424510	cg14420443_BC21	Adrenal	Hypo	0.162174	1	66_TxEnh5	RXRA;MIR4669
chr16	3580185	3580187	cg00255660_BC21	Adrenal	Hypo	0.162168	1	49_EnhA8	CLUAP1;AC004494.2;NLRC3;AC004494.1;AC006111.1;SLX4;DNASE1
chr1	2404594	2404596	cg01065210_BC21	Adrenal	Hypo	0.162049	0.995604	65_TxEnh4	MORN1;AL513477.2;RER1;PEX10;PLCH2
chr22	29722344	29722346	cg26203791_BC11	Adrenal	Hypo	0.161887	1	18_ReprPC2	NF2;AC004882.1;AC004882.2;CABP7;ZMAT5;Y_RNA;AC004882.3;UQCR10
chr11	14557721	14557723	cg16047580_TC21	Adrenal	Hypo	0.161725	1	38_EnhWk5	AC018523.2;PSMA1
chr10	43817567	43817569	cg03737241_TC21	Adrenal	Hypo	0.161536	0.995604	29_Acet4	LINC02658;LINC00840;HNRNPA3P1
chr1	9197032	9197034	cg05933510_BC21	Adrenal	Hypo	0.161502	1	90_BivProm4	MIR34AHG;MIR34A;LNCTAM34A;H6PD
chr4	145815838	145815840	cg26807233_BC21	Adrenal	Hypo	0.161409	1	79_Tx8	C4orf51;ZNF827;AC104791.2;AC104791.1
chr17	6595803	6595805	cg22113759_BC21	Adrenal	Hypo	0.161244	1	81_TxEx2	PITPNM3;KIAA0753;RNA5SP435;AC004706.3;TXNDC17;MED31
chr9	129817265	129817267	cg14325407_TC21	Adrenal	Hypo	0.161184	1	81_TxEx2	UBE2V1P4;TOR1B;TOR1A;C9orf78;USP20
chr3	194852593	194852595	cg07206256_TC21	Adrenal	Hypo	0.161138	1	23_ReprPC7	LINC01968;AC090505.2
chr3	16240752	16240754	cg24439401_TC21	Adrenal	Hypo	0.161116	1	32_Acet7	GALNT15;AC090953.2;DPH3;OXNAD1;AC090953.1
chr14	101047306	101047308	cg09337069_TC21	Adrenal	Hypo	0.16059	0.997802	71_TxWk2	MEG8;AL132709.6;MIR379;MIR411;MIR299;MIR380;MIR1197;MIR323A;MIR758;MIR329-1;MIR329-2;MIR494;MIR1193;MIR543;MIR495;MIR376C;MIR376A2;MIR654;MIR376B;MIR376A1;MIR300;MIR1185-1;MIR1185-2;MIR381HG;MIR381;MIR487B;MIR539;MIR889;MIR544A;MIR655;MIR487A;MIR382;MIR134;MIR668;MIR485;MIR323B;MIR154;MIR496;MIR377;MIR541;MIR409;MIR412;MIR369;MIR410;MIR656;MEG9;AL132709.7
chr5	140238590	140238592	cg08612526_TC21	Adrenal	Hypo	0.160557	1	71_TxWk2	CYSTM1;AC011379.1;PFDN1
chr10	116671722	116671724	cg15624022_TC21	Adrenal	Hypo	0.160161	1	58_EnhA17	PNLIPRP2;C10orf82;AC016825.1;HSPA12A
chr9	107208287	107208289	cg14071443_TC11	Adrenal	Hypo	0.159954	0.978022	46_EnhA5	AL445487.1
chr5	172869777	172869779	cg15101394_TC21	Adrenal	Hypo	0.159913	1	44_EnhA3	AC110011.1;ERGIC1
chr3	51861601	51861603	cg10691387_BC22	Adrenal	Hypo	0.159577	1	15_HET8	AC097636.1;IQCF4P;IQCF3;IQCF2;RN7SL504P;IQCF5-AS1;IQCF5;IQCF1
chr2	237202185	237202187	cg15867307_TC21	Adrenal	Hypo	0.159562	1	32_Acet7
chr17	46215531	46215533	cg02182504_BC21	Adrenal	Hypo	0.159446	1	65_TxEnh4	KANSL1;KANSL1-AS1;Y_RNA;MAPK8IP1P1;AC005829.2
chr1	205286490	205286492	cg02295992_BC21	Adrenal	Hypo	0.15923	1	50_EnhA9	TMCC2;TMCC2-AS1;NUAK2;KLHDC8A
chr19	52215621	52215623	cg24746231_TC21	Adrenal	Hypo	0.159199	1	81_TxEx2	AC011468.2;ZNF836;AC010320.1;PPP2R1A;MIR6801;AC010320.2;AC010320.5;Y_RNA
chr13	44132828	44132830	cg14643399_BC21	Adrenal	Hypo	0.158856	1	32_Acet7	LINC00390;SMIM2-AS1;SMIM2;SMIM2-IT1
chr2	43107801	43107803	cg26685998_BC21	Adrenal	Hypo	0.158699	1	91_PromF1	RNU6-242P;LINC02580;AC010883.2
chr3	120710923	120710925	cg05411031_BC21	Adrenal	Hypo	0.157972	1	37_EnhWk4	HGD;RABL3;MTCO1P29;MTCO2P29;GTF2E1
chr16	72934893	72934895	cg21715481_BC21	Adrenal	Hypo	0.157785	1	62_TxEnh1	ZFHX3;AC132068.1
chr5	60846618	60846620	cg00944309_BC21	Adrenal	Hypo	0.157645	1	19_ReprPC3	ELOVL7;ERCC8;GNL3LP1
chr16	1358491	1358493	cg20966814_TC21	Adrenal	Hypo	0.157421	1	64_TxEnh3	AC120498.9;UBE2I;AL031714.1;RPS20P2;BAIAP3;TSR3;GNPTG;AL031709.1;UNKL
chr5	140742290	140742292	cg08618469_BC11	Adrenal	Hypo	0.15741	1	14_HET7	HARS2;ZMAT2;VTRNA1-1;VTRNA1-2;VTRNA1-3;AC116353.4;AC116353.3;AC005609.5;PCDHA1
chr20	35134796	35134798	cg25193652_TC11	Adrenal	Hypo	0.157363	0.991209	65_TxEnh4	TRPC4AP;EDEM2;AL135844.1;PROCR;AL356652.1
chr7	151509999	151510001	cg21961852_BC21	Adrenal	Hypo	0.157298	0.989011	63_TxEnh2	RN7SL76P;RHEB;ETF1P2;PRKAG2
chr15	90692338	90692340	cg25268399_TC21	Adrenal	Hypo	0.157232	1	48_EnhA7	CRTC3;CRTC3-AS1;AC021422.1;LINC01585;BLM
chr5	172758197	172758199	cg01905967_BC21	Adrenal	Hypo	0.156544	1	43_EnhA2	AC022217.2;AC022217.1;AC022217.3;DUSP1;Y_RNA;AC022217.4
chr4	184397185	184397187	cg07473285_BC11	Adrenal	Hypo	0.156524	1	65_TxEnh4	LINC02363;LINC02362;IRF2;SNORD79
chr10	33412779	33412781	cg11760395_BC21	Adrenal	Hypo	0.1565	1	32_Acet7	AL353600.2
chr11	71330644	71330646	cg16586747_TC11	Adrenal	Hypo	0.156427	1	22_ReprPC6
chr9	121825339	121825341	cg14201470_TC11	Adrenal	Hypo	0.156289	1	29_Acet4	DAB2IP;AL596244.1;TTLL11
chr7	158269127	158269129	cg24241530_TC11	Adrenal	Hypo	0.156196	1	9_HET2	PTPRN2
chr6	43144526	43144528	cg09507666_BC11	Adrenal	Hypo	0.155797	0.997802	66_TxEnh5	PTK7;SRF;CUL9
chr14	50418163	50418165	cg20224091_BC11	Adrenal	Hypo	0.155605	1	69_TxEnh8	CDKL1;AL359397.1;MAP4K5;AL118556.1
chr16	58683675	58683677	cg21571434_BC21	Adrenal	Hypo	0.155493	0.995604	97_PromF7	SLC38A7;AC012183.1;GOT2
chr10	119863823	119863825	cg23354372_TC21	Adrenal	Hypo	0.155318	1	72_Tx1	INPP5F;PHACTR2P1;AL133461.1;MCMBP;SEC23IP
chr3	184499358	184499360	cg05919452_TC21	Adrenal	Hypo	0.155194	1	21_ReprPC5	LINC02054;AC128714.2;LINC01839;LINC01840
chr10	103480669	103480671	cg25937598_BC22	Adrenal	Hypo	0.155115	1	32_Acet7	PDCD11;CALHM2;AL139339.2;AL139339.1;CALHM1;CALHM3;NEURL1-AS1;NEURL1
chr8	20253476	20253478	cg05796178_TC21	Adrenal	Hypo	0.154582	1	66_TxEnh5	ATP6V1B2;RNU6-892P;LZTS1;LZTS1-AS1;RNA5SP257
chr9	113188331	113188333	cg14127892_BC21	Adrenal	Hypo	0.15433	0.993407	69_TxEnh8	SLC31A2;FKBP15;SLC31A1
chr7	972376	972378	cg24136937_BC21	Adrenal	Hypo	0.154089	1	80_TxEx1	ADAP1;COX19;CYP2W1;C7orf50
chr6	31792989	31792991	cg01279632_BC21	Adrenal	Hypo	0.154072	1	69_TxEnh8	MSH5;MSH5-SAPCD1;RNU6-850P;SAPCD1;SAPCD1-AS1;VWA7;VARS1;Y_RNA;LSM2;HSPA1L;HSPA1A;HSPA1B;AL671762.1;SNHG32;SNORD48;SNORD52
chr14	101047306	101047308	cg09337069_TC22	Adrenal	Hypo	0.153678	1	71_TxWk2	MEG8;AL132709.6;MIR379;MIR411;MIR299;MIR380;MIR1197;MIR323A;MIR758;MIR329-1;MIR329-2;MIR494;MIR1193;MIR543;MIR495;MIR376C;MIR376A2;MIR654;MIR376B;MIR376A1;MIR300;MIR1185-1;MIR1185-2;MIR381HG;MIR381;MIR487B;MIR539;MIR889;MIR544A;MIR655;MIR487A;MIR382;MIR134;MIR668;MIR485;MIR323B;MIR154;MIR496;MIR377;MIR541;MIR409;MIR412;MIR369;MIR410;MIR656;MEG9;AL132709.7
chr11	1354486	1354488	cg15903060_TC11	Adrenal	Hypo	0.153615	0.991209	21_ReprPC5	TOLLIP;TOLLIP-AS1;AC136297.1;LINC02689;BRSK2
chr1	59730933	59730935	cg01920382_TC21	Adrenal	Hypo	0.153485	0.997802	42_EnhA1	FGGY;MIR4711;AL035416.1
chr3	71817412	71817414	cg05093049_TC21	Adrenal	Hypo	0.153482	1	59_EnhA18	PROK2;AC096970.1;RN7SL271P
chr17	83128179	83128181	cg23137949_TC21	Adrenal	Hypo	0.153457	1	22_ReprPC6	METRNL;AC130371.2;AC144831.1;AC139099.3;AC139099.2
chr2	11105280	11105282	cg00049868_TC11	Adrenal	Hypo	0.15341	0.995604	33_Acet8	RPL6P4;AC062028.1;C2orf50;SLC66A3
chr1	115654848	115654850	cg26877357_BC21	Adrenal	Hypo	0.153385	0.995604	68_TxEnh7	RN7SL420P;AL592436.1;VANGL1;CASQ2
chr3	126057177	126057179	cg13410154_BC21	Adrenal	Hypo	0.153107	1	32_Acet7	SLC41A3;AC117422.1;AC079848.1;ALDH1L1;ALDH1L1-AS1
chr18	424179	424181	cg23144444_BC11	Adrenal	Hypo	0.152994	1	46_EnhA5	COLEC12;AP000915.2
chr5	177545807	177545809	cg04989916_TC11	Adrenal	Hypo	0.152647	1	42_EnhA1	PDLIM7;AC145098.1;DOK3;DDX41;FAM193B;AC139795.3;TMED9
chr11	65280842	65280844	cg18422218_TC21	Adrenal	Hypo	0.152533	1	69_TxEnh8	SLC22A20P;AP000944.6;POLA2;AP000944.5;AP000944.7;CDC42EP2
chr10	103480669	103480671	cg25937598_BC21	Adrenal	Hypo	0.152385	1	32_Acet7	PDCD11;CALHM2;AL139339.2;AL139339.1;CALHM1;CALHM3;NEURL1-AS1;NEURL1
chr1	101261763	101261765	cg01129878_TC11	Adrenal	Hypo	0.152357	0.995604	51_EnhA10	AL109741.1;S1PR1;AL109741.2;PPIAP7
chr2	239927641	239927643	cg00248242_TC21	Adrenal	Hypo	0.152099	1	51_EnhA10	NDUFA10;MIR4786
chr19	56317353	56317355	cg24825863_TC21	Adrenal	Hypo	0.151913	1	23_ReprPC7	ZSCAN5A;EDDM13;AC006116.5;AC006116.7;Y_RNA;VN2R17P;AC006116.1;AC006116.3;AC006116.2;AC006116.6;AC006116.8
chr13	99416685	99416687	cg19060375_BC21	Adrenal	Hypo	0.151738	1	48_EnhA7	UBAC2;HMGB3P4;CCR12P;AL136961.1;TM9SF2
chr17	57391561	57391563	cg22729628_BC21	Adrenal	Hypo	0.151548	1	60_EnhA19	MSI2
chr3	114442058	114442060	cg04399108_TC21	Adrenal	Hypo	0.151491	0.997802	43_EnhA2	ZBTB20;ZBTB20-AS5
chr20	49633495	49633497	cg25366679_TC21	Adrenal	Hypo	0.151438	1	66_TxEnh5	B4GALT5
chr7	65938800	65938802	cg11138215_TC21	Adrenal	Hypo	0.151249	1	69_TxEnh8	VKORC1L1;GUSB
chr3	127608525	127608527	cg12678686_BC11	Adrenal	Hypo	0.150995	0.991209	82_TxEx3	AC084035.1;TPRA1;MIR6825;MIR7976;MCM2;AC023593.1;PODXL2
chr6	166634124	166634126	cg10426528_BC21	Adrenal	Hypo	0.150981	1	35_EnhWk2	RPS6KA2;RAMACL;AL023775.2
chr6	137739101	137739103	cg04619509_TC21	Adrenal	Hypo	0.150963	1	38_EnhWk5	AL356234.2;AL356234.3;AL356234.1;LINC02539;Y_RNA
chr1	209649582	209649584	cg07168232_BC21	Adrenal	Hypo	0.150947	1	42_EnhA1	CAMK1G;LAMB3;MIR4260;HSD11B1-AS1;G0S2;HSD11B1
chr12	51346966	51346968	cg04963575_TC21	Adrenal	Hypo	0.150884	1	33_Acet8	BIN2;CELA1;GALNT6;SLC4A8
chr7	67642364	67642366	cg11161917_BC21	Adrenal	Hypo	0.150772	1	9_HET2	MTATP6P21;MTCO3P41;AC005482.1
chr17	57672933	57672935	cg09315103_BC21	Adrenal	Hypo	0.150662	1	39_EnhWk6	MSI2;RNU7-134P
chr1	48681221	48681223	cg10450537_BC21	Adrenal	Hypo	0.150639	1	56_EnhA15	AGBL4;BEND5
chr17	17940270	17940272	cg22508829_TC21	Adrenal	Hypo	0.150462	1	34_EnhWk1	TOM1L2;DRC3;ATPAF2;BRI3P3
chr19	1827752	1827754	cg18677278_TC21	Adrenal	Hypo	0.150282	1	66_TxEnh5	ONECUT3;ATP8B3;REXO1;AC012615.2;MIR1909;AC012615.6;AC012615.3;KLF16;AC012615.4;AC012615.1;AC012615.5;ABHD17A
chr10	3750090	3750092	cg09455513_BC21	Adrenal	Hypo	0.150157	1	92_PromF2	AL450322.2;AL450322.1;KLF6
chr18	9663544	9663546	cg27296059_TC21	Adrenal	Hypo	0.150085	1	29_Acet4	PPP4R1;PPP4R1-AS1;RNU6-903P;LINC02856;KRT18P8;RAB31
chr8	625788	625790	cg07118485_BC21	Adrenal	Hypo	0.149719	0.993407	9_HET2	ERICH1
chr10	49488353	49488355	cg27345338_TC11	Adrenal	Hypo	0.149503	1	66_TxEnh5	AL138760.1;ERCC6
chr4	52904515	52904517	cg06566695_TC11	Adrenal	Hypo	0.149403	1	31_Acet6	LINC01618;RASL11B;SCFD2;AC023154.1
chr15	71334633	71334635	cg20586963_TC11	Adrenal	Hypo	0.149314	0.991209	31_Acet6	THSD4;AC064799.2;AC064799.1
chr16	78371955	78371957	cg06252160_BC21	Adrenal	Hypo	0.14918	1	59_EnhA18	WWOX;LSM3P5
chr2	216568141	216568143	cg04130838_TC21	Adrenal	Hypo	0.148901	0.997802	56_EnhA15	RPL37A;LINC01280;AC073321.1;PSMB3P2
chr12	49950764	49950766	cg00093087_BC11	Adrenal	Hypo	0.148534	1	22_ReprPC6	FAIM2;LINC02395;LINC02396;AQP2;AC025154.2;AC025154.1;AQP5;AQP6;RACGAP1
chr1	98382109	98382111	cg01110720_TC11	Adrenal	Hypo	0.148399	1	38_EnhWk5
chr8	29061557	29061559	cg02324835_TC22	Adrenal	Hypo	0.148389	0.997802	50_EnhA9	HMBOX1;RNA5SP260;AC108449.2;KIF13B;AC108449.3;AC108449.1
chr9	133542598	133542600	cg14397609_TC21	Adrenal	Hypo	0.148371	1	23_ReprPC7	MYMK;ADAMTSL2;FAM163B
chr10	131110849	131110851	cg06063541_BC21	Adrenal	Hypo	0.148028	1	9_HET2	TCERG1L;TCERG1L-AS1
chr4	140192482	140192484	cg07145401_TC21	Adrenal	Hypo	0.147773	1	20_ReprPC4	MAML3
chr2	239060937	239060939	cg04046945_BC11	Adrenal	Hypo	0.147559	1	66_TxEnh5	HDAC4;MIR4440;MIR4441
chr10	107027594	107027596	cg15544180_TC21	Adrenal	Hypo	0.147457	1	8_HET1	SORCS1
chr7	75596972	75596974	cg25865751_TC21	Adrenal	Hypo	0.147348	1	69_TxEnh8	HIP1;AC004491.1
chr19	18660516	18660518	cg03532815_BC11	Adrenal	Hypo	0.147237	1	32_Acet7	TMEM59L;RN7SL155P;KLHL26;CRTC1
chr10	921934	921936	cg16752367_TC21	Adrenal	Hypo	0.147207	0.995604	68_TxEnh7	LARP4B;AL359878.2;AL359878.1
chr11	8023621	8023623	cg15985746_BC11	Adrenal	Hypo	0.147061	1	25_ReprPC9	EIF3F;COX6CP5;CASC23;TUB;AC116456.1;TUB-AS1
chr1	1542789	1542791	cg11964810_TC21	Adrenal	Hypo	0.146824	1	82_TxEx3	ATAD3B;AL645728.2;ATAD3A;TMEM240;SSU72;AL645728.1;AL691432.3
chr11	4578909	4578911	cg27500206_BC21	Adrenal	Hypo	0.146779	0.949451	19_ReprPC3	OR52M1;C11orf40;OR52I2;OR52I1;TRIM68
chr2	108585474	108585476	cg21052616_BC21	Adrenal	Hypo	0.146723	0.997802	68_TxEnh7	LIMS1
chr10	44906603	44906605	cg14995191_TC21	Adrenal	Hypo	0.146533	1	23_ReprPC7	TMEM72-AS1;AL353801.2;TMEM72;AL353801.1
chr1	20608244	20608246	cg15168850_TC21	Adrenal	Hypo	0.146417	0.997802	29_Acet4	CDA;PINK1;MIR6084;PINK1-AS;DDOST
chr1	12588397	12588399	cg06062946_TC21	Adrenal	Hypo	0.146086	1	69_TxEnh8	DHRS3;RNU6ATAC18P;MIR6730;AC254633.1
chr8	103133356	103133358	cg06450952_BC21	Adrenal	Hypo	0.145769	1	47_EnhA6	MTND1P5;MTCO1P4;MTCO2P4;LINC01181;BAALC-AS2;BAALC;BAALC-AS1;MIR3151
chr5	173714757	173714759	cg15618908_TC21	Adrenal	Hypo	0.145555	0.997802	45_EnhA4	LINC01942;LINC01484;AC008674.1
chr20	41587695	41587697	cg25268760_BC21	Adrenal	Hypo	0.145269	1	84_znf1	CHD6;RPL12P11
chr1	86775626	86775628	cg01021951_BC11	Adrenal	Hypo	0.145264	1	32_Acet7	SH3GLB1;AL049597.1;AL355981.1
chr2	239967777	239967779	cg04397365_BC21	Adrenal	Hypo	0.144822	1	81_TxEx2	NDUFA10;MIR4786
chr5	3262762	3262764	cg07610991_TC21	Adrenal	Hypo	0.144822	1	8_HET1
chr5	35852183	35852185	cg27582180_TC21	Adrenal	Hypo	0.144746	1	50_EnhA9	SPEF2;AC137810.1;IL7R;AC112204.3;AC112204.1
chr11	117698964	117698966	cg16949916_TC11	Adrenal	Hypo	0.144396	1	22_ReprPC6	DSCAML1;AP001554.1
chr9	37518098	37518100	cg13623454_TC21	Adrenal	Hypo	0.144385	1	82_TxEx3	KCTD9P3;POLR1E;AL158156.1;AL513165.1;FBXO10;AL513165.2
chr4	102560900	102560902	cg00790535_TC21	Adrenal	Hypo	0.144218	1	63_TxEnh2	NFKB1
chr6	116460143	116460145	cg25488567_TC21	Adrenal	Hypo	0.144147	1	25_ReprPC9	DSE;Z84488.1;CBX3P9;KRT18P22;CALHM6-AS1;CALHM6;AL445224.1;TRAPPC3L
chr7	130369247	130369249	cg11704064_TC21	Adrenal	Hypo	0.14383	1	42_EnhA1	CPA4;CPA5;CPA1;CEP41
chr1	48779176	48779178	cg17076795_TC21	Adrenal	Hypo	0.143619	0.991209	22_ReprPC6	AGBL4;BEND5
chr7	1580800	1580802	cg10541484_TC21	Adrenal	Hypo	0.143426	1	23_ReprPC7	MAFK;TMEM184A;PSMG3;PSMG3-AS1;TFAMP1;AC074389.2
chr11	42707426	42707428	cg16248109_TC21	Adrenal	Hypo	0.14328	1	8_HET1
chr21	41883639	41883641	cg25897042_TC11	Adrenal	Hypo	0.143223	1	37_EnhWk4	PRDM15;AP001619.2;AP001619.1;AP001619.3;C2CD2
chr17	29142674	29142676	cg22381822_TC21	Adrenal	Hypo	0.143119	0.991209	68_TxEnh7	MYO18A;AC024619.3
chr15	39592770	39592772	cg20268379_BC21	Adrenal	Hypo	0.142945	0.997802	69_TxEnh8	THBS1;AC037198.1;AC037198.2;FSIP1
chr8	29061557	29061559	cg02324835_TC23	Adrenal	Hypo	0.142937	1	50_EnhA9	HMBOX1;RNA5SP260;AC108449.2;KIF13B;AC108449.3;AC108449.1
chr9	133340160	133340162	cg20398719_TC21	Adrenal	Hypo	0.142447	0.989011	67_TxEnh6	Y_RNA;LCN1P2;SURF6;MED22;AL772161.1;RPL7A;SNORD24;SNORD36B;SNORD36A;SNORD36C;SURF1;SURF2;SURF4;STKLD1
chr20	47331343	47331345	cg15149294_TC21	Adrenal	Hypo	0.142362	1	42_EnhA1	ZMYND8;AL031666.2;AL031666.3;AL031666.1
chr11	110185548	110185550	cg16878921_TC11	Adrenal	Hypo	0.14226	0.993407	45_EnhA4	RDX;ZC3H12C
chr20	43975643	43975645	cg03454863_TC21	Adrenal	Hypo	0.142241	1	45_EnhA4	TOX2;RN7SL443P
chr12	69497572	69497574	cg11534251_BC21	Adrenal	Hypo	0.142058	0.995604	68_TxEnh7	LINC02373;FRS2
chr7	75596972	75596974	cg25865751_TC22	Adrenal	Hypo	0.141795	1	69_TxEnh8	HIP1;AC004491.1
chr6	37630487	37630489	cg03097134_BC21	Adrenal	Hypo	0.14168	1	86_DNase1	MDGA1
chr15	75161286	75161288	cg20630747_TC21	Adrenal	Hypo	0.141575	1	48_EnhA7	PPCDC;AC113208.2;Metazoa_SRP;AC113208.1;RPL36AP45;C15orf39
chr16	52652696	52652698	cg04194260_TC21	Adrenal	Hypo	0.141488	1	5_Quies3	CASC16;AC026462.3;AC026462.2;AC026462.4;AC026462.1
chr17	81456622	81456624	cg12194745_TC21	Adrenal	Hypo	0.141427	1	35_EnhWk2	BAHCC1;MIR3186;AC110285.4;LINC01971
chr8	6487734	6487736	cg10451621_BC21	Adrenal	Hypo	0.141217	0.997802	45_EnhA4	MCPH1;AC016065.2;ANGPT2
chr11	66954307	66954309	cg16046376_TC21	Adrenal	Hypo	0.141101	1	71_TxWk2	PC;RNU7-23P;MIR3163;C11orf86
chr13	102222905	102222907	cg19088855_BC11	Adrenal	Hypo	0.14085	1	5_Quies3	FGF14;RPL39P29
chr18	76456254	76456256	cg23760879_BC11	Adrenal	Hypo	0.14057	0.995604	62_TxEnh1	ZNF516;AC018413.1;ZNF516-DT
chr9	34325813	34325815	cg10161434_TC21	Adrenal	Hypo	0.140262	0.993407	46_EnhA5	KIF24;RNU2-50P;SERPINH1P1;NUDT2;MYORG
chr2	50960985	50960987	cg22202944_BC21	Adrenal	Hypo	0.140103	0.997802	3_Quies1	NRXN1
chr4	179978211	179978213	cg07425624_BC11	Adrenal	Hypo	0.139852	0.991209	3_Quies1	AC108169.1
chr6	15525076	15525078	cg09204900_BC21	Adrenal	Hypo	0.139382	0.993407	66_TxEnh5	JARID2;5S_rRNA;DTNBP1;AL021978.1
chr12	47823920	47823922	cg07697828_BC21	Adrenal	Hypo	0.139231	1	49_EnhA8	SLC48A1;HDAC7;AC004466.1;AC004466.3;AC004466.2;LINC02354;VDR
chr2	23596558	23596560	cg02538462_BC11	Adrenal	Hypo	0.139169	1	42_EnhA1	KLHL29;AC011239.2
chr11	63845686	63845688	cg18432447_BC21	Adrenal	Hypo	0.139067	1	83_TxEx4	RN7SL596P;SPINDOC;ATP5MGP1;MARK2;RNU6-1306P
chr16	1247113	1247115	cg20963044_BC11	Adrenal	Hypo	0.139051	1	18_ReprPC2	CACNA1H;AC120498.6;TPSG1;AC120498.10;TPSB2;TPSAB1;TPSD1;AC120498.2;PRSS29P;AC120498.7;AC120498.5;TPSP2;AC120498.4
chr1	76939276	76939278	cg23803220_BC21	Adrenal	Hypo	0.138636	0.991209	43_EnhA2	ST6GALNAC5
chr20	49776619	49776621	cg14860676_TC21	Adrenal	Hypo	0.138464	0.993407	44_EnhA3	SNRPFP1;RNU6-919P;SLC9A8
chr8	20253476	20253478	cg05796178_TC22	Adrenal	Hypo	0.137899	1	66_TxEnh5	ATP6V1B2;RNU6-892P;LZTS1;LZTS1-AS1;RNA5SP257
chr21	43904044	43904046	cg25931437_BC11	Adrenal	Hypo	0.13781	0.989011	68_TxEnh7	MYL6P1;AGPAT3;RNU6-859P;AP001054.1
chr17	57667501	57667503	cg22733422_TC21	Adrenal	Hypo	0.137222	1	66_TxEnh5	MSI2;RN7SL449P;RNU7-134P
chr10	51080616	51080618	cg24609819_BC21	Adrenal	Hypo	0.137169	1	60_EnhA19	PRKG1;AL731537.1
chr17	36017378	36017380	cg24395672_TC21	Adrenal	Hypo	0.137121	0.984615	20_ReprPC4	CCL16;CCL14;AC244100.2;CCL15-CCL14;CCL15;AC244100.3;AC244100.4;CCL23;CCL18
chr16	72819614	72819616	cg20053399_TC21	Adrenal	Hypo	0.136755	1	43_EnhA2	AC004943.2;AC004943.3;ZFHX3;AC004943.1;RNU7-71P
chr8	30555437	30555439	cg12378879_BC21	Adrenal	Hypo	0.1367	1	68_TxEnh7	RBPMS;AC102945.2;GTF2E2;AC102945.1
chr1	1028835	1028837	cg00012795_BC11	Adrenal	Hypo	0.136673	1	5_Quies3	PERM1;AL645608.7;HES4;ISG15;AL645608.3;AL645608.1;AGRN;AL645608.5;AL390719.1;AL645608.8;RNF223
chr16	27727138	27727140	cg03039929_BC11	Adrenal	Hypo	0.136239	0.997802	66_TxEnh5	KATNIP;AC016597.1;AC016597.2;Y_RNA
chr17	50946137	50946139	cg13074555_BC11	Adrenal	Hypo	0.136108	1	91_PromF1	TOB1-AS1;AC005920.4;AC005920.1;AC005920.3;SPAG9
chr13	113932029	113932031	cg19225942_TC11	Adrenal	Hypo	0.135828	1	29_Acet4	LINC00454;BX072579.2;LINC00452;LINC00565;C13orf46;RASA3
chr17	57482479	57482481	cg24749053_BC21	Adrenal	Hypo	0.135599	0.997802	32_Acet7	MSI2;AC015883.1;AC007431.2;AC007431.3
chr5	33794889	33794891	cg07855238_BC21	Adrenal	Hypo	0.135593	1	43_EnhA2	ADAMTS12
chr8	29061557	29061559	cg02324835_TC24	Adrenal	Hypo	0.135574	0.997802	50_EnhA9	HMBOX1;RNA5SP260;AC108449.2;KIF13B;AC108449.3;AC108449.1
chr20	45969045	45969047	cg13733708_BC21	Adrenal	Hypo	0.135483	1	65_TxEnh4	AL162458.1;PCIF1;ZNF335;FTLP1;MMP9;SLC12A5-AS1
chr6	88563358	88563360	cg09802753_TC21	Adrenal	Hypo	0.135445	0.993407	28_Acet3	RNGTT
chr1	43671930	43671932	cg06890028_BC21	Adrenal	Hypo	0.13531	0.993407	65_TxEnh4	PTPRF;KDM4A;AL451062.2;KDM4A-AS1;ST3GAL3;ST3GAL3-AS1;U6
chr7	133561097	133561099	cg23414759_TC21	Adrenal	Hypo	0.135257	0.995604	74_Tx3	EXOC4
chr9	93326274	93326276	cg21367927_BC11	Adrenal	Hypo	0.135229	1	55_EnhA14	WNK2;C9orf129;RNU6-829P
chr1	51936282	51936284	cg11585605_TC21	Adrenal	Hypo	0.134836	1	66_TxEnh5	RAB3B;RNA5SP48;AL445685.2
chr5	140555610	140555612	cg01226231_BC21	Adrenal	Hypo	0.134423	1	63_TxEnh2	ANKHD1;ANKHD1-EIF4EBP3;AC011399.1;SRA1;EIF4EBP3;APBB3;AC116353.5;MIR6831;SLC35A4;AC116353.6;AC116353.1;HAUS1P1
chr7	155560922	155560924	cg00231810_BC11	Adrenal	Hypo	0.134094	0.997802	22_ReprPC6	CNPY1;AC009403.2;AC008060.2;AC009403.3
chr15	76665080	76665082	cg20649006_TC21	Adrenal	Hypo	0.133728	0.993407	79_Tx8	SCAPER
chr9	93152141	93152143	cg13940247_BC11	Adrenal	Hypo	0.133722	1	22_ReprPC6	CARD19;NINJ1;AL390760.1;WNK2
chr2	65027784	65027786	cg11143475_BC22	Adrenal	Hypo	0.133634	0.995604	51_EnhA10	LINC02245;SLC1A4;RNU6-548P;LINC02576;CEP68;RAB1A
chr11	119196139	119196141	cg24085502_BC21	Adrenal	Hypo	0.133582	0.997802	52_EnhA11	ABCG4;NLRX1;PDZD3;CCDC153;CBL
chr11	12527060	12527062	cg12780432_BC21	Adrenal	Hypo	0.133435	1	69_TxEnh8	PARVA;AC009806.1
chr3	151090600	151090602	cg19625351_TC21	Adrenal	Hypo	0.133268	1	38_EnhWk5	CLRN1-AS1;AC108726.1;MED12L
chr1	180199031	180199033	cg17603733_BC21	Adrenal	Hypo	0.132915	1	66_TxEnh5	QSOX1;LHX4
chr6	33320878	33320880	cg04399147_BC21	Adrenal	Hypo	0.132903	1	83_TxEx4	VPS52;RPS18;B3GALT4;WDR46;MIR6873;PFDN6;MIR6834;RGL2;TAPBP;ZBTB22;DAXX;SMIM40;MYL8P;LYPLA2P1
chr8	37327050	37327052	cg11202634_BC21	Adrenal	Hypo	0.132788	0.997802	89_BivProm3	AC091182.1
chr5	33846121	33846123	cg07855562_BC11	Adrenal	Hypo	0.132752	0.995604	30_Acet5	ADAMTS12;RNU6-923P
chr5	142367276	142367278	cg26357670_TC21	Adrenal	Hypo	0.132551	0.997802	27_Acet2	SPRY4;AC091825.2;AC091825.1;SPRY4-AS1
chr12	124375136	124375138	cg03821418_TC21	Adrenal	Hypo	0.132504	1	65_TxEnh4	NCOR2;MIR6880;AC073916.1
chr19	2162766	2162768	cg02092181_BC21	Adrenal	Hypo	0.132284	0.997802	32_Acet7	AP3D1;DOT1L;AC004490.1
chr14	72525328	72525330	cg09320888_TC23	Adrenal	Hypo	0.132176	1	29_Acet4	RGS6;AC004828.2;MIR7843;AC004828.1
chr3	12959755	12959757	cg02311364_BC21	Adrenal	Hypo	0.132029	1	63_TxEnh2	IQSEC1
chr14	59134449	59134451	cg19556301_TC11	Adrenal	Hypo	0.131825	1	22_ReprPC6	LINC01500;AKR1B1P5;PPIAP5
chr16	20870084	20870086	cg26999041_BC21	Adrenal	Hypo	0.131419	1	68_TxEnh7	ERI2;REXO5;AC004381.2;DCUN1D3;LYRM1
chr6	31759958	31759960	cg09368765_TC21	Adrenal	Hypo	0.13111	0.995604	82_TxEx3	AL662899.1;LY6G6F;LY6G6F-LY6G6D;LY6G6E;LY6G6D;MPIG6B;LY6G6C;DDAH2;CLIC1;MSH5;MSH5-SAPCD1;RNU6-850P;SAPCD1;SAPCD1-AS1;VWA7;VARS1;Y_RNA;LSM2;HSPA1L
chr2	226996027	226996029	cg04227100_BC11	Adrenal	Hypo	0.131104	1	69_TxEnh8	RHBDD1;AC073149.1;COL4A4
chr12	72729215	72729217	cg03229528_TC21	Adrenal	Hypo	0.13108	1	3_Quies1	AC133480.1
chr12	68980966	68980968	cg17772138_TC21	Adrenal	Hypo	0.13103	0.991209	53_EnhA12	CPM;PRELID2P1
chr1	193701032	193701034	cg20008885_TC21	Adrenal	Hypo	0.130921	0.993407	46_EnhA5	AL136456.1;AL357793.1;AL357793.2
chr21	25954610	25954612	cg25731011_BC11	Adrenal	Hypo	0.130901	0.997802	65_TxEnh4	APP;AP001442.1;RNU6-123P
chr1	159601079	159601081	cg01502732_BC11	Adrenal	Hypo	0.130823	1	28_Acet3	AL606752.1;OR10AE1P;APCS;OR10J6P;AL445528.2
chr12	11496439	11496441	cg22340811_BC21	Adrenal	Hypo	0.130822	0.971429	27_Acet2	PRB2;AC078950.1;HIGD1AP8;AC007450.4;AC007450.3;DDX55P1;AC007450.2;AC007450.1
chr15	66073272	66073274	cg25460142_BO11	Adrenal	Hypo	0.130761	0.995604	23_ReprPC7	MEGF11;MIR4311
chr6	32012265	32012267	cg12743359_BC21	Adrenal	Hypo	0.130723	1	5_Quies3	SKIV2L;DXO;STK19;C4A;C4A-AS1;CYP21A1P;TNXA;STK19B;C4B;C4B-AS1;CYP21A2;TNXB
chr2	1939169	1939171	cg22511877_TC11	Adrenal	Hypo	0.13025	0.993407	9_HET2	MYT1L
chr11	74393694	74393696	cg09369859_TC22	Adrenal	Hypo	0.130213	0.995604	73_Tx2	PGM2L1;HNRNPA1P40;AP001372.1;AP001085.1;MIR548AL
chr9	129816960	129816962	cg02894827_TC11	Adrenal	Hypo	0.129986	0.98022	81_TxEx2	UBE2V1P4;TOR1B;TOR1A;C9orf78;USP20
chr8	30137064	30137066	cg18672880_TC21	Adrenal	Hypo	0.129928	1	51_EnhA10	LEPROTL1;RPS15AP24;MBOAT4;AC026979.2;DCTN6;AC026979.1
chr18	44950927	44950929	cg25162588_TC21	Adrenal	Hypo	0.129918	1	76_Tx5	SETBP1;MIR4319;AC105074.1
chr11	45284845	45284847	cg11606575_BC21	Adrenal	Hypo	0.129876	1	18_ReprPC2	PRDM11;AC103681.2;SYT13;AC103681.1
chr17	7235907	7235909	cg10691912_BC21	Adrenal	Hypo	0.129851	0.995604	83_TxEx4	DLG4;AC120057.4;ACADVL;MIR324;DVL2;PHF23;GABARAP;AC120057.2;AC120057.3;CTDNEP1;AC003688.1;ELP5;CLDN7;Y_RNA;SLC2A4;AC003688.2
chr20	1820836	1820838	cg08800144_TC21	Adrenal	Hypo	0.129848	0.991209	32_Acet7	AL109809.4;AL109809.1
chr9	89814921	89814923	cg02031618_TC21	Adrenal	Hypo	0.129745	1	51_EnhA10	BX470209.2;BX470209.1;AL161629.1
chr14	97380765	97380767	cg01821575_TC21	Adrenal	Hypo	0.129649	0.997802	48_EnhA7	LINC02325
chr20	50194079	50194081	cg14196998_TC21	Adrenal	Hypo	0.129409	0.993407	83_TxEx4	PEDS1-UBE2V1;PEDS1;LINC01275;AL161937.1;LINC01273;CEBPB-AS1;CEBPB
chr2	74551354	74551356	cg26510500_BC21	Adrenal	Hypo	0.129322	1	74_Tx3	LBX2;AC005041.3;LBX2-AS1;PCGF1;TLX2;DQX1;AUP1;HTRA2;LOXL3;DOK1;M1AP
chr6	32077181	32077183	cg02133510_BC21	Adrenal	Hypo	0.129268	1	29_Acet4	C4B;C4B-AS1;CYP21A2;TNXB;RNA5SP206;AL662884.2;AL662884.5;ATF6B
chr17	78537392	78537394	cg22792552_BC21	Adrenal	Hypo	0.128907	1	53_EnhA12	DNAH17;DNAH17-AS1;AC016182.1;RN7SL454P
chr12	109234222	109234224	cg10212672_BC21	Adrenal	Hypo	0.128876	0.991209	66_TxEnh5	ACACB;FOXN4
chr13	85094053	85094055	cg03129049_TC21	Adrenal	Hypo	0.128866	1	53_EnhA12	AL356313.1;LINC00375
chr12	128079652	128079654	cg18320432_BC21	Adrenal	Hypo	0.128805	1	36_EnhWk3	AC140121.1;LINC02369;LINC02368
chr14	72525328	72525330	cg09320888_TC21	Adrenal	Hypo	0.128791	1	29_Acet4	RGS6;AC004828.2;MIR7843;AC004828.1
chr11	68043797	68043799	cg20865778_TC11	Adrenal	Hypo	0.128672	1	66_TxEnh5	UNC93B1;ALDH3B1;AC004923.4;NDUFS8;MIR7113;MIR4691;TCIRG1;MIR6753;AP002807.1;CHKA
chr14	95587708	95587710	cg19901588_TC11	Adrenal	Hypo	0.12864	0.997802	20_ReprPC4	GLRX5;LINC02318;AL133467.2
chr18	55510284	55510286	cg23584300_TC21	Adrenal	Hypo	0.128308	0.997802	44_EnhA3	TCF4;TCF4-AS1;MIR4529;TCF4-AS2
chr12	27667735	27667737	cg20890687_BC11	Adrenal	Hypo	0.128159	1	65_TxEnh4	PPFIBP1;AC009509.1;REP15;AC009509.4;HMGB1P49;AC009509.2;MRPS35
chr6	126010202	126010204	cg10063515_BC11	Adrenal	Hypo	0.128077	0.991209	77_Tx6	HINT3;RNA5SP216;TRMT11
chr4	108001322	108001324	cg01795333_TC21	Adrenal	Hypo	0.127826	0.997802	73_Tx2	CYP2U1-AS1;CYP2U1;HADH;LEF1
chr3	37453983	37453985	cg04754836_BC21	Adrenal	Hypo	0.127653	1	90_BivProm4	C3orf35;ITGA9
chr9	127507100	127507102	cg14275504_TC11	Adrenal	Hypo	0.127603	0.997802	66_TxEnh5	LRSAM1;Y_RNA;NIBAN2
chr12	52544222	52544224	cg17624429_TC21	Adrenal	Hypo	0.126566	1	23_ReprPC7	KRT5;KRT71;KRT74;KRT72
chr10	98434472	98434474	cg06093253_TC21	Adrenal	Hypo	0.12655	1	65_TxEnh4	PYROXD2;MIR1287;HPS1;MIR4685;AL139243.1;HPSE2
chr2	37189739	37189741	cg05538887_BC21	Adrenal	Hypo	0.126511	0.993407	60_EnhA19	EIF2AK2;ARL14EPP1;SULT6B1;RPL31P16;CEBPZOS;CEBPZ;AC007390.1;NDUFAF7
chr13	36829414	36829416	cg17620425_TC21	Adrenal	Hypo	0.126434	1	77_Tx6	ARL2BPP3;NDE1P2;RFXAP;SMAD9;SMAD9-IT1
chr7	101020157	101020159	cg11472886_TC11	Adrenal	Hypo	0.126248	0.978022	23_ReprPC7	MUC12;MUC12-AS1;MUC17;RN7SKP54
chr11	2447628	2447630	cg15930056_BC21	Adrenal	Hypo	0.126171	1	49_EnhA8	TSSC4;AC124057.1;TRPM5;KCNQ1
chr3	48140603	48140605	cg04859913_BC21	Adrenal	Hypo	0.126087	0.997802	91_PromF1	RN7SL664P;AC124916.1;CDC25A;SNRPFP4;RNU7-128P;NDUFB1P1
chr7	2651437	2651439	cg26053068_BC21	Adrenal	Hypo	0.125958	1	66_TxEnh5	IQCE;TTYH3;AMZ1
chr16	17417064	17417066	cg11399136_BC21	Adrenal	Hypo	0.125899	1	50_EnhA9	XYLT1;AC009152.6;AC009152.1;AC009152.3
chr10	103102730	103102732	cg09830022_BC21	Adrenal	Hypo	0.125754	1	79_Tx8	CNNM2;NT5C2;RPS15AP29
chr10	33412700	33412702	cg11297897_TC21	Adrenal	Hypo	0.125722	0.995604	32_Acet7	AL353600.2
chrX	71128622	71128624	cg21450164_BC21	Adrenal	Hypo	0.125652	0.982418	69_TxEnh8	FOXO4;CXorf65;AL590764.2;IL2RG;MED12;NLGN3
chr3	19025486	19025488	cg04623551_BC21	Adrenal	Hypo	0.125629	0.993407	4_Quies2
chr15	81356387	81356389	cg24685751_TC21	Adrenal	Hypo	0.125565	1	22_ReprPC6	IL16;AC103858.1;STARD5;AC103858.3;TMC3-AS1;TMC3;AC103858.2;KF456110.1;AC109809.1
chr20	50706359	50706361	cg24272452_TC21	Adrenal	Hypo	0.125462	1	20_ReprPC4	RIPOR3;RIPOR3-AS1;PARD6B
chr12	30852053	30852055	cg08836319_TC21	Adrenal	Hypo	0.12541	1	51_EnhA10	LINC00941;AC010198.2;PPIAP44
chr16	4836604	4836606	cg21056681_TC11	Adrenal	Hypo	0.1254	1	80_TxEx1	SEPTIN12;AC020663.4;SMIM22;AC020663.2;ROGDI;GLYR1;AC020663.3;UBN1;PPL
chr8	131856806	131856808	cg13139438_TC11	Adrenal	Hypo	0.125236	0.989011	32_Acet7	EFR3A
chr2	46197712	46197714	cg07714085_TC21	Adrenal	Hypo	0.125151	1	33_Acet8	PRKCE;AC017006.1
chr5	109657197	109657199	cg08370183_TC21	Adrenal	Hypo	0.124989	1	44_EnhA3	MAN2A1-DT;MAN2A1;RN7SKP230
chr3	43796453	43796455	cg15744898_BC21	Adrenal	Hypo	0.124555	1	53_EnhA12	AC006055.1
chr2	233307500	233307502	cg08110610_TC21	Adrenal	Hypo	0.124256	0.997802	23_ReprPC7	ATG16L1;SCARNA5;SCARNA6;SAG;AC013726.1;DGKD
chr2	54595614	54595616	cg02833753_TC11	Adrenal	Hypo	0.123601	1	64_TxEnh3	SPTBN1;AC092839.1
chr13	114007588	114007590	cg19227979_BC21	Adrenal	Hypo	0.123576	1	66_TxEnh5	C13orf46;RASA3
chr3	43872084	43872086	cg23193420_TC21	Adrenal	Hypo	0.123569	1	32_Acet7
chr6	170253631	170253633	cg13588517_BC21	Adrenal	Hypo	0.123471	1	23_ReprPC7	AL109910.1;AL109910.2;LINC01624;DLL1;FAM120B;AL078605.1
chr1	109521005	109521007	cg01183649_BC11	Adrenal	Hypo	0.123039	0.995604	21_ReprPC5	SYPL2;ATXN7L2;CYB561D1;AMIGO1;GPR61;AL355310.3;GNAI3
chr9	128058289	128058291	cg24464164_BC11	Adrenal	Hypo	0.122993	0.997802	60_EnhA19	AL360268.2;NAIF1;SLC25A25;AL360268.1
chr6	44189550	44189552	cg09522745_TC21	Adrenal	Hypo	0.122701	1	27_Acet2	TMEM63B;CAPN11;RN7SL811P;MYMX;SLC29A1
chr7	38804925	38804927	cg13298405_TC11	Adrenal	Hypo	0.122516	0.995604	70_TxWk1	VPS41
chr22	29723722	29723724	cg24170784_TC21	Adrenal	Hypo	0.122321	1	21_ReprPC5	NF2;AC004882.1;AC004882.2;CABP7;ZMAT5;Y_RNA;AC004882.3;UQCR10
chr16	9382125	9382127	cg21111267_BC21	Adrenal	Hypo	0.122245	1	9_HET2	LINC02177;AC012178.1
chr13	40274711	40274713	cg18649407_BC21	Adrenal	Hypo	0.121936	1	47_EnhA6	LINC00598;RPL17P51;RNY3P9
chr8	106846036	106846038	cg12962281_BC11	Adrenal	Hypo	0.121503	1	57_EnhA16
chr9	101586982	101586984	cg26581287_TC21	Adrenal	Hypo	0.121322	0.995604	52_EnhA11	RNF20;GRIN3A;PPP3R2
chr1	243213661	243213663	cg02015123_BC21	Adrenal	Hypo	0.121272	0.997802	62_TxEnh1	CEP170;AL606534.2;SDCCAG8
chr14	102622586	102622588	cg16139785_BC21	Adrenal	Hypo	0.121217	0.997802	63_TxEnh2	RN7SL546P;RCOR1;RPL23AP11
chr13	31001366	31001368	cg18580189_BC11	Adrenal	Hypo	0.12098	0.995604	23_ReprPC7	TEX26;AL353680.1;LINC01066;AL158065.1
chr1	30907235	30907237	cg00517476_BC11	Adrenal	Hypo	0.120735	0.975824	90_BivProm4	AL445235.1;SDC3;RN7SL371P;PUM1
chr12	104293813	104293815	cg17388172_BC21	Adrenal	Hypo	0.120642	1	75_Tx4	TXNRD1;AC089983.1;RPL18AP3;EID3
chr9	121825413	121825415	cg06787544_TC21	Adrenal	Hypo	0.120587	0.991209	29_Acet4	DAB2IP;AL596244.1;TTLL11
chr14	101986135	101986137	cg18905039_TC21	Adrenal	Hypo	0.120503	1	80_TxEx1	AL118558.3;AL118558.4;DYNC1H1;AL118558.2
chr1	16116378	16116380	cg00295731_BC11	Adrenal	Hypo	0.120501	0.997802	59_EnhA18	FAM131C;EPHA2;AL451042.2;AL451042.1
chr2	233307500	233307502	cg08110610_TC22	Adrenal	Hypo	0.120487	1	23_ReprPC7	ATG16L1;SCARNA5;SCARNA6;SAG;AC013726.1;DGKD
chr10	133145618	133145620	cg23623824_BC21	Adrenal	Hypo	0.120352	0.984615	19_ReprPC3	ADGRA1;RPL5P28;KNDC1
chr19	44989050	44989052	cg24596888_BC11	Adrenal	Hypo	0.120169	0.991209	82_TxEx3	APOC4;APOC4-APOC2;APOC2;AC011481.1;CLPTM1;RELB;CLASRP
chr1	15946160	15946162	cg23234799_TC21	Adrenal	Hypo	0.120144	0.978022	81_TxEx2	SPEN;AL034555.1;ZBTB17;AL355994.4;AL355994.1;AL355994.5;TBC1D3P6
chr12	124770338	124770340	cg18284520_BC11	Adrenal	Hypo	0.119784	1	29_Acet4	AC073593.1;SCARB1;AC073593.2
chr16	84562444	84562446	cg21850786_TC21	Adrenal	Hypo	0.119583	0.993407	79_Tx8	MEAK7;COTL1;AC092145.1
chr10	57847331	57847333	cg15088463_BC21	Adrenal	Hypo	0.119477	1	33_Acet8
chr9	88160910	88160912	cg13882639_BC11	Adrenal	Hypo	0.119471	0.938462	27_Acet2	SPATA31C2;AL353726.1;AL353726.2;AL451142.1;AL451142.2
chr7	137817093	137817095	cg26703587_BC21	Adrenal	Hypo	0.11941	1	31_Acet6	DGKI
chr1	10963698	10963700	cg05352668_BC21	Adrenal	Hypo	0.11924	1	20_ReprPC4	C1orf127;CFL1P6;TARDBP;AL109811.3
chr6	157075700	157075702	cg26622683_BC21	Adrenal	Hypo	0.119131	0.993407	68_TxEnh7	ARID1B;AL049820.1
chr1	2932298	2932300	cg00878533_BC21	Adrenal	Hypo	0.118989	1	9_HET2	AL589702.1
chr3	110429916	110429918	cg05342111_TC11	Adrenal	Hypo	0.118944	0.975824	30_Acet5
chr6	130437003	130437005	cg02769951_BC21	Adrenal	Hypo	0.118922	1	74_Tx3	TMEM200A
chr3	14440041	14440043	cg24283093_TC21	Adrenal	Hypo	0.118524	1	68_TxEnh7	RNA5SP124;SLC6A6;GRIP2
chr7	2001148	2001150	cg00437166_BC11	Adrenal	Hypo	0.11847	1	66_TxEnh5	MAD1L1;AC069288.1
chr18	63143431	63143433	cg01863731_TC21	Adrenal	Hypo	0.118426	0.997802	35_EnhWk2	BCL2;AC022726.1
chr9	114472780	114472782	cg14144177_TC21	Adrenal	Hypo	0.118211	1	53_EnhA12	WHRN;AL138895.2
chr16	56419517	56419519	cg21538917_TC21	Adrenal	Hypo	0.118209	0.995604	62_TxEnh1	AMFR;AC092140.1;NUDT21;OGFOD1;AC092140.2;BBS2
chr16	79972367	79972369	cg21793402_TC21	Adrenal	Hypo	0.118205	0.997802	53_EnhA12
chr17	45307886	45307888	cg10114760_TC21	Adrenal	Hypo	0.118156	1	92_PromF2	MAP3K14-AS1;SPATA32;MAP3K14;RNA5SP443
chr5	95823718	95823720	cg16677191_TC21	Adrenal	Hypo	0.118094	0.995604	92_PromF2	RHOBTB3;GLRX;GGCTP1;AC008592.3;LINC01554;AC008592.4;AC008592.1
chr1	3907139	3907141	cg13560072_TC11	Adrenal	Hypo	0.118057	1	23_ReprPC7	CEP104;DFFB;C1orf174;LINC01134;LINC01346;LINC01345
chr11	44912489	44912491	cg08932495_TC21	Adrenal	Hypo	0.117948	0.995604	58_EnhA17	TSPAN18;TP53I11
chr5	170496001	170496003	cg08866309_BC11	Adrenal	Hypo	0.117944	1	23_ReprPC7	KCNIP1;AC008619.1
chr17	44863495	44863497	cg22592497_TC21	Adrenal	Hypo	0.117782	0.991209	81_TxEx2	GJC1;HIGD1B;EFTUD2;RN7SL405P;CCDC103;FAM187A;GFAP
chr7	134121047	134121049	cg11739122_TC11	Adrenal	Hypo	0.117761	0.997802	52_EnhA11	LRGUK
chr4	1013868	1013870	cg04145890_TC21	Adrenal	Hypo	0.117597	1	35_EnhWk2	DGKQ;SLC26A1;IDUA;FGFRL1;AC019103.1;RNF212
chr19	18660315	18660317	cg05295841_BC11	Adrenal	Hypo	0.117499	1	42_EnhA1	TMEM59L;RN7SL155P;KLHL26;CRTC1
chr12	108612446	108612448	cg03600432_TC21	Adrenal	Hypo	0.117484	0.993407	32_Acet7	ISCU;TMEM119;SELPLG;AC007569.1;MIR4496;CORO1C
chr16	2956342	2956344	cg07297410_TC11	Adrenal	Hypo	0.117466	1	89_BivProm3	FLYWCH1;RPL23AP86;AC004034.1;KREMEN2;PKMYT1;PAQR4;AC004233.3;LINC00514;AC004233.1;AC004233.4;AC004233.2
chr22	29965009	29965011	cg26207078_TC21	Adrenal	Hypo	0.117439	1	72_Tx1	MTMR3;AC003681.1;MIR6818;HORMAD2-AS1
chr6	31792984	31792986	cg02980249_TC21	Adrenal	Hypo	0.117304	1	69_TxEnh8	MSH5;MSH5-SAPCD1;RNU6-850P;SAPCD1;SAPCD1-AS1;VWA7;VARS1;Y_RNA;LSM2;HSPA1L;HSPA1A;HSPA1B;AL671762.1;SNHG32;SNORD48;SNORD52
chr7	76347955	76347957	cg15000124_BC21	Adrenal	Hypo	0.11711	0.995604	64_TxEnh3	HSPB1;YWHAG;PPIAP81;SSC4D;ZP3
chr3	20842648	20842650	cg04635685_TC21	Adrenal	Hypo	0.117081	0.993407	37_EnhWk4	SGO1-AS1
chr2	26640359	26640361	cg02579675_BC21	Adrenal	Hypo	0.116995	1	91_PromF1	CIB4;AC015977.1;RPL37P11
chr2	171375195	171375197	cg15039510_BC11	Adrenal	Hypo	0.116926	1	84_znf1	METTL8;RPS26P20
chr19	18915435	18915437	cg22437927_TC21	Adrenal	Hypo	0.116845	1	65_TxEnh4	UPF1;GDF1;CERS1;AC005197.1;COPE;AC002985.1;DDX49;HOMER3;HOMER3-AS1;RN7SL70P
chr6	42304309	42304311	cg05400196_BC21	Adrenal	Hypo	0.116806	0.993407	32_Acet7	TRERF1
chr3	53551579	53551581	cg04938934_TC21	Adrenal	Hypo	0.11671	0.989011	40_EnhWk7	CACNA1D;SNORD63
chr3	12964413	12964415	cg13071069_TC21	Adrenal	Hypo	0.116709	1	68_TxEnh7	IQSEC1
chr12	123050018	123050020	cg18251860_BC11	Adrenal	Hypo	0.11656	1	43_EnhA2	PITPNM2;MIR4304;PITPNM2-AS1;AC026362.2
chr2	233307500	233307502	cg08110610_TC23	Adrenal	Hypo	0.116523	1	23_ReprPC7	ATG16L1;SCARNA5;SCARNA6;SAG;AC013726.1;DGKD
chr2	231334728	231334730	cg04267506_TC21	Adrenal	Hypo	0.116505	0.973626	71_TxWk2	ARMC9;MIR4777
chr3	14561332	14561334	cg19001290_TC21	Adrenal	Hypo	0.116477	1	53_EnhA12	GRIP2;RNU6-905P;RHBDF1P1;AC090952.2
chr20	10853707	10853709	cg24970332_BC21	Adrenal	Hypo	0.116422	0.997802	36_EnhWk3	AL050403.2;AL050403.1;FAT1P1
chr9	35561437	35561439	cg14001518_BC21	Adrenal	Hypo	0.116322	1	66_TxEnh5	RUSC2;FAM166B;RPS29P17;AL357874.3;TESK1;MIR4667;CD72
chr2	65027784	65027786	cg11143475_BC21	Adrenal	Hypo	0.116145	0.997802	51_EnhA10	LINC02245;SLC1A4;RNU6-548P;LINC02576;CEP68;RAB1A
chr3	58487006	58487008	cg16171858_BC21	Adrenal	Hypo	0.116054	1	32_Acet7	AC116036.2;KCTD6;ACOX2;AC116036.1
chr15	84977085	84977087	cg01156844_TC21	Adrenal	Hypo	0.115897	1	25_ReprPC9	SLC28A1;RNU6-339P;RNU6-796P;AC087468.1;PDE8A
chr11	78200378	78200380	cg13823397_BC21	Adrenal	Hypo	0.115877	1	82_TxEx3	KCTD21-AS1;KCTD21;USP35;GAB2;AP002985.1
chr8	128048801	128048803	cg26180383_BC21	Adrenal	Hypo	0.115792	0.997802	49_EnhA8	PVT1;RNVU1-32;MIR1206;AC103705.1;RNU4-25P;MIR1207
chr22	42202784	42202786	cg26393777_TC21	Adrenal	Hypo	0.115675	0.993407	64_TxEnh3	CYP2D8P;TCF20
chr5	107487147	107487149	cg07019857_TC21	Adrenal	Hypo	0.115658	1	91_PromF1	EFNA5
chr7	100373155	100373157	cg03066323_BC21	Adrenal	Hypo	0.115548	1	51_EnhA10	PMS2P1;Y_RNA;STAG3L5P;STAG3L5P-PVRIG2P-PILRB;PILRB;PVRIG2P;MIR6840;PILRA;AC005071.1;ZCWPW1
chr13	22063490	22063492	cg18483441_TC21	Adrenal	Hypo	0.115539	0.997802	39_EnhWk6	LINC00540;NME1P1;MTND3P1
chr6	32658503	32658505	cg09379711_TC11	Adrenal	Hypo	0.115352	1	48_EnhA7	HLA-DQA1;HLA-DQB1;HLA-DQB1-AS1;MTCO3P1
chr6	32040208	32040210	cg12274082_TC21	Adrenal	Hypo	0.114636	1	22_ReprPC6	C4A;C4A-AS1;CYP21A1P;TNXA;STK19B;C4B;C4B-AS1;CYP21A2;TNXB;RNA5SP206
chr3	117548402	117548404	cg13828788_BC11	Adrenal	Hypo	0.114629	0.989011	45_EnhA4	RNU6-1200P
chr2	136244336	136244338	cg03560408_BC11	Adrenal	Hypo	0.114555	0.991209	36_EnhWk3	HNRNPKP2;AC112255.1
chr7	157720512	157720514	cg09608412_BC12	Adrenal	Hypo	0.114524	1	9_HET2	PTPRN2;AC006003.1
chr18	9775493	9775495	cg23233433_BC21	Adrenal	Hypo	0.114451	1	35_EnhWk2	RAB31;AP000902.1;ZNF415P1
chr16	57058686	57058688	cg16213529_TC21	Adrenal	Hypo	0.11439	1	66_TxEnh5	NLRC5;AC023825.1;AC023825.2;AC009090.2;CPNE2
chr4	85659191	85659193	cg21683914_BC21	Adrenal	Hypo	0.114373	0.993407	51_EnhA10	ARHGAP24
chr16	65200686	65200688	cg01483723_TC21	Adrenal	Hypo	0.114314	1	34_EnhWk1	LINC02126;AC009055.2;AC009055.1
chr5	172879031	172879033	cg08896536_TC21	Adrenal	Hypo	0.114221	0.986813	42_EnhA1	ERGIC1
chr11	10604462	10604464	cg06188045_TC21	Adrenal	Hypo	0.114033	0.991209	42_EnhA1	IRAG1-AS1;LYVE1;IRAG1
chr19	3849611	3849613	cg01316116_TC21	Adrenal	Hypo	0.113736	1	21_ReprPC5	MATK;ZFR2;FTLP5;ATCAY
chr7	139726230	139726232	cg10271819_TC21	Adrenal	Hypo	0.113645	1	50_EnhA9	HIPK2
chr5	102868029	102868031	cg13893448_TC21	Adrenal	Hypo	0.113447	0.997802	90_BivProm4	PAM
chr18	57368765	57368767	cg06830348_BC22	Adrenal	Hypo	0.113421	0.997802	22_ReprPC6	ST8SIA3
chr16	66382647	66382649	cg06121900_TC21	Adrenal	Hypo	0.113011	0.991209	32_Acet7	AC012325.1;CDH5;LINC00920;BEAN1
chr6	30263861	30263863	cg04884612_TC21	Adrenal	Hypo	0.112738	0.986813	45_EnhA4	HCG17;TRIM26BP;HLA-L;AL662795.2;HCG18
chr20	22801544	22801546	cg25071042_BC11	Adrenal	Hypo	0.112725	0.984615	36_EnhWk3
chr17	39977069	39977071	cg21790570_TC21	Adrenal	Hypo	0.112554	1	21_ReprPC5	ORMDL3;AC090844.2;LRRC3C;GSDMA;PSMD3;AC090844.3;CSF3;MED24;MIR6884
chr16	5920676	5920678	cg21071843_BC21	Adrenal	Hypo	0.11241	1	8_HET1	RBFOX1
chr20	4894170	4894172	cg24923469_TC11	Adrenal	Hypo	0.112403	0.991209	66_TxEnh5	SLC23A2;AL389886.1
chr1	27552072	27552074	cg18656090_TC21	Adrenal	Hypo	0.112325	1	70_TxWk1	BX293535.1;AHDC1
chr11	68043437	68043439	cg24496349_TC11	Adrenal	Hypo	0.112226	1	69_TxEnh8	UNC93B1;ALDH3B1;AC004923.4;NDUFS8;MIR7113;MIR4691;TCIRG1;MIR6753;AP002807.1;CHKA
chr3	16741557	16741559	cg09509293_TC21	Adrenal	Hypo	0.112158	0.993407	46_EnhA5	AC091493.1;CDYLP1
chr1	167517740	167517742	cg14278300_BC21	Adrenal	Hypo	0.112153	1	49_EnhA8	CD247;AKR1D1P1;CREG1
chr14	71749723	71749725	cg19668838_TC21	Adrenal	Hypo	0.112128	1	29_Acet4	SIPA1L1;AC004900.1
chr1	167518057	167518059	cg09032544_TC11	Adrenal	Hypo	0.111975	0.995604	49_EnhA8	CD247;AKR1D1P1;CREG1
chr2	64405501	64405503	cg14209730_TC21	Adrenal	Hypo	0.111678	0.991209	43_EnhA2	LGALSL-DT;AC008074.1;LGALSL
chr4	3529522	3529524	cg06151957_TC21	Adrenal	Hypo	0.111659	1	65_TxEnh4	DOK7;LRPAP1;AL590235.1;LINC00955
chr1	227913027	227913029	cg16502472_TC11	Adrenal	Hypo	0.111635	0.997802	60_EnhA19	WNT9A;MIR5008
chr11	587925	587927	cg02304370_TC21	Adrenal	Hypo	0.111596	0.993407	83_TxEx4	LRRC56;LMNTD2;LMNTD2-AS1;RASSF7;MIR210HG;MIR210;PHRF1;IRF7;CDHR5;SCT;DRD4
chr15	74807415	74807417	cg25783396_BC11	Adrenal	Hypo	0.111488	0.991209	39_EnhWk6	CSK;MIR4513;LMAN1L;AC091230.1;CPLX3;ULK3;MIR6882;SCAMP2
chr3	129603003	129603005	cg05490233_BC21	Adrenal	Hypo	0.111295	1	42_EnhA1	PLXND1;RN7SL752P;AC023162.1;TMCC1
chr7	28570198	28570200	cg10817909_BC11	Adrenal	Hypo	0.111277	0.997802	40_EnhWk7	CREB5;AC005105.1
chr12	120629079	120629081	cg18207244_BC11	Adrenal	Hypo	0.111179	1	23_ReprPC7	POP5;RPL11P5;AC125616.1;CABP1
chr11	72970936	72970938	cg08588453_BC21	Adrenal	Hypo	0.111001	1	50_EnhA9	FCHSD2;AP002381.1
chr20	43975551	43975553	cg25291853_BC21	Adrenal	Hypo	0.110672	1	45_EnhA4	TOX2;RN7SL443P
chr12	49950842	49950844	cg07047653_TC21	Adrenal	Hypo	0.110227	1	21_ReprPC5	FAIM2;LINC02395;LINC02396;AQP2;AC025154.2;AC025154.1;AQP5;AQP6;RACGAP1
chr1	207241760	207241762	cg20139844_TC21	Adrenal	Hypo	0.109793	0.986813	32_Acet7	C4BPAP2;AL596218.1
chr6	15823755	15823757	cg09207719_TC21	Adrenal	Hypo	0.109666	0.993407	40_EnhWk7
chr20	58238678	58238680	cg25474768_TC21	Adrenal	Hypo	0.109658	0.995604	69_TxEnh8	ANKRD60;PPP4R1L
chr1	20637186	20637188	cg05473993_TC11	Adrenal	Hypo	0.109633	0.989011	66_TxEnh5	CDA;PINK1;MIR6084;PINK1-AS;DDOST;KIF17
chr12	69497572	69497574	cg11534251_BC22	Adrenal	Hypo	0.109611	1	68_TxEnh7	LINC02373;FRS2
chr8	29061557	29061559	cg02324835_TC21	Adrenal	Hypo	0.109528	0.997802	50_EnhA9	HMBOX1;RNA5SP260;AC108449.2;KIF13B;AC108449.3;AC108449.1
chr6	6844783	6844785	cg22801829_TC21	Adrenal	Hypo	0.109281	0.991209	33_Acet8	BTF3P7
chr12	124592224	124592226	cg20446824_BC21	Adrenal	Hypo	0.109276	1	32_Acet7	NCOR2;AC073592.9;AC073592.5;AC073592.6;AC073592.8;AC073592.2;AC073592.10;AC073592.4
chr1	160651166	160651168	cg01512505_TC21	Adrenal	Hypo	0.109242	0.989011	39_EnhWk6	SLAMF1;SETP9;AL121985.1;CD48
chr16	84452119	84452121	cg00617415_BC21	Adrenal	Hypo	0.109227	0.995604	71_TxWk2	ATP2C2;ATP2C2-AS1;MEAK7;AC022165.1
chr2	207142533	207142535	cg17072983_BC21	Adrenal	Hypo	0.109097	0.993407	50_EnhA9	KLF7;MIR2355;KLF7-IT1;MYOSLID;MIR7845;AC007879.1;AC007879.3
chr4	8163348	8163350	cg18228652_BC21	Adrenal	Hypo	0.109077	0.997802	23_ReprPC7	ABLIM2;GMPSP1;SH3TC1
chr9	34249002	34249004	cg14077369_TC21	Adrenal	Hypo	0.109057	0.995604	65_TxEnh4	UBAP1;AL353662.2;RNA5SP282;AL353662.1;KIF24;RNU2-50P
chr7	101020184	101020186	cg11472887_BC11	Adrenal	Hypo	0.10898	0.978022	23_ReprPC7	MUC12;MUC12-AS1;MUC17;RN7SKP54
chr10	79258993	79258995	cg15286394_BC21	Adrenal	Hypo	0.108886	1	68_TxEnh7	ZMIZ1
chr6	14082372	14082374	cg18830013_TC21	Adrenal	Hypo	0.108815	1	27_Acet2	CD83
chr14	21015481	21015483	cg18915856_TC21	Adrenal	Hypo	0.108784	1	47_EnhA6	AL355922.2;METTL17;AL161668.3;SLC39A2;NDRG2;MIR6717;TPPP2;AL161668.4;AL161668.2;RNASE13;RNASE7;RNASE8
chr1	48731711	48731713	cg00736864_BC21	Adrenal	Hypo	0.108744	1	66_TxEnh5	AGBL4;BEND5
chr2	174138424	174138426	cg06869761_TC21	Adrenal	Hypo	0.108653	0.997802	84_znf1	OLA1;AC013467.1
chr16	640632	640634	cg20939360_TC11	Adrenal	Hypo	0.108622	1	35_EnhWk2	RAB40C;WFIKKN1;METTL26;MCRIP2;AL022341.1;WDR90;AL022341.2;RHOT2;RHBDL1;LINC02867;Z92544.2;STUB1;JMJD8;WDR24;Z92544.1
chr6	112035696	112035698	cg13937163_BC23	Adrenal	Hypo	0.108608	0.995604	51_EnhA10	CCN6;TUBE1
chr5	172879088	172879090	cg08896537_TC21	Adrenal	Hypo	0.108574	0.997802	42_EnhA1	ERGIC1
chr7	1445123	1445125	cg10536464_BC21	Adrenal	Hypo	0.108236	1	71_TxWk2	MICALL2;AC102953.1;AC102953.2;INTS1
chr17	74528778	74528780	cg07834069_BC21	Adrenal	Hypo	0.108211	1	52_EnhA11	CD300A;CD300LB;CD300C;AC079325.1;CD300H
chr1	2405831	2405833	cg05124614_BC11	Adrenal	Hypo	0.108203	1	69_TxEnh8	MORN1;AL513477.2;RER1;PEX10;PLCH2
chr8	59025248	59025250	cg12617918_BC21	Adrenal	Hypo	0.108193	1	38_EnhWk5	TOX;AC105150.1
chr20	32508413	32508415	cg25156334_TC11	Adrenal	Hypo	0.108038	0.993407	49_EnhA8	NOL4L;AL034550.3;AL034550.2
chr6	38589232	38589234	cg13231546_BC11	Adrenal	Hypo	0.107937	1	46_EnhA5	BTBD9;Y_RNA;AL079341.1
chr1	198320949	198320951	cg25408950_BC21	Adrenal	Hypo	0.107741	0.995604	66_TxEnh5	NEK7
chr1	46070514	46070516	cg10239857_TC21	Adrenal	Hypo	0.107589	0.993407	79_Tx8	MAST2;PIK3R3;P3R3URF-PIK3R3;AL358075.1;AL358075.3
chr3	12426895	12426897	cg04555370_TC21	Adrenal	Hypo	0.107431	0.995604	58_EnhA17	PPARG
chr17	80189468	80189470	cg25792439_TC11	Adrenal	Hypo	0.107317	0.98022	23_ReprPC7	EIF4A3;AC087741.3;AC087741.2;CARD14;AC087741.1;SGSH;SLC26A11
chr1	56503153	56503155	cg12117407_TC21	Adrenal	Hypo	0.107201	0.986813	79_Tx8	AC119674.1;AC119674.2;PLPP3;RPL21P23
chr6	38589232	38589234	cg13231546_BC21	Adrenal	Hypo	0.107188	1	46_EnhA5	BTBD9;Y_RNA;AL079341.1
chr1	116941750	116941752	cg01252732_TC21	Adrenal	Hypo	0.107153	1	71_TxWk2	AL157904.1;PTGFRN;RNA5SP55
chr12	119578338	119578340	cg18190149_BC21	Adrenal	Hypo	0.106986	0.995604	46_EnhA5	CCDC60;AC002070.1;TMEM233
chr12	6941786	6941788	cg24418063_BC21	Adrenal	Hypo	0.106887	0.991209	65_TxEnh4	LRRC23;U47924.3;ENO2;ATN1;C12orf57;U47924.2;RNU7-1;PTPN6;MIR200CHG;MIR200C;MIR141;U47924.1;PHB2;SCARNA12;EMG1;LPCAT3;C1S
chr5	1836433	1836435	cg07588086_TC11	Adrenal	Hypo	0.106856	1	21_ReprPC5	MRPL36;NDUFS6;AC025183.1;LINC02116;AC025183.2;IRX4;IRX4-AS1
chr7	11792419	11792421	cg10683682_BC21	Adrenal	Hypo	0.106787	0.993407	57_EnhA16	THSD7A;THRAP3P3
chr6	90194705	90194707	cg01531281_TC11	Adrenal	Hypo	0.106382	0.997802	44_EnhA3	BACH2
chr7	101412016	101412018	cg13490764_TC22	Adrenal	Hypo	0.105958	0.989011	59_EnhA18	COL26A1;AC004965.1
chr8	119973692	119973694	cg13043446_BC11	Adrenal	Hypo	0.105898	0.993407	35_EnhWk2	DEPTOR
chr13	100694613	100694615	cg19077447_BC11	Adrenal	Hypo	0.105841	0.995604	46_EnhA5	TMTC4;NALCN-AS1
chr2	237453018	237453020	cg04352627_TC21	Adrenal	Hypo	0.105775	1	31_Acet6	COL6A3;AC112721.1;AC112721.2;MLPH
chr9	35563314	35563316	cg13944805_BC21	Adrenal	Hypo	0.105742	1	35_EnhWk2	RUSC2;FAM166B;RPS29P17;AL357874.3;TESK1;MIR4667;CD72
chr11	128191195	128191197	cg17066773_TC21	Adrenal	Hypo	0.105723	0.978022	38_EnhWk5	LINC02725;LINC02098
chr11	134701511	134701513	cg17140728_TC11	Adrenal	Hypo	0.10567	0.995604	9_HET2	AP001999.3;AP001999.1;AP001999.2;LINC02706;LINC02714
chr12	9340662	9340664	cg15773624_BC21	Adrenal	Hypo	0.105648	1	46_EnhA5	AC009533.1;AC009533.2;AC009533.3;LINC02367;AC009533.4
chr11	32077029	32077031	cg16168871_TC11	Adrenal	Hypo	0.105647	0.997802	14_HET7	AL035078.4;AL035078.1;AL035078.3;AL035078.2;U3;EIF4A2P5;RCN1;AL078612.1;THEM7P
chr10	73439652	73439654	cg00521993_TC21	Adrenal	Hypo	0.105445	0.997802	46_EnhA5	ANXA7;RPL26P6;MSS51;PPP3CB
chr21	26163748	26163750	cg25733077_TC21	Adrenal	Hypo	0.105432	0.997802	72_Tx1	APP;AP001439.1;AP000229.1;RNU6-926P
chr19	1823032	1823034	cg02123174_TC21	Adrenal	Hypo	0.105402	0.986813	82_TxEx3	ONECUT3;ATP8B3;REXO1;AC012615.2;MIR1909;AC012615.6;AC012615.3;KLF16;AC012615.4
chr4	108141676	108141678	cg06932295_BC11	Adrenal	Hypo	0.1053	0.989011	49_EnhA8	LEF1;LEF1-AS1
chr7	5374240	5374242	cg06262098_TC21	Adrenal	Hypo	0.105271	0.993407	76_Tx5	TNRC18;AC093620.1;AC092171.1
chr17	78413716	78413718	cg23012454_BC21	Adrenal	Hypo	0.105188	1	83_TxEx4	AC061992.2;RN7SL236P;PGS1;AC061992.1;DNAH17
chr1	15158849	15158851	cg21913886_BC21	Adrenal	Hypo	0.105169	0.991209	44_EnhA3	KAZN;TMEM51-AS1;TMEM51;C1orf195;MFFP1
chr11	109748105	109748107	cg15368992_BC21	Adrenal	Hypo	0.105028	0.995604	52_EnhA11	LINC02715
chr8	486964	486966	cg09533087_BC21	Adrenal	Hypo	0.104838	1	42_EnhA1	FBXO25;AC083964.1;AC083964.2;TDRP
chr10	77919703	77919705	cg27328839_BC21	Adrenal	Hypo	0.104576	0.984615	68_TxEnh7	DLG5;RN7SL284P;DLG5-AS1;H2AZP5;Metazoa_SRP;POLR3A
chr7	158078751	158078753	cg12015635_BC21	Adrenal	Hypo	0.104562	1	16_HET9	PTPRN2;AC011899.1
chr2	3659711	3659713	cg02349462_BC21	Adrenal	Hypo	0.104534	1	91_PromF1	COLEC11;TMSB4XP2;ALLC;GAPDHP48;AC010907.1;DCDC2C
chr20	45910029	45910031	cg21310090_TC21	Adrenal	Hypo	0.104382	1	68_TxEnh7	ZSWIM3;ZSWIM1;SPATA25;NEURL2;CTSA;AL008726.1;PLTP;AL162458.1;PCIF1;ZNF335
chr9	129817236	129817238	cg17291840_TC21	Adrenal	Hypo	0.104318	0.991209	81_TxEx2	UBE2V1P4;TOR1B;TOR1A;C9orf78;USP20
chr21	41952969	41952971	cg00054774_BC21	Adrenal	Hypo	0.104297	0.997802	95_PromF5	C2CD2;ZBTB21
chr17	36017720	36017722	cg08584457_TC21	Adrenal	Hypo	0.104273	1	52_EnhA11	CCL16;CCL14;AC244100.2;CCL15-CCL14;CCL15;AC244100.3;AC244100.4;CCL23;CCL18
chr6	169072331	169072333	cg10466661_BC21	Adrenal	Hypo	0.104236	1	32_Acet7	AL109924.3;AL109924.1;AL109924.2;AL136129.1
chr3	138344017	138344019	cg11886884_TC21	Adrenal	Hypo	0.104191	1	56_EnhA15	ARMC8;NME9;MRAS
chr6	15674944	15674946	cg06694826_TC21	Adrenal	Hypo	0.104169	1	48_EnhA7	DTNBP1
chr8	122943361	122943363	cg13536079_TC21	Adrenal	Hypo	0.104166	1	52_EnhA11	ZHX2;AC104316.2
chr18	50725943	50725945	cg00465073_BC21	Adrenal	Hypo	0.10397	1	23_ReprPC7	MAPK4
chr20	45860670	45860672	cg22945620_BC21	Adrenal	Hypo	0.103896	1	55_EnhA14	DNTTIP1;UBE2C;TNNC2;SNX21;ACOT8;Metazoa_SRP;ZSWIM3;ZSWIM1;SPATA25;NEURL2;CTSA;AL008726.1;PLTP
chr11	44302117	44302119	cg16261321_BC21	Adrenal	Hypo	0.103856	0.993407	17_ReprPC1	ALX4
chr13	92599685	92599687	cg15335046_TC11	Adrenal	Hypo	0.103832	0.993407	28_Acet3	GPC5;AL356737.2
chr20	5776371	5776373	cg24933847_TC21	Adrenal	Hypo	0.103662	0.995604	76_Tx5	SHLD1
chr2	11240289	11240291	cg27423071_TC21	Adrenal	Hypo	0.103604	1	62_TxEnh1	ROCK2;RNU6-1081P
chr8	37224922	37224924	cg01272629_TC21	Adrenal	Hypo	0.103523	1	23_ReprPC7
chr3	186638910	186638912	cg04458548_BC21	Adrenal	Hypo	0.103512	1	56_EnhA15	AC068631.1;AC068631.2;AC068631.3;AHSG;Metazoa_SRP;FETUB;HRG;AC109780.1
chr7	23929989	23929991	cg10773459_TC21	Adrenal	Hypo	0.103506	0.984615	5_Quies3	AC003087.1
chr9	96858163	96858165	cg15715035_BC11	Adrenal	Hypo	0.103464	0.991209	53_EnhA12	ZNF782;MFSD14C
chr8	128048801	128048803	cg26180383_BC22	Adrenal	Hypo	0.103117	0.995604	49_EnhA8	PVT1;RNVU1-32;MIR1206;AC103705.1;RNU4-25P;MIR1207
chr1	225485463	225485465	cg02032903_BC11	Adrenal	Hypo	0.103082	0.997802	36_EnhWk3	LINC02765;AC092811.1;ENAH
chr6	53432843	53432845	cg09588383_TC21	Adrenal	Hypo	0.102973	0.982418	45_EnhA4	RN7SKP256;NANOGP3
chr11	75404340	75404342	cg24530510_BC21	Adrenal	Hypo	0.102775	1	83_TxEx4	RPS3;SNORD15A;SNORD15B;KLHL35;GDPD5
chr2	172816752	172816754	cg03809288_BC21	Adrenal	Hypo	0.102699	0.984615	30_Acet5	RAPGEF4
chr19	3539098	3539100	cg17427615_BC21	Adrenal	Hypo	0.102674	1	66_TxEnh5	DOHH;FZR1;AC005787.1;MFSD12;C19orf71;AC005786.3;AC005786.2;AC005786.4;AC005786.1;HMG20B;GIPC3
chr8	128150159	128150161	cg07018107_BC21	Adrenal	Hypo	0.102652	0.993407	45_EnhA4	PVT1;MIR1208
chr19	18850177	18850179	cg24276094_BC11	Adrenal	Hypo	0.102349	0.993407	83_TxEx4	UPF1;GDF1;CERS1;AC005197.1;COPE
chr18	62339462	62339464	cg11206969_BC21	Adrenal	Hypo	0.102312	1	91_PromF1	RELCH;AC027514.2;TNFRSF11A;Y_RNA;AC100843.1
chr15	31231348	31231350	cg22104164_BC21	Adrenal	Hypo	0.102268	1	48_EnhA7	LINC02352;AC012236.1
chr16	83086441	83086443	cg21828778_BC21	Adrenal	Hypo	0.102144	0.995604	6_Quies4	CDH13
chr12	119704445	119704447	cg19514554_TC21	Adrenal	Hypo	0.102079	0.989011	69_TxEnh8	AC002070.1;PRKAB1;CIT;AC002563.1;MIR1178
chr9	104775409	104775411	cg01308664_TC21	Adrenal	Hypo	0.101988	0.984615	51_EnhA10	NIPSNAP3A;NIPSNAP3B;ABCA1
chr20	49776619	49776621	cg14860676_TC11	Adrenal	Hypo	0.101969	0.993407	44_EnhA3	SNRPFP1;RNU6-919P;SLC9A8
chr18	9758227	9758229	cg25065430_BC21	Adrenal	Hypo	0.101888	0.993407	32_Acet7	RAB31;AP000902.1;ZNF415P1
chr4	88382306	88382308	cg06810910_BC21	Adrenal	Hypo	0.101633	0.995604	49_EnhA8	AC107067.2;AC107067.1;HERC6
chr12	118394236	118394238	cg23699170_TC21	Adrenal	Hypo	0.101631	1	81_TxEx2	TAOK3;AC026367.1;SUDS3;AC026367.3;AC026367.2
chr11	70476902	70476904	cg23002982_TC21	Adrenal	Hypo	0.101616	1	23_ReprPC7	CTTN;SHANK2;AP001271.1
chr15	74369453	74369455	cg20618482_BC11	Adrenal	Hypo	0.10161	1	89_BivProm3	CCDC33;AC023300.2;CYP11A1;PPIAP46;AC090826.1;AC090826.2;LINC02255;SEMA7A;MIR6881
chr3	195061345	195061347	cg06021608_BC21	Adrenal	Hypo	0.101601	0.993407	23_ReprPC7	XXYLT1;XXYLT1-AS1
chr3	138350580	138350582	cg20299697_BC11	Adrenal	Hypo	0.101538	0.984615	43_EnhA2	NME9;MRAS
chr10	96357049	96357051	cg10116341_TC21	Adrenal	Hypo	0.101497	1	89_BivProm3	DNTT;OPALIN;TLL2
chr13	110547279	110547281	cg19161556_TC11	Adrenal	Hypo	0.10139	0.989011	68_TxEnh7	COL4A2;COL4A2-AS1;RAB20
chr16	57058686	57058688	cg16213529_BC21	Adrenal	Hypo	0.101356	1	66_TxEnh5	NLRC5;AC023825.1;AC023825.2;AC009090.2;CPNE2
chr7	157720512	157720514	cg09608412_BC11	Adrenal	Hypo	0.101347	1	9_HET2	PTPRN2;AC006003.1
chr2	38508618	38508620	cg15653855_BC21	Adrenal	Hypo	0.101085	1	86_DNase1	LINC02613;RPLP0P6;AC011247.2
chr2	167331959	167331961	cg06999653_TC21	Adrenal	Hypo	0.100977	0.993407	60_EnhA19	AC073050.1
chr11	129282081	129282083	cg04756425_TC21	Adrenal	Hypo	0.100724	0.995604	23_ReprPC7	ARHGAP32;ZNF123P
chr6	42918625	42918627	cg09503486_TC21	Adrenal	Hypo	0.100646	0.995604	5_Quies3	RPL7L1;C6orf226;AL035587.3;PTCRA;AL035587.2;CNPY3;AL035587.1;RPL24P4;GNMT;PEX6
chr20	63612618	63612620	cg25578387_TC21	Adrenal	Hypo	0.100631	0.997802	64_TxEnh3	HELZ2;GMEB2;MHENCR;STMN3;RTEL1;RTEL1-TNFRSF6B
chr5	1480512	1480514	cg07580063_BC11	Adrenal	Hypo	0.100567	0.997802	67_TxEnh6	SLC6A3;LPCAT1;MIR6075
chr22	39643558	39643560	cg26352167_BC11	Adrenal	Hypo	0.100557	0.995604	21_ReprPC5	CACNA1I
chr20	17747611	17747613	cg08727812_TC21	Adrenal	Hypo	0.100552	1	32_Acet7	BANF2
chr17	1040029	1040031	cg14236443_TC21	Adrenal	Hypo	0.100541	1	42_EnhA1	TIMM22;ABR;MIR3183
chr9	137520818	137520820	cg14509062_TC11	Adrenal	Hypo	0.100446	0.993407	23_ReprPC7	PNPLA7;MRPL41;DPH7
chr11	41030579	41030581	cg16238353_TC21	Adrenal	Hypo	0.100407	0.986813	4_Quies2	LRRC4C
chr12	44836901	44836903	cg17538783_TC11	Adrenal	Hypo	0.100397	1	39_EnhWk6	NELL2;Y_RNA
chr17	8561447	8561449	cg10504606_TC21	Adrenal	Hypo	0.100294	1	76_Tx5	MYH10;PPIAP52;AC025518.1
chr1	183546940	183546942	cg01696663_BC11	Adrenal	Hypo	0.100281	0.993407	78_Tx7	SMG7;NCF2
chr8	58122955	58122957	cg03552631_TC22	Adrenal	Hypo	0.100118	0.971429	60_EnhA19	FAM110B;AC027698.1;RPL26P26
chr3	144522689	144522691	cg22065513_BC21	Adrenal	Hypo	0.100111	0.993407	41_EnhWk8
chr16	27246008	27246010	cg05696848_BC21	Adrenal	Hypo	0.099932	1	44_EnhA3	KDM8;AC109449.1;NSMCE1;NSMCE1-DT
chr20	19223774	19223776	cg10191890_BC21	Adrenal	Hypo	0.0998782	0.995604	27_Acet2	AL136090.2;SLC24A3;AL136090.1;SLC24A3-AS1
chr9	129524190	129524192	cg23812298_TC21	Adrenal	Hypo	0.0996895	0.997802	60_EnhA19	LINC00963;AL353803.4;AL391056.2
chr11	72088568	72088570	cg24713670_TC21	Adrenal	Hypo	0.0996059	0.993407	66_TxEnh5	NUMA1;RNU6-72P;MIR3165;AP000812.4;LRTOMT;LAMTOR1;AP000812.3;ANAPC15;FOLR3;RPEP6
chr8	69592027	69592029	cg15857490_TC21	Adrenal	Hypo	0.0995573	0.995604	71_TxWk2	SULF1
chr7	52430449	52430451	cg11029933_BC11	Adrenal	Hypo	0.0994825	1	8_HET1
chr3	45133928	45133930	cg09220326_BC21	Adrenal	Hypo	0.0993297	1	32_Acet7	CDCP1;RPS24P8
chr1	9195755	9195757	cg01719100_BC21	Adrenal	Hypo	0.0992114	0.993407	32_Acet7	MIR34AHG;MIR34A;LNCTAM34A;H6PD
chr14	72525328	72525330	cg09320888_TC22	Adrenal	Hypo	0.0988516	1	29_Acet4	RGS6;AC004828.2;MIR7843;AC004828.1
chr6	32055151	32055153	cg05598103_TC21	Adrenal	Hypo	0.0988087	0.995604	71_TxWk2	CYP21A1P;TNXA;STK19B;C4B;C4B-AS1;CYP21A2;TNXB;RNA5SP206;AL662884.2
chr10	68543240	68543242	cg11464297_BC21	Adrenal	Hypo	0.0987465	0.993407	45_EnhA4	SLC25A16;RPL26P27;Y_RNA;TMEM14DP;TET1
chr7	80615183	80615185	cg06601993_TC21	Adrenal	Hypo	0.0987086	1	43_EnhA2	CD36;AC073850.1
chr15	38043274	38043276	cg20257282_TC21	Adrenal	Hypo	0.0982784	0.997802	35_EnhWk2	LINC02345;LINC01852
chr16	67800397	67800399	cg21647573_BC21	Adrenal	Hypo	0.0982415	1	65_TxEnh4	RANBP10;TSNAXIP1;CENPT;THAP11;NUTF2
chr16	8849554	8849556	cg21102945_BC21	Adrenal	Hypo	0.0982363	0.997802	69_TxEnh8	PMM2;AC012173.1;AC022167.2;CARHSP1;AC022167.1;AC022167.4;LITAFD;USP7
chr11	114072255	114072257	cg16913548_TC21	Adrenal	Hypo	0.098121	0.993407	91_PromF1	ZBTB16
chr1	183364196	183364198	cg10856032_BC21	Adrenal	Hypo	0.0981035	0.986813	52_EnhA11	NMNAT2;AL449223.1
chr1	26157757	26157759	cg19378729_TC21	Adrenal	Hypo	0.0980546	0.997802	25_ReprPC9	PDIK1L;FAM110D;C1orf232;AL391650.1;ZNF593;CNKSR1;CATSPER4
chr10	77821650	77821652	cg15522113_BC21	Adrenal	Hypo	0.0980407	0.993407	65_TxEnh4	RNU6-1266P;IMPDH1P5;AL450306.1;DLG5;AL391421.1
chr10	71304115	71304117	cg02581163_BC21	Adrenal	Hypo	0.0978313	1	71_TxWk2	UNC5B;SLC29A3
chr14	50857212	50857214	cg19485453_BC11	Adrenal	Hypo	0.0978294	0.995604	27_Acet2	NIN;AL133485.2;AL133485.3;AL133485.1;AL358334.1;PYGL;ABHD12B
chr6	30888915	30888917	cg21677258_TC21	Adrenal	Hypo	0.0978012	1	68_TxEnh7	LINC02570;RN7SKP186;DDR1-DT;DDR1;MIR4640;GTF2H4;AL669830.1;VARS2;SFTA2;Y_RNA;MUCL3
chr6	41937308	41937310	cg09489904_BC21	Adrenal	Hypo	0.0976697	0.997802	67_TxEnh6	USP49;MED20;Y_RNA;BYSL;CCND3
chr11	2769187	2769189	cg23750514_TC21	Adrenal	Hypo	0.0976354	1	53_EnhA12	KCNQ1;COX6CP18
chr1	163300819	163300821	cg01538128_TC21	Adrenal	Hypo	0.0975927	0.986813	79_Tx8	RGS5;AL592435.1;NUF2
chr1	36154848	36154850	cg00955686_BC21	Adrenal	Hypo	0.0975881	1	50_EnhA9	COL8A2;TRAPPC3;MAP7D1;RN7SL131P
chr14	69567683	69567685	cg11184439_TC21	Adrenal	Hypo	0.0975785	0.997802	18_ReprPC2	PLEKHD1;AL133445.1;CCDC177;AL133445.3;SUSD6;AL133445.2
chr1	17866794	17866796	cg04139043_BC21	Adrenal	Hypo	0.0973867	0.989011	45_EnhA4	ACTL8
chr13	30377449	30377451	cg01946790_BC21	Adrenal	Hypo	0.0973772	0.986813	49_EnhA8	LINC00426;AL356750.1;AL161893.1;LINC01058;UBE2L5
chr1	64934456	64934458	cg00880580_BC21	Adrenal	Hypo	0.0970749	0.991209	42_EnhA1	JAK1;AL606517.2;AL606517.1;LINC01359
chr1	177278951	177278953	cg25041570_BC21	Adrenal	Hypo	0.0969585	0.997802	54_EnhA13	BRINP2
chr5	168330949	168330951	cg08845893_TC21	Adrenal	Hypo	0.0968696	0.995604	74_Tx3	WWC1
chr11	64433897	64433899	cg16453476_TC21	Adrenal	Hypo	0.0968324	1	20_ReprPC4	LINC02723;AP003774.1;LINC02724
chr3	116808846	116808848	cg05383955_TC21	Adrenal	Hypo	0.0966743	0.997802	15_HET8	LSAMP;MIR4447
chr18	45658991	45658993	cg18719742_TC21	Adrenal	Hypo	0.0966108	0.995604	46_EnhA5	SLC14A2;AC091151.7;AC023421.1;AC023421.2;SLC14A1
chr15	60721118	60721120	cg20469315_TC21	Adrenal	Hypo	0.096526	0.995604	49_EnhA8	RORA;AC009560.2;RORA-AS2;RNA5SP397;AC022898.1
chr7	106064707	106064709	cg01083148_TC11	Adrenal	Hypo	0.0964127	0.991209	91_PromF1	CDHR3;AC004836.1;SYPL1
chr5	78529559	78529561	cg07925925_BC11	Adrenal	Hypo	0.0964054	0.984615	32_Acet7	SCAMP1;LHFPL2
chr14	49008407	49008409	cg19466962_BC21	Adrenal	Hypo	0.0963867	0.989011	37_EnhWk4	AL110505.1
chr16	71304316	71304318	cg21697687_BC21	Adrenal	Hypo	0.0962847	1	54_EnhA13	CMTR2;AC106736.1
chr6	54708451	54708453	cg08945756_BC21	Adrenal	Hypo	0.0962628	1	37_EnhWk4
chr14	34623520	34623522	cg26150779_BC21	Adrenal	Hypo	0.0962312	1	75_Tx4	SNX6;Metazoa_SRP
chr1	2402322	2402324	cg25154306_TC21	Adrenal	Hypo	0.0961392	0.991209	81_TxEx2	MORN1;AL513477.1;AL513477.2;RER1;PEX10;PLCH2
chr1	203229894	203229896	cg25705508_TC21	Adrenal	Hypo	0.0961204	0.991209	22_ReprPC6	CHI3L1;CHIT1;NPM1P40;LINC01353
chr17	19645678	19645680	cg24482246_TC21	Adrenal	Hypo	0.0959985	0.997802	58_EnhA17	AC025627.1;SLC47A1P1;AC025627.3;AC025627.4;MTND1P14;NMTRQ-TTG12-1;MTND2P12;MTCO1P39;SLC47A1P2;ALDH3A2;AC115989.1;Y_RNA;AC005722.2;SLC47A2
chr4	140096555	140096557	cg07144281_TC21	Adrenal	Hypo	0.0957441	0.991209	50_EnhA9	MAML3;AC131182.1
chr2	112084599	112084601	cg03331345_BC21	Adrenal	Hypo	0.0957437	1	81_TxEx2	AC093675.1;TMEM87B;AC093675.2
chr14	74961051	74961053	cg19708104_BC21	Adrenal	Hypo	0.0957285	0.993407	33_Acet8	RPS6KL1;PGF;EIF2B2;AL049780.1
chr11	68043792	68043794	cg16526933_BC11	Adrenal	Hypo	0.0956818	1	66_TxEnh5	UNC93B1;ALDH3B1;AC004923.4;NDUFS8;MIR7113;MIR4691;TCIRG1;MIR6753;AP002807.1;CHKA
chr6	136699616	136699618	cg10139973_BC21	Adrenal	Hypo	0.0955307	1	74_Tx3	MAP3K5
chr2	150681478	150681480	cg05413285_TC21	Adrenal	Hypo	0.0953983	0.989011	32_Acet7	LINC02612
chr18	48873022	48873024	cg16176440_TC21	Adrenal	Hypo	0.0953478	0.995604	32_Acet7	CTIF;AC093567.1;SMAD7
chr5	135157688	135157690	cg12766603_TC21	Adrenal	Hypo	0.0952258	1	15_HET8	C5orf66;AC008406.2;AC008406.1
chr16	66736157	66736159	cg16859755_BC21	Adrenal	Hypo	0.0950973	1	80_TxEx1	CMTM4;DYNC1LI2;AC018557.1;AC018557.3;AC018557.2;AC044802.1;TERB1
chr16	83939528	83939530	cg21838780_TC11	Adrenal	Hypo	0.0950452	0.982418	48_EnhA7	MLYCD;AC009119.2;OSGIN1;NECAB2
chr6	149851616	149851618	cg10244670_BC21	Adrenal	Hypo	0.094989	0.991209	69_TxEnh8	PCMT1;AL355312.4;AL355312.5;LRP11;AL355312.3;RAET1E-AS1;CCT7P1;RAET1E
chr10	97150239	97150241	cg15434128_TC21	Adrenal	Hypo	0.0946757	0.991209	23_ReprPC7	SLIT1;SLIT1-AS1;ARHGAP19-SLIT1;AL512424.1
chr7	6163221	6163223	cg10636514_TC21	Adrenal	Hypo	0.0945561	0.989011	82_TxEx3	USP42;CYTH3;Y_RNA
chr10	132485257	132485259	cg17924283_TC21	Adrenal	Hypo	0.0945135	0.995604	23_ReprPC7	AL451069.3;LINC02870;AL451069.1;LINC01165
chr7	26618700	26618702	cg10798042_BC11	Adrenal	Hypo	0.094421	0.993407	27_Acet2	AC004947.3;LINC02860;SKAP2
chr1	35454452	35454454	cg23091723_BC21	Adrenal	Hypo	0.094294	0.986813	69_TxEnh8	ZMYM4;KIAA0319L
chr1	175406891	175406893	cg10331038_BC21	Adrenal	Hypo	0.0941876	1	20_ReprPC4	TNR
chr8	69581807	69581809	cg12695501_TC21	Adrenal	Hypo	0.0941293	1	60_EnhA19	SULF1
chr17	82602602	82602604	cg10460657_BC21	Adrenal	Hypo	0.0938221	0.982418	65_TxEnh4	FOXK2;AC124283.4;AC124283.3;AC124283.2;AC124283.1;WDR45B;AC124283.5
chr5	91053733	91053735	cg19670603_TC21	Adrenal	Hypo	0.0938021	0.995604	51_EnhA10	ADGRV1;TMEM251P1;LUCAT1
chr8	37129270	37129272	cg12425759_TC21	Adrenal	Hypo	0.0933298	0.991209	28_Acet3	SMARCE1P4
chr5	1560611	1560613	cg06652392_TC21	Adrenal	Hypo	0.093213	1	15_HET8	LPCAT1;MIR6075;AC091849.2;SDHAP3;AC026412.3;AC091849.1;AC026412.1
chr14	53975688	53975690	cg19511354_BC21	Adrenal	Hypo	0.0931762	0.989011	27_Acet2	MIR5580;BMP4;AL138479.2;ATP5F1CP1
chr7	130393346	130393348	cg11704395_TC21	Adrenal	Hypo	0.0930612	0.993407	32_Acet7	CPA5;CPA1;CEP41
chr2	112622766	112622768	cg01469583_TC21	Adrenal	Hypo	0.0929719	0.989011	45_EnhA4	POLR1B;Y_RNA;CHCHD5;AC012442.2;AC012442.1;AC079922.1;AC079922.2;SLC20A1
chr15	60695694	60695696	cg06100161_TC21	Adrenal	Hypo	0.0928887	1	51_EnhA10	RORA;AC009560.4;AC009560.2;RORA-AS2;RNA5SP397
chr6	99323037	99323039	cg09871098_TC21	Adrenal	Hypo	0.0925816	1	71_TxWk2	FAXC;COQ3
chr13	108098389	108098391	cg19135194_BC21	Adrenal	Hypo	0.0925767	0.997802	22_ReprPC6
chr5	145848083	145848085	cg07704977_BC21	Adrenal	Hypo	0.0925351	0.982418	45_EnhA4	PRELID2;GRXCR2
chr10	3877703	3877705	cg14583520_TC11	Adrenal	Hypo	0.0925144	0.991209	50_EnhA9	LINC02639;LINC02660
chr7	3168969	3168971	cg10581293_TC11	Adrenal	Hypo	0.0924903	0.993407	23_ReprPC7	AC073316.1;AC073316.2
chr1	167517816	167517818	cg01569921_TC21	Adrenal	Hypo	0.0924505	0.995604	49_EnhA8	CD247;AKR1D1P1;CREG1
chr20	17735439	17735441	cg25020852_TC11	Adrenal	Hypo	0.0924289	0.986813	32_Acet7	BANF2
chr7	28190396	28190398	cg10814710_BC21	Adrenal	Hypo	0.0923464	0.995604	29_Acet4	JAZF1;JAZF1-AS1
chr10	128002280	128002282	cg15760452_BC21	Adrenal	Hypo	0.0921414	0.993407	35_EnhWk2	PTPRE;AL390236.1
chr12	124770314	124770316	cg18284519_BC11	Adrenal	Hypo	0.0920473	1	29_Acet4	AC073593.1;SCARB1;AC073593.2
chr9	1286879	1286881	cg13339033_TC21	Adrenal	Hypo	0.0918496	0.993407	6_Quies4	AL358934.1;RNA5SP279
chr12	124546197	124546199	cg07243762_BC21	Adrenal	Hypo	0.0917885	0.997802	50_EnhA9	NCOR2;AC073592.1;AC073592.7;AC073592.3;AC073592.9;AC073592.5;AC073592.6;AC073592.8
chr1	8352636	8352638	cg23049737_BC11	Adrenal	Hypo	0.0914274	0.986813	69_TxEnh8	SLC45A1;Y_RNA;RERE
chrM	3405	3407	cg27914959_BC11	Adrenal	Hypo	0.0911892	0.986813	NA	MT-TF;MT-RNR1;MT-TV;MT-RNR2;MT-TL1;MT-ND1;MT-TI;MT-TQ;MT-TM;MT-ND2;MT-TW;MT-TA;MT-TN;MT-TC;MT-TY;MT-CO1;MT-TS1;MT-TD;MT-CO2;MT-TK;MT-ATP8;MT-ATP6;MT-CO3;MT-TG;MT-ND3;MT-TR;MT-ND4L;MT-ND4;MT-TH;MT-TS2;MT-TL2;MT-ND5;MT-ND6;MT-TE;MT-CYB;MT-TT;MT-TP
chr7	21068710	21068712	cg10746768_TC21	Adrenal	Hypo	0.0911283	1	8_HET1	LINC01162;AC080068.1
chr12	108317954	108317956	cg21460314_BC21	Adrenal	Hypo	0.0910079	0.956044	52_EnhA11	AC009729.1;CMKLR1
chr5	14747719	14747721	cg07717320_TC11	Adrenal	Hypo	0.0909811	0.989011	82_TxEx3	OTULIN;ANKH;AC010491.2;RBBP4P1
chr17	41914810	41914812	cg22540696_BC21	Adrenal	Hypo	0.0908007	0.993407	68_TxEnh7	KLHL11;ACLY;AC125257.2;TTC25
chr6	16258059	16258061	cg14037008_TC21	Adrenal	Hypo	0.0907479	0.995604	35_EnhWk2	Y_RNA;GMPR;AL009031.1;ATXN1
chr4	6778038	6778040	cg06710485_BC21	Adrenal	Hypo	0.0906172	1	49_EnhA8	AC106045.1;KIAA0232
chr6	1904626	1904628	cg26938586_TC21	Adrenal	Hypo	0.0906006	0.989011	35_EnhWk2	GMDS
chr11	68665536	68665538	cg16538285_BC21	Adrenal	Hypo	0.0905438	0.986813	21_ReprPC5	AP003096.1;GAL;TESMIN
chr11	61342713	61342715	cg04468281_TC21	Adrenal	Hypo	0.0905129	0.993407	82_TxEx3	VWCE;DDB1;TKFC;CYB561A3;AP003108.3;TMEM138;TMEM216
chr1	230328060	230328062	cg02096426_TC11	Adrenal	Hypo	0.0903202	0.993407	58_EnhA17	GALNT2;AL136988.1;PGBD5
chr12	92445513	92445515	cg02371766_BC21	Adrenal	Hypo	0.0903182	0.989011	51_EnhA10	CLLU1-AS1;CLLU1;AC063949.2;LINC02397
chr3	138395950	138395952	cg05581035_TC11	Adrenal	Hypo	0.0902612	0.989011	36_EnhWk3	MRAS;ESYT3
chr14	94328260	94328262	cg19886139_BC11	Adrenal	Hypo	0.0902555	1	5_Quies3	PPP4R4;SERPINA10;SERPINA6;SERPINA2;SERPINA1
chr3	195062034	195062036	cg19762797_TC11	Adrenal	Hypo	0.0902223	0.995604	23_ReprPC7	XXYLT1;XXYLT1-AS1
chr7	98846786	98846788	cg00833441_TC21	Adrenal	Hypo	0.0902216	0.995604	37_EnhWk4	TMEM130;TRRAP;MIR3609
chr10	131954737	131954739	cg20241059_BC11	Adrenal	Hypo	0.0902063	0.986813	82_TxEx3	PPP2R2D;BNIP3;AL162274.2;AL162274.1;AL162274.3
chr15	75207610	75207612	cg25207952_BC21	Adrenal	Hypo	0.0901681	1	80_TxEx1	RPL36AP45;C15orf39;AC113208.4;AC113208.5;AC113208.3;AC068338.1;NIFKP4
chr17	42116362	42116364	cg16550651_TC21	Adrenal	Hypo	0.0901226	1	67_TxEnh6	ZNF385C;DHX58;KAT2A;AC099811.2;HSPB9;RAB5C;AC099811.3;KCNH4
chr5	135989914	135989916	cg08409695_BC21	Adrenal	Hypo	0.0900255	1	28_Acet3	LECT2;FBXL21P;TGFBI
chr17	38551471	38551473	cg07277864_BC21	Adrenal	Hypo	0.0900039	0.978022	47_EnhA6	ARHGAP23;SRCIN1;AC006449.1
chr11	86053094	86053096	cg07691198_BC21	Adrenal	Hypo	0.0899041	0.997802	63_TxEnh2	PICALM
chr4	149820393	149820395	cg07210228_BC11	Adrenal	Hypo	0.0899036	0.995604	3_Quies1	IQCM;AKIRIN2P1
chr9	32339322	32339324	cg13561085_TC21	Adrenal	Hypo	0.089888	1	27_Acet2	RNA5SP281;SLC25A5P8;ACO1
chr3	195694492	195694494	cg06031381_BC21	Adrenal	Hypo	0.0898082	0.986813	81_TxEx2	AC233280.2;AC233280.1;MUC20-OT1;SDHAP2;MIR570;SMBD1P;MUC20
chr5	1257787	1257789	cg21741223_BC11	Adrenal	Hypo	0.0896996	1	9_HET2	SLC6A19;SLC6A18;AC114291.1;TERT
chr5	170311692	170311694	cg08864421_TC21	Adrenal	Hypo	0.0895908	0.991209	48_EnhA7	LCP2;AC034199.2;LINC01366;AC034199.1;KCNIP1
chr9	113805720	113805722	cg14135298_TC21	Adrenal	Hypo	0.0894017	0.995604	22_ReprPC6	AL157702.1;AL162393.1
chr6	112035696	112035698	cg13937163_BC22	Adrenal	Hypo	0.0893943	0.995604	51_EnhA10	CCN6;TUBE1
chr3	12959906	12959908	cg04563679_BC21	Adrenal	Hypo	0.0893857	0.997802	50_EnhA9	IQSEC1
chr11	72221585	72221587	cg25306006_TC21	Adrenal	Hypo	0.0893796	0.997802	91_PromF1	AP000812.1;AP000812.2;FOLR1;FOLR2;INPPL1;PHOX2A;AP000593.2;AP000593.4
chr16	75218720	75218722	cg09745791_BC21	Adrenal	Hypo	0.089372	0.997802	35_EnhWk2	ZFP1;AC009078.1;CTRB2;CTRB1;AC009078.2;BCAR1;AC009078.3
chr5	180641236	180641238	cg09017833_BC11	Adrenal	Hypo	0.0892558	0.982418	23_ReprPC7	SCGB3A1;FLT4;AC122714.2;LINC02222
chr2	101574797	101574799	cg03234974_BC21	Adrenal	Hypo	0.0892392	0.989011	28_Acet3	AC093894.1;AC093894.2
chr8	124629723	124629725	cg00577164_TC21	Adrenal	Hypo	0.0889765	1	42_EnhA1	NDUFB9;MTSS1
chr6	157306093	157306095	cg03209720_TC21	Adrenal	Hypo	0.0889621	1	68_TxEnh7	TMEM242;LDHAL6FP;AL390955.2
chrX	40276356	40276358	cg26939012_TC21	Adrenal	Hypo	0.0889584	1	15_HET8	AC091806.1
chr5	92991743	92991745	cg11597754_TC21	Adrenal	Hypo	0.088919	0.995604	43_EnhA2	AC012625.1
chr11	133845615	133845617	cg26959392_BC22	Adrenal	Hypo	0.0887011	0.984615	9_HET2	LINC02743;SPATA19;AP001979.1
chr9	92615971	92615973	cg14255700_TC21	Adrenal	Hypo	0.088626	0.989011	65_TxEnh4	CENPP;AL157827.2;IPPK
chr4	123870407	123870409	cg09839177_TC21	Adrenal	Hypo	0.0885793	0.997802	35_EnhWk2	LINC01091;AC093767.1
chr14	89256421	89256423	cg19822490_TC21	Adrenal	Hypo	0.0884804	0.986813	74_Tx3	FOXN3;CAP2P1
chr1	67732920	67732922	cg03460132_TC22	Adrenal	Hypo	0.0884698	1	68_TxEnh7	GADD45A;GNG12;RNU7-80P
chr19	55678585	55678587	cg27573549_TC11	Adrenal	Hypo	0.0878568	0.991209	65_TxEnh4	ZNF580;ZNF581;CCDC106;U2AF2;AC008735.2;AC008735.1;EPN1;AC010525.1;AC010525.2;AC008749.1;NLRP9
chr1	167517822	167517824	cg07623696_TC21	Adrenal	Hypo	0.0876865	0.997802	49_EnhA8	CD247;AKR1D1P1;CREG1
chr7	47475848	47475850	cg10986749_TC11	Adrenal	Hypo	0.0876702	0.989011	42_EnhA1	TNS3
chr16	11237076	11237078	cg08493063_TC21	Adrenal	Hypo	0.0876424	0.989011	48_EnhA7	AC007220.1;HNRNPCP4;RMI2;SOCS1;TNP2;PRM3;AC009121.1;PRM2;PRM1
chr6	29947160	29947162	cg22117666_BC21	Adrenal	Hypo	0.0876419	1	67_TxEnh6	HLA-T;DDX39BP1;MCCD1P1;HCG4B;HLA-K;HLA-U;HLA-A;AL671277.1;HLA-W;MICD;HCG9;DDX39BP2;MCCD1P2
chr6	31792838	31792840	cg04018738_BC11	Adrenal	Hypo	0.0876083	0.986813	69_TxEnh8	MSH5;MSH5-SAPCD1;RNU6-850P;SAPCD1;SAPCD1-AS1;VWA7;VARS1;Y_RNA;LSM2;HSPA1L;HSPA1A;HSPA1B;AL671762.1;SNHG32;SNORD48;SNORD52
chr8	128048801	128048803	cg26180383_BC23	Adrenal	Hypo	0.0875467	0.993407	49_EnhA8	PVT1;RNVU1-32;MIR1206;AC103705.1;RNU4-25P;MIR1207
chr15	80325363	80325365	cg20690500_TC21	Adrenal	Hypo	0.0874967	0.984615	43_EnhA2	LINC00927;AC016705.2
chr3	65845595	65845597	cg15968773_BC21	Adrenal	Hypo	0.0874769	0.995604	73_Tx2	MAGI1;RPL17P17;MAGI1-IT1;MAGI1-AS1
chr8	145067583	145067585	cg13324385_TC21	Adrenal	Hypo	0.0874618	0.995604	36_EnhWk3	AC139103.1;C8orf33
chr13	83221832	83221834	cg23400607_TC21	Adrenal	Hypo	0.0873816	0.995604	31_Acet6
chr22	17739854	17739856	cg26031772_BC11	Adrenal	Hypo	0.0870188	0.989011	66_TxEnh5	BCL2L13;BID;MIR3198-1;LINC00528;MICAL3;AC016026.1
chr15	64843481	64843483	cg08196984_BC21	Adrenal	Hypo	0.0869223	0.989011	92_PromF2	PIF1;PLEKHO2;AC069368.1;AC069368.2
chr7	101953123	101953125	cg01973676_TC11	Adrenal	Hypo	0.086865	0.993407	44_EnhA3	CUX1;AC005072.1
chr14	94023485	94023487	cg20566484_TC21	Adrenal	Hypo	0.0867453	0.997802	23_ReprPC7	ASB2;CCDC197;OTUB2;DDX24
chr16	28562057	28562059	cg08726667_BC21	Adrenal	Hypo	0.0867247	1	74_Tx3	AC009093.11;NUPR1;AC020765.6;AC020765.1;AC020765.2;SGF29;SULT1A2;AC020765.3;AC020765.4;SULT1A1
chr1	3247145	3247147	cg16694785_BC21	Adrenal	Hypo	0.0866125	1	18_ReprPC2	PRDM16;AL512383.1
chr19	30681497	30681499	cg24378449_BC11	Adrenal	Hypo	0.0865787	0.997802	21_ReprPC5	ZNF536;AC011478.1
chr3	194575079	194575081	cg22864884_TC21	Adrenal	Hypo	0.0865362	0.997802	32_Acet7	RNU6-1101P;RPL23AP93;TMEM44-AS1;TMEM44
chr3	88492733	88492735	cg05209123_TC11	Adrenal	Hypo	0.0864939	0.989011	3_Quies1	CSNKA2IP
chr11	110455903	110455905	cg12584858_TC21	Adrenal	Hypo	0.0863872	0.991209	73_Tx2	LINC02732;FDX1
chr1	201911234	201911236	cg21139518_BC21	Adrenal	Hypo	0.0862808	0.989011	29_Acet4	IPO9;MIR6739;SHISA4;AL513217.1;LMOD1;TIMM17A
chr19	45588251	45588253	cg14584815_BC21	Adrenal	Hypo	0.0861464	0.991209	57_EnhA16	OPA3;GPR4;EML2
chr18	33824400	33824402	cg23421454_TC21	Adrenal	Hypo	0.0860434	1	3_Quies1	NOL4
chr16	85182036	85182038	cg06392733_BC21	Adrenal	Hypo	0.0860238	0.993407	74_Tx3	LINC02139;AC026469.1;GSE1;AC092275.1
chr1	78619476	78619478	cg13304609_BC21	Adrenal	Hypo	0.0859475	0.989011	44_EnhA3	IFI44L;IFI44;AC104837.2
chr6	168307294	168307296	cg10453678_BC11	Adrenal	Hypo	0.0858133	0.989011	71_TxWk2	AL606970.3;CTAGE13P;DACT2;AL606970.1
chr1	167517632	167517634	cg01569912_BC21	Adrenal	Hypo	0.0858032	0.997802	49_EnhA8	CD247;AKR1D1P1;CREG1
chr11	123454125	123454127	cg11596902_BC21	Adrenal	Hypo	0.0857762	0.986813	51_EnhA10	GRAMD1B
chr20	33387692	33387694	cg19159068_TC21	Adrenal	Hypo	0.0857711	1	79_Tx8	BPIFB9P;CDK5RAP1;SNTA1
chr6	32658503	32658505	cg09379711_TC21	Adrenal	Hypo	0.0856748	0.997802	48_EnhA7	HLA-DQA1;HLA-DQB1;HLA-DQB1-AS1;MTCO3P1
chr8	13334135	13334137	cg02049217_BC21	Adrenal	Hypo	0.0855136	0.989011	29_Acet4	DLC1;AC019270.1;MTND4P7
chr8	140587557	140587559	cg13219960_BC11	Adrenal	Hypo	0.0854431	0.951648	68_TxEnh7	AGO2;AC067931.1;AC067931.2;ERICD
chr1	44542315	44542317	cg23352491_TC21	Adrenal	Hypo	0.0853795	0.995604	60_EnhA19	RNF220;MIR5584
chr9	34884459	34884461	cg13590951_TC21	Adrenal	Hypo	0.0852993	0.989011	20_ReprPC4	AL589645.1;FAM205BP;FAM205C;GLULP4;YWHAZP6
chr11	93520854	93520856	cg26429335_TC21	Adrenal	Hypo	0.0851774	0.993407	39_EnhWk6	SMCO4;SRP14P2;RN7SL223P
chr19	12888112	12888114	cg08455184_BC21	Adrenal	Hypo	0.0851752	0.997802	25_ReprPC9	HOOK2;MAST1;MIR6794;DNASE2;AC020934.2;KLF1;GCDH;RPS6P25;SYCE2;MIR5695;FARSA;FARSA-AS1
chr20	2137795	2137797	cg24886324_BC21	Adrenal	Hypo	0.0851581	1	64_TxEnh3	STK35;AL359916.1
chr18	21451396	21451398	cg12565053_TC21	Adrenal	Hypo	0.0851066	0.997802	33_Acet8	GREB1L;AC015878.1;AC011774.1
chr11	77771349	77771351	cg17459743_TC21	Adrenal	Hypo	0.0850634	0.997802	63_TxEnh2	RSF1;FTH1P16;RSF1-IT1;AP000580.1;AAMDC
chr2	82600663	82600665	cg03065645_TC21	Adrenal	Hypo	0.0849666	0.964835	4_Quies2	RBX1P1
chr12	54411560	54411562	cg20909017_TC21	Adrenal	Hypo	0.0848729	0.989011	83_TxEx4	AC079313.2;AC079313.1;GPR84;ZNF385A;ITGA5;LINC01154;GTSF1
chr12	131333488	131333490	cg18368949_TC21	Adrenal	Hypo	0.0848373	1	9_HET2	RPS6P20;AC092850.1;LINC02415;RNA5SP376;AC092850.2;LINC02370;AC140118.2;AC140118.1
chr20	58019150	58019152	cg25471633_BC21	Adrenal	Hypo	0.0848053	0.993407	43_EnhA2	LINC01742;AL354984.2
chr12	110760434	110760436	cg17702851_TC21	Adrenal	Hypo	0.0847402	0.991209	57_EnhA16	PPP1CC;AC144522.1
chr2	37816337	37816339	cg26750893_BC21	Adrenal	Hypo	0.0847097	0.991209	29_Acet4	AC010878.1;LINC00211
chr1	167517753	167517755	cg01569918_TC21	Adrenal	Hypo	0.0846803	1	49_EnhA8	CD247;AKR1D1P1;CREG1
chr4	150736176	150736178	cg07216449_TC21	Adrenal	Hypo	0.0846787	1	5_Quies3	LRBA;ZBTB8OSP1
chr8	1989400	1989402	cg00924652_TC21	Adrenal	Hypo	0.0846482	0.991209	47_EnhA6	AC019257.8;ARHGEF10;AC019257.9;AC019257.1;KBTBD11-OT1;KBTBD11;AC019257.2;AC245164.1
chr20	4547067	4547069	cg04883714_TC11	Adrenal	Hypo	0.0843738	1	45_EnhA4	AL121781.1;AL121916.1
chr9	72497531	72497533	cg13753713_BC21	Adrenal	Hypo	0.0843257	0.978022	58_EnhA17	AL596448.1;TMC1
chr6	148935798	148935800	cg05437857_BC21	Adrenal	Hypo	0.0843204	1	45_EnhA4	UST;UST-AS1
chr13	112753989	112753991	cg25647089_TC21	Adrenal	Hypo	0.0841961	1	35_EnhWk2	ATP11A;ATP11A-AS1
chr5	90965452	90965454	cg08254147_TC21	Adrenal	Hypo	0.0841645	0.982418	61_EnhA20	ADGRV1
chr8	132319766	132319768	cg00362062_BC11	Adrenal	Hypo	0.0840609	0.991209	46_EnhA5	KCNQ3
chr5	50934603	50934605	cg23693641_BC22	Adrenal	Hypo	0.084021	1	3_Quies1	AC022441.3;AC022441.2;AC008808.2;LINC02106;AC008808.1
chr11	115553060	115553062	cg16925954_BC11	Adrenal	Hypo	0.0839511	0.991209	27_Acet2	CADM1;AP003174.2;AP003174.3;RPL12P46;AP003174.1
chr8	11560548	11560550	cg24861686_TC21	Adrenal	Hypo	0.0838756	1	21_ReprPC5	BLK;AC022239.1;LINC00208
chr6	42237491	42237493	cg09494747_TC21	Adrenal	Hypo	0.0838395	0.989011	79_Tx8	GUCA1B;MRPS10;TRERF1
chr5	123820001	123820003	cg11211103_BC21	Adrenal	Hypo	0.0838134	0.982418	46_EnhA5
chr9	83295697	83295699	cg13835795_BC21	Adrenal	Hypo	0.0836088	0.997802	71_TxWk2	FRMD3;AL137847.2;RNU4-29P
chr1	230336309	230336311	cg08617127_TC11	Adrenal	Hypo	0.0835945	0.993407	35_EnhWk2	PGBD5
chr12	91648491	91648493	cg17909487_TC21	Adrenal	Hypo	0.0833714	0.995604	27_Acet2	AC126175.1;AC126175.2;AC025254.1
chr6	32061670	32061672	cg19828175_BC11	Adrenal	Hypo	0.0832637	0.997802	71_TxWk2	TNXA;STK19B;C4B;C4B-AS1;CYP21A2;TNXB;RNA5SP206;AL662884.2;AL662884.5
chr8	133231931	133231933	cg10892497_TC21	Adrenal	Hypo	0.083243	0.993407	31_Acet6	CCN4;NDRG1
chr16	11667978	11667980	cg21140720_BC11	Adrenal	Hypo	0.0832271	0.997802	93_PromF3	LITAF;SNN;TXNDC11
chr4	14169639	14169641	cg17978015_TC21	Adrenal	Hypo	0.0832147	0.991209	45_EnhA4	LINC01085;AC073848.1;AC092546.1
chr10	36157976	36157978	cg14918369_TC21	Adrenal	Hypo	0.0832061	1	37_EnhWk4
chr5	168183243	168183245	cg08843878_TC21	Adrenal	Hypo	0.0831808	1	28_Acet3	TENM2;AC011369.1;CTB-178M22.2
chr5	177546908	177546910	cg18104870_TC23	Adrenal	Hypo	0.0831021	0.995604	42_EnhA1	PDLIM7;AC145098.1;DOK3;DDX41;FAM193B;AC139795.3;TMED9
chr2	173344166	173344168	cg03813687_BC21	Adrenal	Hypo	0.0830914	0.997802	8_HET1	RPS2P18;AC092573.1;CDCA7
chr19	39471475	39471477	cg15098957_TC21	Adrenal	Hypo	0.0830413	0.995604	81_TxEx2	PLEKHG2;RPS16;SUPT5H;TIMM50;DLL3;SELENOV
chr18	5519177	5519179	cg23189549_BC11	Adrenal	Hypo	0.0830178	0.98022	46_EnhA5	EPB41L3;AP005059.2;AP005059.1
chr15	84961022	84961024	cg21889914_BC21	Adrenal	Hypo	0.0829457	1	60_EnhA19	SLC28A1;AC087468.2;RNU6-339P;RNU6-796P;AC087468.1;PDE8A
chr11	62453280	62453282	cg10220627_BC21	Adrenal	Hypo	0.0828921	0.997802	33_Acet8	SCGB1A1;AP003064.2;AHNAK
chr9	124411414	124411416	cg14232457_TC21	Adrenal	Hypo	0.0828329	1	69_TxEnh8	PSMB7;ADGRD2
chr6	30888915	30888917	cg21677258_BC21	Adrenal	Hypo	0.0827691	1	68_TxEnh7	LINC02570;RN7SKP186;DDR1-DT;DDR1;MIR4640;GTF2H4;AL669830.1;VARS2;SFTA2;Y_RNA;MUCL3
chr6	31792838	31792840	cg04018738_BC12	Adrenal	Hypo	0.0827134	0.98022	69_TxEnh8	MSH5;MSH5-SAPCD1;RNU6-850P;SAPCD1;SAPCD1-AS1;VWA7;VARS1;Y_RNA;LSM2;HSPA1L;HSPA1A;HSPA1B;AL671762.1;SNHG32;SNORD48;SNORD52
chr16	89285484	89285486	cg16593941_BC11	Adrenal	Hypo	0.0827114	1	81_TxEx2	ZNF778;ANKRD11;AC137932.3;AC137932.1;AC137932.2
chr16	66383278	66383280	cg05374263_TC21	Adrenal	Hypo	0.0827099	0.991209	45_EnhA4	AC012325.1;CDH5;LINC00920;BEAN1
chr2	20675301	20675303	cg00283986_BC21	Adrenal	Hypo	0.0826659	1	32_Acet7	HS1BP3;GDF7;AC012065.3;LDAH
chr9	79094434	79094436	cg13805463_BC11	Adrenal	Hypo	0.0826244	1	30_Acet5	AL512634.1
chr1	16182592	16182594	cg00297232_BC11	Adrenal	Hypo	0.0825492	0.986813	42_EnhA1	EPHA2;AL451042.2;AL451042.1;ARHGEF19-AS1;ARHGEF19;ANO7L1;AL109627.1;CPLANE2
chr7	151794465	151794467	cg11918632_BC11	Adrenal	Hypo	0.0824684	0.962637	35_EnhWk2	PRKAG2;AC093583.1
chr9	129029466	129029468	cg03722198_TC21	Adrenal	Hypo	0.0824406	0.993407	91_PromF1	NUP188;AL592211.1;SH3GLB2;MIGA2
chr7	1947561	1947563	cg04900672_TC21	Adrenal	Hypo	0.0823879	0.997802	70_TxWk1	MAD1L1;AC069288.1
chr7	24923435	24923437	cg22796265_TC21	Adrenal	Hypo	0.0823179	0.997802	68_TxEnh7	OSBPL3;SNRPCP19
chr15	39427953	39427955	cg14793944_TC21	Adrenal	Hypo	0.0822713	0.991209	51_EnhA10	AC013652.1;AC109630.1
chr17	50638939	50638941	cg25928474_BC21	Adrenal	Hypo	0.0821988	1	42_EnhA1	CACNA1G;AC004590.1;ABCC3
chr8	58122955	58122957	cg03552631_TC21	Adrenal	Hypo	0.0821209	0.997802	60_EnhA19	FAM110B;AC027698.1;RPL26P26
chr6	163330027	163330029	cg10390055_BC11	Adrenal	Hypo	0.0820234	0.986813	35_EnhWk2	PACRG;PACRG-AS1;AL031121.2;AL031121.3;AL031121.1
chr6	106135404	106135406	cg09915481_BC11	Adrenal	Hypo	0.0818362	0.984615	32_Acet7	PRDM1;ATG5;AL022067.1
chr7	101412016	101412018	cg13490764_TC21	Adrenal	Hypo	0.0817108	0.989011	59_EnhA18	COL26A1;AC004965.1
chr3	172680862	172680864	cg17004871_TC21	Adrenal	Hypo	0.0816861	1	62_TxEnh1	NCEH1;AC007919.2;RNU6-547P;AC108667.2
chr6	32043728	32043730	cg13540981_BC21	Adrenal	Hypo	0.0816688	1	71_TxWk2	C4A;C4A-AS1;CYP21A1P;TNXA;STK19B;C4B;C4B-AS1;CYP21A2;TNXB;RNA5SP206
chr10	77801717	77801719	cg05112070_TC21	Adrenal	Hypo	0.081585	0.997802	69_TxEnh8	RNU6-1266P;IMPDH1P5;AL450306.1;DLG5
chr16	70156609	70156611	cg01577529_TC21	Adrenal	Hypo	0.0815837	0.995604	81_TxEx2	PDPR;AC009060.1;CLEC18C;AC009060.2
chr5	172878982	172878984	cg24699021_TC21	Adrenal	Hypo	0.0815523	0.978022	42_EnhA1	ERGIC1
chr1	167094343	167094345	cg01598007_BC21	Adrenal	Hypo	0.0815414	1	60_EnhA19	AL158837.1;GPA33;STYXL2
chr16	57058661	57058663	cg19840565_BO21	Adrenal	Hypo	0.0815262	0.993407	66_TxEnh5	NLRC5;AC023825.1;AC023825.2;AC009090.2;CPNE2
chr6	142700927	142700929	cg25852061_TC21	Adrenal	Hypo	0.0814292	0.98022	52_EnhA11	AL355337.1;AL023584.1
chr6	31759958	31759960	cg09368765_TO21	Adrenal	Hypo	0.0813131	0.995604	82_TxEx3
chr1	167517794	167517796	cg01569919_BC21	Adrenal	Hypo	0.0812332	0.997802	49_EnhA8	CD247;AKR1D1P1;CREG1
chr2	166373145	166373147	cg01790523_BC21	Adrenal	Hypo	0.0811761	0.993407	60_EnhA19	SCN1A-AS1;SCN9A;SCN7A;AC074101.1
chr5	59284087	59284089	cg08024227_BC11	Adrenal	Hypo	0.081157	1	57_EnhA16	PDE4D;AC008833.1
chr2	105235364	105235366	cg03265504_TC21	Adrenal	Hypo	0.0811354	1	60_EnhA19	GPR45;AC012360.2;TGFBRAP1
chr16	11149327	11149329	cg08744842_TC21	Adrenal	Hypo	0.0811284	0.993407	46_EnhA5	CLEC16A;AC007220.2;AC007220.1
chr8	142873764	142873766	cg08389266_BC21	Adrenal	Hypo	0.0810272	0.993407	24_ReprPC8	AC083841.3;GML;ZNHIT1P1;CYP11B1;CYP11B2
chr7	105719635	105719637	cg11530818_TC11	Adrenal	Hypo	0.0809064	1	58_EnhA17	ATXN7L1
chr20	16411034	16411036	cg25008878_TC21	Adrenal	Hypo	0.0808612	0.993407	84_znf1	KIF16B
chr13	110520981	110520983	cg16238149_BC21	Adrenal	Hypo	0.0807724	0.973626	91_PromF1	COL4A2;COL4A2-AS1;RAB20
chr7	549001	549003	cg03423395_TC21	Adrenal	Hypo	0.0803276	0.995604	71_TxWk2	PDGFA;HRAT92;PRKAR1B;PRKAR1B-AS2
chr2	233086902	233086904	cg04868788_TC21	Adrenal	Hypo	0.0802947	0.997802	50_EnhA9	INPP5D
chr16	81126988	81126990	cg21804941_BC11	Adrenal	Hypo	0.0801902	0.986813	53_EnhA12	AC092718.8;C16orf46;AC092718.3;AC092718.1;GCSH;PKD1L2;RNU6-1191P;AC092718.9
chr17	57312447	57312449	cg08562099_TC21	Adrenal	Hypo	0.080121	0.991209	35_EnhWk2	MSI2;AC091181.1
chr2	205698427	205698429	cg04049038_BC21	Adrenal	Hypo	0.08012	0.993407	69_TxEnh8	NRP2
chr2	61348847	61348849	cg02885003_BC11	Adrenal	Hypo	0.0801015	1	78_Tx7	USP34
chr2	231182084	231182086	cg07999828_TC21	Adrenal	Hypo	0.0798074	0.995604	32_Acet7	PSMD1;RNU1-93P;ARMC9
chr16	9297588	9297590	cg21110532_TC11	Adrenal	Hypo	0.079744	1	26_Acet1
chr16	86347181	86347183	cg21889090_BC21	Adrenal	Hypo	0.0797327	0.993407	29_Acet4	LINC01081;LINC00917;AC092327.2
chr17	1673154	1673156	cg12116137_BC11	Adrenal	Hypo	0.0797226	0.98022	80_TxEx1	SLC43A2;SCARF1;RILP;PRPF8;AC130343.3;TLCD2;MIR22HG;MIR22;WDR81
chr6	31793018	31793020	cg02597894_BC21	Adrenal	Hypo	0.0796686	1	69_TxEnh8	MSH5;MSH5-SAPCD1;RNU6-850P;SAPCD1;SAPCD1-AS1;VWA7;VARS1;Y_RNA;LSM2;HSPA1L;HSPA1A;HSPA1B;AL671762.1;SNHG32;SNORD48;SNORD52
chr7	157390771	157390773	cg17950348_BC21	Adrenal	Hypo	0.0796113	1	67_TxEnh6	DNAJB6
chr17	28370259	28370261	cg21846903_BC21	Adrenal	Hypo	0.0794329	0.997802	91_PromF1	TMEM97;IFT20;TNFAIP1;POLDIP2;TMEM199;AC002094.1;MIR4723;AC002094.2;SEBOX;AC002094.3;SARM1;VTN;AC002094.4;AC002094.5;SLC46A1;AC015917.2;H3P41
chr2	232902406	232902408	cg03558310_TC21	Adrenal	Hypo	0.0792496	1	32_Acet7	GIGYF2;SNORC;NGEF
chr14	88067332	88067334	cg19811739_TC21	Adrenal	Hypo	0.079159	0.995604	56_EnhA15	LINC01147;LINC01146
chr13	112228508	112228510	cg07688836_BC21	Adrenal	Hypo	0.0791214	0.993407	4_Quies2	LINC01070
chr11	1761034	1761036	cg15913568_TC11	Adrenal	Hypo	0.0791131	0.995604	83_TxEx4	IFITM10;AC068580.4;CTSD;AC068580.3;AC068580.1;AC068580.5;AC068580.2;RPL36AP39;AC139143.1
chr9	88538481	88538483	cg13888029_BC11	Adrenal	Hypo	0.0791054	0.991209	29_Acet4	NXNL2
chr1	109539342	109539344	cg00521434_TC21	Adrenal	Hypo	0.0789516	0.967033	22_ReprPC6	ATXN7L2;CYB561D1;AMIGO1;GPR61;AL355310.3;GNAI3
chr15	27458271	27458273	cg20155892_BC11	Adrenal	Hypo	0.0789371	0.995604	4_Quies2	GABRG3;AC104002.1;AC104002.2;AC104002.3
chr20	18750022	18750024	cg26529344_BC21	Adrenal	Hypo	0.078918	0.991209	47_EnhA6	AL121900.1;DTD1;EEF1A1P34;LINC00652;LINC00653
chr9	117252471	117252473	cg14163630_TC21	Adrenal	Hypo	0.0788842	0.989011	3_Quies1	ASTN2;RN7SKP125
chr12	113333082	113333084	cg06130893_TC21	Adrenal	Hypo	0.0788642	0.993407	50_EnhA9	TPCN1;MIR6762;SLC8B1;PLBD2
chr1	47894781	47894783	cg06817454_BC21	Adrenal	Hypo	0.0788226	0.997802	60_EnhA19	TRABD2B
chr4	28437313	28437315	cg06397044_BC21	Adrenal	Hypo	0.0787794	0.993407	54_EnhA13	AC093791.1;AC097480.1
chr1	95319221	95319223	cg08042195_TC21	Adrenal	Hypo	0.0787285	1	20_ReprPC4	AC092802.2;AC092802.4;LINC01760;LINC01650;AL445218.1
chr12	132550283	132550285	cg18399204_BC11	Adrenal	Hypo	0.0786612	0.982418	89_BivProm3	FBRSL1;AC131212.3;AC131212.2;MIR6763;AC131212.1
chr20	4901003	4901005	cg24923585_BC21	Adrenal	Hypo	0.0785929	0.991209	66_TxEnh5	SLC23A2;AL389886.1
chr7	4079235	4079237	cg20355735_TC21	Adrenal	Hypo	0.0785489	1	9_HET2	SDK1
chr8	18719670	18719672	cg12058648_TC21	Adrenal	Hypo	0.078409	0.975824	62_TxEnh1	PSD3;AC100800.1
chr17	7626374	7626376	cg01479396_BC21	Adrenal	Hypo	0.0783906	0.991209	65_TxEnh4	SENP3-EIF4A1;EIF4A1;AC016876.2;SNORD10;SNORA67;CD68;AC016876.1;MPDU1;SOX15;FXR2;SHBG;SAT2;ATP1B2;TP53
chr6	40906942	40906944	cg00824982_BC21	Adrenal	Hypo	0.078309	0.991209	46_EnhA5
chr12	76158955	76158957	cg03411579_TC21	Adrenal	Hypo	0.0782425	0.993407	91_PromF1	AC233290.2;AC233290.1;RNU6-1271P
chr13	99416677	99416679	cg08633893_TC21	Adrenal	Hypo	0.0782093	0.984615	48_EnhA7	UBAC2;HMGB3P4;CCR12P;AL136961.1;TM9SF2
chr14	89621759	89621761	cg17714110_TC21	Adrenal	Hypo	0.0782066	0.984615	49_EnhA8	FOXN3;AL137230.2;FOXN3-AS2;RN7SKP107;AL137230.1;Y_RNA
chr19	5136187	5136189	cg23993965_TC11	Adrenal	Hypo	0.0781808	0.995604	65_TxEnh4	KDM4B;PTPRS;AC022517.1
chr6	31792830	31792832	cg24771152_BC11	Adrenal	Hypo	0.0780572	0.967033	69_TxEnh8	MSH5;MSH5-SAPCD1;RNU6-850P;SAPCD1;SAPCD1-AS1;VWA7;VARS1;Y_RNA;LSM2;HSPA1L;HSPA1A;HSPA1B;AL671762.1;SNHG32;SNORD48;SNORD52
chr9	116887014	116887016	cg14161289_TC21	Adrenal	Hypo	0.0779698	1	5_Quies3	ASTN2;AL157829.1
chr7	143042274	143042276	cg05953477_TC21	Adrenal	Hypo	0.0778902	0.986813	36_EnhWk3	OR9A2;OR9P1P;OR6V1;OR6W1P
chr12	2008901	2008903	cg17173363_BC11	Adrenal	Hypo	0.0778833	0.984615	36_EnhWk3	DCP1B;CACNA1C;AC005342.1;CACNA1C-IT1;CACNA1C-IT2
chr5	149456105	149456107	cg08693138_BC11	Adrenal	Hypo	0.0778244	0.991209	42_EnhA1	CARMN;AC131025.2;MIR143;MIR145;CSNK1A1;AC021078.1
chr2	101444040	101444042	cg03233402_TC21	Adrenal	Hypo	0.0777941	1	26_Acet1	RFX8;LINC01870
chr6	41965855	41965857	cg23350540_BC11	Adrenal	Hypo	0.0777741	0.989011	60_EnhA19	MED20;Y_RNA;BYSL;CCND3
chr9	136059777	136059779	cg14458056_TC21	Adrenal	Hypo	0.077709	0.997802	68_TxEnh7	NACC2;LINC02846
chr7	100688087	100688089	cg21638357_TC21	Adrenal	Hypo	0.0775983	0.978022	65_TxEnh4	TFR2;ACTL6B;GNB2;GIGYF1;POP7;EPO;ZAN
chr17	5750525	5750527	cg22102157_BC21	Adrenal	Hypo	0.077497	0.991209	19_ReprPC3	AC135726.1;AC006236.1;AC007846.1;AC007846.2
chr9	18769242	18769244	cg01017525_TC21	Adrenal	Hypo	0.0774632	0.997802	40_EnhWk7	ADAMTSL1
chr3	183449983	183449985	cg19415736_BC21	Adrenal	Hypo	0.0774432	0.995604	90_BivProm4	MCF2L2;LINC00888;SNORA63D;AC092960.2;SNORA63E;AC092960.1;AC092960.3;KLHL6
chr19	17111068	17111070	cg24232700_BC21	Adrenal	Hypo	0.0773848	1	65_TxEnh4	HAUS8;MYO9B;AC020908.3;AC020913.1
chr17	74732989	74732991	cg22792503_BC21	Adrenal	Hypo	0.077215	0.997802	21_ReprPC5	RAB37;CD300LF;AC016888.1;MIR3615;SLC9A3R1;NAT9;TMEM104
chr1	78619564	78619566	cg06872964_TC22	Adrenal	Hypo	0.0771943	0.997802	92_PromF2	IFI44L;IFI44;AC104837.2
chr11	125062727	125062729	cg11537406_TC11	Adrenal	Hypo	0.0771598	0.997802	95_PromF5	CCDC15;SLC37A2;TMEM218
chr17	82493026	82493028	cg11048797_TC21	Adrenal	Hypo	0.0770689	0.995604	45_EnhA4	CYBC1;AC132938.6;AC132938.3;NARF;AC132938.5;NARF-AS1;NARF-IT1;FOXK2
chr3	155658577	155658579	cg05706256_TC21	Adrenal	Hypo	0.0769992	1	28_Acet3	PLCH1;RPL6P7
chr17	77322572	77322574	cg08772789_TC21	Adrenal	Hypo	0.076992	0.995604	92_PromF2	SEPTIN9-DT;SEPTIN9
chr1	22106135	22106137	cg07033286_BC21	Adrenal	Hypo	0.0769667	0.986813	75_Tx4	CDC42;CDC42-IT1;MPHOSPH6P1;WNT4;AL445253.1
chr11	129282056	129282058	cg14275354_BC11	Adrenal	Hypo	0.0768495	0.984615	23_ReprPC7	ARHGAP32;ZNF123P
chr6	157263342	157263344	cg10318697_TC11	Adrenal	Hypo	0.0767343	0.995604	43_EnhA2	TMEM242;LDHAL6FP
chr17	44279997	44279999	cg22582307_TC21	Adrenal	Hypo	0.0766475	0.989011	91_PromF1	SHC1P2;SLC4A1;AC003043.2;RN7SL507P;RUNDC3A-AS1;U3;RNU6-453P;RUNDC3A;SLC25A39;AC003043.1
chr2	56611730	56611732	cg02851099_BC11	Adrenal	Hypo	0.0765727	0.958242	3_Quies1
chr11	88172590	88172592	cg16734401_TC21	Adrenal	Hypo	0.076506	1	53_EnhA12	RAB38;AP001642.1;MIR3166
chr17	43723122	43723124	cg05038288_TC21	Adrenal	Hypo	0.0764529	0.997802	58_EnhA17	LINC02594;WHSC1L2P;SOST;DUSP3
chr8	762360	762362	cg12049084_TC21	Adrenal	Hypo	0.0764033	1	22_ReprPC6	ERICH1;AC100797.1;DLGAP2;AC100797.4
chr14	53231133	53231135	cg19506325_TC11	Adrenal	Hypo	0.0763568	0.995604	38_EnhWk5	AL365295.1
chr21	46432026	46432028	cg26697654_BC21	Adrenal	Hypo	0.076355	0.997802	65_TxEnh4	PCNT;RPL18AP2;DIP2A;DIP2A-IT1
chr7	4700893	4700895	cg02350705_TC21	Adrenal	Hypo	0.0763085	0.993407	68_TxEnh7	FOXK1;AC092428.1
chr7	157089439	157089441	cg11992794_BC11	Adrenal	Hypo	0.0762362	0.991209	21_ReprPC5	AC006967.2;AC006967.1;AC006967.3;UBE3C
chr17	69424535	69424537	cg22876482_BC21	Adrenal	Hypo	0.0760516	0.991209	74_Tx3	MAP2K6;AC015920.1
chr15	42992850	42992852	cg20315331_TC21	Adrenal	Hypo	0.0759988	0.986813	69_TxEnh8	UBR1
chr15	31247444	31247446	cg20200160_TC21	Adrenal	Hypo	0.0759675	0.997802	23_ReprPC7	LINC02352;AC012236.1
chr11	34162093	34162095	cg16191011_BC21	Adrenal	Hypo	0.0757624	1	66_TxEnh5	NAT10;ABTB2;Y_RNA
chr9	113188422	113188424	cg14127894_TC21	Adrenal	Hypo	0.0757016	0.991209	69_TxEnh8	SLC31A2;FKBP15;SLC31A1
chr8	37675086	37675088	cg24714542_TC21	Adrenal	Hypo	0.075674	0.997802	89_BivProm3	AC137579.2;AC137579.1;RNU6-607P;ZNF703;AC138356.3
chr6	31792815	31792817	cg04368724_TC21	Adrenal	Hypo	0.0755973	0.995604	69_TxEnh8	MSH5;MSH5-SAPCD1;RNU6-850P;SAPCD1;SAPCD1-AS1;VWA7;VARS1;Y_RNA;LSM2;HSPA1L;HSPA1A;HSPA1B;AL671762.1;SNHG32;SNORD48;SNORD52
chr8	133689594	133689596	cg13156533_BC11	Adrenal	Hypo	0.0755609	0.984615	43_EnhA2	AC090821.1;Metazoa_SRP
chr16	31177079	31177081	cg09425279_BC21	Adrenal	Hypo	0.0754821	0.993407	49_EnhA8	KAT8;AC009088.3;PRSS8;PRSS36;AC009088.4;NDUFA3P6;FUS;AC009088.2;AC009088.1;PYCARD;PYCARD-AS1;TRIM72;PYDC1
chr10	33412687	33412689	cg02075418_TC21	Adrenal	Hypo	0.075397	0.978022	32_Acet7	AL353600.2
chr21	42915625	42915627	cg25917195_BC21	Adrenal	Hypo	0.0752248	0.997802	36_EnhWk3	WDR4;NDUFV3;ERVH48-1;MIR5692B;AP001630.1
chr16	88083914	88083916	cg21926437_TC21	Adrenal	Hypo	0.0751433	0.993407	23_ReprPC7	BANP;AC134312.4;AC134312.3;AC134312.1
chrX	69018779	69018781	cg20102484_TC21	Adrenal	Hypo	0.0751316	0.997802	36_EnhWk3
chr11	110896601	110896603	cg06669270_TC11	Adrenal	Hypo	0.0750317	0.995604	43_EnhA2	AP002963.1
chr2	204335241	204335243	cg17187439_TC21	Adrenal	Hypo	0.0748467	0.991209	30_Acet5	DSTNP5;AC106901.1
chr2	56180007	56180009	cg11532725_BC21	Adrenal	Hypo	0.0745606	0.993407	18_ReprPC2	AC011306.1;AC007744.1;AC007743.1;CCDC85A
chr1	99644833	99644835	cg12729166_BC21	Adrenal	Hypo	0.0744106	0.982418	32_Acet7	LINC01708;PALMD
chr4	108141662	108141664	cg17633606_BC21	Adrenal	Hypo	0.0743116	0.991209	49_EnhA8	LEF1;LEF1-AS1
chr3	188207998	188208000	cg11555752_BC21	Adrenal	Hypo	0.0742948	0.995604	68_TxEnh7	LPP;FLJ42393
chr6	41346669	41346671	cg09480707_TC11	Adrenal	Hypo	0.0742855	1	22_ReprPC6	RNU6-643P;AL672212.1;NCR2;AL136967.1
chr6	43839162	43839164	cg09518415_TC21	Adrenal	Hypo	0.0741342	0.995604	29_Acet4	AL157371.2;LINC02537;AL157371.1
chr6	129422018	129422020	cg10084203_BC11	Adrenal	Hypo	0.0740517	0.995604	71_TxWk2	LAMA2;RNU6-861P;AL356124.1
chr2	140514	140516	cg02294716_BC21	Adrenal	Hypo	0.0739119	1	59_EnhA18
chr19	46984855	46984857	cg24639501_BC11	Adrenal	Hypo	0.0736634	0.997802	42_EnhA1	ARHGAP35;AC008895.1;NPAS1
chr3	150376182	150376184	cg05657656_BC21	Adrenal	Hypo	0.0735672	1	46_EnhA5	AC018545.1;TSC22D2
chr1	7904580	7904582	cg00166191_BC21	Adrenal	Hypo	0.0734856	0.997802	5_Quies3	TNFRSF9;AL009183.1;PARK7
chr7	4014168	4014170	cg10591242_BC21	Adrenal	Hypo	0.0734588	1	61_EnhA20	SDK1
chr11	57313431	57313433	cg16361912_TC11	Adrenal	Hypo	0.0734551	0.995604	65_TxEnh4	TNKS1BP1;AP000781.1;SSRP1;P2RX3
chr3	183211484	183211486	cg23819411_BC11	Adrenal	Hypo	0.0734436	0.989011	91_PromF1	LAMP3;MCF2L2;B3GNT5;RNA5SP151
chr12	117042527	117042529	cg06768361_TC11	Adrenal	Hypo	0.073395	0.997802	35_EnhWk2	FBXW8;AC026368.1;TESC
chr1	1178243	1178245	cg18382926_BC21	Adrenal	Hypo	0.0733892	0.986813	22_ReprPC6	LINC01342;MIR200B;MIR200A;MIR429;AL390719.2;TTLL10-AS1;TTLL10;TNFRSF18;TNFRSF4;SDF4
chr5	38931303	38931305	cg07897016_BC21	Adrenal	Hypo	0.0733304	0.989011	66_TxEnh5	OSMR;RICTOR
chr12	19483011	19483013	cg16822174_BC21	Adrenal	Hypo	0.0733099	0.986813	83_TxEx4	AEBP2;RNU6-254P;EEF1A1P4;AC091805.1
chr4	25803469	25803471	cg06376521_TC11	Adrenal	Hypo	0.0732488	0.989011	82_TxEx3	SEL1L3;AC092436.3
chr18	79048864	79048866	cg23802352_BC11	Adrenal	Hypo	0.0732276	0.918681	9_HET2	SALL3;ATP9B;AC099689.3
chr16	85181924	85181926	cg01500115_BC21	Adrenal	Hypo	0.0731388	0.984615	35_EnhWk2	LINC02139;AC026469.1;GSE1;AC092275.1
chr4	67935426	67935428	cg08789697_TC21	Adrenal	Hypo	0.0728071	0.962637	38_EnhWk5	UBA6-AS1;TMPRSS11A
chr17	4074206	4074208	cg23709430_TC21	Adrenal	Hypo	0.0727717	0.978022	65_TxEnh4	ZZEF1;RNA5SP434
chr4	138093644	138093646	cg01255337_BC21	Adrenal	Hypo	0.0727663	0.986813	20_ReprPC4	AC097511.1;LINC00616;SLC7A11-AS1
chr11	114072432	114072434	cg16913556_BC11	Adrenal	Hypo	0.0727333	0.995604	35_EnhWk2	ZBTB16
chr3	2856948	2856950	cg04463341_BC11	Adrenal	Hypo	0.0727321	1	38_EnhWk5	CNTN4
chr5	177546908	177546910	cg18104870_TC21	Adrenal	Hypo	0.0726934	0.993407	42_EnhA1	PDLIM7;AC145098.1;DOK3;DDX41;FAM193B;AC139795.3;TMED9
chr4	71201417	71201419	cg22073332_BC21	Adrenal	Hypo	0.072686	0.993407	29_Acet4	SLC4A4
chr12	124549736	124549738	cg24847366_BC11	Adrenal	Hypo	0.0726742	0.991209	68_TxEnh7	NCOR2;AC073592.1;AC073592.7;AC073592.3;AC073592.9;AC073592.5;AC073592.6;AC073592.8
chr6	137599506	137599508	cg10148151_BC11	Adrenal	Hypo	0.0726622	0.993407	20_ReprPC4
chr20	63612612	63612614	cg25578386_BC21	Adrenal	Hypo	0.072655	0.991209	64_TxEnh3	HELZ2;GMEB2;MHENCR;STMN3;RTEL1;RTEL1-TNFRSF6B
chr11	133845615	133845617	cg26959392_BC21	Adrenal	Hypo	0.072602	0.975824	9_HET2	LINC02743;SPATA19;AP001979.1
chr3	9747425	9747427	cg27090988_TC21	Adrenal	Hypo	0.0725996	1	65_TxEnh4	MTMR14;AC022382.2;CPNE9;BRPF1;OGG1;CAMK1;TADA3;ARPC4;ARPC4-TTLL3
chr16	1137829	1137831	cg20958475_BC11	Adrenal	Hypo	0.0725873	0.982418	23_ReprPC7	C1QTNF8;AL031713.1;AL031598.1;AC120498.8;CACNA1H;AC120498.3;AC120498.1
chr14	33554290	33554292	cg19360504_TC21	Adrenal	Hypo	0.0725081	0.989011	47_EnhA6	NPAS3;AL161851.1
chr7	85042265	85042267	cg02607810_TC21	Adrenal	Hypo	0.0722952	1	54_EnhA13	SEMA3D;HSPA8P16
chr8	52406615	52406617	cg10923561_TC21	Adrenal	Hypo	0.0722924	0.995604	60_EnhA19	ST18
chr2	55899588	55899590	cg02846604_BC11	Adrenal	Hypo	0.0721863	0.958242	73_Tx2	EFEMP1
chr4	156547753	156547755	cg07263108_BC11	Adrenal	Hypo	0.0721858	0.989011	46_EnhA5	AC096736.3
chr14	104789025	104789027	cg20043271_TC11	Adrenal	Hypo	0.0721223	0.991209	64_TxEnh3	ADSS1;SIVA1;AL583722.1;AKT1;ZBTB42;AL590326.1;LINC00638;RPS26P49;RPS2P4
chr2	26700223	26700225	cg02580471_BC11	Adrenal	Hypo	0.0721196	0.991209	21_ReprPC5	AC015977.1;RPL37P11;KCNK3
chr19	2542551	2542553	cg23919055_BC11	Adrenal	Hypo	0.0721057	0.984615	42_EnhA1	RNU6-993P;GNG7;ELOCP28
chr17	34874987	34874989	cg05790369_BC21	Adrenal	Hypo	0.0720957	0.997802	27_Acet2	AC022903.1
chr11	111448570	111448572	cg11864726_BC21	Adrenal	Hypo	0.0720114	1	23_ReprPC7	POU2AF1;AP002008.3;AP002008.2;BTG4
chr16	86769780	86769782	cg21897481_TC21	Adrenal	Hypo	0.0719892	0.997802	89_BivProm3	LINC02188;LINC02189;AC130467.1
chr8	11861857	11861859	cg21919729_BC11	Adrenal	Hypo	0.0719577	0.978022	68_TxEnh7	FDFT1;CTSB;AC025857.1
chr20	1656964	1656966	cg24880992_TC21	Adrenal	Hypo	0.0719314	1	49_EnhA8	AL049634.2;SIRPB1;SIRPG;SIRPG-AS1;SIRPB3P;RN7SL561P;AL109809.3
[truncated: 99,977 more rows]
