# Supplementary material for: Scalable screening of ternary-code DNA methylation dynamics associated with human traits
Source: Cell Genom. 2025 Jul 3;5(9):100929. doi: 10.1016/j.xgen.2025.100929 (PMC12534708; doi:10.1016/j.xgen.2025.100929)
Supplement: Table S7. Tissue-specific 5hmC CpG signatures, related to Figure 4 [file mmc8.xlsx]

## Sheet: Table S7 5hmC signatures
Supplemental Table S7: Tissue specific 5hmC signatures, related to Figure 4
CpG_chrm	CpG_beg	CpG_end	Probe_ID	branch	type	delta_beta	auc	chrom_state	genes (+/- 50KB)
chr3	36992592	36992594	cg21109167_BC21	Adrenal	Hyper	0.220665	1	94_PromF4	TRANK1;RNU6ATAC4P;AC011816.2;PRADC1P1;EPM2AIP1;MLH1;RPL29P11
chr20	45823143	45823145	cg02792821_BC11	Adrenal	Hyper	0.208458	1	87_BivProm1	WFDC3;RNU6ATAC38P;DNTTIP1;UBE2C;TNNC2;SNX21;ACOT8;Metazoa_SRP;ZSWIM3
chr20	45890162	45890164	cg08260891_BC21	Adrenal	Hyper	0.206221	1	93_PromF3	SNX21;ACOT8;Metazoa_SRP;ZSWIM3;ZSWIM1;SPATA25;NEURL2;CTSA;AL008726.1;PLTP;AL162458.1;PCIF1
chr11	33692357	33692359	cg11027717_TC21	Adrenal	Hyper	0.196475	1	44_EnhA3	KIAA1549L;AL049629.1;C11orf91;AL049629.2;CD59;FBXO3
chr3	36992411	36992413	cg05670953_TC21	Adrenal	Hyper	0.194488	1	93_PromF3	TRANK1;RNU6ATAC4P;AC011816.2;PRADC1P1;EPM2AIP1;MLH1;RPL29P11
chr3	36992299	36992301	cg04726821_TC21	Adrenal	Hyper	0.194354	1	93_PromF3	TRANK1;RNU6ATAC4P;AC011816.2;PRADC1P1;EPM2AIP1;MLH1;RPL29P11
chr7	156127760	156127762	cg20552263_TC11	Adrenal	Hyper	0.184122	1	9_HET2
chr6	31945981	31945983	cg22670819_BC22	Adrenal	Hyper	0.182966	1	44_EnhA3	EHMT2;C2;ZBTB12;AL645922.1;C2-AS1;CFB;NELFE;MIR1236;SKIV2L;DXO;STK19;C4A
chr19	56917717	56917719	cg24833084_BC11	Adrenal	Hyper	0.180392	1	47_EnhA6	AC044792.1
chr1	42173587	42173589	cg00660678_BC21	Adrenal	Hyper	0.176952	1	91_PromF1	AC114492.1;GUCA2B;GUCA2A;FOXJ3
chr6	31945992	31945994	cg07421596_TC22	Adrenal	Hyper	0.176878	1	44_EnhA3	EHMT2;C2;ZBTB12;AL645922.1;C2-AS1;CFB;NELFE;MIR1236;SKIV2L;DXO;STK19;C4A
chr1	28258883	28258885	cg02737621_TC21	Adrenal	Hyper	0.176541	1	92_PromF2	DNAJC8;ATP5IF1;AL353622.1;AL353622.2;SESN2
chr6	31945981	31945983	cg22670819_BC23	Adrenal	Hyper	0.176387	1	44_EnhA3	EHMT2;C2;ZBTB12;AL645922.1;C2-AS1;CFB;NELFE;MIR1236;SKIV2L;DXO;STK19;C4A
chr5	139638356	139638358	cg14117392_BC21	Adrenal	Hyper	0.17531	1	92_PromF2	UBE2D2;H3P25;AC113361.1;CXXC5;CXXC5-AS1;AC008667.1
chr6	78578543	78578545	cg08642342_TC21	Adrenal	Hyper	0.167658	1	27_Acet2	AL121718.1
chr14	75449950	75449952	cg19714383_TC21	Adrenal	Hyper	0.164988	1	68_TxEnh7	AF111167.2;JDP2
chr11	77572944	77572946	cg16659833_TC21	Adrenal	Hyper	0.164838	0.993407	59_EnhA18	CLNS1A;RNU7-59P;AQP11
chr11	99679772	99679774	cg16807938_TC11	Adrenal	Hyper	0.163896	1	28_Acet3	CNTN5
chr17	73897236	73897238	cg22922603_TC11	Adrenal	Hyper	0.163555	0.997802	25_ReprPC9	AC137735.1;AC137735.3;AC137735.2
chr5	76579394	76579396	cg16286413_TC21	Adrenal	Hyper	0.160272	0.975824	54_EnhA13	IQGAP2;AC026725.1;F2RL2
chr11	63537455	63537457	cg20593464_TC21	Adrenal	Hyper	0.157383	1	92_PromF2	PLAAT5;AP001591.1;LGALS12;PLAAT4;PLAAT2;PLAAT3
chr6	31945992	31945994	cg07421596_TC21	Adrenal	Hyper	0.156156	1	44_EnhA3	EHMT2;C2;ZBTB12;AL645922.1;C2-AS1;CFB;NELFE;MIR1236;SKIV2L;DXO;STK19;C4A
chr20	23568817	23568819	cg27655855_BC21	Adrenal	Hyper	0.154966	1	22_ReprPC6	AL109954.1;CST13P;CST9LP1;CST9L;CST9LP2;CST9
chr6	31945981	31945983	cg22670819_BC21	Adrenal	Hyper	0.154799	1	44_EnhA3	EHMT2;C2;ZBTB12;AL645922.1;C2-AS1;CFB;NELFE;MIR1236;SKIV2L;DXO;STK19;C4A
chr6	31946005	31946007	cg09372244_BC21	Adrenal	Hyper	0.154189	0.997802	44_EnhA3	EHMT2;C2;ZBTB12;AL645922.1;C2-AS1;CFB;NELFE;MIR1236;SKIV2L;DXO;STK19;C4A
chr6	28751739	28751741	cg19814159_BC21	Adrenal	Hyper	0.150949	1	26_Acet1	RPSAP2;NOP56P1
chr3	138936894	138936896	cg05587370_TC11	Adrenal	Hyper	0.15063	1	88_BivProm2	ATP5MC1P3;LINC01391;FOXL2;FOXL2NB
chr17	74852395	74852397	cg07365960_TC11	Adrenal	Hyper	0.149648	0.997802	88_BivProm2	TMEM104;GRIN2C;FDXR;FADS6
chr18	63530632	63530634	cg23658345_TC21	Adrenal	Hyper	0.148083	1	28_Acet3	SERPINB5;AC036176.3;ATP5MC1P6;SERPINB12
chr16	73526136	73526138	cg21723316_BC11	Adrenal	Hyper	0.148025	1	37_EnhWk4	ZFHX3;LINC01568;AC092114.1
chrX	151488616	151488618	cg10353537_BC21	Adrenal	Hyper	0.147142	1	25_ReprPC9	BX546450.2;BX546450.1
chr22	29479794	29479796	cg22766080_TC21	Adrenal	Hyper	0.145856	0.995604	88_BivProm2	RFPL4AP6;RFPL1S;RFPL1;NEFH;AC000035.1;THOC5;AC005529.1
chr15	39395142	39395144	cg20266811_TC11	Adrenal	Hyper	0.145386	1	52_EnhA11	AC013652.1
chrY	1505559	1505561	cg26603682_TC11	Adrenal	Hyper	0.143698	0.989011	0_GapArtf1	P2RY8
chr2	114089895	114089897	cg03352724_BC11	Adrenal	Hyper	0.143208	1	28_Acet3	AC010982.2;AC010982.1
chr6	127342440	127342442	cg04064050_BC21	Adrenal	Hyper	0.143182	1	96_PromF6	ECHDC1;RNA5SP217;YWHAZP4;RPL5P18
chr15	73926579	73926581	cg22590761_TC21	Adrenal	Hyper	0.14293	1	95_PromF5	TBC1D21;LOXL1-AS1;LOXL1
chr9	37788099	37788101	cg13626877_BC21	Adrenal	Hyper	0.141844	1	52_EnhA11	AL138752.2;FRMPD1;TRMT10B;EXOSC3;DCAF10;AL138752.1
chr5	68290386	68290388	cg07872489_BC21	Adrenal	Hyper	0.141411	1	90_BivProm4	PIK3R1
chr6	73224326	73224328	cg09702147_BC11	Adrenal	Hyper	0.141331	1	26_Acet1	KCNQ5;KHDC1P1;AL365232.1;KHDC1L;KHDC1;AC019205.1
chr1	39395512	39395514	cg16181943_BC21	Adrenal	Hyper	0.139282	1	42_EnhA1	MACF1
chr3	192092496	192092498	cg06643544_TC21	Adrenal	Hyper	0.137679	1	26_Acet1	AC026320.3;RN7SKP222;FGF12
chr10	131656643	131656645	cg00618947_TC21	Adrenal	Hyper	0.136584	1	26_Acet1
chr4	180281090	180281092	cg07427830_TC21	Adrenal	Hyper	0.135136	1	27_Acet2
chr7	155955034	155955036	cg11975614_BC11	Adrenal	Hyper	0.132236	1	9_HET2	AC021218.1
chr2	230520603	230520605	cg04256861_TC11	Adrenal	Hyper	0.131412	1	84_znf1	SP100;RN7SL834P;HMGB1P3;AC010149.1
chr17	74852218	74852220	cg09096555_TC11	Adrenal	Hyper	0.129599	0.995604	17_ReprPC1	TMEM104;GRIN2C;FDXR;FADS6
chr11	28615741	28615743	cg16147494_TC21	Adrenal	Hyper	0.129329	1	46_EnhA5
chr6	6969940	6969942	cg09114412_BC11	Adrenal	Hyper	0.124048	0.997802	53_EnhA12	RN7SL554P;AL139390.1
chr17	9414646	9414648	cg22357405_TC21	Adrenal	Hyper	0.123767	0.995604	40_EnhWk7	STX8;AC087501.1
chr8	42484956	42484958	cg12485057_BC21	Adrenal	Hyper	0.12305	1	42_EnhA1	SLC20A2;AC093367.1
chr7	27166841	27166843	cg01285501_BC21	Adrenal	Hyper	0.122978	0.997802	87_BivProm1	HOXA3;HOXA-AS2;HOXA4;AC004080.6;HOXA-AS3;HOXA5;HOXA6;AC004080.5;HOXA7;AC004080.4;HOXA9;AC004080.3;HOXA10-AS;MIR196B;HOXA10;HOXA11;HOXA11-AS;AC004080.7;AC004080.14;AC004080.8;AC004080.2;AC004080.12;AC004080.15;AC004080.13;HOXA13;HOTTIP;AC004080.9;AC004080.16;AC004080.10;AC004080.11;AC004080.17
chr9	35519238	35519240	cg13597439_BC21	Adrenal	Hyper	0.122311	1	42_EnhA1	ATP8B5P;RUSC2;AL133476.1;RPL36AP33;FAM166B
chr19	29728650	29728652	cg10139436_BC21	Adrenal	Hyper	0.121806	1	19_ReprPC3	C19orf12;AC008798.3
chr11	37504158	37504160	cg04821520_TC21	Adrenal	Hyper	0.121639	0.997802	45_EnhA4
chr5	139638081	139638083	cg10495047_BC21	Adrenal	Hyper	0.121419	1	93_PromF3	UBE2D2;H3P25;AC113361.1;CXXC5;CXXC5-AS1;AC008667.1
chr2	83991891	83991893	cg00720065_TC21	Adrenal	Hyper	0.120632	0.995604	57_EnhA16	CRLF3P3;ST6GALNAC2P1
chr16	58471669	58471671	cg19656615_BC21	Adrenal	Hyper	0.120126	1	89_BivProm3	LINC02137;NDRG4;RNU6-103P;SETD6;CNOT1
chr18	55401962	55401964	cg23150343_TC21	Adrenal	Hyper	0.11976	0.989011	42_EnhA1	TCF4
chr11	72135741	72135743	cg25634666_TC21	Adrenal	Hyper	0.119367	1	52_EnhA11	AP000812.4;LRTOMT;LAMTOR1;AP000812.3;ANAPC15;FOLR3;RPEP6;FOLR1P1;AP000812.1;AP000812.2
chr6	146889389	146889391	cg10216210_BC11	Adrenal	Hyper	0.118734	0.997802	30_Acet5	STXBP5-AS1;AL138916.1
chr10	5862597	5862599	cg19016062_BC21	Adrenal	Hyper	0.118343	1	69_TxEnh8	GDI2;AL596094.1;ANKRD16;RPL12P28;FBH1
chr1	61183522	61183524	cg00846237_BC11	Adrenal	Hyper	0.117975	0.997802	42_EnhA1	NFIA
chr15	46278337	46278339	cg20348915_BC21	Adrenal	Hyper	0.117843	1	47_EnhA6	AC091074.3
chr8	144189023	144189025	cg13302173_TC11	Adrenal	Hyper	0.117	1	66_TxEnh5	HGH1;TSSK5P;MROH1
chr1	22285124	22285126	cg10525720_BC21	Adrenal	Hyper	0.115085	1	33_Acet8	MIR4418;PPIAP34
chr7	27169267	27169269	cg04298953_BC21	Adrenal	Hyper	0.115053	1	90_BivProm4	HOXA3;HOXA-AS2;HOXA4;AC004080.6;HOXA-AS3;HOXA5;HOXA6;AC004080.5;HOXA7;AC004080.4;HOXA9;AC004080.3;HOXA10-AS;MIR196B;HOXA10;HOXA11;HOXA11-AS;AC004080.7;AC004080.14;AC004080.8;AC004080.2;AC004080.12;AC004080.15;AC004080.13;HOXA13;HOTTIP;AC004080.9;AC004080.16;AC004080.10;AC004080.11;AC004080.17
chr1	22001532	22001534	cg14238120_BC21	Adrenal	Hyper	0.113236	1	23_ReprPC7	AL590556.2;CELA3B;AL590556.3;RN7SL386P;RNU6-1022P;CELA3A;RN7SL186P;RNU6-776P;LINC01635;LINC00339;CDC42;CDC42-AS1;AL031281.1
chr5	38903281	38903283	cg07896853_BC21	Adrenal	Hyper	0.113232	1	85_znf2	OSMR;RICTOR
chr10	8058213	8058215	cg06540372_BC21	Adrenal	Hyper	0.112443	1	88_BivProm2	TAF3;GATA3;GATA3-AS1;AL390294.1
chr4	108172001	108172003	cg17604223_TC21	Adrenal	Hyper	0.111259	1	87_BivProm1	LEF1;LEF1-AS1
chr18	26757556	26757558	cg24133943_TC11	Adrenal	Hyper	0.110995	0.995604	55_EnhA14	AQP4-AS1
chr20	21608671	21608673	cg25060941_BC21	Adrenal	Hyper	0.110058	0.997802	47_EnhA6	LINC01727;LINC01726;AL121590.1
chr3	119913268	119913270	cg12090885_TC21	Adrenal	Hyper	0.109378	1	58_EnhA17	GSK3B
chr2	144508178	144508180	cg03610705_TC11	Adrenal	Hyper	0.108889	1	42_EnhA1	ZEB2;AC009951.4;ZEB2-AS1;AC009951.2;AC009951.1;AC009951.3;AC009951.6;LINC01412
chr6	31946031	31946033	cg06060835_BC11	Adrenal	Hyper	0.108793	0.997802	42_EnhA1	EHMT2;C2;ZBTB12;AL645922.1;C2-AS1;CFB;NELFE;MIR1236;SKIV2L;DXO;STK19;C4A
chr17	48445150	48445152	cg06186330_BC21	Adrenal	Hyper	0.108291	1	48_EnhA7	SKAP1;AC036222.1;Y_RNA
chr6	31946036	31946038	cg00381684_BC11	Adrenal	Hyper	0.107575	0.997802	42_EnhA1	EHMT2;C2;ZBTB12;AL645922.1;C2-AS1;CFB;NELFE;MIR1236;SKIV2L;DXO;STK19;C4A
chr12	124915347	124915349	cg19658829_TC11	Adrenal	Hyper	0.107311	1	93_PromF3	SCARB1;RNU6-927P;UBC;MIR5188;RPL22P19;DHX37
chr17	81509494	81509496	cg22098511_TC21	Adrenal	Hyper	0.106885	1	83_TxEx4	BAHCC1;AC110285.4;LINC01971;ACTG1;AC139149.1;FSCN2;FAAP100;NPLOC4
chr2	42636224	42636226	cg02729945_TC11	Adrenal	Hyper	0.106446	0.997802	73_Tx2	MTA3;AC074375.1
chr5	147780987	147780989	cg12905673_TC21	Adrenal	Hyper	0.105162	0.995604	58_EnhA17	JAKMIP2;SPINK1
chr11	1890280	1890282	cg22136363_BC11	Adrenal	Hyper	0.104868	1	49_EnhA8	TNNI2;LSP1;MIR4298;AC051649.1;MIR7847;PRR33;LINC01150;TNNT3
chr9	111841850	111841852	cg14113670_TC21	Adrenal	Hyper	0.104302	1	34_EnhWk1	SHOC1;AL354877.1;RNU6-1013P
chr6	36141950	36141952	cg27462081_BC21	Adrenal	Hyper	0.104182	1	48_EnhA7	MAPK14;Z95152.1;MAPK13;Z84485.1
chr13	99434661	99434663	cg19060708_BC21	Adrenal	Hyper	0.103369	0.995604	49_EnhA8	UBAC2;CCR12P;AL136961.1;TM9SF2
chr1	2229609	2229611	cg05603985_TC21	Adrenal	Hyper	0.103252	0.997802	93_PromF3	PRKCZ;PRKCZ-AS1;FAAP20;AL590822.1;SKI
chr6	31664393	31664395	cg17422460_BC21	Adrenal	Hyper	0.101898	1	93_PromF3	AIF1;PRRC2A;SNORA38;MIR6832;BAG6;APOM;C6orf47;C6orf47-AS1;GPANK1;Y_RNA;CSNK2B;AL662899.2;LY6G5B;LY6G5C;ABHD16A;AL662899.1;MIR4646;LY6G6F;LY6G6F-LY6G6D;LY6G6E
chr10	8058322	8058324	cg10089865_BC21	Adrenal	Hyper	0.100624	1	88_BivProm2	TAF3;GATA3;GATA3-AS1;AL390294.1
chr5	68288132	68288134	cg11342429_BC21	Adrenal	Hyper	0.0987917	0.997802	93_PromF3	PIK3R1
chr1	8702250	8702252	cg01173814_TC21	Adrenal	Hyper	0.0981271	0.991209	93_PromF3	RERE;RPL7P11
chr10	5862597	5862599	cg19016062_BC11	Adrenal	Hyper	0.0973368	0.997802	69_TxEnh8	GDI2;AL596094.1;ANKRD16;RPL12P28;FBH1
chrX	37990609	37990611	cg02835735_BC21	Adrenal	Hyper	0.0970334	0.997802	24_ReprPC8	AF241726.1;AL121578.1;SC4MOP;H2AP;H2AL1RP;SYTL5;MIR548AJ2
chr5	38903281	38903283	cg07896853_TO21	Adrenal	Hyper	0.0969767	1	85_znf2
chr13	85148368	85148370	cg23847749_BC21	Adrenal	Hyper	0.096797	0.956044	37_EnhWk4	AL160154.1
chr15	74643201	74643203	cg20622560_BC21	Adrenal	Hyper	0.0967344	0.995604	44_EnhA3	ARID3B;CLK3;AC100835.2;AC100835.1;EDC3
chr10	103458902	103458904	cg26955383_BC21	Adrenal	Hyper	0.0951591	1	48_EnhA7	PDCD11;CALHM2;AL139339.2;AL139339.1;CALHM1;CALHM3;NEURL1-AS1;NEURL1
chr10	72310021	72310023	cg15216814_BC11	Adrenal	Hyper	0.0949954	0.991209	42_EnhA1	DDIT4;DDIT4-AS1;DNAJB12
chr11	61965573	61965575	cg01209023_TC21	Adrenal	Hyper	0.0940181	0.997802	83_TxEx4	RAB3IL1;RNU6-1243P;BEST1;FTH1;AP003733.3;AP003733.1
chr11	67302342	67302344	cg16449084_BC21	Adrenal	Hyper	0.0936485	0.995604	42_EnhA1	KDM2A;AP001885.3;GRK2;ANKRD13D;SSH3;AP001885.2;RAD9A;POLD4;AP003419.1
chr11	73783524	73783526	cg22716292_TC21	Adrenal	Hyper	0.09321	1	55_EnhA14	RAB6A;AP002770.1;MRPL48;RN7SKP243
chr8	29885975	29885977	cg10721220_BC21	Adrenal	Hyper	0.0929178	1	86_DNase1	AC131254.1;AC131254.3;AC131254.2;LINC02209
chr8	37599873	37599875	cg23122655_TC21	Adrenal	Hyper	0.0919696	0.989011	91_PromF1	LINC01605;AC124067.3;AC124067.4;AC137579.2;AC137579.1
chr10	75395617	75395619	cg25365934_BC11	Adrenal	Hyper	0.0919559	0.995604	99_TSS2	ZNF503-AS1;AC010997.3;SPA17P1;ZNF503;ZNF503-AS2;AC010997.5;AC010997.4;AC010997.2;LRMDA
chr1	33082024	33082026	cg15522171_BC21	Adrenal	Hyper	0.0912164	0.989011	87_BivProm1	AL020995.1;AK2;AZIN2
chr7	27128208	27128210	cg11267546_BC21	Adrenal	Hyper	0.0911193	1	90_BivProm4	HOXA1;HOTAIRM1;AC004079.3;AC004079.4;AC004079.2;AC004079.1;AC004079.5;HOXA2;HOXA3;HOXA-AS2;HOXA4;AC004080.6;HOXA-AS3;HOXA5;HOXA6;AC004080.5;HOXA7;AC004080.4;HOXA9;AC004080.3;HOXA10-AS;MIR196B;HOXA10
chr12	49949768	49949770	cg17439122_TC21	Adrenal	Hyper	0.0908493	1	21_ReprPC5	FAIM2;LINC02395;LINC02396;AQP2;AC025154.2;AC025154.1;AQP5;AQP6;RACGAP1
chr10	131896684	131896686	cg15818117_BC21	Adrenal	Hyper	0.0901499	1	NA	FP565171.1;PPP2R2D
chr2	235171065	235171067	cg15626565_TC21	Adrenal	Hyper	0.0898125	0.989011	32_Acet7	CEP19P1;AC114814.2
chr19	50830846	50830848	cg24727205_BC21	Adrenal	Hyper	0.0897966	0.993407	21_ReprPC5	AC010325.1;ACP4;AC010325.2;C19orf48;SNORD88B;SNORD88A;SNORD88C;AC010325.3;LINC01869;KLK1;KLK15;AC011523.1;KLK3;KLK2
chr14	93113629	93113631	cg19872169_TC21	Adrenal	Hyper	0.0890445	1	92_PromF2	ITPK1;ITPK1-AS1;CYB5AP3
chr17	19387376	19387378	cg10351914_TC21	Adrenal	Hyper	0.0889468	0.995604	42_EnhA1	B9D1;MIR1180;AC124066.1;MAPK7;MFAP4;AC004448.5;RNF112;AC004448.3;AC004448.2;LINC02094;AC004448.4
chr16	14003440	14003442	cg21169928_BC21	Adrenal	Hyper	0.0888049	0.995604	95_PromF5	AC010401.2;LINC02185;LINC02186
chr1	153023445	153023447	cg01424374_TC21	Adrenal	Hyper	0.0887072	0.995604	27_Acet2	SPRR1A;SPRR3;AL356867.2;AL356867.1;SPRR1B;SPRR2D;SPRR2A;SPRR2B
chr15	74345216	74345218	cg22186216_TC21	Adrenal	Hyper	0.0885125	1	33_Acet8	CCDC33;AC023300.3;AC023300.1;AC023300.2;CYP11A1;PPIAP46;AC090826.1;AC090826.2;LINC02255
chr7	95773118	95773120	cg18032014_BC21	Adrenal	Hyper	0.0880675	1	87_BivProm1	DYNC1I1
chr19	54257226	54257228	cg08684473_TC21	Adrenal	Hyper	0.0857818	0.995604	89_BivProm3	RPS9;AC245052.2;LILRB3;AC245052.7;AC245052.3;LILRA6;AC245052.6;LILRB5;RNU6-1307P;AC245052.5;LILRB2;MIR4752;AC245884.5;AC245884.12;AC245884.7;AC245884.2;LILRA5
chr1	2230687	2230689	cg00054824_TC21	Adrenal	Hyper	0.0853102	0.995604	96_PromF6	PRKCZ;PRKCZ-AS1;FAAP20;AL590822.1;SKI
chr2	144510965	144510967	cg25296103_BC21	Adrenal	Hyper	0.0849446	0.991209	92_PromF2	ZEB2;AC009951.4;ZEB2-AS1;AC009951.2;AC009951.1;AC009951.3;AC009951.6;LINC01412
chr12	74538798	74538800	cg04257969_TC21	Adrenal	Hyper	0.0849174	1	93_PromF3	ATXN7L3B;AC025257.1
chr16	85782183	85782185	cg16567823_TC23	Adrenal	Hyper	0.0848395	0.995604	65_TxEnh4	C16orf74;MIR1910;AC018695.2;EMC8;RNU1-103P;AC018695.4;AC018695.3;COX4I1;AC018695.5;AC018695.1
chr10	75395760	75395762	cg16109127_TC21	Adrenal	Hyper	0.0840751	0.995604	95_PromF5	ZNF503-AS1;AC010997.3;SPA17P1;ZNF503;ZNF503-AS2;AC010997.5;AC010997.4;AC010997.2;LRMDA
chr16	85782183	85782185	cg16567823_TC24	Adrenal	Hyper	0.0835818	0.995604	65_TxEnh4	C16orf74;MIR1910;AC018695.2;EMC8;RNU1-103P;AC018695.4;AC018695.3;COX4I1;AC018695.5;AC018695.1
chr14	51597862	51597864	cg19491669_TC11	Adrenal	Hyper	0.0835673	1	31_Acet6	FRMD6-AS2;FRMD6;AL122125.1
chr12	115079441	115079443	cg18140548_BC11	Adrenal	Hyper	0.0834362	1	56_EnhA15	AC008125.1
chr6	108589506	108589508	cg16775629_TC21	Adrenal	Hyper	0.0832421	1	92_PromF2	AL139106.1;AL391646.1;FOXO3;SUMO2P8
chr1	2230867	2230869	cg00054827_BC21	Adrenal	Hyper	0.0830861	0.997802	96_PromF6	PRKCZ;PRKCZ-AS1;FAAP20;AL590822.1;SKI
chr11	1890337	1890339	cg15916651_TC11	Adrenal	Hyper	0.0829808	1	49_EnhA8	TNNI2;LSP1;MIR4298;AC051649.1;MIR7847;PRR33;LINC01150;TNNT3
chr12	29537965	29537967	cg17424706_BC21	Adrenal	Hyper	0.0825455	0.997802	30_Acet5	OVCH1;TMTC1;AC009320.1
chr17	57406850	57406852	cg22729802_BC21	Adrenal	Hyper	0.0823668	0.995604	42_EnhA1	MSI2;AC015883.1
chr18	48976604	48976606	cg02611770_BC21	Adrenal	Hyper	0.0821748	0.995604	95_PromF5	SMAD7;AC114684.1;AC016866.3;AC016866.1
chr6	149888144	149888146	cg10245227_TC11	Adrenal	Hyper	0.0815017	0.989011	53_EnhA12	AL355312.5;LRP11;AL355312.3;RAET1E-AS1;CCT7P1;RAET1E;AL355312.1;RAET1G;AL583835.2
chr12	97900436	97900438	cg17963041_BC21	Adrenal	Hyper	0.0814491	0.995604	54_EnhA13	MIR4495
chr20	25040024	25040026	cg25093479_BC11	Adrenal	Hyper	0.0814266	0.993407	44_EnhA3	APMAP;AL035661.2;ACSS1;AL080312.2;VSX1
chr11	2736593	2736595	cg15934819_BC11	Adrenal	Hyper	0.080324	0.995604	23_ReprPC7	KCNQ1;KCNQ1OT1;AC021424.2;COX6CP18
chr2	144508736	144508738	cg03610716_TC21	Adrenal	Hyper	0.0798736	0.997802	42_EnhA1	ZEB2;AC009951.4;ZEB2-AS1;AC009951.2;AC009951.1;AC009951.3;AC009951.6;LINC01412
chr8	66493545	66493547	cg15183477_TC21	Adrenal	Hyper	0.0797599	0.997802	43_EnhA2	AC009879.2;AC009879.3;ADHFE1;AC009879.1;VXN;RNU6-1324P
chr7	21748809	21748811	cg07377396_BC21	Adrenal	Hyper	0.0797515	1	28_Acet3	DNAH11
chr2	3266487	3266489	cg07131274_BC21	Adrenal	Hyper	0.0797496	1	60_EnhA19	EIPR1;EIPR1-IT1
chr11	1890316	1890318	cg18723409_BC11	Adrenal	Hyper	0.0797117	1	49_EnhA8	TNNI2;LSP1;MIR4298;AC051649.1;MIR7847;PRR33;LINC01150;TNNT3
chr10	8059664	8059666	cg14633461_BC11	Adrenal	Hyper	0.0794989	0.997802	49_EnhA8	TAF3;GATA3;GATA3-AS1;AL390294.1
chr12	74538635	74538637	cg16566718_TC21	Adrenal	Hyper	0.0790784	0.984615	93_PromF3	ATXN7L3B;AC025257.1
chr15	79154957	79154959	cg17916960_BC21	Adrenal	Hyper	0.0781777	0.991209	58_EnhA17	ANKRD34C-AS1
chr9	76215593	76215595	cg13765061_BC21	Adrenal	Hyper	0.0777515	0.991209	32_Acet7	PCSK5
chr5	38903281	38903283	cg07896853_TC21	Adrenal	Hyper	0.0770904	1	85_znf2	OSMR;RICTOR
chr16	85782183	85782185	cg16567823_TC21	Adrenal	Hyper	0.0770496	0.991209	65_TxEnh4	C16orf74;MIR1910;AC018695.2;EMC8;RNU1-103P;AC018695.4;AC018695.3;COX4I1;AC018695.5;AC018695.1
chr1	8378427	8378429	cg25079060_TC21	Adrenal	Hyper	0.0763146	1	68_TxEnh7	SLC45A1;RERE;RERE-AS1
chr19	39952250	39952252	cg24522238_TC21	Adrenal	Hyper	0.0756931	0.997802	49_EnhA8	FCGBP;PRR13P5;PSMC4;ZNF546
chr20	38182351	38182353	cg10570276_TC21	Adrenal	Hyper	0.0756289	0.989011	33_Acet8	TGM2;KIAA1755
chr15	31353299	31353301	cg10259701_BC11	Adrenal	Hyper	0.0755536	0.993407	92_PromF2	KLF13
chr16	85782183	85782185	cg16567823_TC22	Adrenal	Hyper	0.0746766	0.993407	65_TxEnh4	C16orf74;MIR1910;AC018695.2;EMC8;RNU1-103P;AC018695.4;AC018695.3;COX4I1;AC018695.5;AC018695.1
chr1	33338912	33338914	cg11012463_TC21	Adrenal	Hyper	0.0743157	1	42_EnhA1	ZNF362;A3GALT2;AL513327.1;PHC2;MIR3605;RN7SKP16;PHC2-AS1
chr12	25385286	25385288	cg13910046_TC21	Adrenal	Hyper	0.0738104	0.96044	93_PromF3	AC087239.1;RNU4-67P;AC092451.1;LMNTD1;AC092451.2
chr22	24087173	24087175	cg26131204_TC11	Adrenal	Hyper	0.0736527	0.993407	81_TxEx2	CABIN1;AC253536.3
chr16	85782183	85782185	cg16567823_TC25	Adrenal	Hyper	0.0735107	0.991209	65_TxEnh4	C16orf74;MIR1910;AC018695.2;EMC8;RNU1-103P;AC018695.4;AC018695.3;COX4I1;AC018695.5;AC018695.1
chr7	155873486	155873488	cg11974261_TC21	Adrenal	Hyper	0.0733087	1	9_HET2
chr6	127342485	127342487	cg04244937_TC11	Adrenal	Hyper	0.0732981	1	93_PromF3	ECHDC1;RNA5SP217;YWHAZP4;RPL5P18
chr2	8132435	8132437	cg13401282_BC21	Adrenal	Hyper	0.0732746	0.997802	43_EnhA2	LINC00298;LINC00299;U91324.1
chr14	100691577	100691579	cg09942166_BC21	Adrenal	Hyper	0.0728586	0.995604	53_EnhA12	LINC00523;AL132711.1;DLK1
chr2	237968689	237968691	cg00731526_BC22	Adrenal	Hyper	0.0728459	0.995604	92_PromF2	UBE2F;UBE2F-SCLY
chr12	4289451	4289453	cg09799980_BC21	Adrenal	Hyper	0.0728329	0.995604	67_TxEnh6	CCND2-AS1;CCND2;AC008012.1;TIGAR;AC006122.1
chr6	158738401	158738403	cg00554603_BC21	Adrenal	Hyper	0.0725401	0.997802	55_EnhA14	SYTL3;AMZ2P2;MIR3918;EZR
chr7	27124665	27124667	cg22772747_TC21	Adrenal	Hyper	0.0721016	0.989011	90_BivProm4	HOXA1;HOTAIRM1;AC004079.3;AC004079.4;AC004079.2;AC004079.1;AC004079.5;HOXA2;HOXA3;HOXA-AS2;HOXA4;AC004080.6;HOXA-AS3;HOXA5;HOXA6;AC004080.5;HOXA7;AC004080.4;HOXA9;AC004080.3;HOXA10-AS;MIR196B;HOXA10
chr11	2736585	2736587	cg15934818_BC11	Adrenal	Hyper	0.0719385	0.997802	23_ReprPC7	KCNQ1;KCNQ1OT1;AC021424.2;COX6CP18
chr9	68979785	68979787	cg13723674_TC21	Adrenal	Hyper	0.0716597	0.997802	91_PromF1	PIP5K1B;RNU6-820P;PRKACG
chr12	47212541	47212543	cg17555474_TC21	Adrenal	Hyper	0.0713437	0.991209	49_EnhA8	PCED1B;MIR4698;PCED1B-AS1;AC008083.2;AC008083.3
chr19	7762857	7762859	cg12147572_TC21	Adrenal	Hyper	0.0712772	0.993407	22_ReprPC6	CLEC4G;AC008763.4;CD209;RPL21P129;CLEC4M;CLEC4GP1
chr11	125072677	125072679	cg17034296_BC11	Adrenal	Hyper	0.0711657	0.995604	48_EnhA7	CCDC15;SLC37A2;TMEM218;KRT18P59
chr11	125072725	125072727	cg22028456_TC21	Adrenal	Hyper	0.0710765	1	51_EnhA10	CCDC15;SLC37A2;TMEM218;KRT18P59
chr5	38903377	38903379	cg07896854_TC21	Adrenal	Hyper	0.0707704	0.995604	84_znf1	OSMR;RICTOR
chr12	4294185	4294187	cg26377281_TC21	Adrenal	Hyper	0.0707542	1	67_TxEnh6	CCND2-AS1;CCND2;AC008012.1;TIGAR;AC006122.1
chr7	17560733	17560735	cg10722255_BC11	Adrenal	Hyper	0.0706141	0.997802	53_EnhA12	AC019117.1
chr9	134014575	134014577	cg14409556_BC11	Adrenal	Hyper	0.0702423	0.991209	13_HET6	VAV2;BRD3OS;BRD3;AL445931.1
chr10	76428738	76428740	cg15688749_BC21	Adrenal	Hyper	0.0701275	0.995604	32_Acet7	LRMDA;AC013286.1
chr1	65469970	65469972	cg23688719_BC21	Adrenal	Hyper	0.0701009	0.995604	43_EnhA2	LEPROT;LEPR;AC119800.1
chr4	180431055	180431057	cg07428848_TC11	Adrenal	Hyper	0.0699598	0.997802	4_Quies2
chrX	21990901	21990903	cg00817713_BC21	Adrenal	Hyper	0.0693547	0.984615	66_TxEnh5	SMS;PHEX
chr13	98978328	98978330	cg10811485_BC21	Adrenal	Hyper	0.0690674	0.991209	92_PromF2	DOCK9;RPL7L1P12;RNU6-83P
chr3	138936873	138936875	cg05587369_TC21	Adrenal	Hyper	0.0688788	0.995604	88_BivProm2	ATP5MC1P3;LINC01391;FOXL2;FOXL2NB
chr7	52120135	52120137	cg23516370_BC21	Adrenal	Hyper	0.0672713	0.982418	59_EnhA18	AC079763.1
chr5	103389999	103390001	cg08332498_TC21	Adrenal	Hyper	0.0672093	0.995604	58_EnhA17	AC010406.1;PDZPH1P
chr12	16360059	16360061	cg15284911_BC21	Adrenal	Hyper	0.0671765	1	86_DNase1	MGST1;SUPT16HP1
chr6	113481719	113481721	cg24396853_TC21	Adrenal	Hyper	0.0670983	0.995604	29_Acet4	LINC02518;AL513123.1
chr10	120969585	120969587	cg15672145_BC11	Adrenal	Hyper	0.0664338	1	15_HET8	AC010998.1;AC010998.3
chr7	138876040	138876042	cg11779163_TC21	Adrenal	Hyper	0.0659093	0.989011	51_EnhA10	TMEM213;KIAA1549;RNU6-1272P
chr5	33092750	33092752	cg08782356_TC21	Adrenal	Hyper	0.0658625	0.993407	26_Acet1	AC010343.3;AC010343.2
chr2	63443660	63443662	cg23210881_TC21	Adrenal	Hyper	0.0657762	1	28_Acet3	WDPCP
chr8	98942203	98942205	cg02010682_TC21	Adrenal	Hyper	0.0656417	1	87_BivProm1	STK3;AC016877.2;MRPL57P7;RN7SKP85;AC016877.3;OSR2;VPS13B-DT;AC016877.1
chr5	124707415	124707417	cg01154355_TC21	Adrenal	Hyper	0.0655453	0.991209	42_EnhA1	ZNF608;AC112196.1;AC113398.2
chr18	46040461	46040463	cg06927924_BC21	Adrenal	Hyper	0.0655022	0.995604	51_EnhA10	PSTPIP2;AC012569.1;RNY4P37;ATP5F1A
chr19	50831218	50831220	cg24727208_TC21	Adrenal	Hyper	0.065374	0.989011	21_ReprPC5	AC010325.1;ACP4;AC010325.2;C19orf48;SNORD88B;SNORD88A;SNORD88C;AC010325.3;LINC01869;KLK1;KLK15;AC011523.1;KLK3;KLK2
chr2	225041023	225041025	cg22640209_BC21	Adrenal	Hyper	0.0649781	1	92_PromF2	DOCK10;MIR4439
chr5	38931371	38931373	cg07897017_BC21	Adrenal	Hyper	0.0644907	0.993407	66_TxEnh5	OSMR;RICTOR
chr12	74538635	74538637	cg16566718_TC11	Adrenal	Hyper	0.0642717	0.975824	93_PromF3	ATXN7L3B;AC025257.1
chr1	201999883	201999885	cg20674658_TC21	Adrenal	Hyper	0.0639482	0.993407	65_TxEnh4	TIMM17A;SNORA70H;RPL10P4;RNPEP;ELF3-AS1;MIR6740;ELF3;AL691482.3;AL691482.1;AL691482.2
chr17	19978318	19978320	cg11630242_BC21	Adrenal	Hyper	0.063766	0.991209	93_PromF3	AKAP10;AC005730.3;AC005730.2;SPECC1
chr10	92691867	92691869	cg00487187_BC11	Adrenal	Hyper	0.0633967	0.993407	87_BivProm1	KIF11;RN7SL644P;EIF2S2P3;HHEX;Y_RNA
chr15	77070074	77070076	cg20652737_TC21	Adrenal	Hyper	0.0633054	0.991209	96_PromF6	PSTPIP1;TSPAN3;AC090181.1;AC090181.3;AC090181.2;PEAK1
chr1	215544630	215544632	cg01953801_TC21	Adrenal	Hyper	0.0631956	0.986813	10_HET3	KCTD3
chr6	158738401	158738403	cg00554603_TC11	Adrenal	Hyper	0.0631609	0.995604	55_EnhA14	SYTL3;AMZ2P2;MIR3918;EZR
chr7	27171497	27171499	cg08938793_TC21	Adrenal	Hyper	0.0630399	0.989011	90_BivProm4	HOXA3;HOXA-AS2;HOXA4;AC004080.6;HOXA-AS3;HOXA5;HOXA6;AC004080.5;HOXA7;AC004080.4;HOXA9;AC004080.3;HOXA10-AS;MIR196B;HOXA10;HOXA11;HOXA11-AS;AC004080.7;AC004080.14;AC004080.8;AC004080.2;AC004080.12;AC004080.15;AC004080.13;HOXA13;HOTTIP;AC004080.9;AC004080.16;AC004080.10;AC004080.11;AC004080.17
chr15	36688740	36688742	cg07904688_BC21	Adrenal	Hyper	0.0629399	0.997802	31_Acet6	CDIN1;AC013640.1
chr10	89334024	89334026	cg15366067_BC11	Adrenal	Hyper	0.0628825	0.997802	92_PromF2	LIPA;IFIT2;AL353751.1;IFIT3;IFIT6P;IFIT1B
chr11	66285434	66285436	cg16657815_BC21	Adrenal	Hyper	0.0626491	0.995604	65_TxEnh4	PACS1;AP000759.1;KLC2;AP001107.4;AP001107.8;AP001107.7;RAB1B;AP001107.1;AP001107.2;CNIH2;YIF1A;TMEM151A;AP001107.3;CD248;RIN1;AP001107.6
chr14	32202675	32202677	cg13994232_BC23	Adrenal	Hyper	0.0624093	0.984615	95_PromF5	ARHGAP5;AL161665.1;AL161665.2;RNU6-7;RNU6-8;AL136298.2
chr8	94072537	94072539	cg27415425_TC21	Adrenal	Hyper	0.0623698	0.993407	32_Acet7	AP003351.1
chr4	2366327	2366329	cg03035271_BC21	Adrenal	Hyper	0.0622408	1	36_EnhWk3	ZFYVE28;AL158068.2;RN7SL589P;AL158068.1
chr19	7789570	7789572	cg24050983_BC11	Adrenal	Hyper	0.0622218	0.98022	88_BivProm2	AC008763.4;CD209;RPL21P129;CLEC4M;CLEC4GP1;EXOSC3P2;EVI5L
chr16	54136304	54136306	cg07468327_BC21	Adrenal	Hyper	0.0609006	0.989011	45_EnhA4	FTO;AC007347.2
chr13	22735790	22735792	cg08083251_TC11	Adrenal	Hyper	0.0608476	0.991209	89_BivProm3	FTH1P7;DDX39AP1
chr15	74545952	74545954	cg20621167_BC21	Adrenal	Hyper	0.0608092	0.989011	83_TxEx4	UBL7-AS1;AC012435.3;ARID3B
chr1	26372142	26372144	cg08109646_TC21	Adrenal	Hyper	0.0607292	0.991209	51_EnhA10	CRYBG2;AL451139.1;ZNF683;LIN28A
chr17	57518847	57518849	cg22731368_TC21	Adrenal	Hyper	0.0606992	0.995604	68_TxEnh7	MSI2;AC007431.2;AC007431.3
chr9	37806416	37806418	cg13737042_TC21	Adrenal	Hyper	0.0605384	1	64_TxEnh3	AL138752.2;TRMT10B;EXOSC3;DCAF10;AL138752.1
chr17	40015276	40015278	cg23207054_BC11	Adrenal	Hyper	0.0604662	0.991209	32_Acet7	GSDMA;PSMD3;AC090844.3;CSF3;MED24;MIR6884;SNORD124;THRA
chr2	40371865	40371867	cg24503369_TC21	Adrenal	Hyper	0.0603715	0.995604	44_EnhA3	SLC8A1
chr17	48547332	48547334	cg22642225_BC11	Adrenal	Hyper	0.0595599	0.986813	90_BivProm4	HOXB1;HOXB2;HOXB-AS1;HOXB3;HOXB-AS3;HOXB-AS2;HOXB4;AC103702.1;MIR10A;HOXB5;HOXB6
chr19	56917894	56917896	cg24833087_TC21	Adrenal	Hyper	0.0594222	0.989011	47_EnhA6	AC044792.1
chr15	40102760	40102762	cg20272972_BC21	Adrenal	Hyper	0.0594174	0.982418	42_EnhA1	SRP14-AS1;AC021755.2;AC021755.3;BMF;BMF-AS1;AC021755.1
chrX	42779319	42779321	cg01740135_BC21	Adrenal	Hyper	0.0587733	0.964835	6_Quies4	Z94277.1;PPP1R2C
chr6	25875004	25875006	cg22286382_TC21	Adrenal	Hyper	0.0587533	0.991209	39_EnhWk6	SLC17A1;SLC17A3;H2AC3P;H2BP5;SLC17A2
chr7	47461443	47461445	cg10986542_TC11	Adrenal	Hyper	0.0582282	0.991209	68_TxEnh7	TNS3
chr12	114667043	114667045	cg18135563_BC11	Adrenal	Hyper	0.0578934	1	88_BivProm2	AC010177.1;Y_RNA;TBX3;AC026765.3
chr11	72135686	72135688	cg10533990_BC21	Adrenal	Hyper	0.0578882	0.989011	52_EnhA11	AP000812.4;LRTOMT;LAMTOR1;AP000812.3;ANAPC15;FOLR3;RPEP6;FOLR1P1;AP000812.1;AP000812.2
chr6	31759871	31759873	cg09368762_TC21	Adrenal	Hyper	0.0578174	0.991209	82_TxEx3	AL662899.1;LY6G6F;LY6G6F-LY6G6D;LY6G6E;LY6G6D;MPIG6B;LY6G6C;DDAH2;CLIC1;MSH5;MSH5-SAPCD1;RNU6-850P;SAPCD1;SAPCD1-AS1;VWA7;VARS1;Y_RNA;LSM2;HSPA1L
chr2	219249566	219249568	cg13315450_BC24	Adrenal	Hyper	0.0572419	0.984615	92_PromF2	ZFAND2B;AC068946.3;ABCB6;AC068946.2;ATG9A;ANKZF1;GLB1L;STK16;TUBA4A;TUBA4B;DNAJB2;PTPRN;MIR153-1;AC114803.1
chr16	21159373	21159375	cg09605317_BC21	Adrenal	Hyper	0.0571796	0.989011	93_PromF3	DNAH3;AC008551.1;TMEM159;AF001550.1;ZP2
chr6	40900863	40900865	cg09477115_BC21	Adrenal	Hyper	0.0571468	0.997802	35_EnhWk2
chr11	121025181	121025183	cg21324771_TC21	Adrenal	Hyper	0.057044	1	96_PromF6	GRIK4;TBCEL;TBCEL-TECTA
chr10	110494341	110494343	cg01254559_BC21	Adrenal	Hyper	0.0566426	0.995604	53_EnhA12	AL355512.1;HMGB3P5;DUSP5
chr12	113149775	113149777	cg15033653_TC21	Adrenal	Hyper	0.0566127	0.989011	91_PromF1	RASAL1;CFAP73;Y_RNA;DDX54;MIR7106;RITA1;AC089999.1;IQCD
chr8	127960434	127960436	cg05480350_BC21	Adrenal	Hyper	0.0565949	0.991209	63_TxEnh2	PVT1;TMEM75;MIR1205;RNVU1-32;MIR1206;AC103705.1;RNU4-25P
chr11	1890116	1890118	cg15916637_BC21	Adrenal	Hyper	0.0565236	0.989011	49_EnhA8	TNNI2;LSP1;MIR4298;AC051649.1;MIR7847;PRR33;LINC01150;TNNT3
chr8	124262871	124262873	cg01356244_BC21	Adrenal	Hyper	0.0564199	0.986813	50_EnhA9	AC090921.1;RNU6-756P;AC090192.2;AC090192.1;TMEM65
chr6	108948587	108948589	cg09945637_TC11	Adrenal	Hyper	0.0561055	0.986813	44_EnhA3	ARMC2;ATP5MFP2;ARMC2-AS1;SESN1;AL390208.1
chr13	111152976	111152978	cg21511981_BC21	Adrenal	Hyper	0.0559969	1	93_PromF3	LINC00368;AL353704.2;ARHGEF7-AS2;ARHGEF7;ARHGEF7-IT1;ARHGEF7-AS1;AL353704.1;AL390754.1
chr9	89418623	89418625	cg13896840_TC21	Adrenal	Hyper	0.0559899	0.986813	49_EnhA8	SEMA4D;PA2G4P6
chr6	30101472	30101474	cg03553308_BC21	Adrenal	Hyper	0.0559691	0.995604	87_BivProm1	ZNRD1ASP;AL669914.2;POLR1H;AL669914.4;PPP1R11;RNF39;TRIM31;TRIM31-AS1;AL669914.1;TRIM40
chr15	43370382	43370384	cg21033855_BC21	Adrenal	Hyper	0.0559122	1	96_PromF6	LCMT2;ADAL;ZSCAN29;TUBGCP4;RN7SL487P;TP53BP1
chr17	42854034	42854036	cg21308545_TC21	Adrenal	Hyper	0.0557995	0.995604	35_EnhWk2	CNTD1;BECN1;MIR6781;PSME3;AOC2;AOC3;AOC4P;LINC00671;RNU6-287P;G6PC
chr12	114667120	114667122	cg18135568_TC21	Adrenal	Hyper	0.0557887	0.989011	88_BivProm2	AC010177.1;Y_RNA;TBX3;AC026765.3
chr6	127342481	127342483	cg05544413_BC11	Adrenal	Hyper	0.055781	1	93_PromF3	ECHDC1;RNA5SP217;YWHAZP4;RPL5P18
chr6	88585283	88585285	cg09802913_TC21	Adrenal	Hyper	0.0555268	0.993407	47_EnhA6	RNGTT
chr22	23591771	23591773	cg04757443_TC21	Adrenal	Hyper	0.0553864	0.991209	48_EnhA7	PCAT14;AP000345.1;IGLL1;AP000345.2;AP000346.4;DRICH1;AP000346.3;AP000346.1;GUSBP11;AP000346.2
chr8	120813461	120813463	cg18196304_TC21	Adrenal	Hyper	0.0553576	0.995604	18_ReprPC2	SNTB1;AC104958.1;AC104958.2
chr6	164344916	164344918	cg10401534_TC21	Adrenal	Hyper	0.0549209	0.896703	59_EnhA18	AL358972.1
chr12	47140544	47140546	cg17554950_BC21	Adrenal	Hyper	0.054836	0.997802	5_Quies3	PCED1B;IFITM3P6;MIR4698
chr19	4431981	4431983	cg23974355_BC11	Adrenal	Hyper	0.0547173	0.997802	67_TxEnh6	SH3GL1;CHAF1A;AC011498.3;UBXN6;MIR4746;AC011498.2;AC011498.7;AC011498.6;AC011498.1;HDGFL2
chr8	85188734	85188736	cg18643945_BC21	Adrenal	Hyper	0.0546302	0.989011	64_TxEnh3	LRRCC1;AC011773.4;E2F5;AC011773.1;RBIS;CA13;AC011773.3
chr2	144659958	144659960	cg03612038_BC21	Adrenal	Hyper	0.054589	1	51_EnhA10	TEX41;AC023128.1;AC023128.2
chr17	47848111	47848113	cg17842670_BC21	Adrenal	Hyper	0.0543211	0.989011	88_BivProm2	OSBPL7;MRPL10;LRRC46;SCRN2;SP6;AC018521.3;AC018521.7;AC018521.5;SP2;SP2-AS1
chr14	94111167	94111169	cg20161089_BC21	Adrenal	Hyper	0.0543122	0.989011	90_BivProm4	DDX24;IFI27L1;IFI27;IFI27L2;PPP4R4
chr9	104107843	104107845	cg14313932_BC11	Adrenal	Hyper	0.0541541	0.993407	76_Tx5	SMC2-AS1;SMC2
chr1	89701848	89701850	cg07910043_TC21	Adrenal	Hyper	0.0541476	0.991209	67_TxEnh6	AC093423.2;LRRC8C;AC093423.3;AC093423.1
chr14	32202675	32202677	cg13994232_BC22	Adrenal	Hyper	0.0538191	0.982418	95_PromF5	ARHGAP5;AL161665.1;AL161665.2;RNU6-7;RNU6-8;AL136298.2
chr17	29042990	29042992	cg22968401_BC21	Adrenal	Hyper	0.0537778	0.993407	91_PromF1	PIPOX;SEZ6;AC024619.2;AC024619.1;AC024619.4;MYO18A;TIAF1
chr18	9895654	9895656	cg07939517_TC21	Adrenal	Hyper	0.0537646	0.993407	53_EnhA12	RAB31;PIGPP4;TXNDC2;AC006238.1;VAPA;RNA5SP450
chr11	10306429	10306431	cg10177231_TC21	Adrenal	Hyper	0.0537645	0.997802	95_PromF5	SBF2;AC080023.2;AC080023.1;ADM;AMPD3
chr3	9679840	9679842	cg05456868_TC21	Adrenal	Hyper	0.0536609	0.997802	81_TxEx2	MTMR14;AC022382.2;CPNE9
chr14	60658203	60658205	cg05039241_BC21	Adrenal	Hyper	0.0533953	0.991209	87_BivProm1	SALRNA1;SIX1
chr1	215200105	215200107	cg10219850_TC21	Adrenal	Hyper	0.0532815	0.989011	59_EnhA18	KCNK2
chr22	22520700	22520702	cg26108495_BC21	Adrenal	Hyper	0.0530933	0.993407	48_EnhA7	ZNF280B;ZNF280A;PRAME;LL22NC03-63E9.3
chr15	57667426	57667428	cg01371660_BC21	Adrenal	Hyper	0.0530206	0.984615	44_EnhA3	MYZAP;GCOM1;POLR2M
chr15	74407311	74407313	cg18915456_BC21	Adrenal	Hyper	0.052536	0.989011	42_EnhA1	CYP11A1;PPIAP46;AC090826.1;AC090826.2;LINC02255;SEMA7A;MIR6881;AC090826.3;UBL7
chr1	112999094	112999096	cg08131295_BC21	Adrenal	Hyper	0.0523537	0.991209	69_TxEnh8	SLC16A1;SLC16A1-AS1;AL390242.1;LRIG2-DT
chr14	71539965	71539967	cg27025738_BC21	Adrenal	Hyper	0.0520613	0.991209	68_TxEnh7	SIPA1L1;AC004974.1
chr3	97872778	97872780	cg05260698_BC11	Adrenal	Hyper	0.0519318	0.993407	45_EnhA4	CRYBG3;AC110491.2
chr8	37599810	37599812	cg00053916_BC21	Adrenal	Hyper	0.0518859	0.989011	91_PromF1	LINC01605;AC124067.3;AC124067.4;AC137579.2;AC137579.1
chr1	61183823	61183825	cg00846239_BC11	Adrenal	Hyper	0.0518169	0.991209	42_EnhA1	NFIA
chr22	46055400	46055402	cg25855753_TC21	Adrenal	Hyper	0.0515989	0.989011	92_PromF2	BX537318.2;BX537318.1;LINC00899;PRR34;AL121672.3;PRR34-AS1;MIRLET7BHG;AL121672.1;AL121672.2;MIR3619
chr5	138631846	138631848	cg08591633_BC11	Adrenal	Hyper	0.0511181	0.993407	22_ReprPC6	CTNNA1;AC113340.1;AC113340.2
chr3	139281682	139281684	cg08330198_TC21	Adrenal	Hyper	0.0509564	0.993407	43_EnhA2	MRPS22;PISRT1;AC119740.1;AC024933.2
chr6	108948561	108948563	cg23092885_BC11	Adrenal	Hyper	0.0508864	0.993407	44_EnhA3	ARMC2;ATP5MFP2;ARMC2-AS1;SESN1;AL390208.1
chr10	8059510	8059512	cg14633460_TC21	Adrenal	Hyper	0.0504703	1	88_BivProm2	TAF3;GATA3;GATA3-AS1;AL390294.1
chr16	85782102	85782104	cg21879501_TC11	Adrenal	Hyper	0.0500941	0.997802	65_TxEnh4	C16orf74;MIR1910;AC018695.2;EMC8;RNU1-103P;AC018695.4;AC018695.3;COX4I1;AC018695.5;AC018695.1
chr6	157075700	157075702	cg26622683_BC21	Adrenal	Hypo	0.064318	0.997802	68_TxEnh7	ARID1B;AL049820.1
chr6	1393657	1393659	cg09046791_TC11	Bladder	Hyper	0.192974	1	88_BivProm2	AL034346.1;FOXF2;MIR6720
chr4	110626739	110626741	cg06953449_BC11	Bladder	Hyper	0.164327	1	17_ReprPC1	PANCR;PITX2
chr4	110612701	110612703	cg06952988_BC21	Bladder	Hyper	0.141269	1	17_ReprPC1	ENPEP;PANCR;PITX2
chr6	1393835	1393837	cg20457275_BC21	Bladder	Hyper	0.138654	1	88_BivProm2	AL034346.1;FOXF2;MIR6720
chr5	123098482	123098484	cg21488279_BC11	Bladder	Hyper	0.118802	0.994681	17_ReprPC1	PPIC-AS1;RN7SL711P;AC106786.1;PRDM6
chr4	110612794	110612796	cg04355159_BC21	Bladder	Hyper	0.108635	1	17_ReprPC1	ENPEP;PANCR;PITX2
chr4	110611058	110611060	cg06952903_BC21	Bladder	Hyper	0.1019	1	88_BivProm2	ENPEP;PANCR;PITX2
chr4	110628852	110628854	cg06953475_TC21	Bladder	Hyper	0.100883	1	88_BivProm2	PANCR;PITX2
chr10	15535040	15535042	cg14720539_BC11	Bladder	Hyper	0.0973839	0.994681	14_HET7	ITGA8
chr4	110628610	110628612	cg06359256_BC11	Bladder	Hyper	0.0944458	1	17_ReprPC1	PANCR;PITX2
chr3	194246849	194246851	cg03371417_BC21	Bladder	Hyper	0.0918173	0.920213	56_EnhA15	LINC02036;LINC02037;LINC02048;LINC00887
chr4	110630380	110630382	cg06953540_TC21	Bladder	Hyper	0.0905116	1	17_ReprPC1	PANCR;PITX2
chr4	110627020	110627022	cg06953457_TC21	Bladder	Hyper	0.0856294	1	17_ReprPC1	PANCR;PITX2
chr4	110628914	110628916	cg06953479_BC21	Bladder	Hyper	0.0844856	1	88_BivProm2	PANCR;PITX2
chr4	110613324	110613326	cg06953007_BC21	Bladder	Hyper	0.0834658	1	17_ReprPC1	ENPEP;PANCR;PITX2
chr4	110629634	110629636	cg06953517_TC21	Bladder	Hyper	0.0833836	1	88_BivProm2	PANCR;PITX2
chr4	110614163	110614165	cg06953011_TC11	Bladder	Hyper	0.0832638	1	17_ReprPC1	ENPEP;PANCR;PITX2
chr7	27143749	27143751	cg01370449_TC21	Bladder	Hyper	0.0825882	0.994681	90_BivProm4	HOXA1;HOTAIRM1;AC004079.3;AC004079.4;AC004079.2;AC004079.1;AC004079.5;HOXA2;HOXA3;HOXA-AS2;HOXA4;AC004080.6;HOXA-AS3;HOXA5;HOXA6;AC004080.5;HOXA7;AC004080.4;HOXA9;AC004080.3;HOXA10-AS;MIR196B;HOXA10;HOXA11;HOXA11-AS;AC004080.7;AC004080.14;AC004080.8;AC004080.2;AC004080.12;AC004080.15;AC004080.13;HOXA13
chr4	110611253	110611255	cg11416290_TC21	Bladder	Hyper	0.076071	1	88_BivProm2	ENPEP;PANCR;PITX2
chr4	110631196	110631198	cg24925400_BC21	Bladder	Hyper	0.0751997	1	88_BivProm2	PANCR;PITX2
chr4	110614133	110614135	cg06953010_TC21	Bladder	Hyper	0.0721579	0.994681	17_ReprPC1	ENPEP;PANCR;PITX2
chr4	110632742	110632744	cg06953668_TC11	Bladder	Hyper	0.0714187	1	88_BivProm2	PANCR;PITX2
chr4	110629303	110629305	cg06953494_BC21	Bladder	Hyper	0.0699394	0.994681	88_BivProm2	PANCR;PITX2
chr12	116121825	116121827	cg18149555_BC11	Bladder	Hyper	0.0668419	1	42_EnhA1	MED13L;RNU6-1188P;MIR620;SNRPGP18
chr4	110612774	110612776	cg06952991_BC21	Bladder	Hyper	0.0667525	1	17_ReprPC1	ENPEP;PANCR;PITX2
chr4	110628841	110628843	cg06953474_TC11	Bladder	Hyper	0.0663433	1	17_ReprPC1	PANCR;PITX2
chr4	110612783	110612785	cg06952992_BC11	Bladder	Hyper	0.0662768	1	17_ReprPC1	ENPEP;PANCR;PITX2
chr4	110628735	110628737	cg02337941_TC21	Bladder	Hyper	0.0662642	1	17_ReprPC1	PANCR;PITX2
chr4	110630561	110630563	cg06953543_TC21	Bladder	Hyper	0.063775	0.984043	17_ReprPC1	PANCR;PITX2
chr4	110614390	110614392	cg06953021_BC11	Bladder	Hyper	0.062394	1	17_ReprPC1	ENPEP;PANCR;PITX2
chr4	68963690	68963692	cg19045700_TC21	Bladder	Hyper	0.0608566	0.994681	56_EnhA15	AC021146.1;UGT2A3;AC021146.10;AC021146.5;AC021146.7;UGT2B27P
chr1	27349713	27349715	cg12748890_TC11	Bladder	Hyper	0.0600369	0.978723	87_BivProm1	WDTC1;FO393419.3;TMEM222;RNU6-48P;ACTG1P20;SYTL1;MAP3K6;FCN3;CD164L2;FO393419.1;GPR3
chr4	110630877	110630879	cg06953554_TC11	Bladder	Hyper	0.0573309	1	88_BivProm2	PANCR;PITX2
chr4	110625798	110625800	cg06953439_BC11	Bladder	Hyper	0.0556452	1	17_ReprPC1	PANCR;PITX2
chr4	110612099	110612101	cg06952967_BC11	Bladder	Hyper	0.0532668	1	88_BivProm2	ENPEP;PANCR;PITX2
chr4	110609314	110609316	cg15903185_BC21	Bladder	Hyper	0.0527683	1	89_BivProm3	ENPEP;PANCR;PITX2
chr4	110630977	110630979	cg06953563_TO11	Bladder	Hyper	0.0526384	1	88_BivProm2	PANCR;PITX2
chr8	57217481	57217483	cg25765936_TC21	Bladder	Hyper	0.0524489	0.994681	14_HET7	LINC01606;AC025674.1;AC025674.2
chr3	55470404	55470406	cg26797723_TC21	Bladder	Hyper	0.0522508	1	66_TxEnh5	WNT5A;WNT5A-AS1;AC121764.1;ERC2
chr4	110628792	110628794	cg06953472_BC11	Bladder	Hyper	0.0505106	1	17_ReprPC1	PANCR;PITX2
chr2	233477824	233477826	cg12925355_TC11	Cerebellum	Hyper	0.778001	0.978723	82_TxEx3	DGKD;USP40
chr7	155450215	155450217	cg16987754_BC11	Cerebellum	Hyper	0.7688	1	17_ReprPC1	AC008060.4;AC008060.5;AC008060.3;EN2;CNPY1;AC009403.2
chr1	34885738	34885740	cg26228266_TC11	Cerebellum	Hyper	0.753463	1	99_TSS2	SMIM12;AL122010.1;DLGAP3
chr10	132990100	132990102	cg15847738_TC11	Cerebellum	Hyper	0.750122	0.946809	20_ReprPC4	CFAP46;LINC01166;LINC01167;LINC01168
chr7	1223914	1223916	cg15735417_TC11	Cerebellum	Hyper	0.732351	1	17_ReprPC1	UNCX;AC073094.1
chr1	181413630	181413632	cg01678433_BC11	Cerebellum	Hyper	0.729918	1	9_HET2	CACNA1E
chr5	176680425	176680427	cg02460251_TC11	Cerebellum	Hyper	0.699101	1	88_BivProm2	SNCB;EIF4E1B;TSPAN17;AC113391.1;AC113391.2
chr19	39087300	39087302	cg15041373_TC11	Cerebellum	Hyper	0.698179	0.957447	19_ReprPC3	ACP7;PAK4;AC011443.1
chr6	34017235	34017237	cg09397156_BC11	Cerebellum	Hyper	0.698143	1	14_HET7	MIR1275;GRM4
chr10	16257968	16257970	cg14726318_BC11	Cerebellum	Hyper	0.695524	1	16_HET9	LINC02654
chr4	1532863	1532865	cg16865418_TC11	Cerebellum	Hyper	0.689825	1	21_ReprPC5	AC147067.2;AC147067.1
chr10	114337139	114337141	cg15604169_TC11	Cerebellum	Hyper	0.677562	0.978723	53_EnhA12	VWA2;AFAP1L2
chr1	90834657	90834659	cg16400631_TC11	Cerebellum	Hyper	0.674556	1	88_BivProm2	LINC02609;LINC02788;LINC01763;AC091614.1
chr1	245707556	245707558	cg02258329_BC11	Cerebellum	Hyper	0.673338	0.946809	28_Acet3	KIF26B;AC104462.1;SMYD3
chr9	135882679	135882681	cg17792192_TC11	Cerebellum	Hyper	0.665337	1	75_Tx4	CAMSAP1;AL355574.1
chr20	10188992	10188994	cg24964524_BC11	Cerebellum	Hyper	0.663202	1	28_Acet3	SNAP25-AS1;AL354824.1;AL354824.2;SNAP25
chr17	36464347	36464349	cg09655666_BC11	Cerebellum	Hyper	0.662804	1	86_DNase1	TBC1D3F;TBC1D3J;ZNHIT3;RNA5SP439;MYO19
chr8	139618586	139618588	cg17493839_BC11	Cerebellum	Hyper	0.662739	1	9_HET2	KCNK9
chr16	31219417	31219419	cg21384771_BC11	Cerebellum	Hyper	0.661507	1	21_ReprPC5	NDUFA3P6;FUS;AC009088.2;AC009088.1;PYCARD;PYCARD-AS1;TRIM72;PYDC1;ITGAM
chr7	155375889	155375891	cg11964273_BC11	Cerebellum	Hyper	0.659741	1	17_ReprPC1	BLACE;AC008060.1;AC008060.4;AC008060.5;AC008060.3
chr12	57244131	57244133	cg01843899_BC11	Cerebellum	Hyper	0.658921	1	88_BivProm2	LRP1;MIR1228;NXPH4;AC137834.2;SHMT2;NDUFA4L2;STAC3;AC137834.1;R3HDM2
chr5	162131349	162131351	cg08800260_BC11	Cerebellum	Hyper	0.657275	1	4_Quies2	GABRG2
chr16	87879230	87879232	cg21921155_BC11	Cerebellum	Hyper	0.654071	0.946809	26_Acet1	SLC7A5;MIR6775;AC126696.2;CA5A;AC133539.1
chr13	99858661	99858663	cg19065955_TC11	Cerebellum	Hyper	0.653207	1	41_EnhWk8	CLYBL;AL137139.3;AL137139.2
chr5	180193036	180193038	cg09008457_TC11	Cerebellum	Hyper	0.650978	1	3_Quies1	RASGEF1C;AC104115.1;MAPK9
chr3	192901296	192901298	cg05995462_TC11	Cerebellum	Hyper	0.644768	0.914894	31_Acet6	MB21D2
chr3	27729527	27729529	cg04683973_TC11	Cerebellum	Hyper	0.643956	1	88_BivProm2	KIAA1143P2;LINC02084;EOMES
chr15	66195992	66195994	cg20530513_BC11	Cerebellum	Hyper	0.643182	0.882979	23_ReprPC7	MEGF11
chr12	132405644	132405646	cg18772231_BC11	Cerebellum	Hyper	0.642599	1	21_ReprPC5	AC148477.6;AC148477.9;AC148476.1
chr20	63084387	63084389	cg16353508_TC11	Cerebellum	Hyper	0.639406	1	21_ReprPC5	LINC01749;LINC00029;LINC01056;HAR1B;AL096828.4;HAR1A;AL096828.6;AL096828.2
chr17	3014076	3014078	cg03274539_TC11	Cerebellum	Hyper	0.637838	1	76_Tx5	RAP1GAP2;AC015921.1;OR1D5
chr17	79505256	79505258	cg23036050_BC11	Cerebellum	Hyper	0.635997	0.989362	NA	RBFOX3
chr7	155451719	155451721	cg10914812_TC11	Cerebellum	Hyper	0.634883	1	17_ReprPC1	AC008060.4;AC008060.5;AC008060.3;EN2;CNPY1;AC009403.2
chr1	43285598	43285600	cg04289036_TC11	Cerebellum	Hyper	0.63035	1	91_PromF1	EBNA1BP2;CFAP57;TMEM125;C1orf210;TIE1
chr7	155377240	155377242	cg15731180_TC21	Cerebellum	Hyper	0.630213	1	17_ReprPC1	BLACE;AC008060.1;AC008060.4;AC008060.5;AC008060.3
chr2	68122993	68122995	cg04258751_TC11	Cerebellum	Hyper	0.629333	0.978723	43_EnhA2	C1D;AC017083.4;WDR92;PPIAP64;AC017083.3;PNO1
chr10	132183222	132183224	cg15824651_BC11	Cerebellum	Hyper	0.627587	1	18_ReprPC2	JAKMIP3;AL512622.1;DPYSL4;STK32C
chr17	77211176	77211178	cg04308797_TC11	Cerebellum	Hyper	0.62568	1	65_TxEnh4	SEC14L1;CYCSP40;SEPTIN9-DT
chr17	36885297	36885299	cg08659204_BC11	Cerebellum	Hyper	0.622552	0.978723	89_BivProm3	LHX1-DT
chr1	17627000	17627002	cg00320931_TC11	Cerebellum	Hyper	0.62219	0.968085	82_TxEx3	ARHGEF10L
chr17	42687993	42687995	cg08111857_BC11	Cerebellum	Hyper	0.619994	1	71_TxWk2	ATP5MGP7;HMGB3P27;TUBG2;PLEKHH3;CCR10;AC100793.2;CNTNAP1;AC100793.3;EZH1;MIR6780A;AC100793.1
chr10	133020391	133020393	cg15848741_TC11	Cerebellum	Hyper	0.619485	1	9_HET2	LINC01168
chr5	1378234	1378236	cg02579469_BC11	Cerebellum	Hyper	0.619429	1	22_ReprPC6	CLPTM1L;AC026748.7;LINC01511;MTCO2P32;AC026748.3;SLC6A3
chr5	150783867	150783869	cg08710374_BC11	Cerebellum	Hyper	0.619117	1	44_EnhA3	DCTN4;SMIM3
chr11	31825296	31825298	cg08364561_BC11	Cerebellum	Hyper	0.618277	1	17_ReprPC1	ELP4;PAX6;PAUPAR;AL035078.4
chr7	155450555	155450557	cg06597462_BC21	Cerebellum	Hyper	0.618087	1	17_ReprPC1	AC008060.4;AC008060.5;AC008060.3;EN2;CNPY1;AC009403.2
chr7	101988727	101988729	cg11491915_TC11	Cerebellum	Hyper	0.617544	1	74_Tx3	CUX1;AC005072.1
chr7	2567189	2567191	cg10688297_TC12	Cerebellum	Hyper	0.613532	1	91_PromF1	LFNG;MIR4648;BRAT1;IQCE
chr18	50729775	50729777	cg00019841_BC12	Cerebellum	Hyper	0.612685	1	14_HET7	MAPK4
chr1	197901947	197901949	cg03517147_TC11	Cerebellum	Hyper	0.61208	0.925532	97_PromF7	C1orf53;LHX9
chr18	50729775	50729777	cg00019841_BC11	Cerebellum	Hyper	0.611179	1	14_HET7	MAPK4
chr22	19723499	19723501	cg14130977_BC11	Cerebellum	Hyper	0.608546	1	88_BivProm2	SEPTIN5;AC000093.1;GP1BB;TBX1
chr18	58169262	58169264	cg23607588_BC11	Cerebellum	Hyper	0.60775	1	71_TxWk2	NEDD4L;AC107896.1
chr17	51824947	51824949	cg22690074_BC11	Cerebellum	Hyper	0.607642	0.978723	4_Quies2	CA10
chr4	2275985	2275987	cg11068784_TC11	Cerebellum	Hyper	0.606581	1	23_ReprPC7	POLN;HAUS3;COX6B1P5;MXD4;MIR4800;ZFYVE28;AL158068.2;RN7SL589P;AL158068.1
chr7	103977031	103977033	cg11513945_BC21	Cerebellum	Hyper	0.606364	0.989362	20_ReprPC4	RELN
chr10	84257174	84257176	cg16999254_BC11	Cerebellum	Hyper	0.605619	1	86_DNase1	CDHR1;LRIT2;RGR;LRIT1;LINC00858
chr17	68198553	68198555	cg20689647_BC11	Cerebellum	Hyper	0.603284	1	88_BivProm2	LRRC37A16P;RDM1P3;AC005332.7;AC005332.2;ARHGAP27P2;AC005332.4;AMZ2;AC005332.1
chr4	720716	720718	cg07349805_BC11	Cerebellum	Hyper	0.601836	1	74_Tx3	PDE6B;ATP5ME;MYL5;SLC49A3;PCGF3;AC107464.1;AC139887.4;AC139887.2;AC139887.1
chr1	25770982	25770984	cg00441593_TC11	Cerebellum	Hyper	0.601136	1	91_PromF1	MAN1C1;SELENON;AL020996.2;AL020996.1;MTFR1L
chr18	3803065	3803067	cg23176851_BC11	Cerebellum	Hyper	0.598848	1	27_Acet2	DLGAP1;AP002478.2
chr7	122681356	122681358	cg25936770_TC11	Cerebellum	Hyper	0.59823	1	27_Acet2	CADPS2;AC006463.1;RPS26P31;RNF133;RNF148
chr17	82791817	82791819	cg23127667_TC11	Cerebellum	Hyper	0.59632	1	69_TxEnh8	FN3K;AC024361.1;TBCD;AC068014.1;ZNF750
chr3	127457319	127457321	cg10678427_BC11	Cerebellum	Hyper	0.594175	1	87_BivProm1	LINC01471;AC016968.1
chr9	129963062	129963064	cg14328159_TC11	Cerebellum	Hyper	0.590869	1	93_PromF3	FNBP1;AL158207.2
chr19	2226881	2226883	cg22723887_BC11	Cerebellum	Hyper	0.590194	1	82_TxEx3	DOT1L;AC004490.1;PLEKHJ1;MIR1227;MIR6789;SF3A2;AMH;MIR4321;JSRP1;OAZ1;AC005258.1;PEAK3
chr6	37649347	37649349	cg00807871_TC11	Cerebellum	Hyper	0.590138	1	88_BivProm2	MDGA1
chr3	27729503	27729505	cg19854915_TC21	Cerebellum	Hyper	0.585468	1	17_ReprPC1	KIAA1143P2;LINC02084;EOMES
chr8	10238585	10238587	cg12166841_BC11	Cerebellum	Hyper	0.583905	0.968085	5_Quies3	MSRA;AC079200.1
chr15	90643229	90643231	cg20796064_TC11	Cerebellum	Hyper	0.581901	1	81_TxEx2	CRTC3;AC103739.1;AC103739.2;CRTC3-AS1;AC103739.3;HSPE1P3;AC021422.1;LINC01585
chr2	239381159	239381161	cg23949574_BC11	Cerebellum	Hyper	0.58132	1	50_EnhA9	HDAC4;MIR2467;HDAC4-AS1
chr7	103944118	103944120	cg11513680_TC21	Cerebellum	Hyper	0.581063	1	20_ReprPC4	RELN
chr3	2506322	2506324	cg04460445_BC11	Cerebellum	Hyper	0.580327	1	37_EnhWk4	CNTN4
chr20	62281222	62281224	cg25537113_BC11	Cerebellum	Hyper	0.578297	1	81_TxEx2	OSBPL2;ADRM1;AL354836.1;LAMA5
chr5	6755272	6755274	cg15145174_TC11	Cerebellum	Hyper	0.576703	1	81_TxEx2	LINC02102;TENT4A;LINC02236;AC122710.2
chr1	113756894	113756896	cg01225260_TC11	Cerebellum	Hyper	0.572071	0.819149	72_Tx1	PHTF1;RSBN1
chr17	2798909	2798911	cg23847069_BC11	Cerebellum	Hyper	0.57154	1	48_EnhA7	CCDC92B;RAP1GAP2
chr1	201253729	201253731	cg01811200_TC11	Cerebellum	Hyper	0.571532	1	23_ReprPC7	IGFN1;AC103925.1;PKP1
chr4	11399627	11399629	cg06269983_TC11	Cerebellum	Hyper	0.570518	1	26_Acet1	MIR572;RNPS1P1;HS3ST1;RNA5SP156;AC006230.1
chr1	245858191	245858193	cg02259908_BC11	Cerebellum	Hyper	0.569782	0.893617	66_TxEnh5	SMYD3
chr4	1202056	1202058	cg23543318_BC11	Cerebellum	Hyper	0.568494	1	50_EnhA9	TMED11P;AC092535.2;SPON2;AC092535.5;CTBP1-AS;CTBP1;CTBP1-DT
chr1	19342664	19342666	cg03470939_TC11	Cerebellum	Hyper	0.567767	1	65_TxEnh4	AL035413.1;AKR7A2;RNU6-1099P;SLC66A1;CAPZB
chr3	62771782	62771784	cg05021043_TC11	Cerebellum	Hyper	0.567668	0.978723	27_Acet2	CADPS;AC012519.1;RN7SL863P;RNU6-139P
chr12	132489319	132489321	cg25694349_TC11	Cerebellum	Hyper	0.566983	1	95_PromF5	AC079031.1;AC079031.2;FBRSL1
chr1	241084321	241084323	cg02206877_TC11	Cerebellum	Hyper	0.566837	0.914894	3_Quies1	RGS7;MIR3123
chr4	3510664	3510666	cg10325536_BC11	Cerebellum	Hyper	0.566806	1	81_TxEx2	DOK7;LRPAP1;AL590235.1
chr6	5994748	5994750	cg21770800_TC11	Cerebellum	Hyper	0.566601	1	17_ReprPC1	PKMP5;NRN1
chr7	155375904	155375906	cg10823693_BC21	Cerebellum	Hyper	0.565746	1	17_ReprPC1	BLACE;AC008060.1;AC008060.4;AC008060.5;AC008060.3
chr7	151786371	151786373	cg08755156_TC11	Cerebellum	Hyper	0.564962	1	71_TxWk2	PRKAG2;AC093583.1
chr16	85909101	85909103	cg21881898_TC11	Cerebellum	Hyper	0.564681	1	48_EnhA7	AC018695.7;IRF8;MIR6774;AC092723.5;LINC02132
chr7	103905606	103905608	cg11513436_BC21	Cerebellum	Hyper	0.564681	0.989362	28_Acet3	RELN
chr9	133730128	133730130	cg14402190_BC11	Cerebellum	Hyper	0.563513	1	22_ReprPC6	SARDH;VAV2
chr16	89188215	89188217	cg21960198_BC11	Cerebellum	Hyper	0.562974	1	28_Acet3	ACSF3;LINC00304;LINC02138;CDH15;SLC22A31;AC009113.1;ZNF778;AC009113.2
chr9	136204353	136204355	cg14573833_BC11	Cerebellum	Hyper	0.562614	1	17_ReprPC1	LHX3;QSOX2;CCDC187;CR392000.1
chr4	3371278	3371280	cg03132824_BC13	Cerebellum	Hyper	0.562424	1	90_BivProm4	RGS12;AL645949.2
chr7	2567189	2567191	cg10688297_TC11	Cerebellum	Hyper	0.562348	1	91_PromF1	LFNG;MIR4648;BRAT1;IQCE
chr17	34037783	34037785	cg24432120_BC11	Cerebellum	Hyper	0.56036	1	6_Quies4	ASIC2;AC024610.2;AC004147.4;AC123769.1;TLK2P1;AC004147.1
chr17	17741029	17741031	cg01246520_TC11	Cerebellum	Hyper	0.559974	0.925532	43_EnhA2	RAI1;RAI1-AS1;SMCR5;AC122129.2
chr12	51914493	51914495	cg22218512_TC11	Cerebellum	Hyper	0.558865	0.978723	66_TxEnh5	ANKRD33;AC025259.2;ACVRL1;ACVR1B
chr1	2173952	2173954	cg01514357_BC11	Cerebellum	Hyper	0.558601	1	71_TxWk2	PRKCZ;AL590822.2;PRKCZ-AS1;FAAP20;AL590822.1
chr5	93573703	93573705	cg08269648_TC11	Cerebellum	Hyper	0.558286	1	17_ReprPC1	NR2F1-AS1;NR2F1;AC106818.1;FAM172A;MIR2277;AC106818.2
chr5	161701898	161701900	cg27349276_TC21	Cerebellum	Hyper	0.557881	0.904255	4_Quies2	GABRA6;AC091944.1;GLRXP3
chr7	155373739	155373741	cg27451484_TC21	Cerebellum	Hyper	0.556953	1	88_BivProm2	BLACE;AC008060.1;AC008060.4;AC008060.5;AC008060.3
chr22	50425749	50425751	cg26560141_TC11	Cerebellum	Hyper	0.55644	1	65_TxEnh4	PPP6R2;SBF1
chr20	63547683	63547685	cg24122814_TC11	Cerebellum	Hyper	0.555791	1	21_ReprPC5	EEF1A2;AL121829.1;PPDPF;PTK6;SRMS;AL121829.2;FNDC11;HELZ2;GMEB2
chr5	116614298	116614300	cg08417134_TC11	Cerebellum	Hyper	0.555589	1	53_EnhA12	SEMA6A;SEMA6A-AS2
chr20	63424660	63424662	cg25571858_TC11	Cerebellum	Hyper	0.553309	1	21_ReprPC5	CHRNA4;KCNQ2;AL353658.1;KCNQ2-AS1
chr13	110676435	110676437	cg04828493_TC11	Cerebellum	Hyper	0.553197	1	65_TxEnh4	NAXD;CARS2;ING1
chr13	87678215	87678217	cg13732832_BC21	Cerebellum	Hyper	0.553069	1	87_BivProm1	MIR4500HG;SLITRK5
chr4	3724527	3724529	cg06252028_BC11	Cerebellum	Hyper	0.552729	1	17_ReprPC1	LINC02171;LINC02600;ADRA2C
chr10	71965289	71965291	cg15211525_TC11	Cerebellum	Hyper	0.552157	1	95_PromF5	CHST3
chr4	3258447	3258449	cg06145278_BC11	Cerebellum	Hyper	0.551134	1	53_EnhA12	HTT;MSANTD1;RGS12
chr3	1134123	1134125	cg04450748_BC11	Cerebellum	Hyper	0.549252	0.968085	4_Quies2	CNTN6
chr10	84257197	84257199	cg17763354_TC11	Cerebellum	Hyper	0.549213	1	86_DNase1	CDHR1;LRIT2;RGR;LRIT1;LINC00858
chr4	720726	720728	cg04128884_BC11	Cerebellum	Hyper	0.548977	1	74_Tx3	PDE6B;ATP5ME;MYL5;SLC49A3;PCGF3;AC107464.1;AC139887.4;AC139887.2;AC139887.1
chr6	101603021	101603023	cg09886461_BC21	Cerebellum	Hyper	0.548951	0.946809	5_Quies3	GRIK2
chr9	133470761	133470763	cg18581998_TC11	Cerebellum	Hyper	0.548385	1	35_EnhWk2	ADAMTS13;CACFD1;SLC2A6;MYMK
chr4	3747685	3747687	cg13074295_BC11	Cerebellum	Hyper	0.54837	1	21_ReprPC5	LINC02600;ADRA2C
chr4	2320350	2320352	cg12811871_BC11	Cerebellum	Hyper	0.548126	1	23_ReprPC7	ZFYVE28;AL158068.2;RN7SL589P;AL158068.1
chr2	1797062	1797064	cg04725776_BC11	Cerebellum	Hyper	0.546444	0.989362	23_ReprPC7	MYT1L;AC093390.2;AC093390.1
chr11	100639478	100639480	cg16813608_BC11	Cerebellum	Hyper	0.545955	0.87234	43_EnhA2	RN7SL222P;PPIAP43;ARHGAP42-AS1;ARHGAP42
chr7	155373594	155373596	cg12820681_BC21	Cerebellum	Hyper	0.544635	1	87_BivProm1	BLACE;AC008060.1;AC008060.4;AC008060.5;AC008060.3
chr7	155471655	155471657	cg11966935_BC11	Cerebellum	Hyper	0.54362	1	17_ReprPC1	AC008060.5;AC008060.3;EN2;CNPY1;AC009403.2;AC008060.2
chr12	132367423	132367425	cg00083790_BC11	Cerebellum	Hyper	0.542774	1	23_ReprPC7	GALNT9;AC148477.1;AC148477.7;AC148477.10;AC148477.8;AC148477.6;AC148477.9
chr14	102949544	102949546	cg02003183_TC11	Cerebellum	Hyper	0.542347	1	65_TxEnh4	TRAF3;AMN;CDC42BPB;AL117209.1
chr8	27430628	27430630	cg19901994_TC11	Cerebellum	Hyper	0.541402	1	76_Tx5	PTK2B;MIR6842;CHRNA2
chr1	202122751	202122753	cg17219660_TC11	Cerebellum	Hyper	0.541049	1	86_DNase1	CRIP1P3;GPR37L1;ARL8A;PTPN7;PTPRVP
chr1	17120049	17120051	cg00569276_TC11	Cerebellum	Hyper	0.54097	1	88_BivProm2	PADI2
chr17	21593032	21593034	cg22320444_TC11	Cerebellum	Hyper	0.540076	1	13_HET6	LINC02693;AC233702.8;AC233702.6;AC233702.3;AC233702.2;AC233702.1
chr15	40308077	40308079	cg05547778_TC11	Cerebellum	Hyper	0.537647	1	50_EnhA9	PAK6;BUB1B-PAK6;AC020658.6;PLCB2;ANKRD63;AC020658.5;PLCB2-AS1;AC020658.1;AC020658.2;INAFM2;CCDC9B;RNA5SP392;PHGR1
chr11	46918913	46918915	cg16612998_BC11	Cerebellum	Hyper	0.536396	1	95_PromF5	LRP4-AS1;LRP4;AC021573.1;C11orf49
chr1	8352636	8352638	cg23049737_BC11	Cerebellum	Hyper	0.536391	0.829787	69_TxEnh8	SLC45A1;Y_RNA;RERE
chr13	113643843	113643845	cg19219322_BC11	Cerebellum	Hyper	0.535264	0.957447	84_znf1	TFDP1;ATP4B;GRK1
chr8	144475808	144475810	cg13065228_TC11	Cerebellum	Hyper	0.535253	1	88_BivProm2	VPS28;TONSL;MIR6893;TONSL-AS1;CYHR1;AC084125.1;KIFC2;FOXH1;PPP1R16A;AC084125.2;GPT;MFSD3;RECQL4;AC084125.4;LRRC14;LRRC24;C8orf82
chr3	22033208	22033210	cg04643055_BC11	Cerebellum	Hyper	0.534386	1	4_Quies2	ZNF385D
chr2	65790113	65790115	cg02928826_BC11	Cerebellum	Hyper	0.534204	1	23_ReprPC7	AC007389.1;AC007741.1
chr12	113854936	113854938	cg18127023_TC11	Cerebellum	Hyper	0.533356	1	66_TxEnh5	RBM19;AC009731.1
chr12	113725007	113725009	cg15320905_TC11	Cerebellum	Hyper	0.532617	1	9_HET2	LINC01234
chr1	246215050	246215052	cg02263826_BC11	Cerebellum	Hyper	0.531597	1	51_EnhA10	SMYD3;CHCHD4P5;RNU6-1283P
chr22	49873189	49873191	cg26543498_TC11	Cerebellum	Hyper	0.531412	0.87234	72_Tx1	BRD1;Z98885.2;AL117328.1;Metazoa_SRP;AL117328.2;ZBED4;ALG12;AL671710.1;CRELD2
chr7	101989860	101989862	cg11491941_TC11	Cerebellum	Hyper	0.530203	1	67_TxEnh6	CUX1;AC005072.1
chr10	43106413	43106415	cg09848445_BC11	Cerebellum	Hyper	0.52972	1	48_EnhA7	RET;AC010864.1;CSGALNACT2
chr6	33124143	33124145	cg09383310_TC11	Cerebellum	Hyper	0.529485	1	12_HET5	HLA-DPA1;HLA-DPB1;RPL32P1;HLA-DPA2;COL11A2P1;HLA-DPB2;HLA-DPA3;HCG24;COL11A2
chr9	136960881	136960883	cg14488476_TC11	Cerebellum	Hyper	0.528249	0.989362	48_EnhA7	TRAF2;AL807752.1;AL807752.5;FBXW5;C8G;LCN12;LINC02692;PTGDS;AL807752.7;LCNL1;PAXX;CLIC3;ABCA2
chr17	75320414	75320416	cg03717570_TC11	Cerebellum	Hyper	0.52741	0.87234	65_TxEnh4	MIF4GD;AC022211.2;SLC25A19;GRB2;AC011933.1;AC011933.4
chr15	77977417	77977419	cg20663407_BC11	Cerebellum	Hyper	0.527365	1	28_Acet3	COMMD4P1;AC104758.4;ADAMTS7P3;TBC1D2B;AC104758.1
chr6	157172262	157172264	cg10316988_BC11	Cerebellum	Hyper	0.527231	1	66_TxEnh5	ARID1B
chr18	46680393	46680395	cg00381974_TC11	Cerebellum	Hyper	0.527055	1	23_ReprPC7	LOXHD1;ST8SIA5;AC090311.1
chr6	5995137	5995139	cg10134833_BC11	Cerebellum	Hyper	0.526799	1	17_ReprPC1	PKMP5;NRN1
chr17	33969620	33969622	cg22439214_TC11	Cerebellum	Hyper	0.525889	1	9_HET2	ASIC2;AC024610.2;AC004147.4;AC024610.1;AC123769.1
chr17	2232336	2232338	cg26927232_BC11	Cerebellum	Hyper	0.525619	0.978723	69_TxEnh8	SMG6;RN7SL624P;AC090617.2;AC090617.1;AL450226.1;SMG6-IT1;AL450226.2
chr22	40324621	40324623	cg26361121_BC11	Cerebellum	Hyper	0.52512	0.989362	67_TxEnh6	TNRC6B;ADSL;AL022238.3;SGSM3;SGSM3-AS1
chr21	44851576	44851578	cg25950504_TC11	Cerebellum	Hyper	0.525064	1	80_TxEx1	UBE2G2;LINC01424;SUMO3;PTTG1IP;ITGB2
chr15	31223648	31223650	cg10854819_BC11	Cerebellum	Hyper	0.524365	1	91_PromF1	LINC02352;AC012236.1
chr7	1248973	1248975	cg10530964_TC11	Cerebellum	Hyper	0.524181	1	17_ReprPC1	UNCX;AC073094.1
chr16	84595406	84595408	cg21851470_TC11	Cerebellum	Hyper	0.523276	1	50_EnhA9	MEAK7;COTL1;AC092145.1
chr16	3962995	3962997	cg03070236_BC11	Cerebellum	Hyper	0.523041	0.989362	86_DNase1	LINC02861;ADCY9
chr1	3650398	3650400	cg11256802_TC21	Cerebellum	Hyper	0.521211	1	87_BivProm1	MEGF6;AL513320.1;TPRG1L;WRAP73;TP73;TP73-AS3
chr17	49610729	49610731	cg22660040_TC11	Cerebellum	Hyper	0.520946	0.957447	81_TxEx2	AC006487.1;AC006487.2;NXPH3;SPOP
chr10	124552679	124552681	cg15716836_TC11	Cerebellum	Hyper	0.520611	0.957447	37_EnhWk4	LHPP
chr7	155471646	155471648	cg11966934_BC11	Cerebellum	Hyper	0.520414	1	17_ReprPC1	AC008060.5;AC008060.3;EN2;CNPY1;AC009403.2;AC008060.2
chr1	90704859	90704861	cg01050572_BC21	Cerebellum	Hyper	0.520224	0.989362	17_ReprPC1	SNORD3G;BARHL2;AC092805.1
chr1	6276650	6276652	cg16034168_TC11	Cerebellum	Hyper	0.520213	1	42_EnhA1	ICMT;LINC00337;HES3;GPR153;ACOT7
chr11	78197007	78197009	cg18207410_BC11	Cerebellum	Hyper	0.519954	0.989362	66_TxEnh5	KCTD21-AS1;KCTD21;USP35;GAB2;AP002985.1
chr16	77583548	77583550	cg21766498_TC21	Cerebellum	Hyper	0.5194	0.989362	61_EnhA20	LINC02131
chr11	70669734	70669736	cg16576936_TC11	Cerebellum	Hyper	0.519295	1	22_ReprPC6	SHANK2;SHANK2-AS1;SHANK2-AS2;Y_RNA;AP000590.1
chr4	20945583	20945585	cg06337488_BC11	Cerebellum	Hyper	0.518894	0.914894	3_Quies1	KCNIP4
chr1	28955146	28955148	cg07346171_BC21	Cerebellum	Hyper	0.518785	0.851064	39_EnhWk6	EPB41;AL138785.1;Y_RNA
chr7	1209358	1209360	cg25188165_TC11	Cerebellum	Hyper	0.518079	1	21_ReprPC5	ZFAND2A;ZFAND2A-DT;UNCX
chr3	27723917	27723919	cg24961583_TC21	Cerebellum	Hyper	0.51782	1	87_BivProm1	KIAA1143P2;LINC02084;EOMES
chr12	132522090	132522092	cg18398353_BC11	Cerebellum	Hyper	0.517469	1	74_Tx3	FBRSL1;AC131212.3;AC131212.2
chr10	60075131	60075133	cg15103955_BC11	Cerebellum	Hyper	0.516973	0.914894	76_Tx5	ANK3;AL592430.1;Y_RNA
chr16	85064975	85064977	cg21861041_TC11	Cerebellum	Hyper	0.516256	1	70_TxWk1	KIAA0513;CIBAR2
chr16	346033	346035	cg20928849_TC11	Cerebellum	Hyper	0.516159	1	80_TxEx1	AXIN1;MRPL28;PGAP6;Z97634.1
chr9	136372041	136372043	cg14468602_BC11	Cerebellum	Hyper	0.516057	1	29_Acet4	DKFZP434A062;GPSM1;DNLZ;CARD9;SNAPC4;ENTR1;PMPCA
chr2	3236172	3236174	cg02340750_BC11	Cerebellum	Hyper	0.515943	1	74_Tx3	EIPR1
chr8	139632144	139632146	cg13203204_BC11	Cerebellum	Hyper	0.515046	1	22_ReprPC6	KCNK9
chr12	80869739	80869741	cg17848868_TC11	Cerebellum	Hyper	0.514687	1	70_TxWk1	LIN7A;MIR617;AC078886.1
chr20	3071504	3071506	cg16887334_TC11	Cerebellum	Hyper	0.514407	1	88_BivProm2	PTPRA;GNRH2;MRPS26;OXT;AVP;RN7SL555P;UBOX5-AS1;UBOX5
chr14	103738784	103738786	cg18137598_BC11	Cerebellum	Hyper	0.514017	1	66_TxEnh5	KLC1;AL049840.3;AL049840.4;AL049840.5;XRCC3;ZFYVE21;Y_RNA;PPP1R13B;AL049840.7
chr4	1230740	1230742	cg06099599_BC11	Cerebellum	Hyper	0.513899	0.989362	82_TxEx3	SPON2;CTBP1-AS;CTBP1;CTBP1-DT
chr2	165649037	165649039	cg03750465_BC11	Cerebellum	Hyper	0.513033	1	47_EnhA6	CSRNP3
chr8	27400796	27400798	cg12344229_TC11	Cerebellum	Hyper	0.511744	0.989362	79_Tx8	PTK2B;MIR6842
chr19	3885669	3885671	cg26837739_BC21	Cerebellum	Hyper	0.51111	1	71_TxWk2	ZFR2;FTLP5;ATCAY;RN7SL202P;NMRK2
chr2	235711103	235711105	cg27309098_TC11	Cerebellum	Hyper	0.510861	1	66_TxEnh5	AGAP1
chr20	63429089	63429091	cg27625886_TC11	Cerebellum	Hyper	0.510079	1	22_ReprPC6	KCNQ2;AL353658.1;KCNQ2-AS1
chr2	239164277	239164279	cg04382432_TC11	Cerebellum	Hyper	0.509835	1	39_EnhWk6	HDAC4;AC017028.1;AC017028.2
chr15	101091847	101091849	cg02607059_BC11	Cerebellum	Hyper	0.509596	1	44_EnhA3	LRRK1;AC090907.1;AC090907.2;AC090907.3;AC019254.2
chr11	33545186	33545188	cg16184039_TC11	Cerebellum	Hyper	0.509535	1	66_TxEnh5	KIAA1549L
chr1	11695865	11695867	cg00233479_BC11	Cerebellum	Hyper	0.508729	1	21_ReprPC5	FBXO2;FBXO44;FBXO6;MAD2L2;DRAXIN;AGTRAP
chr22	39623110	39623112	cg25824828_BC11	Cerebellum	Hyper	0.507902	1	89_BivProm3	CACNA1I
chr11	122632208	122632210	cg17009158_TC11	Cerebellum	Hyper	0.506822	0.968085	53_EnhA12	GLULP3;AP002469.1;UBASH3B;AP002762.3
chr3	74164855	74164857	cg06586483_BC21	Cerebellum	Hyper	0.506765	0.861702	6_Quies4	AKR1B1P2
chr17	20157163	20157165	cg22301917_TC11	Cerebellum	Hyper	0.506244	1	95_PromF5	SPECC1;KCTD9P1;RNU6-258P;AC004702.1
chr6	5994722	5994724	cg13369325_BC11	Cerebellum	Hyper	0.505359	1	17_ReprPC1	PKMP5;NRN1
chr15	77713750	77713752	cg20659434_BC11	Cerebellum	Hyper	0.505248	1	21_ReprPC5	LINGO1;LINGO1-AS2
chr16	87347155	87347157	cg05259094_BC11	Cerebellum	Hyper	0.504455	1	82_TxEx3	C16orf95;AC010531.8;AC010531.1;AC010531.6;AC010531.7;FBXO31;AC010531.5;MAP1LC3B;AC010531.3
chr2	236604405	236604407	cg04342761_BC11	Cerebellum	Hyper	0.503993	1	21_ReprPC5	ACKR3
chr17	79695297	79695299	cg15963551_TC11	Cerebellum	Hyper	0.503364	1	23_ReprPC7	MIR4739;LINC02078;ENPP7
chr11	1489516	1489518	cg24803059_TC11	Cerebellum	Hyper	0.503185	1	68_TxEnh7	BRSK2;AC091196.1;MOB2
chr12	132361323	132361325	cg23850637_TC11	Cerebellum	Hyper	0.503087	1	9_HET2	GALNT9;AC148477.1;AC148477.7;AC148477.10;AC148477.8;AC148477.6;AC148477.9
chr14	105498667	105498669	cg11724557_BC11	Cerebellum	Hyper	0.50271	1	66_TxEnh5	TEX22;MTA1;AL928654.2;CRIP2;CRIP1;AL928654.3;TEDC1;TMEM121;ATP5MC1P1;ELK2BP
chr14	72562423	72562425	cg23205818_BC11	Cerebellum	Hyper	0.502687	1	22_ReprPC6	RGS6;AC004828.2;MIR7843;AC004828.1
chr2	239309154	239309156	cg05171197_BC11	Cerebellum	Hyper	0.502514	1	42_EnhA1	HDAC4;MIR4269;MIR2467
chr8	143389482	143389484	cg01211852_BC11	Cerebellum	Hyper	0.502274	1	22_ReprPC6	TOP1MT;RNU6-220P;RHPN1-AS1;RHPN1;AC105118.1;MAFA-AS1;MAFA;ZC3H3
chr17	79979216	79979218	cg14193007_TC11	Cerebellum	Hyper	0.502055	1	66_TxEnh5	TBC1D16;AC100791.3;AC116025.2;AC116025.1
chr7	71930944	71930946	cg11207370_TC11	Cerebellum	Hyper	0.501967	0.882979	3_Quies1	CALN1;RNA5SP232;AC005011.1
chr10	110357690	110357692	cg17841267_BC11	Cerebellum	Hyper	0.501342	1	50_EnhA9
chr1	226210332	226210334	cg01939962_TC23	Cerebellum	Hyper	0.500297	1	59_EnhA18	ACBD3;AL592045.1;MIXL1;LIN9
chr22	26431846	26431848	cg26162181_BC11	Cerebellum	Hyper	0.500185	1	40_EnhWk7	SEZ6L;RNA5SP495;Z99714.1;ASPHD2;HPS4
chr16	3984309	3984311	cg04176585_BC11	Cerebellum	Hyper	0.500114	1	71_TxWk2	LINC02861;ADCY9;AC005736.1
chr10	97060768	97060770	cg15432833_BC11	Cerebellum	Hyper	0.499581	1	23_ReprPC7	SLIT1;SLIT1-AS1
chr17	1124504	1124506	cg22009789_TC11	Cerebellum	Hyper	0.499446	1	35_EnhWk2	ABR;Metazoa_SRP;AC016292.2
chr12	3489686	3489688	cg02955343_BC21	Cerebellum	Hyper	0.499276	1	17_ReprPC1	PRMT8;AC005908.2;AC005908.1;THCAT155
chr2	7024395	7024397	cg08182975_TC11	Cerebellum	Hyper	0.49783	1	66_TxEnh5	RNF144A;AC068481.1
chr1	109393057	109393059	cg01181880_BC21	Cerebellum	Hyper	0.49783	1	92_PromF2	SORT1;PSMA5
chr4	187507819	187507821	cg07512824_TC21	Cerebellum	Hyper	0.497754	1	4_Quies2	AC093763.1;LINC02492
chr1	16042910	16042912	cg20320574_BC11	Cerebellum	Hyper	0.497174	1	22_ReprPC6	TBC1D3P6;SRARP;AL355994.3;HSPB7;CLCNKA;AL355994.2;CLCNKB;FAM131C
chr16	6285192	6285194	cg10013324_BC21	Cerebellum	Hyper	0.496689	1	41_EnhWk8	RBFOX1
chr6	169839153	169839155	cg03670369_TC11	Cerebellum	Hyper	0.496208	1	9_HET2	LINC00242;LINC00574;AL049612.1
chr4	140668978	140668980	cg07149494_BC11	Cerebellum	Hyper	0.496059	1	82_TxEx3	TBC1D9;TNRC18P1;RNY1P14;AC096733.1
chr13	101889284	101889286	cg19086507_BC11	Cerebellum	Hyper	0.495086	1	20_ReprPC4	FGF14
chr12	127607848	127607850	cg14957671_BC21	Cerebellum	Hyper	0.494876	1	41_EnhWk8	AC068787.5;AC025252.1;Y_RNA;AC025252.2;LINC02411
chr9	71112417	71112419	cg13742017_TC21	Cerebellum	Hyper	0.494665	1	5_Quies3	TRPM3
chr6	169937841	169937843	cg10478913_BC11	Cerebellum	Hyper	0.494536	1	NA
chr19	4483113	4483115	cg23395165_TC11	Cerebellum	Hyper	0.49428	1	82_TxEx3	CHAF1A;UBXN6;MIR4746;AC011498.2;AC011498.7;AC011498.6;AC011498.1;HDGFL2;PLIN4;PLIN5;AC011498.4
chr7	4739276	4739278	cg23752752_BC11	Cerebellum	Hyper	0.494073	1	92_PromF2	FOXK1;AC092428.1;AP5Z1;MIR4656
chr12	50192261	50192263	cg13744764_BC11	Cerebellum	Hyper	0.49323	1	65_TxEnh4	AC074032.1;CERS5;LIMA1;AC008147.2;AC008147.3;AC008147.1;MIR1293
chr1	29012256	29012258	cg01925633_TC11	Cerebellum	Hyper	0.493164	1	79_Tx8	EPB41;AL138785.1;Y_RNA;Metazoa_SRP
chr17	51824939	51824941	cg22690073_TC11	Cerebellum	Hyper	0.493035	1	4_Quies2	CA10
chr11	71581707	71581709	cg16590766_BC11	Cerebellum	Hyper	0.492975	1	21_ReprPC5	KRTAP5-8;KRTAP5-9;AP000867.5;KRTAP5-10;AP000867.1;KRTAP5-11;KRTAP5-14P;OR7E87P;UNC93B6;OR7E4P;AP000867.3
chr6	165853111	165853113	cg12201943_BC11	Cerebellum	Hyper	0.492791	1	18_ReprPC2	PDE10A
chr12	130224967	130224969	cg18349078_BC11	Cerebellum	Hyper	0.492725	1	9_HET2	AC026336.1;AC026336.2
chr7	71800676	71800678	cg11205922_BC21	Cerebellum	Hyper	0.492525	1	4_Quies2	CALN1
chr5	180200795	180200797	cg09008665_TC11	Cerebellum	Hyper	0.492485	1	22_ReprPC6	RASGEF1C;AC104115.1;MAPK9
chr4	7127789	7127791	cg16307866_BC11	Cerebellum	Hyper	0.49243	1	23_ReprPC7	LINC02447;RN7SKP36
chr1	90837986	90837988	cg26052357_TC21	Cerebellum	Hyper	0.492396	1	18_ReprPC2	LINC02609;LINC02788;LINC01763;AC091614.1
chr6	41336046	41336048	cg09480549_TC11	Cerebellum	Hyper	0.491654	1	48_EnhA7	TREM1;RNU6-643P;AL672212.1;NCR2;AL136967.1
chr6	165898823	165898825	cg10415429_BC11	Cerebellum	Hyper	0.490947	1	9_HET2	PDE10A
chr10	132697899	132697901	cg02250553_TC11	Cerebellum	Hyper	0.49059	1	82_TxEx3	INPP5A
chr10	127977705	127977707	cg15760089_TC21	Cerebellum	Hyper	0.489725	0.968085	44_EnhA3	PTPRE;AL158166.2;AL158166.1;AL390236.1
chr19	14163226	14163228	cg00037314_TC11	Cerebellum	Hyper	0.489346	1	66_TxEnh5	PRKACA;AC022098.3;ASF1B;AC022098.1;ADGRL1;RN7SL231P
chr6	157511801	157511803	cg10322222_BC11	Cerebellum	Hyper	0.489231	0.840426	57_EnhA16	ZDHHC14;MIR3692
chr7	155471061	155471063	cg11966915_TC21	Cerebellum	Hyper	0.489172	1	17_ReprPC1	AC008060.5;AC008060.3;EN2;CNPY1;AC009403.2;AC008060.2
chr5	14489807	14489809	cg07714023_TC11	Cerebellum	Hyper	0.489123	1	65_TxEnh4	TRIO
chr1	43285698	43285700	cg00500789_BC13	Cerebellum	Hyper	0.488696	1	91_PromF1	EBNA1BP2;CFAP57;TMEM125;C1orf210;TIE1
chr12	78934997	78934999	cg17836246_BC11	Cerebellum	Hyper	0.488291	1	28_Acet3	SYT1;AC090709.1
chr16	88906367	88906369	cg08415156_BC11	Cerebellum	Hyper	0.487699	1	48_EnhA7	GALNS;TRAPPC2L;PABPN1L;CBFA2T3;AC092384.2;AC092384.3;AC092384.1
chr10	69401140	69401142	cg19841653_BC11	Cerebellum	Hyper	0.487691	1	82_TxEx3	HK1;TACR2;ATP5MC1P7
chr3	50607674	50607676	cg21585138_BC11	Cerebellum	Hyper	0.487195	1	67_TxEnh6	C3orf18;HEMK1;AC096920.1;CISH;MAPKAPK3
chr16	11248325	11248327	cg21133165_TC11	Cerebellum	Hyper	0.486895	1	38_EnhWk5	AC007220.1;HNRNPCP4;RMI2;SOCS1;TNP2;PRM3;AC009121.1;PRM2;PRM1;AC009121.4
chr16	1737368	1737370	cg04165024_TC11	Cerebellum	Hyper	0.486404	1	84_znf1	JPT2;AL031009.1;MAPK8IP3;AL031710.2;AL031710.1;MIR3177;AL031717.1;NME3;MRPS34;EME2;SPSB3;NUBP2
chr4	3386279	3386281	cg06147954_BC11	Cerebellum	Hyper	0.486321	1	53_EnhA12	RGS12
chr11	132714726	132714728	cg04611891_TC11	Cerebellum	Hyper	0.486089	1	5_Quies3	OPCML
chr3	26694251	26694253	cg08678693_BC11	Cerebellum	Hyper	0.485948	1	3_Quies1	LRRC3B
chr4	1348372	1348374	cg02988312_TC11	Cerebellum	Hyper	0.48589	1	92_PromF2	MAEA;UVSSA;AC078852.2;AC078852.1
chr7	155471632	155471634	cg11966933_BC21	Cerebellum	Hyper	0.485846	1	17_ReprPC1	AC008060.5;AC008060.3;EN2;CNPY1;AC009403.2;AC008060.2
chr3	48372278	48372280	cg03112869_BC21	Cerebellum	Hyper	0.485552	1	22_ReprPC6	SPINK8;FBXW12;RN7SL321P;PLXNB1
chr7	55315852	55315854	cg11051761_TC11	Cerebellum	Hyper	0.485399	1	20_ReprPC4	AC073347.1;LANCL2
chr12	40746777	40746779	cg17511134_TC11	Cerebellum	Hyper	0.484997	1	27_Acet2	CNTN1;AC016144.1
chr11	64490630	64490632	cg08822897_TC11	Cerebellum	Hyper	0.484848	1	89_BivProm3	LINC02724;AP005273.2;AP005273.1;AP006288.1
chr3	27728811	27728813	cg04683955_TC21	Cerebellum	Hyper	0.484691	1	88_BivProm2	KIAA1143P2;LINC02084;EOMES
chr17	78822678	78822680	cg23020798_TC11	Cerebellum	Hyper	0.484446	1	69_TxEnh8	CYTH1;USP36;AC022966.2;RPL9P29;TIMP2;AC022966.1;CEP295NL
chr8	41891226	41891228	cg12476667_BC11	Cerebellum	Hyper	0.48431	1	21_ReprPC5	ANK1;KAT6A
chr12	121272967	121272969	cg19609099_TC21	Cerebellum	Hyper	0.483771	1	76_Tx5	P2RX4;CAMKK2;ANAPC5
chr4	3371278	3371280	cg03132824_BC12	Cerebellum	Hyper	0.482652	1	90_BivProm4	RGS12;AL645949.2
chr7	2508502	2508504	cg03297163_TC11	Cerebellum	Hyper	0.482534	1	50_EnhA9	GRIFIN;LFNG;MIR4648;BRAT1
chr20	47576939	47576941	cg23517697_TC11	Cerebellum	Hyper	0.482438	1	92_PromF2	NCOA3
chr12	112777817	112777819	cg09419251_BC11	Cerebellum	Hyper	0.481959	1	58_EnhA17	RPH3A
chr11	64341317	64341319	cg16718999_TC11	Cerebellum	Hyper	0.481745	1	91_PromF1	KCNK4;KCNK4-TEX40;Y_RNA;CATSPERZ;ESRRA;TRMT112;PRDX5;AP003774.2;CCDC88B;MIR7155;RPS6KA4;MIR1237
chr2	1909836	1909838	cg02322968_TC21	Cerebellum	Hyper	0.480982	0.989362	22_ReprPC6	MYT1L
chr19	49182588	49182590	cg24054525_BC11	Cerebellum	Hyper	0.480831	0.989362	66_TxEnh5	PPFIA3;HRC;TRPM4
chr20	43761637	43761639	cg25289394_TC21	Cerebellum	Hyper	0.47979	1	36_EnhWk3	MYBL2;GTSF1L;RNU6-639P
chr1	15048609	15048611	cg00276870_BC11	Cerebellum	Hyper	0.479581	1	71_TxWk2	KAZN
chr16	87612060	87612062	cg00071618_BC22	Cerebellum	Hyper	0.479389	1	22_ReprPC6	AC092720.1;AC092720.2;JPH3
chr2	239164511	239164513	cg04382441_TC11	Cerebellum	Hyper	0.478606	1	67_TxEnh6	HDAC4;AC017028.1;AC017028.2
chr6	158487752	158487754	cg10335779_TC11	Cerebellum	Hyper	0.478605	1	69_TxEnh8	TULP4;RN7SL173P;CACYBPP3;TMEM181
chr7	155378985	155378987	cg13912186_TC21	Cerebellum	Hyper	0.478003	1	17_ReprPC1	BLACE;AC008060.1;AC008060.4;AC008060.5;AC008060.3
chr17	82908186	82908188	cg16755833_TC11	Cerebellum	Hyper	0.477889	1	66_TxEnh5	TBCD;AC087222.1;B3GNTL1
chr1	1989358	1989360	cg04724873_TC11	Cerebellum	Hyper	0.47762	1	89_BivProm3	CFAP74;AL391845.2;GABRD
chr17	36755669	36755671	cg14309051_TC11	Cerebellum	Hyper	0.477558	1	23_ReprPC7	AC243830.1
chr17	79695276	79695278	cg16865890_TC11	Cerebellum	Hyper	0.476914	1	23_ReprPC7	MIR4739;LINC02078;ENPP7
chr11	70586778	70586780	cg05509359_BC11	Cerebellum	Hyper	0.47658	1	9_HET2	SHANK2;AP001271.2;SHANK2-AS1
chr20	25148168	25148170	cg20310608_BC11	Cerebellum	Hyper	0.476455	1	88_BivProm2	AL080312.1;AL035252.2;AL035252.1;AL035252.5;ENTPD6
chr21	37236247	37236249	cg25844196_TC11	Cerebellum	Hyper	0.476452	0.989362	82_TxEx3	TTC3;TTC3-AS1;DSCR9;RN7SL678P;AP001432.1;VPS26C;AP001412.1
chr7	154339490	154339492	cg11949432_TC21	Cerebellum	Hyper	0.476434	1	47_EnhA6	DPP6
chr6	34043039	34043041	cg17956503_TC21	Cerebellum	Hyper	0.476004	1	22_ReprPC6	MIR1275;GRM4
chr3	41357424	41357426	cg04788100_BC11	Cerebellum	Hyper	0.475606	0.946809	33_Acet8	ULK4
chr6	30292795	30292797	cg09349724_TC11	Cerebellum	Hyper	0.475413	0.989362	78_Tx7	HCG17;HLA-L;AL662795.2;HCG18;TRIM39;TRIM39-RPP21
chr1	72892272	72892274	cg19070830_BC21	Cerebellum	Hyper	0.475301	0.904255	54_EnhA13	AL583808.1;LINC02797
chr5	20976921	20976923	cg07766162_TC21	Cerebellum	Hyper	0.475207	0.904255	4_Quies2	LINC02241;AC140168.1
chr20	33555070	33555072	cg19244583_TC21	Cerebellum	Hyper	0.475144	1	44_EnhA3	CBFA2T2
chr19	55376430	55376432	cg15986919_TC11	Cerebellum	Hyper	0.475028	1	89_BivProm3	TMEM150B;AC020922.4;KMT5C;COX6B2;AC020922.1;FAM71E2;IL11;TMEM190;AC020922.3;TMEM238;RPL28;MIR6805;UBE2S
chr2	197168570	197168572	cg11223184_TC21	Cerebellum	Hyper	0.474266	1	39_EnhWk6	ANKRD44;ANKRD44-AS1
chr16	84595401	84595403	cg06363968_BC11	Cerebellum	Hyper	0.474187	1	50_EnhA9	MEAK7;COTL1;AC092145.1
chr1	226210332	226210334	cg01939962_TC21	Cerebellum	Hyper	0.474049	1	59_EnhA18	ACBD3;AL592045.1;MIXL1;LIN9
chr10	38033064	38033066	cg14934425_BC11	Cerebellum	Hyper	0.473712	0.978723	69_TxEnh8	ZNF25-DT;Y_RNA;ZNF33A;RNU6-795P;AL161931.1;EIF3LP3
chr9	98831867	98831869	cg14352586_BC11	Cerebellum	Hyper	0.473702	1	76_Tx5	ANKS6;AL807776.1;GALNT12;AL136084.1
chr7	95907085	95907087	cg11403624_BC21	Cerebellum	Hyper	0.473537	0.882979	41_EnhWk8	DYNC1I1
chr11	116174399	116174401	cg16931446_TC11	Cerebellum	Hyper	0.473012	1	59_EnhA18
chr7	246535	246537	cg10498315_BC11	Cerebellum	Hyper	0.472358	1	66_TxEnh5	FAM20C;AC145676.1;FOXL3
chr17	17757690	17757692	cg22266293_TC11	Cerebellum	Hyper	0.472277	1	49_EnhA8	RAI1;RAI1-AS1;SMCR5;AC122129.2
chr7	155469794	155469796	cg12105980_BC21	Cerebellum	Hyper	0.472155	1	17_ReprPC1	AC008060.5;AC008060.3;EN2;CNPY1;AC009403.2;AC008060.2
chr22	17748819	17748821	cg13346441_BC11	Cerebellum	Hyper	0.471674	1	66_TxEnh5	BCL2L13;BID;MIR3198-1;LINC00528;MICAL3;AC016026.1
chr16	87278341	87278343	cg00284420_TC11	Cerebellum	Hyper	0.471269	1	23_ReprPC7	C16orf95;AC010531.4;AC010531.2;AC010531.8;AC010531.1;AC010531.6;AC010531.7;FBXO31
chr8	41706153	41706155	cg12473533_BC11	Cerebellum	Hyper	0.470827	1	26_Acet1	ANK1;MIR486-1;MIR486-2;AC113133.1
chr8	104976054	104976056	cg11185753_BC21	Cerebellum	Hyper	0.470505	0.93617	30_Acet5	ZFPM2;AC090142.2;AC090142.3;AC090142.1
chr4	93578988	93578990	cg06841755_BC11	Cerebellum	Hyper	0.470197	0.978723	3_Quies1	GRID2
chr1	226210332	226210334	cg01939962_TC22	Cerebellum	Hyper	0.470068	1	59_EnhA18	ACBD3;AL592045.1;MIXL1;LIN9
chr12	6635727	6635729	cg17235265_BC11	Cerebellum	Hyper	0.469933	1	50_EnhA9	AC006064.6;CHD4;LPAR5;ACRBP;ING4;AC125494.1;ZNF384
chr1	3598425	3598427	cg09187007_BC11	Cerebellum	Hyper	0.46974	1	91_PromF1	MEGF6;MIR551A;AL513320.1;TPRG1L;WRAP73
chr4	2688436	2688438	cg06134684_TC11	Cerebellum	Hyper	0.469593	1	82_TxEx3	FAM193A
chr1	95831027	95831029	cg01095644_BC11	Cerebellum	Hyper	0.469487	1	4_Quies2	LINC02607
chr7	155455697	155455699	cg21051046_TC21	Cerebellum	Hyper	0.469177	1	17_ReprPC1	AC008060.5;AC008060.3;EN2;CNPY1;AC009403.2
chr1	6303535	6303537	cg19308185_BC21	Cerebellum	Hyper	0.468632	1	34_EnhWk1	GPR153;ACOT7
chr4	761338	761340	cg06085662_BC11	Cerebellum	Hyper	0.468601	1	81_TxEx2	PCGF3;AC107464.1;AC139887.4;AC139887.2;AC139887.1;CPLX1
chr22	50630888	50630890	cg18376999_BC21	Cerebellum	Hyper	0.468292	0.893617	37_EnhWk4	CHKB-CPT1B;CHKB;CHKB-DT;U62317.2;MAPK8IP2;ARSA;Y_RNA;AC000050.2;SHANK3
chr2	216003170	216003172	cg12495983_TC11	Cerebellum	Hyper	0.467753	1	74_Tx3	MREG;PECR
chr14	77043328	77043330	cg19733437_BC21	Cerebellum	Hyper	0.467666	1	92_PromF2	AC007686.4;IRF2BPL;AC007686.3;LINC02288;AC007686.2;LINC02289;AC007686.5
chr16	80580321	80580323	cg01345746_TC11	Cerebellum	Hyper	0.467665	1	49_EnhA8	AC105411.1;DYNLRB2;AC108097.1;LINC01227;CDYL2;AC092332.1
chr7	1209543	1209545	cg21217070_BC11	Cerebellum	Hyper	0.467638	1	21_ReprPC5	ZFAND2A;ZFAND2A-DT;UNCX
chr7	74587578	74587580	cg22525688_TC21	Cerebellum	Hyper	0.467256	0.978723	42_EnhA1	GTF2IRD1;AC211433.2;AC211433.3
chr13	101859040	101859042	cg19086304_TC21	Cerebellum	Hyper	0.467241	0.989362	5_Quies3	FGF14
chr15	43904067	43904069	cg12094808_TC11	Cerebellum	Hyper	0.467218	1	91_PromF1	WDR76;Y_RNA;FRMD5;PIN4P1
chr5	14216003	14216005	cg17614813_TC11	Cerebellum	Hyper	0.467176	0.93617	68_TxEnh7	TRIO
chr13	101746498	101746500	cg19085599_TC21	Cerebellum	Hyper	0.467128	0.989362	56_EnhA15	ITGBL1;FGF14;AL160153.1;RNU1-24P
chr14	105770999	105771001	cg27110177_BC11	Cerebellum	Hyper	0.466985	1	13_HET6	IGHEP1;IGHG1;IGHG3;ATP6V1G1P1
chr12	132393572	132393574	cg18393948_BC11	Cerebellum	Hyper	0.4669	1	89_BivProm3	AC148477.10;AC148477.8;AC148477.6;AC148477.9;AC148476.1
chr7	153447681	153447683	cg11940477_TC11	Cerebellum	Hyper	0.466854	1	9_HET2	LINC01287;PAXBP1P1
chr12	57628836	57628838	cg21051964_TC11	Cerebellum	Hyper	0.466635	1	17_ReprPC1	KIF5A;PIP4K2C;DTX3;ARHGEF25;AC025165.1;AC025165.6;SLC26A10;B4GALNT1;RPL13AP23
chr11	31819976	31819978	cg20512711_TC11	Cerebellum	Hyper	0.466409	1	88_BivProm2	ELP4;PAX6;PAUPAR;AL035078.4
chr14	100443791	100443793	cg20469502_TC11	Cerebellum	Hyper	0.466357	0.989362	46_EnhA5	WDR25;AL135838.1;AL845552.1;RN7SKP92
chr5	116447533	116447535	cg08415562_TC11	Cerebellum	Hyper	0.466116	1	82_TxEx3	COMMD10;SEMA6A;SEMA6A-AS1
chr16	85517871	85517873	cg08640475_BC11	Cerebellum	Hyper	0.465954	1	35_EnhWk2	GSE1;AC133540.1
chr17	81921415	81921417	cg23101011_TC11	Cerebellum	Hyper	0.465792	0.957447	65_TxEnh4	AC145207.5;AC145207.6;ALYREF;ANAPC11;NPB;PCYT2;SIRT7;MAFG;AC145207.8;MAFG-DT;PYCR1;AC145207.4;MYADML2;AC145207.1;NOTUM;AC145207.7
chr5	67997803	67997805	cg08083021_TC11	Cerebellum	Hyper	0.465755	0.819149	34_EnhWk1
chr22	19019618	19019620	cg02821150_BC12	Cerebellum	Hyper	0.465736	1	21_ReprPC5	DGCR5;AC007326.3;AC007326.1;AC000095.2;AC000095.1;FAM246C;CA15P1;DGCR2;Y_RNA;DGCR11;AC004461.1;AC004461.2
chr7	36860787	36860789	cg10890107_TC21	Cerebellum	Hyper	0.465736	0.946809	79_Tx8	NPM1P18;AC007349.2;ELMO1
chr3	22378586	22378588	cg04645069_BC21	Cerebellum	Hyper	0.465562	0.925532	20_ReprPC4	ZNF385D;HMGB1P5
chr17	36697312	36697314	cg24382686_TC21	Cerebellum	Hyper	0.465533	1	21_ReprPC5	AC243830.3;AC243830.1
chr21	45929257	45929259	cg25975751_TC11	Cerebellum	Hyper	0.465423	1	22_ReprPC6	PCBP3;AJ011931.2;AJ239328.1;AJ011932.1
chr16	89048249	89048251	cg21955874_BC11	Cerebellum	Hyper	0.464866	1	89_BivProm3	AC135782.1;ACSF3
chr22	50425735	50425737	cg26560140_TC11	Cerebellum	Hyper	0.464397	0.989362	65_TxEnh4	PPP6R2;SBF1
chr4	7516532	7516534	cg06216416_BC11	Cerebellum	Hyper	0.464314	1	89_BivProm3	SORCS2
chr5	171313552	171313554	cg08873668_TC11	Cerebellum	Hyper	0.4636	1	17_ReprPC1	RANBP17;AC091980.2;TLX3;AC091980.1;RN7SL339P
chr16	7332512	7332514	cg07944396_BC21	Cerebellum	Hyper	0.463192	0.829787	36_EnhWk3	RBFOX1;AC007222.2
chr21	33266067	33266069	cg01928078_BC21	Cerebellum	Hyper	0.463171	1	93_PromF3	IFNAR2;AP000295.1;IL10RB-DT;IL10RB
chr7	155418460	155418462	cg11965283_BC11	Cerebellum	Hyper	0.462936	1	21_ReprPC5	AC008060.1;AC008060.4;AC008060.5;AC008060.3;EN2
chr2	106138715	106138717	cg03275958_BC11	Cerebellum	Hyper	0.462911	1	50_EnhA9	UXS1;AC018878.1
chr3	27728947	27728949	cg04683958_BO11	Cerebellum	Hyper	0.462664	1	88_BivProm2	KIAA1143P2;LINC02084;EOMES
chr7	142770930	142770932	cg13944141_TC11	Cerebellum	Hyper	0.462468	1	NA	TRBV28;PGBD4P1;AC244472.1;TRBV29-1;PRSS1;PRSS2;PRSS3P1;WBP1LP1;TRBD1;TRBJ1-1;TRBJ1-2;TRBJ1-3;TRBJ1-4;TRBJ1-5;TRBJ1-6;TRBC1;TRBJ2-1;TRBJ2-2;TRBJ2-2P;TRBJ2-3;TRBJ2-4;TRBJ2-5;TRBJ2-6;TRBJ2-7;TRBC2;TRBV30
chr16	68251283	68251285	cg21655399_TC11	Cerebellum	Hyper	0.46215	0.851064	82_TxEx3	NFATC3;RPS12P27;AC020978.3;AC020978.7;AC020978.5;ESRP2;MIR6773;AC020978.4;PLA2G15;AC020978.2;SLC7A6;RNU6-1262P;SLC7A6OS;AC020978.9
chr16	27174932	27174934	cg22521818_BC11	Cerebellum	Hyper	0.462117	1	51_EnhA10	EEF1A1P38;LINC02129;KDM8;AC109449.1
chr19	39173166	39173168	cg13384867_TC11	Cerebellum	Hyper	0.461962	0.989362	76_Tx5	PAK4;AC011443.1;NCCRP1;SYCN
chr8	141223336	141223338	cg03653399_TC11	Cerebellum	Hyper	0.461783	1	55_EnhA14	DENND3;SLC45A4;AC011676.5;AC011676.1;AC011676.2
chr5	643353	643355	cg11703683_BC11	Cerebellum	Hyper	0.461728	1	66_TxEnh5	AC106772.1;CEP72;TPPP;AC026740.1
chr1	43285698	43285700	cg00500789_BC11	Cerebellum	Hyper	0.461521	1	91_PromF1	EBNA1BP2;CFAP57;TMEM125;C1orf210;TIE1
chr12	123944747	123944749	cg17723958_TC11	Cerebellum	Hyper	0.461435	1	66_TxEnh5	DNAH10;CCDC92;DNAH10OS;AC068790.7;AC068790.4;AC068790.3;AC068790.2;AC068790.5;AC068790.6;ZNF664;AC068790.8;RFLNA
chr16	1549486	1549488	cg20973856_BC11	Cerebellum	Hyper	0.460722	0.989362	79_Tx8	TELO2;IFT140;AL031705.1;TMEM204;AL031719.1;AL031719.2;Z97633.1;AL133297.1;AL133297.2
chr16	87791588	87791590	cg26573923_TC11	Cerebellum	Hyper	0.460184	1	32_Acet7	KLHDC4;AC010536.2;AC126696.3;AC126696.1;SLC7A5;MIR6775;AC126696.2
chr20	32508222	32508224	cg25156332_BC11	Cerebellum	Hyper	0.460045	1	49_EnhA8	NOL4L;AL034550.3;AL034550.2
chr17	74730306	74730308	cg22935620_BC21	Cerebellum	Hyper	0.459853	1	48_EnhA7	RAB37;CD300LF;AC016888.1;MIR3615;SLC9A3R1;NAT9;TMEM104
chr8	84497442	84497444	cg12796904_TC21	Cerebellum	Hyper	0.459673	1	3_Quies1	RALYL
chr6	165806334	165806336	cg10414137_TC11	Cerebellum	Hyper	0.459468	1	18_ReprPC2	PDE10A;AL590302.2;AL590302.1
chr1	66052631	66052633	cg00889759_TC21	Cerebellum	Hyper	0.459435	0.968085	47_EnhA6	PDE4B;PDE4B-AS1;RNU4-88P
chr17	68198564	68198566	cg05247809_BC21	Cerebellum	Hyper	0.459401	1	88_BivProm2	LRRC37A16P;RDM1P3;AC005332.7;AC005332.2;ARHGAP27P2;AC005332.4;AMZ2;AC005332.1
chr7	142853764	142853766	cg03428981_BC21	Cerebellum	Hyper	0.459384	1	91_PromF1	TRBV30;EPHB6;TRPV6;AC245427.1;AC245427.2
chr1	245685625	245685627	cg26434800_BC11	Cerebellum	Hyper	0.459207	1	71_TxWk2	KIF26B;AC104462.1
chr17	58278069	58278071	cg07110356_BC11	Cerebellum	Hyper	0.459072	1	48_EnhA7	LPO;AC005962.2;AC004687.3;MPO;TSPOAP1;TSPOAP1-AS1
chr7	124034455	124034457	cg09777637_BC21	Cerebellum	Hyper	0.459026	0.946809	18_ReprPC2	AC004690.2;TMEM229A;AC006148.1
chr1	1219645	1219647	cg09276842_BC11	Cerebellum	Hyper	0.458637	1	67_TxEnh6	AL390719.2;TTLL10-AS1;TTLL10;TNFRSF18;TNFRSF4;SDF4;B3GALT6;C1QTNF12;AL162741.1;UBE2J2
chr19	884705	884707	cg23855462_TC11	Cerebellum	Hyper	0.45853	1	82_TxEx3	PRTN3;ELANE;CFD;MED16;RNU6-9;R3HDM4;KISS1R;ARID3A;AC005379.1
chr12	54262109	54262111	cg08269188_TC11	Cerebellum	Hyper	0.458377	0.968085	44_EnhA3	CBX5;MIR3198-2;RN7SL390P;SCAT2;AC078778.1;HNRNPA1;NFE2;COPZ1
chr10	16522552	16522554	cg20066227_BC21	Cerebellum	Hyper	0.45818	0.861702	17_ReprPC1	PTER;RNU2-18P;C1QL3;AL353576.1
chr9	23741070	23741072	cg13507273_TC21	Cerebellum	Hyper	0.458071	1	59_EnhA18	ELAVL2
chr3	27723740	27723742	cg06014401_TC21	Cerebellum	Hyper	0.457647	1	88_BivProm2	KIAA1143P2;LINC02084;EOMES
chr21	45974744	45974746	cg01932076_TC11	Cerebellum	Hyper	0.457637	1	95_PromF5	PCBP3;AJ011932.1;COL6A1
chr11	1276842	1276844	cg15900827_BC11	Cerebellum	Hyper	0.457521	1	65_TxEnh4	MUC5B;MUC5B-AS1;MIR6744;TOLLIP;TOLLIP-AS1
chr8	52666253	52666255	cg17481012_TC11	Cerebellum	Hyper	0.457461	0.968085	76_Tx5	RB1CC1
chr7	127880140	127880142	cg11670882_BC11	Cerebellum	Hyper	0.457234	1	73_Tx2	SND1;AC006529.1
chr17	72353688	72353690	cg22899183_TC11	Cerebellum	Hyper	0.456988	1	89_BivProm3	LINC00511;LINC02003
chr7	72388804	72388806	cg11212574_TC21	Cerebellum	Hyper	0.456945	1	4_Quies2	CALN1
chr14	102018529	102018531	cg01678790_TC11	Cerebellum	Hyper	0.456913	1	81_TxEx2	DYNC1H1;AL118558.2;AL118558.1
chr7	151805216	151805218	cg11918858_TC11	Cerebellum	Hyper	0.456902	1	15_HET8	PRKAG2;AC093583.1
chr4	3371278	3371280	cg03132824_BC11	Cerebellum	Hyper	0.456898	1	90_BivProm4	RGS12;AL645949.2
chr9	136927849	136927851	cg14487466_BC11	Cerebellum	Hyper	0.456799	1	69_TxEnh8	TRAF2;MIR4479;AL807752.1;AL807752.5;FBXW5;C8G;LCN12;LINC02692;PTGDS;AL807752.7
chr3	15301902	15301904	cg04596044_TC11	Cerebellum	Hyper	0.456642	1	67_TxEnh6	CAPN7;SH3BP5-AS1;SH3BP5;RNU6-454P
chr20	62974335	62974337	cg20695515_TC21	Cerebellum	Hyper	0.456565	1	17_ReprPC1	DIDO1;AL117379.1;GID8;SLC17A9;BHLHE23;LINC01749
chr8	1948868	1948870	cg14231959_BC11	Cerebellum	Hyper	0.456491	1	67_TxEnh6	AC019257.8;ARHGEF10;AC019257.9;AC019257.1;KBTBD11-OT1;KBTBD11;AC019257.2
chr6	170507259	170507261	cg10491133_BC11	Cerebellum	Hyper	0.456485	1	22_ReprPC6	PSMB1;TBP
chr2	105399835	105399837	cg03267824_BC11	Cerebellum	Hyper	0.456205	0.989362	26_Acet1	FHL2;AC108058.1
chr4	1605563	1605565	cg27207756_BC11	Cerebellum	Hyper	0.456111	1	48_EnhA7	AC147067.1;FAM53A
chr6	12751916	12751918	cg16207991_TC21	Cerebellum	Hyper	0.456093	1	86_DNase1	PHACTR1
chr21	44696358	44696360	cg25946947_TC11	Cerebellum	Hyper	0.45568	1	21_ReprPC5	TSPEAR;KRTAP10-11;KRTAP12-4;KRTAP12-3;KRTAP12-2;IMMTP1;KRTAP12-1;KRTAP12-6P;KRTAP10-12;KRTAP10-13P
chr9	135272870	135272872	cg14438940_TC11	Cerebellum	Hyper	0.455246	1	21_ReprPC5	AL390778.1;AL390778.2
chr11	64370051	64370053	cg07808590_BC11	Cerebellum	Hyper	0.455191	1	82_TxEx3	PRDX5;AP003774.2;CCDC88B;MIR7155;RPS6KA4;MIR1237;LINC02723
chr7	155373201	155373203	cg11964085_TC21	Cerebellum	Hyper	0.455074	1	88_BivProm2	BLACE;AC008060.1;AC008060.4;AC008060.5;AC008060.3
chr22	25701239	25701241	cg26154246_BC11	Cerebellum	Hyper	0.454883	1	43_EnhA2	GRK3;RNA5SP494;MYO18B
chr20	63424795	63424797	cg25571866_TC11	Cerebellum	Hyper	0.454846	1	21_ReprPC5	CHRNA4;KCNQ2;AL353658.1;KCNQ2-AS1
chr17	47699391	47699393	cg26349395_TC11	Cerebellum	Hyper	0.4547	1	67_TxEnh6	AC025682.1;KPNB1;AC015674.1;TBKBP1;TBX21
chr5	177265850	177265852	cg08954912_TC11	Cerebellum	Hyper	0.454589	1	81_TxEx2	NSD1;AC146507.3;AC146507.2;PRMT1P1;RAB24;MXD3;PRELID1
chr13	87678121	87678123	cg18969852_TC21	Cerebellum	Hyper	0.454488	1	87_BivProm1	MIR4500HG;SLITRK5
chr16	1746331	1746333	cg05099145_TC11	Cerebellum	Hyper	0.454354	1	69_TxEnh8	JPT2;MAPK8IP3;AL031710.2;AL031710.1;MIR3177;AL031717.1;NME3;MRPS34;EME2;SPSB3;NUBP2;IGFALS;HAGH
chr6	72091007	72091009	cg09694982_TC11	Cerebellum	Hyper	0.454328	0.989362	27_Acet2	RIMS1
chr22	37187977	37187979	cg20979921_BC11	Cerebellum	Hyper	0.454149	1	95_PromF5	IL2RB;Z82188.2;C1QTNF6;SSTR3;Z82188.1;RAC2
chr3	121330911	121330913	cg05414696_TC21	Cerebellum	Hyper	0.454128	1	37_EnhWk4	STXBP5L;AC079841.1
chr7	155501708	155501710	cg01026009_BC22	Cerebellum	Hyper	0.454032	0.989362	17_ReprPC1	AC008060.3;EN2;CNPY1;AC009403.2;AC008060.2;AC009403.3
chr1	160372055	160372057	cg01510403_TC21	Cerebellum	Hyper	0.453901	1	22_ReprPC6	COPA;Y_RNA;NCSTN;NHLH1;RNU4-42P;VANGL2
chr3	27724054	27724056	cg21188820_BC21	Cerebellum	Hyper	0.453818	1	87_BivProm1	KIAA1143P2;LINC02084;EOMES
chr7	101916233	101916235	cg18636829_TC11	Cerebellum	Hyper	0.453301	1	82_TxEx3	CUX1;AC005072.1
chr6	159094679	159094681	cg10345122_TC11	Cerebellum	Hyper	0.453259	1	49_EnhA8	AL035530.2;TAGAP;AL035530.1;AL356417.3;AL356417.1
chr3	48372892	48372894	cg25575937_BC21	Cerebellum	Hyper	0.453051	1	56_EnhA15	SPINK8;FBXW12;RN7SL321P;PLXNB1
chr1	199176948	199176950	cg01791257_BC11	Cerebellum	Hyper	0.453001	1	51_EnhA10	LINC02789
chr14	69571967	69571969	cg19648852_BC11	Cerebellum	Hyper	0.45266	1	87_BivProm1	PLEKHD1;AL133445.1;CCDC177;AL133445.3;SUSD6;AL133445.2
chr1	241052457	241052459	cg02206618_BC11	Cerebellum	Hyper	0.452241	1	27_Acet2	RGS7
chr3	109178157	109178159	cg25185947_BC21	Cerebellum	Hyper	0.452046	0.893617	59_EnhA18	C3orf85;AC063923.2;LINC00488;RNU6-1236P
chr10	46578314	46578316	cg15023097_BC11	Cerebellum	Hyper	0.451985	1	87_BivProm1	SHLD2P3;FO681492.1
chr1	3704164	3704166	cg06996273_TC11	Cerebellum	Hyper	0.451898	1	48_EnhA7	TP73;TP73-AS3;TP73-AS2;TP73-AS1;AL136528.1;CCDC27
chr11	1037639	1037641	cg05852477_BC11	Cerebellum	Hyper	0.451683	1	21_ReprPC5	AP2A2;MUC6;LINC02688;MUC2
chr13	100871146	100871148	cg19079008_TC11	Cerebellum	Hyper	0.451148	0.861702	28_Acet3	NALCN-AS1
chr7	103584229	103584231	cg11511528_BC21	Cerebellum	Hyper	0.450888	1	20_ReprPC4	RELN
chr7	44105177	44105179	cg10951184_BC11	Cerebellum	Hyper	0.450735	1	95_PromF5	DBNL;PGAM2;AC017116.1;POLM;MIR6838;AEBP1;MIR4649;POLD2;RNA5SP230;MYL7;GCK
chr22	48677765	48677767	cg26517448_TC11	Cerebellum	Hyper	0.450624	1	9_HET2	TAFA5
chr7	56115266	56115268	cg00141295_TC11	Cerebellum	Hyper	0.450588	1	15_HET8	SUMF2;PHKG1;CHCHD2;NUPR2;IFITM3P4
chr15	29364535	29364537	cg20178690_TC11	Cerebellum	Hyper	0.450212	1	60_EnhA19	FAM189A1;AC107980.1
chr10	69641777	69641779	cg15180446_TC11	Cerebellum	Hyper	0.450083	1	23_ReprPC7	MTCO1P23;MTND2P15;MTND1P20;FAM241B;LINC02651
chr18	65470603	65470605	cg23671198_TC21	Cerebellum	Hyper	0.449877	0.989362	3_Quies1	LINC01916
chr22	20143174	20143176	cg11536673_BC11	Cerebellum	Hyper	0.44983	1	66_TxEnh5	DGCR8;AC006547.2;TRMT2A;MIR6816;RANBP1;SNORA77B;ZDHHC8;CCDC188
chr16	2186266	2186268	cg15882664_TC11	Cerebellum	Hyper	0.44955	1	22_ReprPC6	RAB26;SNHG19;SNORD60;AC009065.9;TRAF7;CASKIN1;MLST8;BRICD5;PGP;AC009065.7;E4F1;AC009065.1;DNASE1L2
chr7	103890814	103890816	cg11513342_BC21	Cerebellum	Hyper	0.449491	1	5_Quies3	RELN
chr3	27729360	27729362	cg24383418_BC21	Cerebellum	Hyper	0.449284	1	17_ReprPC1	KIAA1143P2;LINC02084;EOMES
chr16	85261876	85261878	cg21865937_TC11	Cerebellum	Hyper	0.449178	1	48_EnhA7	GSE1;AC092275.1;COX6CP16;LINC00311;MIR5093
chr9	136688132	136688134	cg15720535_TC11	Cerebellum	Hyper	0.449088	1	91_PromF1	AL590226.1;EGFL7;MIR126;AGPAT2;DIPK1B;SNHG7;SNORA17B;SNORA17A;AL355987.6;AL355987.5
chr16	85334766	85334768	cg21867760_BC11	Cerebellum	Hyper	0.44902	1	91_PromF1	GSE1;AC092275.1;LINC00311;MIR5093;AC092377.1
chr9	131677806	131677808	cg14362960_TC11	Cerebellum	Hyper	0.448838	1	92_PromF2	RAPGEF1;RN7SL328P
chr7	107660272	107660274	cg20898273_TC21	Cerebellum	Hyper	0.44881	0.851064	17_ReprPC1	DUS4L-BCAP29;BCAP29;WBP1LP2;BANF1P5;SLC26A4-AS1;SLC26A4
chr11	44860234	44860236	cg15677681_TC21	Cerebellum	Hyper	0.448763	1	89_BivProm3	TSPAN18;TP53I11
chr12	52233653	52233655	cg22958090_TC11	Cerebellum	Hyper	0.448759	1	88_BivProm2	LINC00592;KRT80;LINC02874;METTL7AP1;KRT7;KRT7-AS;KRT86;KRT87P;AC021066.2;AC021066.1;AC021066.3
chr6	146289748	146289750	cg10212504_TC11	Cerebellum	Hyper	0.448624	0.904255	61_EnhA20	GRM1
chr6	32097145	32097147	cg15745284_BC11	Cerebellum	Hyper	0.448612	1	88_BivProm2	TNXB;RNA5SP206;AL662884.2;AL662884.5;ATF6B;FKBPL
chr22	19022905	19022907	cg00458681_TC21	Cerebellum	Hyper	0.448552	0.989362	89_BivProm3	DGCR5;AC007326.3;AC007326.1;AC000095.2;AC000095.1;FAM246C;CA15P1;DGCR2;Y_RNA;DGCR11;AC004461.1;AC004461.2
chr5	151483170	151483172	cg08716974_BC11	Cerebellum	Hyper	0.448424	1	58_EnhA17	AC034205.2;SLC36A1;RNA5SP197;FAT2;AC011337.1;MIR6499
chr4	6348963	6348965	cg06194017_BC11	Cerebellum	Hyper	0.448037	1	21_ReprPC5	WFS1;AC116317.1;PPP2R2C
chr12	53739717	53739719	cg05319795_BC21	Cerebellum	Hyper	0.447793	1	87_BivProm1	CALCOCO1;AC076968.2;CISTR;AC076968.1
chr15	54290246	54290248	cg22825220_BC21	Cerebellum	Hyper	0.447765	0.978723	3_Quies1	UNC13C;HNRNPA1P74
chr19	18233709	18233711	cg15215348_TC11	Cerebellum	Hyper	0.44774	1	17_ReprPC1	MPV17L2;RAB3A;AC005759.1;AC008397.2;PDE4C;AC008397.1;IQCN;JUND;MIR3188
chr20	25082186	25082188	cg15272362_BC12	Cerebellum	Hyper	0.447646	1	17_ReprPC1	ACSS1;AL080312.2;VSX1;AL080312.1
chr7	25259360	25259362	cg09951553_BC21	Cerebellum	Hyper	0.447455	0.989362	19_ReprPC3	AC004129.1;NPVF;AC004129.3;U3;TSEN15P3
chr1	19326293	19326295	cg12065228_BC11	Cerebellum	Hyper	0.447286	1	82_TxEx3	AKR7A3;AL035413.1;AKR7A2;RNU6-1099P;SLC66A1;CAPZB
chr3	13549583	13549585	cg25120326_BC11	Cerebellum	Hyper	0.447139	1	88_BivProm2	HDAC11;FBLN2
chr12	127633185	127633187	cg18315588_TC11	Cerebellum	Hyper	0.446995	1	3_Quies1	AC068787.5;AC025252.1;Y_RNA;AC025252.2;LINC02411
chr1	3699197	3699199	cg03043665_BC11	Cerebellum	Hyper	0.446883	1	21_ReprPC5	WRAP73;TP73;TP73-AS3;TP73-AS2;TP73-AS1;AL136528.1;CCDC27
chr16	85269401	85269403	cg20844060_BC11	Cerebellum	Hyper	0.446588	1	23_ReprPC7	GSE1;AC092275.1;COX6CP16;LINC00311;MIR5093
chr16	85607389	85607391	cg21874836_BC11	Cerebellum	Hyper	0.446557	1	91_PromF1	GSE1;AC092127.2;AC092127.1
chr1	242188826	242188828	cg17603188_BC22	Cerebellum	Hyper	0.446271	1	4_Quies2	PLD5;AL591686.2;RN7SKP12;AL591686.1
chr17	13104670	13104672	cg22208993_TC21	Cerebellum	Hyper	0.446086	1	28_Acet3	AC005303.1
chr11	12074185	12074187	cg16026546_TC21	Cerebellum	Hyper	0.445888	1	30_Acet5	LINC02547;AC124276.1;AC124276.2;MICAL2
chr12	132528584	132528586	cg22276612_BC11	Cerebellum	Hyper	0.445864	0.87234	71_TxWk2	FBRSL1;AC131212.3;AC131212.2
chr12	108339475	108339477	cg25832824_BC11	Cerebellum	Hyper	0.445833	1	99_TSS2	CMKLR1
chr16	87612060	87612062	cg00071618_BC21	Cerebellum	Hyper	0.445821	0.989362	22_ReprPC6	AC092720.1;AC092720.2;JPH3
chr11	5048219	5048221	cg15962803_BC21	Cerebellum	Hyper	0.445095	0.861702	3_Quies1	OR51L1;OR51P1P;OR52J2P;OR52J3;OR52E2;OR52E1;OR52S1P;OR52E3P
chr2	221076267	221076269	cg19406878_TC21	Cerebellum	Hyper	0.444952	0.989362	30_Acet5
chr8	140599280	140599282	cg18440839_BC11	Cerebellum	Hyper	0.444743	1	50_EnhA9	AGO2;AC067931.1;AC067931.2;ERICD
chr22	29049381	29049383	cg10279254_TC11	Cerebellum	Hyper	0.444526	1	82_TxEx3	ZNRF3;ZNRF3-IT1;ZNRF3-AS1;C22orf31;KREMEN1;AL021393.1
chr5	71865227	71865229	cg19842876_TC11	Cerebellum	Hyper	0.444431	1	53_EnhA12
chr1	18321108	18321110	cg00330232_BC11	Cerebellum	Hyper	0.444398	1	9_HET2	IGSF21
chr11	42571331	42571333	cg16247332_BC11	Cerebellum	Hyper	0.444071	1	14_HET7
chr1	1219472	1219474	cg14531564_BC11	Cerebellum	Hyper	0.443711	1	67_TxEnh6	AL390719.2;TTLL10-AS1;TTLL10;TNFRSF18;TNFRSF4;SDF4;B3GALT6;C1QTNF12;AL162741.1;UBE2J2
chr1	2496893	2496895	cg05962079_TC11	Cerebellum	Hyper	0.443689	1	48_EnhA7	PLCH2;AL139246.1;AL139246.4;PANK4;HES5;AL139246.5
chr17	4617714	4617716	cg08004014_BC21	Cerebellum	Hyper	0.443474	1	23_ReprPC7	AC118754.2;TXNP4;SMTNL2;LINC01996;RNU6-955P;ALOX15
chr12	132489354	132489356	cg24800655_TC11	Cerebellum	Hyper	0.443421	1	95_PromF5	AC079031.1;AC079031.2;FBRSL1
chr8	10547249	10547251	cg02525722_BC11	Cerebellum	Hyper	0.443169	0.989362	23_ReprPC7	PRSS51;PRSS55
chr1	16015659	16015661	cg24140574_TC11	Cerebellum	Hyper	0.443133	1	35_EnhWk2	ZBTB17;AL355994.4;AL355994.1;AL355994.5;TBC1D3P6;SRARP;AL355994.3;HSPB7;CLCNKA;AL355994.2;CLCNKB;FAM131C
chr8	16202170	16202172	cg07781645_BC21	Cerebellum	Hyper	0.443131	1	59_EnhA18	MSR1
chr20	665041	665043	cg24870166_TC11	Cerebellum	Hyper	0.443074	1	17_ReprPC1	SRXN1;AL121758.1;SCRT2
chr7	158495214	158495216	cg17764549_TC21	Cerebellum	Hyper	0.442825	1	89_BivProm3	PTPRN2;MIR595;AC078942.1
chr8	84666232	84666234	cg20796212_BC21	Cerebellum	Hyper	0.442716	0.978723	4_Quies2	RALYL;RNU6-1040P;PSMC2P2
chr15	99456354	99456356	cg20886127_BC11	Cerebellum	Hyper	0.442559	0.978723	29_Acet4	AC015660.3;AC015660.1;AC015660.5;AC015660.4
chr4	1223432	1223434	cg10503298_BC11	Cerebellum	Hyper	0.442541	1	82_TxEx3	SPON2;CTBP1-AS;CTBP1;CTBP1-DT
chr2	11830595	11830597	cg19924948_TC21	Cerebellum	Hyper	0.442416	1	92_PromF2	LPIN1;MIR3681HG;MIR4262
chr11	130220016	130220018	cg13906874_TC11	Cerebellum	Hyper	0.442315	1	23_ReprPC7	ST14;ZBTB44
chr15	79064817	79064819	cg23047203_BC21	Cerebellum	Hyper	0.442173	1	47_EnhA6	RASGRF1
chr17	80770125	80770127	cg23066264_TC11	Cerebellum	Hyper	0.442157	1	71_TxWk2	RPTOR;AC016245.1
chr9	130359968	130359970	cg14335856_TC11	Cerebellum	Hyper	0.441996	1	23_ReprPC7	HMCN2;RN7SL665P
chr22	20086035	20086037	cg11242552_BC11	Cerebellum	Hyper	0.441837	1	80_TxEx1	TANGO2;AC006547.1;AC006547.3;Metazoa_SRP;DGCR8;MIR3618;MIR1306;AC006547.2;TRMT2A;MIR6816;RANBP1;SNORA77B;ZDHHC8
chr4	898222	898224	cg19182279_TC11	Cerebellum	Hyper	0.441729	1	82_TxEx3	GAK;TMEM175
chr11	31825301	31825303	cg07441518_TC11	Cerebellum	Hyper	0.441717	1	17_ReprPC1	ELP4;PAX6;PAUPAR;AL035078.4
chr14	93941631	93941633	cg19881966_TC11	Cerebellum	Hyper	0.441668	1	43_EnhA2	AL132642.2;FAM181A-AS1;FAM181A;ASB2;AL132642.1;MIR4506;CCDC197
chr8	141507085	141507087	cg14233295_TC11	Cerebellum	Hyper	0.441585	1	21_ReprPC5	MROH5;HNRNPA1P38;AC138647.2;AC138647.1
chr13	41901641	41901643	cg18665291_BC11	Cerebellum	Hyper	0.441512	0.957447	79_Tx8	VWA8;RNU6-74P;KARS1P1
chr12	49091301	49091303	cg15878670_BC11	Cerebellum	Hyper	0.44148	1	88_BivProm2	KMT2D;RHEBL1;AC011603.4;DHH;AC011603.1;LMBR1L;TUBA1B;AC011603.2;Y_RNA
chr3	57959967	57959969	cg24033633_BC11	Cerebellum	Hyper	0.441447	1	91_PromF1	SLMAP;PPIAP16;FLNB
chr2	26529660	26529662	cg02578037_TC11	Cerebellum	Hyper	0.440789	1	23_ReprPC7	OTOF;FAM166C
chr1	205717094	205717096	cg01866994_BC11	Cerebellum	Hyper	0.44078	0.829787	81_TxEx2	SLC45A3;Metazoa_SRP;NUCKS1;SNORA72
chr12	117471297	117471299	cg24876953_TC22	Cerebellum	Hyper	0.440712	1	12_HET5	NOS1;AC073864.1;KSR2
chr5	151482078	151482080	cg25658464_TC21	Cerebellum	Hyper	0.440128	1	79_Tx8	AC034205.2;SLC36A1;RNA5SP197;FAT2;AC011337.1;MIR6499
chr5	137639248	137639250	cg08579735_TC21	Cerebellum	Hyper	0.440099	1	71_TxWk2	SPOCK1;KLHL3;MIR874
chr15	89398924	89398926	cg13957413_TC21	Cerebellum	Hyper	0.440039	1	17_ReprPC1	AC133637.1;AC133637.2;MIR9-3HG;MIR9-3
chr22	48235869	48235871	cg26507628_BC11	Cerebellum	Hyper	0.439996	0.978723	9_HET2	AL008720.1;MIR3201
chr2	235535557	235535559	cg04288241_TC11	Cerebellum	Hyper	0.439822	1	35_EnhWk2	AGAP1;AGAP1-IT1
chr7	74607611	74607613	cg27099880_TC11	Cerebellum	Hyper	0.439514	1	55_EnhA14	GTF2IRD1;AC211433.2;AC211433.3;GTF2I
chr3	46438132	46438134	cg04836004_TC11	Cerebellum	Hyper	0.43935	1	38_EnhWk5	CCR5AS;CCRL2;LINC02009;LTF
chr4	87045173	87045175	cg19320820_BC11	Cerebellum	Hyper	0.43925	1	44_EnhA3	AFF1
chr2	7407196	7407198	cg02383990_TC21	Cerebellum	Hyper	0.439229	1	22_ReprPC6	AC013460.1
chr12	78398926	78398928	cg17833275_TC11	Cerebellum	Hyper	0.438938	0.93617	57_EnhA16	LINC02424;AC128707.1;AC130415.1
chr7	102111905	102111907	cg06746318_TC11	Cerebellum	Hyper	0.438801	1	66_TxEnh5	CUX1;AC005086.2;AC005086.5
chr5	175682094	175682096	cg14345676_TC21	Cerebellum	Hyper	0.438234	1	36_EnhWk3	HRH2;RNU6-226P
chr15	72889157	72889159	cg20602423_BC11	Cerebellum	Hyper	0.438076	1	22_ReprPC6	AC103874.1;NPM1P42
chr7	130913388	130913390	cg26835908_TC21	Cerebellum	Hyper	0.437924	1	98_TSS1	AC016831.6;LINC00513;MIR29A;AC016831.1;MIR29B1;AC016831.4;AC058791.1;LINC-PINT
chr1	54378750	54378752	cg02927682_TC11	Cerebellum	Hyper	0.437829	1	60_EnhA19	SSBP3;AL035415.1
chr9	116910364	116910366	cg14161472_TC11	Cerebellum	Hyper	0.437611	1	27_Acet2	ASTN2;AL157829.1
chr20	49360762	49360764	cg25363007_TC21	Cerebellum	Hyper	0.437331	0.989362	36_EnhWk3	KCNB1;AL035685.1
chr12	131864093	131864095	cg04455286_TC11	Cerebellum	Hyper	0.437293	1	53_EnhA12	RNU6-1017P;MMP17;AC131009.2;ULK1;AC131009.4
chr6	147053356	147053358	cg00029821_BC21	Cerebellum	Hyper	0.437011	1	41_EnhWk8	STXBP5-AS1
chr16	3836162	3836164	cg21033892_TC11	Cerebellum	Hyper	0.436908	0.957447	75_Tx4	CREBBP;AC007151.1
chr22	49162944	49162946	cg26527276_BC11	Cerebellum	Hyper	0.436695	1	9_HET2	Z82202.2
chr11	31820818	31820820	cg16166570_BC11	Cerebellum	Hyper	0.436631	1	17_ReprPC1	ELP4;PAX6;PAUPAR;AL035078.4
chr8	47736250	47736252	cg24163242_BC21	Cerebellum	Hyper	0.436339	1	95_PromF5	SPIDR;CEBPD;PRKDC
chr22	49089726	49089728	cg26525770_TC11	Cerebellum	Hyper	0.436272	1	9_HET2	AL078622.1
chr8	103406473	103406475	cg18655807_TC11	Cerebellum	Hyper	0.436241	0.989362	83_TxEx4	CTHRC1;AC012213.3;RNU6-1011P;SLC25A32;AC012213.5;DCAF13
chr19	30374016	30374018	cg24374431_BC11	Cerebellum	Hyper	0.436146	1	89_BivProm3	ZNF536
chr10	69503645	69503647	cg15178900_TC11	Cerebellum	Hyper	0.436096	0.829787	71_TxWk2	TSPAN15;AC016821.1;TMEM256P1
chr1	18009383	18009385	cg25197238_TC11	Cerebellum	Hyper	0.435979	1	59_EnhA18	AL357509.1
chr7	155501708	155501710	cg01026009_BC23	Cerebellum	Hyper	0.435969	0.968085	17_ReprPC1	AC008060.3;EN2;CNPY1;AC009403.2;AC008060.2;AC009403.3
chr6	149965701	149965703	cg00126498_TC21	Cerebellum	Hyper	0.435432	0.978723	88_BivProm2	RAET1E-AS1;RAET1G;AL583835.2;ULBP2;AL583835.1;ULBP1;AL355497.1;BTF3P10;RAET1K
chr7	29245140	29245142	cg10824108_BC11	Cerebellum	Hyper	0.435128	1	20_ReprPC4	CPVL;AC004593.2;CHN2;CHN2-AS1;NANOGP4
chr2	240960690	240960692	cg04874782_BC11	Cerebellum	Hyper	0.434832	1	91_PromF1	CROCC2;UICLM;AC104809.1;SNED1;AC093585.1
chr11	31825271	31825273	cg24935332_TC11	Cerebellum	Hyper	0.434198	1	17_ReprPC1	ELP4;PAX6;PAUPAR;AL035078.4
chr15	89377655	89377657	cg21751684_BC11	Cerebellum	Hyper	0.433914	1	17_ReprPC1	POLG;AC124068.2;AC133637.1;AC133637.2;MIR9-3HG;MIR9-3
chr1	18552181	18552183	cg00332842_BC11	Cerebellum	Hyper	0.433201	1	22_ReprPC6	DYNLL1P3;AL031737.1
chr10	7576414	7576416	cg14626814_BC11	Cerebellum	Hyper	0.43296	1	71_TxWk2	AL445070.1;ITIH5
chr8	74289290	74289292	cg12733152_TC21	Cerebellum	Hyper	0.432841	1	71_TxWk2	JPH1;GDAP1
chr11	122763025	122763027	cg17011140_TC21	Cerebellum	Hyper	0.43282	1	73_Tx2	UBASH3B;AP002762.1;AP002762.2
chr11	113405180	113405182	cg25424123_BC11	Cerebellum	Hyper	0.43277	1	53_EnhA12	TTC12;AP002840.2;ANKK1;AP002840.1;DRD2;MIR4301
chr3	21669931	21669933	cg04640647_BC11	Cerebellum	Hyper	0.432561	1	28_Acet3	ZNF385D
chr10	79240083	79240085	cg20744163_BC11	Cerebellum	Hyper	0.432469	1	60_EnhA19	ZMIZ1
chr8	52997665	52997667	cg12566665_TC11	Cerebellum	Hyper	0.432366	1	47_EnhA6	AC009800.1
chr22	17548294	17548296	cg26028432_BC11	Cerebellum	Hyper	0.432309	1	76_Tx5	CECR2;DNAJA1P6;AC007666.2;SLC25A18;AC007666.1;ATP6V1E1
chr7	252877	252879	cg10498550_BC11	Cerebellum	Hyper	0.432191	1	82_TxEx3	FAM20C;AC145676.1;FOXL3
chr11	69705205	69705207	cg26096837_TC21	Cerebellum	Hyper	0.432164	0.978723	88_BivProm2	LTO1;FGF19;DNAJB6P5
chr21	38807126	38807128	cg05699505_TC11	Cerebellum	Hyper	0.432087	1	96_PromF6	ETS2;AP001042.1;AP001042.2
chr20	63235825	63235827	cg14895298_TC11	Cerebellum	Hyper	0.431966	1	91_PromF1	YTHDF1;AL096828.3;BIRC7;MIR3196;NKAIN4;FLJ16779;ARFGAP1
chr1	50152388	50152390	cg00744705_BC11	Cerebellum	Hyper	0.431668	1	27_Acet2	ELAVL4;AL583843.1;ELAVL4-AS1
chr1	206723924	206723926	cg06650246_BC11	Cerebellum	Hyper	0.431509	1	42_EnhA1	DYRK3;MAPKAPK2;AL591846.1;Y_RNA;IL10;IL19
chr21	25081372	25081374	cg25724207_TC21	Cerebellum	Hyper	0.431448	0.957447	34_EnhWk1	LINC01692;AP001342.1;AP000235.1;AP000233.2;RN7SKP236;AP000233.1
chr3	13623521	13623523	cg00498816_BC11	Cerebellum	Hyper	0.431445	1	53_EnhA12	FBLN2;LINC00620
chr12	119993256	119993258	cg18195645_TC11	Cerebellum	Hyper	0.431405	1	38_EnhWk5	RPL35AP30;BICDL1;Metazoa_SRP
chr1	27351368	27351370	cg12742432_BC11	Cerebellum	Hyper	0.431237	1	91_PromF1	WDTC1;FO393419.3;TMEM222;RNU6-48P;ACTG1P20;SYTL1;MAP3K6;FCN3;CD164L2;FO393419.1;GPR3
chr9	8350122	8350124	cg13396227_TC11	Cerebellum	Hyper	0.431206	1	37_EnhWk4	PTPRD
chr18	39842240	39842242	cg06795864_TC11	Cerebellum	Hyper	0.431154	1	58_EnhA17	MIR924HG;LINC01901;LINC01902
chr15	74826449	74826451	cg09672464_BC11	Cerebellum	Hyper	0.431054	1	88_BivProm2	CSK;MIR4513;LMAN1L;AC091230.1;CPLX3;ULK3;MIR6882;SCAMP2
chr6	33999741	33999743	cg02963689_BC21	Cerebellum	Hyper	0.430914	1	19_ReprPC3	MIR1275;GRM4
chr8	47736259	47736261	cg15072518_TC21	Cerebellum	Hyper	0.430842	1	95_PromF5	SPIDR;CEBPD;PRKDC
chr6	151068496	151068498	cg10259783_TC21	Cerebellum	Hyper	0.430635	1	44_EnhA3	MTHFD1L;AL133260.2;AL138733.1;AL133260.1
chr8	43128643	43128645	cg12494107_TC11	Cerebellum	Hyper	0.430632	1	85_znf2	FNTA;POMK;AC113191.1;HGSNAT
chr11	126175709	126175711	cg17047263_BC11	Cerebellum	Hyper	0.430544	1	43_EnhA2	AP000821.2;AP001893.3;AP001893.2;RPUSD4;AP001893.1;FAM118B;RNU4-86P
chr16	88893852	88893854	cg00460789_BC11	Cerebellum	Hyper	0.430409	1	71_TxWk2	GALNS;TRAPPC2L;PABPN1L;CBFA2T3;AC092384.2;AC092384.3;AC092384.1
chr18	3612575	3612577	cg25841334_BC21	Cerebellum	Hyper	0.430281	1	43_EnhA2	DLGAP1;RN7SL39P;AP002472.1;DLGAP1-AS1;DLGAP1-AS2;AP002478.1
chr3	27729575	27729577	cg04683974_TO11	Cerebellum	Hyper	0.430201	1	88_BivProm2	KIAA1143P2;LINC02084;EOMES
chr22	18995440	18995442	cg26049730_TC11	Cerebellum	Hyper	0.430088	1	23_ReprPC7	AC007326.4;AC007326.5;AC007326.2;DGCR5;AC007326.3;AC007326.1;AC000095.2;AC000095.1;FAM246C;CA15P1;DGCR2;Y_RNA
chr7	67637405	67637407	cg11161876_TC11	Cerebellum	Hyper	0.430034	1	59_EnhA18	MTATP6P21;MTCO3P41
chr11	5244761	5244763	cg26078436_BC21	Cerebellum	Hyper	0.429908	1	57_EnhA16	OR51V1;AC104389.2;AC104389.7;AC104389.1;HBB;HBD;HBBP1;BGLT3;HBG1;AC104389.6;HBG2;AC104389.5;HBE1;OR51AB1P
chr16	84595362	84595364	cg03738384_BC11	Cerebellum	Hyper	0.429817	1	50_EnhA9	MEAK7;COTL1;AC092145.1
chr4	168622774	168622776	cg07343831_BC11	Cerebellum	Hyper	0.429721	1	45_EnhA4	PALLD;BTF3L4P4;PALLD-AS1
chr2	7369030	7369032	cg02383665_TC11	Cerebellum	Hyper	0.429594	1	12_HET5	AC010904.1;AC013460.1
chr4	183987100	183987102	cg23573638_TC11	Cerebellum	Hyper	0.429579	0.978723	91_PromF1	STOX2;AC074194.1;AC074194.2
chr16	6078104	6078106	cg21073599_BC11	Cerebellum	Hyper	0.429459	0.861702	4_Quies2	RBFOX1;AC009135.2;AC009135.1
chr20	25082186	25082188	cg15272362_BC11	Cerebellum	Hyper	0.429285	1	17_ReprPC1	ACSS1;AL080312.2;VSX1;AL080312.1
chr17	81453118	81453120	cg18050634_TC11	Cerebellum	Hyper	0.429127	1	66_TxEnh5	BAHCC1;MIR3186;AC110285.4;LINC01971
chr22	19019618	19019620	cg02821150_BC11	Cerebellum	Hyper	0.429086	1	21_ReprPC5	DGCR5;AC007326.3;AC007326.1;AC000095.2;AC000095.1;FAM246C;CA15P1;DGCR2;Y_RNA;DGCR11;AC004461.1;AC004461.2
chr7	103799738	103799740	cg11512844_BC21	Cerebellum	Hyper	0.42885	1	20_ReprPC4	RELN
chr1	43285698	43285700	cg00500789_BC14	Cerebellum	Hyper	0.428628	1	91_PromF1	EBNA1BP2;CFAP57;TMEM125;C1orf210;TIE1
chr13	106530190	106530192	cg11196529_BC21	Cerebellum	Hyper	0.428559	0.989362	90_BivProm4	EFNB2;AL138689.2;AL138689.1;ARGLU1;LINC00551
chr2	9696648	9696650	cg02410773_TC21	Cerebellum	Hyper	0.428422	1	55_EnhA14	AC082651.1;AC082651.4;RNU4-73P
chr16	89859144	89859146	cg02702481_TC21	Cerebellum	Hyper	0.428178	1	71_TxWk2	FANCA;SPIRE2;TCF25;AC092143.3
chr19	45530026	45530028	cg15147841_TC11	Cerebellum	Hyper	0.428056	1	25_ReprPC9	RTN2;PPM1N;VASP;OPA3
chr22	50148175	50148177	cg27546908_TC11	Cerebellum	Hyper	0.428024	1	35_EnhWk2	MOV10L1;PANX2;TRABD;AL022328.3
chr3	147244176	147244178	cg24795338_BC21	Cerebellum	Hyper	0.427939	1	5_Quies3	AC092957.1;RPL21P71
chr16	85621400	85621402	cg02124524_BC11	Cerebellum	Hyper	0.427875	1	63_TxEnh2	GSE1;AC092127.2;AC092127.1;RN7SL381P
chr19	18852206	18852208	cg24276164_BC11	Cerebellum	Hyper	0.427687	1	81_TxEx2	UPF1;GDF1;CERS1;AC005197.1;COPE
chr10	68230475	68230477	cg15160968_TC11	Cerebellum	Hyper	0.427669	0.946809	25_ReprPC9	MYPN;ATOH7;LINC02640;KRT19P4
chr10	49739569	49739571	cg27459498_BC11	Cerebellum	Hyper	0.427662	1	22_ReprPC6	C10orf53;OGDHL;MAPK6P6
chr8	81631978	81631980	cg16911786_TC21	Cerebellum	Hyper	0.427618	1	18_ReprPC2	IMPA1P1;NIPA2P4;RPS26P34;SLC10A5P1;IMPA1
chr11	129947821	129947823	cg21494075_BC21	Cerebellum	Hyper	0.427603	1	66_TxEnh5	PRDM10
chr3	21571805	21571807	cg04640043_BC21	Cerebellum	Hyper	0.427463	1	14_HET7	ZNF385D;ZNF385D-AS1
chr11	17722398	17722400	cg01144436_BC21	Cerebellum	Hyper	0.427376	0.957447	17_ReprPC1	AC124301.1;LINC02729;MYOD1;KCNC1
chr22	48043235	48043237	cg26504845_BC11	Cerebellum	Hyper	0.427361	1	9_HET2	AL117329.1;FP325330.1;FP325330.2
chr6	32149271	32149273	cg24125828_BC11	Cerebellum	Hyper	0.427124	1	88_BivProm2	TNXB;AL662884.2;AL662884.5;ATF6B;FKBPL;PRRT1;AL662884.4;AL662884.3;PPT2;PPT2-EGFL8;EGFL8;AGPAT1;MIR6721;RNF5;MIR6833;AGER;AL662884.1;PBX2;GPSM3;NOTCH4
chr5	18702222	18702224	cg07752461_BC11	Cerebellum	Hyper	0.427041	1	38_EnhWk5	LINC02100
chr2	202201935	202201937	cg04016670_TC11	Cerebellum	Hyper	0.427041	1	76_Tx5	KIAA2012;AC079354.1;PSMA2P3;DAZAP2P1;SUMO1;RPL39P14
chr2	1894959	1894961	cg02322747_TC21	Cerebellum	Hyper	0.426712	0.914894	9_HET2	MYT1L
chr5	180199531	180199533	cg09008627_BC11	Cerebellum	Hyper	0.426519	1	22_ReprPC6	RASGEF1C;AC104115.1;MAPK9
chr16	30187187	30187189	cg06749872_BC11	Cerebellum	Hyper	0.42648	1	50_EnhA9	CORO1A;AC012645.3;BOLA2B;SLX1A;SLX1A-SULT1A3;SULT1A3;AC106782.1;AC106782.6;AC106782.3;AC106782.2;NPIPB13
chr8	55319562	55319564	cg12587319_TC21	Cerebellum	Hyper	0.426413	0.861702	3_Quies1	XKR4
chr15	54599557	54599559	cg20412204_BC21	Cerebellum	Hyper	0.426245	1	37_EnhWk4	UNC13C
chr8	143572855	143572857	cg19878482_BC11	Cerebellum	Hyper	0.426155	1	91_PromF1	ZC3H3;AC067930.9;AC067930.3;RN7SKP175;GSDMD;MROH6;AC067930.4;NAPRT;AC067930.5;AC067930.1;EEF1D;TIGD5;PYCR3;GFUS
chr17	76871366	76871368	cg22982506_BC11	Cerebellum	Hyper	0.426136	1	89_BivProm3	AC016168.4;LINC00868;MGAT5B
chr1	112127070	112127072	cg01208605_TC11	Cerebellum	Hyper	0.425999	1	5_Quies3
chr4	570950	570952	cg06079817_BC21	Cerebellum	Hyper	0.425977	0.968085	18_ReprPC2	PIGG;TMEM271;AC116565.1
chr16	49194927	49194929	cg21467654_BC11	Cerebellum	Hyper	0.425929	1	9_HET2	AC044798.3;AC044798.1;AC044798.2
chr7	2522975	2522977	cg10567462_BC11	Cerebellum	Hyper	0.425781	1	92_PromF2	GRIFIN;LFNG;MIR4648;BRAT1;IQCE
chr22	50785209	50785211	cg26569977_TC11	Cerebellum	Hyper	0.42576	1	30_Acet5	FAM138B;AL078621.2;MIR1302-3;WASH2P;DDX11L2;AL078621.1;RPL23AP7;RABL2A;SNRPA1P1;ACRP1;AC017074.2
chr1	181095456	181095458	cg01675374_TC11	Cerebellum	Hyper	0.425758	0.904255	32_Acet7	MR1;IER5
chr17	8475437	8475439	cg26851650_BC11	Cerebellum	Hyper	0.425645	1	81_TxEx2	NDEL1;MYH10;RNU7-43P
chr16	6120515	6120517	cg21073998_TC11	Cerebellum	Hyper	0.425467	1	4_Quies2	RBFOX1;AC009135.1
chr7	98882184	98882186	cg00944599_BC11	Cerebellum	Hyper	0.425431	0.989362	78_Tx7	TMEM130;TRRAP;MIR3609
chr19	2200020	2200022	cg20225246_BC11	Cerebellum	Hyper	0.425418	1	65_TxEnh4	AP3D1;DOT1L;AC004490.1;PLEKHJ1;MIR1227;MIR6789;SF3A2;AMH
chr7	103662301	103662303	cg11511968_BC21	Cerebellum	Hyper	0.425404	1	30_Acet5	RELN
chr1	159821706	159821708	cg01504274_BC11	Cerebellum	Hyper	0.42524	1	21_ReprPC5	DUSP23;FCRL6;SLAMF8;AL590560.2;SNHG28;AL590560.1;VSIG8;AL590560.3
chr21	40640020	40640022	cg25879935_BC11	Cerebellum	Hyper	0.425008	1	37_EnhWk4	DSCAM;DSCAM-IT1
chr1	151838008	151838010	cg26426745_BC11	Cerebellum	Hyper	0.424976	1	87_BivProm1	TDRKH;TDRKH-AS1;AL589765.6;LINGO4;RORC;C2CD4D;Y_RNA;C2CD4D-AS1;THEM5;THEM4;AL450992.2
chr14	54712554	54712556	cg19517820_BC11	Cerebellum	Hyper	0.424869	0.925532	44_EnhA3	SAMD4A;AL133444.1
chr10	132658554	132658556	cg15837535_BC11	Cerebellum	Hyper	0.424868	1	76_Tx5	INPP5A
chr4	8494956	8494958	cg06236046_TC11	Cerebellum	Hyper	0.424718	0.989362	59_EnhA18	TRMT44;AC105345.2;AC105345.1
chr17	74952253	74952255	cg10907148_TC11	Cerebellum	Hyper	0.424663	0.962766	22_ReprPC6	USH1G;OTOP2;OTOP3;HID1;HID1-AS1;CDR2L
chr9	82035274	82035276	cg13827509_BC21	Cerebellum	Hyper	0.424623	0.989362	34_EnhWk1	AL162726.3;SPATA31D1;SPATA31B1P
chr8	84784230	84784232	cg12798308_TC11	Cerebellum	Hyper	0.424596	1	3_Quies1	RALYL;AC009901.1
chr4	3765441	3765443	cg11187796_TC11	Cerebellum	Hyper	0.424369	1	87_BivProm1	LINC02600;ADRA2C
chr16	28310207	28310209	cg21331070_BC11	Cerebellum	Hyper	0.424067	1	49_EnhA8	AC138904.3;SBK1;AC138904.1;AC009093.11;AC138904.2;NPIPB6
chr9	128383075	128383077	cg14630692_BC21	Cerebellum	Hyper	0.423931	1	66_TxEnh5	COQ4;SLC27A4;TMSB4XP4;URM1;AL359091.1;MIR219A2;MIR219B;CERCAM;AL359091.4
chr15	66129835	66129837	cg20529701_TC21	Cerebellum	Hyper	0.423745	1	47_EnhA6	MEGF11
chr1	27113971	27113973	cg17820878_TC14	Cerebellum	Hyper	0.423366	1	67_TxEnh6	SLC9A1
chr1	27113971	27113973	cg17820878_TC11	Cerebellum	Hyper	0.423029	1	67_TxEnh6	SLC9A1
chr22	39394303	39394305	cg26346945_TC11	Cerebellum	Hyper	0.423027	1	34_EnhWk1	SYNGR1;AL022326.2;TAB1
chr4	8583414	8583416	cg17394306_BC22	Cerebellum	Hyper	0.423003	1	21_ReprPC5	GPR78;CPZ
chr22	49296696	49296698	cg26529919_TC11	Cerebellum	Hyper	0.42284	1	9_HET2	Z82202.1
chr16	81530708	81530710	cg04897892_TC11	Cerebellum	Hyper	0.422795	1	53_EnhA12	CMIP;AC092139.2;MIR7854
chr6	29611296	29611298	cg10304281_TC11	Cerebellum	Hyper	0.422637	1	78_Tx7	GABBR1;OR2H5P;TMEM183AP1;SNORD32B;RPL13AP;OR2H2;SUMO2P1;MOG
chr15	61087968	61087970	cg20472815_BC11	Cerebellum	Hyper	0.422533	1	36_EnhWk3	RORA
chr17	80781578	80781580	cg06153925_TC11	Cerebellum	Hyper	0.422397	1	49_EnhA8	RPTOR;AC016245.1;AC016245.2
chr12	132427320	132427322	cg04741728_TC11	Cerebellum	Hyper	0.422295	0.957447	56_EnhA15	AC148476.1;AC079031.1;AC079031.2
chr14	72636164	72636166	cg02906074_TC21	Cerebellum	Hyper	0.422181	0.87234	34_EnhWk1	AC004828.1;DPF3
chr3	129059881	129059883	cg11145899_TC11	Cerebellum	Hyper	0.422155	1	23_ReprPC7	EFCC1;AC108673.1;GP9;RAB43;ISY1-RAB43
chr10	26698811	26698813	cg14822996_BC11	Cerebellum	Hyper	0.422101	1	97_PromF7	FAM238B;SELENOOLP;AL390961.3;PDSS1;HSPA8P3;AL390961.2;ABI1
chr1	73916086	73916088	cg00938791_TC21	Cerebellum	Hyper	0.421932	0.968085	3_Quies1	AL591463.1;RNU4ATAC8P
chr14	93976716	93976718	cg19882495_BC11	Cerebellum	Hyper	0.421763	1	91_PromF1	FAM181A-AS1;FAM181A;ASB2;AL132642.1;MIR4506;CCDC197;OTUB2
chr16	30012293	30012295	cg03890691_TC11	Cerebellum	Hyper	0.421596	1	88_BivProm2	TMEM219;TAOK2;HIRIP3;INO80E;DOC2A;C16orf92;TLCD3B;AC093512.2
chr7	151745264	151745266	cg06436185_TC11	Cerebellum	Hyper	0.421578	1	32_Acet7	PRKAG2
chr2	211926104	211926106	cg04098059_TC11	Cerebellum	Hyper	0.421546	0.989362	28_Acet3	ERBB4
chr18	37259889	37259891	cg23446837_BC11	Cerebellum	Hyper	0.421257	1	21_ReprPC5	KIAA1328;AC015961.1;CELF4;AC015961.2;AC090386.1;AC090386.2
chr16	77831237	77831239	cg21769146_BC11	Cerebellum	Hyper	0.421243	1	70_TxWk1	VAT1L;AC092134.2
chr17	3020470	3020472	cg22054681_BC11	Cerebellum	Hyper	0.420911	1	76_Tx5	RAP1GAP2;OR1D5
chr10	73886083	73886085	cg22812545_TC21	Cerebellum	Hyper	0.420898	1	86_DNase1	CAMK2G;AC022400.2;PLAU;C10orf55
chr18	13279537	13279539	cg23277799_TC11	Cerebellum	Hyper	0.420824	1	39_EnhWk6	LDLRAD4;AP002505.1;C18orf15;AP002505.3;AP002505.2
chr20	24949058	24949060	cg27641239_TC21	Cerebellum	Hyper	0.420696	0.989362	51_EnhA10	AL035661.1;CST7;APMAP;RNU6-1257P;AL035661.2
chr5	172189569	172189571	cg16675054_BC11	Cerebellum	Hyper	0.420656	1	91_PromF1	STK10;EFCAB9;UBTD2
chr10	119266182	119266184	cg15653495_TC11	Cerebellum	Hyper	0.420625	1	71_TxWk2	GRK5
chr2	152722627	152722629	cg18811157_BC11	Cerebellum	Hyper	0.420489	1	75_Tx4	PRPF40A;ARL6IP6
chr18	4345093	4345095	cg23181155_BC11	Cerebellum	Hyper	0.420136	0.989362	4_Quies2	DLGAP1;DLGAP1-AS5
chr5	172772299	172772301	cg12333707_TC11	Cerebellum	Hyper	0.420007	1	93_PromF3	AC022217.2;AC022217.1;AC022217.3;DUSP1;Y_RNA;AC022217.4;AC110011.1
chr13	99931635	99931637	cg19067077_BC11	Cerebellum	Hyper	0.419741	1	27_Acet2	CLYBL;AL137139.2;ZIC5;AL355338.1
chr15	29118279	29118281	cg20175438_TC11	Cerebellum	Hyper	0.419729	1	71_TxWk2	APBA2;FAM189A1
chr1	232226289	232226291	cg02116789_TC11	Cerebellum	Hyper	0.41953	0.989362	91_PromF1	AL353052.1;AL353052.2;BX323014.1;RN7SL299P
chr5	167755643	167755645	cg08839910_BC21	Cerebellum	Hyper	0.41945	0.904255	46_EnhA5	TENM2;AC008708.1
chr22	50177720	50177722	cg06357843_TC11	Cerebellum	Hyper	0.419397	1	26_Acet1	MOV10L1;PANX2;TRABD;AL022328.3;AL022328.4;SELENOO;AL022328.1;AL022328.2;TUBGCP6
chr15	86556108	86556110	cg01899029_TC21	Cerebellum	Hyper	0.419271	1	58_EnhA17	AGBL1
chr17	49512909	49512911	cg26102082_TC11	Cerebellum	Hyper	0.419102	1	23_ReprPC7	AC091180.5;AC015656.1;NGFR;AC006487.1;MIR6165;AC006487.2
chr3	35636546	35636548	cg04741898_BC11	Cerebellum	Hyper	0.418969	1	38_EnhWk5	ARPP21;ARPP21-AS1
chr1	27113971	27113973	cg17820878_TC13	Cerebellum	Hyper	0.418947	1	67_TxEnh6	SLC9A1
chr5	132001966	132001968	cg13902037_TC21	Cerebellum	Hyper	0.418838	1	91_PromF1	AC034228.3;AC034228.2;ACSL6;ACSL6-AS1;AC034228.1
chr10	11867982	11867984	cg12465010_TC21	Cerebellum	Hyper	0.418828	1	79_Tx8	PROSER2;PROSER2-AS1
chr16	7271536	7271538	cg21085911_BC21	Cerebellum	Hyper	0.418818	0.882979	37_EnhWk4	RBFOX1;AC007222.2
chr1	3650738	3650740	cg04021697_BC11	Cerebellum	Hyper	0.418778	1	88_BivProm2	MEGF6;AL513320.1;TPRG1L;WRAP73;TP73;TP73-AS3
chr14	91575695	91575697	cg16120275_TC21	Cerebellum	Hyper	0.418769	1	89_BivProm3	AL133373.2;AL133373.3;CATSPERB;POLR3GP1;NANOGP7
chr15	54214293	54214295	cg20410027_BC21	Cerebellum	Hyper	0.418739	1	3_Quies1	UNC13C
chr15	28020730	28020732	cg05855429_TC11	Cerebellum	Hyper	0.418616	1	23_ReprPC7	OCA2
chr4	56205470	56205472	cg06593698_BC11	Cerebellum	Hyper	0.418595	1	37_EnhWk4	CRACD
chr19	2302401	2302403	cg19241679_BC11	Cerebellum	Hyper	0.418571	1	87_BivProm1	JSRP1;OAZ1;AC005258.1;PEAK3;LINGO3;AC104530.1;AC005258.2;LSM7;SPPL2B
chr5	111439263	111439265	cg10482920_TC21	Cerebellum	Hyper	0.418524	0.989362	29_Acet4	CAMK4
chr7	102293163	102293165	cg11498124_TC11	Cerebellum	Hyper	0.418515	0.840426	89_BivProm3	CUX1;AC005088.1;SH2B2;MIR4285;AC091390.1;Y_RNA;PMS2P12
chr9	79017076	79017078	cg13804934_TC21	Cerebellum	Hyper	0.418499	1	29_Acet4	KRT18P24
chr11	129947821	129947823	cg21494075_BC23	Cerebellum	Hyper	0.418438	1	66_TxEnh5	PRDM10
chr7	2608292	2608294	cg05223392_TC11	Cerebellum	Hyper	0.418415	1	35_EnhWk2	IQCE;TTYH3
chr1	160166560	160166562	cg01508176_TC11	Cerebellum	Hyper	0.418401	1	48_EnhA7	ATP1A2;ATP1A4;CASQ1;AL121987.2;PEA15;DCAF8
chr5	151452473	151452475	cg08716675_TC21	Cerebellum	Hyper	0.418328	0.989362	79_Tx8	AC034205.2;SLC36A1;RNA5SP197
chr16	84595625	84595627	cg21851474_BC11	Cerebellum	Hyper	0.418296	1	67_TxEnh6	MEAK7;COTL1;AC092145.1
chr6	37658558	37658560	cg27103616_BC11	Cerebellum	Hyper	0.418195	1	23_ReprPC7	MDGA1
chr1	90834730	90834732	cg20387429_BC21	Cerebellum	Hyper	0.418136	1	88_BivProm2	LINC02609;LINC02788;LINC01763;AC091614.1
chr12	117471297	117471299	cg24876953_TC21	Cerebellum	Hyper	0.418124	1	12_HET5	NOS1;AC073864.1;KSR2
chr11	44967423	44967425	cg16834532_BC21	Cerebellum	Hyper	0.418108	1	23_ReprPC7	TSPAN18;TP53I11;LINC02685;AC068858.1
chr1	8323609	8323611	cg00173201_BC11	Cerebellum	Hyper	0.41804	1	36_EnhWk3	RNU6-991P;SLC45A1;Y_RNA;RERE
chr21	29185889	29185891	cg25755147_BC11	Cerebellum	Hyper	0.417932	1	31_Acet6	MAP3K7CL;Y_RNA;U3;AF124730.1;LINC00189;BACH1;GAPDHP14
chr10	45427920	45427922	cg15000153_BC21	Cerebellum	Hyper	0.417649	1	89_BivProm3	ALOX5;AL731567.1;MARCHF8
chr16	6087189	6087191	cg21073707_TC21	Cerebellum	Hyper	0.417632	1	4_Quies2	RBFOX1;AC009135.2;AC009135.1
chr16	694327	694329	cg05542681_BC11	Cerebellum	Hyper	0.417614	1	88_BivProm2	MCRIP2;AL022341.1;WDR90;AL022341.2;RHOT2;RHBDL1;LINC02867;Z92544.2;STUB1;JMJD8;WDR24;Z92544.1;FBXL16;Z97653.2;Z97653.1;METRN;ANTKMT;CCDC78;HAGHL;CIAO3
chr1	31934910	31934912	cg00531961_TC21	Cerebellum	Hyper	0.417568	0.829787	97_PromF7	AL136115.2;PTP4A2;AL136115.1;AL136115.3
chr11	113976199	113976201	cg05942508_TC11	Cerebellum	Hyper	0.417249	1	21_ReprPC5	HTR3B;HTR3A
chr1	43545915	43545917	cg02283735_TC11	Cerebellum	Hyper	0.416913	1	91_PromF1	PTPRF
chr6	165970345	165970347	cg10416269_TC21	Cerebellum	Hyper	0.416894	1	57_EnhA16	PDE10A;LINC00602
chr6	68796502	68796504	cg09673770_BC21	Cerebellum	Hyper	0.416845	0.93617	3_Quies1	ADGRB3
chr7	36594950	36594952	cg03315957_BC21	Cerebellum	Hyper	0.416824	1	70_TxWk1	AOAH;AOAH-IT1
chr2	240782086	240782088	cg17033457_TC11	Cerebellum	Hyper	0.416794	1	26_Acet1	KIF1A
chr20	25082223	25082225	cg03111498_BC11	Cerebellum	Hyper	0.416778	1	17_ReprPC1	ACSS1;AL080312.2;VSX1;AL080312.1
chr1	1943048	1943050	cg14839558_BC11	Cerebellum	Hyper	0.416698	1	55_EnhA14	CALML6;TMEM52;CFAP74
chr8	91746635	91746637	cg12840253_TC21	Cerebellum	Hyper	0.416555	0.861702	37_EnhWk4	AC103409.1
chr8	106447761	106447763	cg20095581_TC21	Cerebellum	Hyper	0.416499	1	58_EnhA17	OXR1
chr21	37734597	37734599	cg25850008_TC11	Cerebellum	Hyper	0.416255	1	22_ReprPC6	KCNJ6;KCNJ6-AS1
chr20	63736540	63736542	cg20513976_TC11	Cerebellum	Hyper	0.41624	1	50_EnhA9	RTEL1;RTEL1-TNFRSF6B;TNFRSF6B;ARFRP1;ZGPAT;AL121845.3;AL121845.4;LIME1;AL121845.2;SLC2A4RG;ZBTB46;AL121845.1
chr6	88473776	88473778	cg09802064_BC21	Cerebellum	Hyper	0.416102	1	37_EnhWk4	AL139042.1
chr5	176577770	176577772	cg12807330_TC11	Cerebellum	Hyper	0.416063	1	23_ReprPC7	RNF44;CDHR2;RN7SL684P;Y_RNA;GPRIN1;SNCB
chr7	26551818	26551820	cg18387338_BC21	Cerebellum	Hyper	0.41606	0.925532	38_EnhWk5	KIAA0087;AC004947.2;AC004947.1;AC004947.3
chr9	136286792	136286794	cg14465626_TC11	Cerebellum	Hyper	0.416005	1	NA	QSOX2;CCDC187;CR392000.1;CR392000.2;DKFZP434A062;GPSM1
chr14	105497272	105497274	cg25007781_BC11	Cerebellum	Hyper	0.415754	1	23_ReprPC7	TEX22;MTA1;AL928654.2;CRIP2;CRIP1;AL928654.3;TEDC1;TMEM121;ATP5MC1P1;ELK2BP
chr17	14205595	14205597	cg22218698_TC11	Cerebellum	Hyper	0.415706	0.989362	39_EnhWk6	COX10;SNORA74;CDRT15
chr9	129868387	129868389	cg14326367_TC11	Cerebellum	Hyper	0.415566	1	67_TxEnh6	TOR1A;C9orf78;USP20;MIR6855;AL158207.1;FNBP1
chr7	50210860	50210862	cg11520909_TC11	Cerebellum	Hyper	0.415488	1	48_EnhA7	AC020743.2
chr4	100794550	100794552	cg00353330_TC21	Cerebellum	Hyper	0.415414	1	41_EnhWk8	EMCN;LINC01217;LINC01218
chr9	99828097	99828099	cg14020314_BC11	Cerebellum	Hyper	0.415405	1	17_ReprPC1	AL359710.1;STX17-AS1;NR4A3
chr10	71390217	71390219	cg05292404_TC11	Cerebellum	Hyper	0.415287	1	89_BivProm3	SLC29A3;AL359183.1;CDH23
chr10	132520787	132520789	cg15834127_BC11	Cerebellum	Hyper	0.415268	1	43_EnhA2	AL451069.1;LINC01165;INPP5A
chr10	69528213	69528215	cg15179182_BC11	Cerebellum	Hyper	0.415227	1	23_ReprPC7	TSPAN15;AC016821.1;TMEM256P1;NEUROG3;AL450311.1
chr6	30292072	30292074	cg09349717_BC11	Cerebellum	Hyper	0.415145	1	81_TxEx2	HCG17;TRIM26BP;HLA-L;AL662795.2;HCG18;TRIM39;TRIM39-RPP21
chr1	6604073	6604075	cg09159285_TC11	Cerebellum	Hyper	0.415088	1	93_PromF3	NOL9;TAS1R1;ZBTB48;KLHL21;PHF13;THAP3;DNAJC11
chr6	14441489	14441491	cg14024937_TC21	Cerebellum	Hyper	0.414776	1	43_EnhA2	AL080313.2;AL080313.1;AL009177.1
chr12	4930427	4930429	cg17213084_BC21	Cerebellum	Hyper	0.414756	1	19_ReprPC3	AC006063.4;AC005906.2;KCNA1;AC006063.2
chr17	44777134	44777136	cg22590872_TC11	Cerebellum	Hyper	0.414686	1	18_ReprPC2	DBF4B;ADAM11;AC005180.2;AC005180.1;GJC1
chr12	127665762	127665764	cg18315915_TC21	Cerebellum	Hyper	0.414565	1	4_Quies2	Y_RNA;AC025252.2;LINC02411
chr17	78789950	78789952	cg23020088_TC21	Cerebellum	Hyper	0.414393	1	50_EnhA9	CYTH1;USP36
chr20	25082186	25082188	cg15272362_BC13	Cerebellum	Hyper	0.414357	1	17_ReprPC1	ACSS1;AL080312.2;VSX1;AL080312.1
chr3	1092180	1092182	cg16857113_TC21	Cerebellum	Hyper	0.41429	1	37_EnhWk4	RN7SL120P;CNTN6
chr2	96762207	96762209	cg03180890_TC11	Cerebellum	Hyper	0.414277	1	97_PromF7	LMAN2L;CNNM4;MIR3127
chr17	79979288	79979290	cg04194055_TC11	Cerebellum	Hyper	0.414233	1	66_TxEnh5	TBC1D16;AC100791.3;AC116025.2;AC116025.1
chr5	5178110	5178112	cg26868514_TC22	Cerebellum	Hyper	0.414208	1	58_EnhA17	CTD-2297D10.2;ADAMTS16;AC022424.1
chr7	155501708	155501710	cg01026009_BC21	Cerebellum	Hyper	0.414187	0.904255	17_ReprPC1	AC008060.3;EN2;CNPY1;AC009403.2;AC008060.2;AC009403.3
chr6	165930862	165930864	cg02861775_BC11	Cerebellum	Hyper	0.414182	1	71_TxWk2	PDE10A
chr12	123111607	123111609	cg04911679_TC11	Cerebellum	Hyper	0.414145	1	35_EnhWk2	PITPNM2;PITPNM2-AS1;AC026362.2;MPHOSPH9;AC073857.1
chr3	121031988	121031990	cg13817373_BC21	Cerebellum	Hyper	0.413776	1	6_Quies4	STXBP5L;MIR5682
chr19	47430328	47430330	cg01263386_TC11	Cerebellum	Hyper	0.413649	1	87_BivProm1	DHX34;MEIS3;SLC8A2;AC073548.2;KPTN
chr10	133463048	133463050	cg00801003_BC21	Cerebellum	Hyper	0.413552	1	16_HET9	AL360181.3;MTG1;SPRN;OR6L2P;SCART1;OR7M1P
chr4	10584149	10584151	cg06745511_TC21	Cerebellum	Hyper	0.41352	1	91_PromF1	CLNK
chr11	12828296	12828298	cg16033752_TC11	Cerebellum	Hyper	0.413483	1	95_PromF5	TEAD1;AC013549.3;AC013549.4
chr9	99710218	99710220	cg14019183_BC11	Cerebellum	Hyper	0.413405	0.989362	20_ReprPC4	AL359710.1;STX17-AS1
chr2	181634794	181634796	cg01694326_BC21	Cerebellum	Hyper	0.413138	0.946809	20_ReprPC4	CERKL;NEUROD1;AC013733.2
chr18	904241	904243	cg16288125_BC21	Cerebellum	Hyper	0.41307	0.882979	17_ReprPC1	AP000894.1;AP000894.3;AP000894.2;ADCYAP1;LINC01904
chr1	234180707	234180709	cg02134794_BC21	Cerebellum	Hyper	0.412864	1	5_Quies3	SLC35F3;AL122008.3
chr2	240646470	240646472	cg07263979_TC11	Cerebellum	Hyper	0.412784	1	48_EnhA7	CAPN10;GPR35;AC011298.3;AQP12B;AC011298.1;AQP12A
chr3	127755092	127755094	cg15694422_TC11	Cerebellum	Hyper	0.412691	1	49_EnhA8	MGLL
chr4	92507405	92507407	cg06836117_TC21	Cerebellum	Hyper	0.412672	0.893617	41_EnhWk8	GRID2
chr1	43285698	43285700	cg00500789_BC12	Cerebellum	Hyper	0.412561	1	91_PromF1	EBNA1BP2;CFAP57;TMEM125;C1orf210;TIE1
chr5	171316559	171316561	cg18705773_BC11	Cerebellum	Hyper	0.412493	1	88_BivProm2	RANBP17;AC091980.2;TLX3;AC091980.1;RN7SL339P;RPSAP71;SNORA70J;RPL10P8
chr8	139933565	139933567	cg26769700_BC11	Cerebellum	Hyper	0.412461	1	38_EnhWk5	TRAPPC9;AC021744.1;C8orf17
chr3	147371841	147371843	cg11663376_TC21	Cerebellum	Hyper	0.412441	1	17_ReprPC1	AC092957.1;ZIC4;ZIC4-AS1;ZIC1
chr17	75258930	75258932	cg06380449_TC11	Cerebellum	Hyper	0.412384	0.978723	73_Tx2	NUP85;GGA3;MRPS7;MIF4GD;AC022211.2;SLC25A19
chr10	132746604	132746606	cg08552167_TC11	Cerebellum	Hyper	0.412309	1	35_EnhWk2	INPP5A;NKX6-2
chr20	31608333	31608335	cg25143178_BC11	Cerebellum	Hyper	0.412266	1	92_PromF2	HM13;HM13-IT1;HM13-AS1;AL110115.2;RNU6-384P;ID1;MIR3193;COX4I2
chr1	27113971	27113973	cg17820878_TC12	Cerebellum	Hyper	0.412115	1	67_TxEnh6	SLC9A1
chr20	4855691	4855693	cg08435683_BC11	Cerebellum	Hyper	0.412088	1	82_TxEx3	RASSF2;SLC23A2;AL389886.1
chr1	184110289	184110291	cg03917489_TC21	Cerebellum	Hyper	0.412037	1	38_EnhWk5	TSEN15;AL158011.1
chr3	27729486	27729488	cg04683972_TC21	Cerebellum	Hyper	0.412025	1	17_ReprPC1	KIAA1143P2;LINC02084;EOMES
chr4	123400615	123400617	cg07035598_BC11	Cerebellum	Hyper	0.411886	0.989362	90_BivProm4	AC026402.2;SPRY1
chr5	151387830	151387832	cg22090064_TC23	Cerebellum	Hyper	0.411846	1	59_EnhA18	SLC36A2;AC034205.2;AC034205.1;AC034205.3;SLC36A1
chr9	90557327	90557329	cg08977910_TC21	Cerebellum	Hyper	0.411803	0.840426	20_ReprPC4	LINC01501
chr17	68198479	68198481	cg01797488_TC21	Cerebellum	Hyper	0.411705	1	88_BivProm2	LRRC37A16P;RDM1P3;AC005332.7;AC005332.2;ARHGAP27P2;AC005332.4;AMZ2;AC005332.1
chr22	48099470	48099472	cg26505808_BC11	Cerebellum	Hyper	0.411692	1	48_EnhA7	FP325330.2;BX284656.2;BX284656.1
chr7	155440189	155440191	cg11965683_BC11	Cerebellum	Hyper	0.411646	1	18_ReprPC2	AC008060.1;AC008060.4;AC008060.5;AC008060.3;EN2;CNPY1;AC009403.2
chr17	21505309	21505311	cg22319366_BC11	Cerebellum	Hyper	0.411623	1	21_ReprPC5	LINC02693;AC068418.2;AC068418.1;RPL21P120;AC233702.5;AC233702.7;AC233702.8
chr18	57444372	57444374	cg25014228_TC21	Cerebellum	Hyper	0.41146	1	17_ReprPC1	AC090340.1;ONECUT2
chr2	234490951	234490953	cg13156132_BC11	Cerebellum	Hyper	0.411429	1	49_EnhA8	AC097713.1;LINC01891;HSPE1P9;ARL4C
chr15	55059938	55059940	cg20414917_BC21	Cerebellum	Hyper	0.411001	1	3_Quies1	AC025272.1
chr2	234490951	234490953	cg13156132_BC21	Cerebellum	Hyper	0.410926	1	49_EnhA8	AC097713.1;LINC01891;HSPE1P9;ARL4C
chr13	26697854	26697856	cg18532670_TC11	Cerebellum	Hyper	0.410797	1	23_ReprPC7	WASF3;AL159978.1
chr12	117855363	117855365	cg05652090_TC11	Cerebellum	Hyper	0.410773	1	22_ReprPC6	KSR2;AC084291.1
chr1	26913827	26913829	cg10055471_BC21	Cerebellum	Hyper	0.410532	1	55_EnhA14	SFN;GPN2;AL034380.1;GPATCH3;NUDC;NR0B2;KDF1
chr3	12815295	12815297	cg15730967_TC11	Cerebellum	Hyper	0.410508	1	66_TxEnh5	TMEM40;KRT18P17;CAND2;AC034198.2;RPL32;SNORA7A;AC034198.1
chr13	114096848	114096850	cg16739503_TC11	Cerebellum	Hyper	0.410476	0.968085	64_TxEnh3	RASA3;RASA3-IT1
chr16	89817938	89817940	cg08838364_TC11	Cerebellum	Hyper	0.410181	1	91_PromF1	FANCA;SPIRE2
chr7	209057	209059	cg21913519_TC11	Cerebellum	Hyper	0.410048	1	82_TxEx3	AC093627.7;AC093627.2;AC093627.3;FAM20C;AC145676.1
chr15	38538976	38538978	cg20260899_TC21	Cerebellum	Hyper	0.409869	1	49_EnhA8	RASGRP1;AC116158.3;AC116158.1;AC116158.2
chr13	114146013	114146015	cg19232651_BC11	Cerebellum	Hyper	0.409863	1	48_EnhA7	RASA3;RASA3-IT1;CFAP97D2;AL160396.1
chr6	165855142	165855144	cg22141696_TC11	Cerebellum	Hyper	0.409812	1	18_ReprPC2	PDE10A
chr11	59417954	59417956	cg16380185_BC21	Cerebellum	Hyper	0.409804	1	40_EnhWk7	OR5AN1;OR5BB1P;OR5A2;OR5A1;OR4D6
chr3	147383205	147383207	cg05648103_TC21	Cerebellum	Hyper	0.409748	1	18_ReprPC2	AC092957.1;ZIC4;ZIC4-AS1;ZIC1
chr11	129947821	129947823	cg21494075_BC22	Cerebellum	Hyper	0.409704	1	66_TxEnh5	PRDM10
chr9	109050660	109050662	cg14088416_TC11	Cerebellum	Hyper	0.409542	0.968085	81_TxEx2	CTNNAL1;TMEM245;Y_RNA;MIR32
chr3	63287114	63287116	cg05024209_BC11	Cerebellum	Hyper	0.409512	1	19_ReprPC3	SYNPR
chr7	155474885	155474887	cg11967001_TC11	Cerebellum	Hyper	0.409485	1	17_ReprPC1	AC008060.3;EN2;CNPY1;AC009403.2;AC008060.2
chr2	131041295	131041297	cg23415434_BC11	Cerebellum	Hyper	0.409389	1	49_EnhA8	ARHGEF4;SMIM39;FAM168B
chr15	89366672	89366674	cg00576773_TC21	Cerebellum	Hyper	0.40933	1	17_ReprPC1	FANCI;POLG;MIR6766;AC124068.2;AC133637.1;AC133637.2;MIR9-3HG;MIR9-3
chr7	155560922	155560924	cg00231810_BC11	Cerebellum	Hyper	0.40933	1	22_ReprPC6	CNPY1;AC009403.2;AC008060.2;AC009403.3
chr10	12478917	12478919	cg14679251_TC11	Cerebellum	Hyper	0.409304	1	28_Acet3	CAMK1D;RNU6ATAC39P
chr17	12867859	12867861	cg22205999_TC21	Cerebellum	Hyper	0.409083	1	40_EnhWk7	ARHGAP44;MIR1269B
chr5	1503630	1503632	cg07580701_TC11	Cerebellum	Hyper	0.409006	1	50_EnhA9	LPCAT1;MIR6075;AC091849.2
chr19	5087741	5087743	cg23992483_BC11	Cerebellum	Hyper	0.408973	0.989362	82_TxEx3	KDM4B
chr9	117214557	117214559	cg14163373_TC11	Cerebellum	Hyper	0.408853	1	9_HET2	ASTN2;RPL10P3;SNORA70C;RN7SKP128
chr14	93976708	93976710	cg09948958_TC21	Cerebellum	Hyper	0.408816	1	91_PromF1	FAM181A-AS1;FAM181A;ASB2;AL132642.1;MIR4506;CCDC197;OTUB2
chr22	48601041	48601043	cg26515366_BC11	Cerebellum	Hyper	0.408791	1	4_Quies2	TAFA5
chr1	176803102	176803104	cg01637122_TC11	Cerebellum	Hyper	0.408723	1	36_EnhWk3	PAPPA2;AL031290.1
chr12	44841600	44841602	cg17538819_BC21	Cerebellum	Hyper	0.408686	1	39_EnhWk6	NELL2;Y_RNA
chr11	32090544	32090546	cg21160842_TC11	Cerebellum	Hyper	0.408667	1	95_PromF5	AL035078.4;AL035078.1;AL035078.3;AL035078.2;U3;EIF4A2P5;RCN1;AL078612.1;THEM7P;AL078612.2
chr22	24500220	24500222	cg26137115_BC11	Cerebellum	Hyper	0.408588	1	23_ReprPC7	ADORA2A-AS1;UPB1;AP000355.1;GUCD1
chr1	150064519	150064521	cg19712078_TC11	Cerebellum	Hyper	0.408532	0.893617	74_Tx3	AC244033.2;AC244033.1;VPS45
chr19	17944774	17944776	cg24252581_TC11	Cerebellum	Hyper	0.408434	1	69_TxEnh8	SLC5A5;CCDC124;KCNN1;RNA5SP468
chr7	73622768	73622770	cg01499522_TC21	Cerebellum	Hyper	0.408419	1	88_BivProm2	TBL2;MLXIPL;AC005089.1;VPS37D
chr6	31712366	31712368	cg20133890_TC11	Cerebellum	Hyper	0.408265	1	48_EnhA7	GPANK1;Y_RNA;CSNK2B;AL662899.2;LY6G5B;LY6G5C;ABHD16A;AL662899.1;MIR4646;LY6G6F;LY6G6F-LY6G6D;LY6G6E;LY6G6D;MPIG6B;LY6G6C;DDAH2;CLIC1;MSH5;MSH5-SAPCD1;RNU6-850P
chr8	104951227	104951229	cg12950357_BC11	Cerebellum	Hyper	0.408257	1	37_EnhWk4	ZFPM2;AC090142.2;AC090142.3
chr17	79341186	79341188	cg25130925_TC21	Cerebellum	Hyper	0.408223	1	48_EnhA7	RBFOX3
chr9	135245718	135245720	cg14438197_TC11	Cerebellum	Hyper	0.408212	1	21_ReprPC5	AL390778.1;AL390778.2
chr8	127645545	127645547	cg09409845_TC21	Cerebellum	Hyper	0.408087	1	41_EnhWk8	AC104370.1;AC108925.1;CASC11
chr22	29310953	29310955	cg26196834_BC11	Cerebellum	Hyper	0.408	1	42_EnhA1	RHBDD3;AL031186.1;EWSR1;GAS2L1;RASL10A;AC002059.1;AP1B1;AC002059.2;SNORD125
chr19	537169	537171	cg17701921_BC11	Cerebellum	Hyper	0.407897	0.989362	81_TxEx2	MADCAM1;AC005775.1;TPGS1;CDC34;GZMM;AC009005.1;BSG
chr17	2935639	2935641	cg22052934_TC11	Cerebellum	Hyper	0.407875	1	52_EnhA11	RAP1GAP2;AC015921.1
chr8	143519663	143519665	cg13281068_BC11	Cerebellum	Hyper	0.407837	1	68_TxEnh7	ZC3H3;AC067930.9;AC067930.3;RN7SKP175;GSDMD;MROH6
chr5	36301991	36301993	cg24237439_TC21	Cerebellum	Hyper	0.407825	1	90_BivProm4	RANBP3L;AC114277.1
chr7	74373043	74373045	cg10052687_BC11	Cerebellum	Hyper	0.407796	1	86_DNase1	CLIP2
chr12	132333869	132333871	cg10940055_TC12	Cerebellum	Hyper	0.407765	1	21_ReprPC5	GALNT9;AC148477.4;AC148477.1;AC148477.7;AC148477.10;AC148477.8;AC148477.6;AC148477.9
chr16	24479982	24479984	cg21287765_TC21	Cerebellum	Hyper	0.407502	1	25_ReprPC9	AC008938.1
chr1	110669773	110669775	cg01196899_TC11	Cerebellum	Hyper	0.407407	1	49_EnhA8	KCNA2;AL365361.1;KCNA3
chr11	129961058	129961060	cg17084910_TC21	Cerebellum	Hyper	0.407224	1	69_TxEnh8	PRDM10;LINC00167;AP003041.1
chr10	114356749	114356751	cg08280512_BC21	Cerebellum	Hyper	0.407161	1	45_EnhA4	AFAP1L2
chr1	1421195	1421197	cg00028434_TC11	Cerebellum	Hyper	0.407127	1	91_PromF1	AURKAIP1;NDUFB4P8;CCNL2;MRPL20-AS1;MRPL20;RN7SL657P;MRPL20-DT;ANKRD65;AL391244.1;TMEM88B;LINC01770;VWA1;ATAD3C
chr10	48597767	48597769	cg15028256_BC21	Cerebellum	Hyper	0.406959	1	62_TxEnh1	ARHGAP22;AC068898.2
chr2	105563699	105563701	cg03269513_TC11	Cerebellum	Hyper	0.406958	1	21_ReprPC5	AC018802.1;AC018802.2
chr16	11629855	11629857	cg21140003_TC11	Cerebellum	Hyper	0.406902	1	91_PromF1	LITAF;SNN;TXNDC11
chr2	138701848	138701850	cg03575618_TC21	Cerebellum	Hyper	0.406862	1	28_Acet3	NXPH2
chr10	232246	232248	cg14526589_BC11	Cerebellum	Hyper	0.406794	1	70_TxWk1	ZMYND11;DIP2C;RNA5SP298
chr12	132354825	132354827	cg24215525_TC22	Cerebellum	Hyper	0.406685	1	21_ReprPC5	GALNT9;AC148477.1;AC148477.7;AC148477.10;AC148477.8;AC148477.6;AC148477.9
chr7	4203735	4203737	cg14791502_TC21	Cerebellum	Hyper	0.406656	0.978723	22_ReprPC6	SDK1
chr9	136907743	136907745	cg05206351_TC21	Cerebellum	Hyper	0.406587	1	82_TxEx3	MAMDC4;EDF1;TRAF2;MIR4479;AL807752.1;AL807752.5;FBXW5;C8G;LCN12
chr1	167133579	167133581	cg01566150_TC21	Cerebellum	Hyper	0.406585	1	27_Acet2	GPA33;STYXL2;AL451050.1;LINC01363
chr9	69964138	69964140	cg13733509_TC21	Cerebellum	Hyper	0.406578	0.946809	60_EnhA19
chr12	2348474	2348476	cg17177957_BC11	Cerebellum	Hyper	0.406559	1	32_Acet7	CACNA1C;AC005293.1
chr1	22611685	22611687	cg00394615_BC11	Cerebellum	Hyper	0.406551	1	86_DNase1	EPHA8;MIR6127;C1QA;C1QC;C1QB
chr9	84739378	84739380	cg13849427_BC11	Cerebellum	Hyper	0.406543	0.93617	28_Acet3	NTRK2
chr13	31052845	31052847	cg18580830_BC21	Cerebellum	Hyper	0.406488	1	22_ReprPC6	AL158065.1;WDR95P
chr10	79245120	79245122	cg15286177_TC11	Cerebellum	Hyper	0.406335	1	50_EnhA9	ZMIZ1
chr6	135195907	135195909	cg04739200_TC21	Cerebellum	Hyper	0.406228	0.93617	67_TxEnh6	MYB;MYB-AS1;MIR548A2
chr6	101597880	101597882	cg09886447_TC11	Cerebellum	Hyper	0.406167	1	58_EnhA17	GRIK2
chr1	121522226	121522228	cg03235759_TC21	Cerebellum	Hyper	0.406113	1	55_EnhA14	AL592494.1;MTIF2P1;AL592494.2;EMBP1
chr12	54610644	54610646	cg00332067_TC21	Cerebellum	Hyper	0.406066	1	25_ReprPC9	PDE1B;PPP1R1A;GLYCAM1;LACRT;DCD
chr9	95119013	95119015	cg13966063_BC11	Cerebellum	Hyper	0.406028	1	79_Tx8	AOPEP;MIR23B;MIR27B;MIR3074;MIR24-1;FANCC;AL354893.2;AL354893.1;RNA5SP288
chr19	30373959	30373961	cg23458168_TC21	Cerebellum	Hyper	0.406025	1	89_BivProm3	ZNF536
chr16	2083386	2083388	cg08404702_TC11	Cerebellum	Hyper	0.405972	1	66_TxEnh5	SLC9A3R2;NTHL1;TSC2;PKD1;MIR1225;AC009065.2;AC009065.5;MIR6511B1;AC009065.6;AC009065.3;Y_RNA;MIR4516
chr5	151387830	151387832	cg22090064_TC22	Cerebellum	Hyper	0.405883	1	59_EnhA18	SLC36A2;AC034205.2;AC034205.1;AC034205.3;SLC36A1
chr1	2448963	2448965	cg00061889_TC11	Cerebellum	Hyper	0.405732	1	23_ReprPC7	RER1;PEX10;PLCH2;AL139246.1;AL139246.4
chr6	5994916	5994918	cg01657574_BC21	Cerebellum	Hyper	0.40572	1	88_BivProm2	PKMP5;NRN1
chr20	63028627	63028629	cg08045932_TC21	Cerebellum	Hyper	0.405709	1	17_ReprPC1	BHLHE23;LINC01749;LINC00029;LINC01056
chr1	16042910	16042912	cg20320574_BC12	Cerebellum	Hyper	0.405434	1	22_ReprPC6	TBC1D3P6;SRARP;AL355994.3;HSPB7;CLCNKA;AL355994.2;CLCNKB;FAM131C
chr8	143874595	143874597	cg06009267_BC11	Cerebellum	Hyper	0.405419	1	91_PromF1	PUF60;AC234917.3;AC234917.1;NRBP2;MIR6845;AC234917.2;EPPK1;AC109322.2;PLEC
chr7	2687393	2687395	cg20919596_TC11	Cerebellum	Hyper	0.405417	1	88_BivProm2	TTYH3;AMZ1;GNA12
chr13	99301161	99301163	cg19058960_BC11	Cerebellum	Hyper	0.40527	0.989362	49_EnhA8	UBAC2;GPR18;GPR183
chr8	11493343	11493345	cg15742700_TC21	Cerebellum	Hyper	0.405228	1	48_EnhA7	FAM167A;AF131216.5;BLK
chr10	505847	505849	cg18407878_BC11	Cerebellum	Hyper	0.405199	1	74_Tx3	DIP2C
chr12	42024154	42024156	cg17518731_BC21	Cerebellum	Hyper	0.405005	1	95_PromF5	AC006197.2;AC023513.1
chr19	4054980	4054982	cg23963864_BC11	Cerebellum	Hyper	0.404963	1	65_TxEnh4	PIAS4;ZBTB7A;AC016586.1;MAP2K2
chr9	17648341	17648343	cg13463351_TC21	Cerebellum	Hyper	0.404926	1	28_Acet3	SH3GL2
chr8	1931544	1931546	cg12074108_TC11	Cerebellum	Hyper	0.404878	1	66_TxEnh5	AC019257.8;ARHGEF10;AC019257.9;AC019257.1;KBTBD11-OT1;KBTBD11;AC019257.2
chr16	15502487	15502489	cg21190315_TC11	Cerebellum	Hyper	0.404767	1	45_EnhA4	AC140504.1;BMERB1
chr22	45309032	45309034	cg06315390_BC11	Cerebellum	Hyper	0.404754	1	92_PromF2	AL008718.2;AL008718.1;UPK3A;FAM118A;SMC1B
chr5	171318335	171318337	cg08873933_BC21	Cerebellum	Hyper	0.404686	1	17_ReprPC1	RANBP17;AC091980.2;TLX3;AC091980.1;RN7SL339P;RPSAP71;SNORA70J;RPL10P8
chr14	56799156	56799158	cg18280830_BC11	Cerebellum	Hyper	0.40463	1	88_BivProm2	AL161757.3;OTX2;OTX2-AS1;AL161757.4;RN7SL461P;RNU6-1204P
chr14	79586283	79586285	cg19756633_TC11	Cerebellum	Hyper	0.404624	1	46_EnhA5	NRXN3;AC008056.2
chr11	31819964	31819966	cg16166517_BC11	Cerebellum	Hyper	0.404516	1	88_BivProm2	ELP4;PAX6;PAUPAR;AL035078.4
chr9	82683219	82683221	cg13831361_TC21	Cerebellum	Hyper	0.404266	1	5_Quies3	AL162726.3;AL353774.1
chr5	180324793	180324795	cg04459091_BC21	Cerebellum	Hyper	0.404234	1	79_Tx8	MAPK9;AC008610.1;GFPT2
chr9	19650092	19650094	cg13479962_BC11	Cerebellum	Hyper	0.404209	1	47_EnhA6	SLC24A2
chr4	157241989	157241991	cg07267669_TC21	Cerebellum	Hyper	0.404175	1	37_EnhWk4	RNU6-582P;GRIA2;AC112240.1
chr16	27174902	27174904	cg21314764_BC21	Cerebellum	Hyper	0.403988	1	51_EnhA10	EEF1A1P38;LINC02129;KDM8;AC109449.1
chr20	33965069	33965071	cg25177834_BC11	Cerebellum	Hyper	0.403984	1	22_ReprPC6	PIGPP3;RALY-AS1;RALY;AL031668.1
chr16	89920224	89920226	cg21981603_TC11	Cerebellum	Hyper	0.403984	1	32_Acet7	SPIRE2;TCF25;AC092143.3;MC1R;AC092143.1;AC092143.2;TUBB3;DEF8;CENPBD1
chr11	119493724	119493726	cg16976237_TC21	Cerebellum	Hyper	0.403862	1	86_DNase1	USP2-AS1;DUXAP5
chr11	76655689	76655691	cg16649456_BC11	Cerebellum	Hyper	0.403709	1	35_EnhWk2	LINC02757;AP001189.5;AP001189.3;AP001189.1;LRRC32;AP001189.4;GUCY2EP
chr7	613671	613673	cg18367631_TC11	Cerebellum	Hyper	0.40359	1	53_EnhA12	PRKAR1B;PRKAR1B-AS2;PRKAR1B-AS1
chr9	8677051	8677053	cg13398544_BC11	Cerebellum	Hyper	0.403515	0.946809	37_EnhWk4	PTPRD;AL583805.2;AL583805.1
chr12	117573180	117573182	cg18169285_BC11	Cerebellum	Hyper	0.403437	0.893617	20_ReprPC4	KSR2
chr10	43903161	43903163	cg23791971_TC21	Cerebellum	Hyper	0.403382	1	56_EnhA15	LINC00840;LINC02659;LINC00841;AL139237.1
chr15	83558330	83558332	cg20724632_TC21	Cerebellum	Hyper	0.40328	1	47_EnhA6	SH3GL3
chr7	68722299	68722301	cg11173248_TC11	Cerebellum	Hyper	0.403138	1	8_HET1	RNA5SP231
chr10	79240049	79240051	cg18737081_TC11	Cerebellum	Hyper	0.403067	1	60_EnhA19	ZMIZ1
chr1	242188826	242188828	cg17603188_BC21	Cerebellum	Hyper	0.403017	0.978723	4_Quies2	PLD5;AL591686.2;RN7SKP12;AL591686.1
chr4	114156021	114156023	cg18738220_TC21	Cerebellum	Hyper	0.402974	1	30_Acet5
chr4	101762858	101762860	cg06894074_TC21	Cerebellum	Hyper	0.402913	0.904255	34_EnhWk1	BANK1;RNU6-462P
chr18	43036010	43036012	cg23482042_BC21	Cerebellum	Hyper	0.402878	0.989362	41_EnhWk8	RIT2
chr7	122996580	122996582	cg23719342_BC21	Cerebellum	Hyper	0.402822	1	3_Quies1	TAS2R16
chr5	1509607	1509609	cg09809922_BC21	Cerebellum	Hyper	0.402785	0.914894	64_TxEnh3	LPCAT1;MIR6075;AC091849.2
chr6	32095348	32095350	cg19134644_BC11	Cerebellum	Hyper	0.402747	1	89_BivProm3	TNXB;RNA5SP206;AL662884.2;AL662884.5;ATF6B;FKBPL
chr19	4104580	4104582	cg24843924_TC11	Cerebellum	Hyper	0.402661	0.882979	67_TxEnh6	ZBTB7A;AC016586.1;MAP2K2;Metazoa_SRP;CREB3L3
chr1	2494448	2494450	cg08655953_TC11	Cerebellum	Hyper	0.402603	1	91_PromF1	PLCH2;AL139246.1;AL139246.4;PANK4;HES5;AL139246.5
chr7	4799393	4799395	cg05801627_BC11	Cerebellum	Hyper	0.402458	1	71_TxWk2	FOXK1;AP5Z1;MIR4656;AC092610.1;RADIL;Y_RNA
chr10	133194912	133194914	cg26275825_TC11	Cerebellum	Hyper	0.40237	1	14_HET7	RPL5P28;KNDC1;UTF1;VENTX
chr16	7349204	7349206	cg21086768_TC11	Cerebellum	Hyper	0.402364	1	36_EnhWk3	RBFOX1;AC007222.2
chr22	48693091	48693093	cg19203800_TC11	Cerebellum	Hyper	0.402337	1	9_HET2	TAFA5
chr7	36513614	36513616	cg10887304_TC11	Cerebellum	Hyper	0.402336	1	26_Acet1	AC006960.2;AOAH
chr7	4723550	4723552	cg18733230_TC11	Cerebellum	Hyper	0.402281	1	68_TxEnh7	FOXK1;AC092428.1
chr10	17228300	17228302	cg08918274_BC21	Cerebellum	Hyper	0.402238	1	93_PromF3	TRDMT1;VIM-AS1;VIM;AL133415.1
chr2	237726692	237726694	cg04357271_TC21	Cerebellum	Hyper	0.402199	1	44_EnhA3	LRRFIP1;AC012076.1
chr15	55589539	55589541	cg20420719_TC11	Cerebellum	Hyper	0.402055	1	88_BivProm2	PYGO1;AC012378.2;PRTG
chr7	103529285	103529287	cg11511112_TC21	Cerebellum	Hyper	0.402027	1	28_Acet3	AC005064.1;RELN;RN7SKP86
chr9	3136984	3136986	cg13353376_TC11	Cerebellum	Hyper	0.402009	1	46_EnhA5	LINC01231
chr16	85517907	85517909	cg10099827_BC11	Cerebellum	Hyper	0.40176	1	35_EnhWk2	GSE1;AC133540.1
chr12	132250908	132250910	cg18389259_BC11	Cerebellum	Hyper	0.401707	1	9_HET2	GALNT9;AC138466.4;AC148477.3;AC148477.2;AC148477.5;AC148477.4
chr1	41631148	41631150	cg00655585_BC11	Cerebellum	Hyper	0.401645	1	74_Tx3	HIVEP3;AC119676.1
chr7	155093386	155093388	cg11959101_TC21	Cerebellum	Hyper	0.401613	0.989362	38_EnhWk5	HTR5A-AS1;HTR5A;AC093726.3;AC092628.2;AC092628.1
chr12	132333869	132333871	cg10940055_TC11	Cerebellum	Hyper	0.401501	1	21_ReprPC5	GALNT9;AC148477.4;AC148477.1;AC148477.7;AC148477.10;AC148477.8;AC148477.6;AC148477.9
chr11	33389020	33389022	cg16182668_TC21	Cerebellum	Hyper	0.401465	1	40_EnhWk7	HIPK3;KIAA1549L;AL137161.1
chr4	3258454	3258456	cg06145279_BC11	Cerebellum	Hyper	0.401451	1	53_EnhA12	HTT;MSANTD1;RGS12
chr2	157266147	157266149	cg03693269_BC11	Cerebellum	Hyper	0.401419	1	74_Tx3	GALNT5;RN7SKP281
chr14	91400028	91400030	cg23304605_BC11	Cerebellum	Hyper	0.401346	1	49_EnhA8	CCDC88C;AL133153.2;AL133153.1
chr5	6003565	6003567	cg10503767_TC11	Cerebellum	Hyper	0.401289	1	9_HET2	AC010266.2;AC010266.1
chr16	31354796	31354798	cg05644767_TC11	Cerebellum	Hyper	0.401243	1	49_EnhA8	ITGAM;ITGAX;AC093520.2;ITGAD;AC093520.1
chr1	234101973	234101975	cg02134024_BC11	Cerebellum	Hyper	0.401192	1	38_EnhWk5	SLC35F3
chr5	95166178	95166180	cg16279843_TC21	Cerebellum	Hyper	0.401111	1	6_Quies4	MCTP1
chr6	80077811	80077813	cg08355045_BC21	Cerebellum	Hyper	0.401098	1	20_ReprPC4	TTK;AL591135.2;AL591135.1;AK4P5;BCKDHB
chr18	49002414	49002416	cg23534551_BC11	Cerebellum	Hyper	0.401066	1	33_Acet8	AC114684.1;AC016866.3;AC016866.1;DYM;MIR4744
chr15	66222015	66222017	cg20530811_BC21	Cerebellum	Hyper	0.401003	1	19_ReprPC3	MEGF11
chr3	21516716	21516718	cg16439360_BC21	Cerebellum	Hyper	0.400979	0.946809	3_Quies1	ZNF385D;ZNF385D-AS1
chr1	234317511	234317513	cg02136204_BC21	Cerebellum	Hyper	0.400787	0.93617	38_EnhWk5	SLC35F3;AL122008.1;SLC35F3-AS1;AL122008.2;MIR4671;AL355472.1;AL355472.2
chr4	1599100	1599102	cg10866700_BC11	Cerebellum	Hyper	0.40078	1	22_ReprPC6	AC147067.2;AC147067.1;FAM53A
chr2	39584459	39584461	cg02004165_BC21	Cerebellum	Hyper	0.40072	1	31_Acet6	MAP4K3-DT
chr7	91165076	91165078	cg03834767_BC11	Cerebellum	Hyper	0.400717	1	45_EnhA4	CDK14
chr2	26502595	26502597	cg02110048_TC21	Cerebellum	Hyper	0.400482	0.914894	20_ReprPC4	DRC1;OTOF
chr7	36824900	36824902	cg10889852_TC21	Cerebellum	Hyper	0.400423	0.989362	37_EnhWk4	AC007349.3;NPM1P18;AC007349.2;ELMO1
chr11	457277	457279	cg24247537_TC11	Cerebellum	Hyper	0.400414	1	67_TxEnh6	SIGIRR;ANO9;RN7SL838P;PTDSS2;AC138230.1;RNH1
chr18	74279254	74279256	cg23734378_TC11	Cerebellum	Hyper	0.400357	1	74_Tx3	AC090398.1;CYB5A;AC090398.2;C18orf63
chr12	132489341	132489343	cg07688604_BC11	Cerebellum	Hyper	0.400311	1	95_PromF5	AC079031.1;AC079031.2;FBRSL1
chr9	3180373	3180375	cg00716016_TC21	Cerebellum	Hyper	0.400104	1	18_ReprPC2	LINC01231;RFX3
chr12	3130951	3130953	cg17190551_TC11	Cerebellum	Hyper	0.399971	1	89_BivProm3	TSPAN9;Metazoa_SRP;TSPAN9-IT1;AC005912.2
chr2	240323608	240323610	cg24193456_BC11	Cerebellum	Hyper	0.399957	1	22_ReprPC6	U3
chr5	151387830	151387832	cg22090064_TC24	Cerebellum	Hyper	0.399904	1	59_EnhA18	SLC36A2;AC034205.2;AC034205.1;AC034205.3;SLC36A1
chr12	120362262	120362264	cg13321745_TC21	Cerebellum	Hyper	0.399852	0.968085	60_EnhA19	SIRT4;RNU6-1088P;PLA2G1B;MSI1;RPS27P25;AC003982.1
chr16	87464731	87464733	cg21910165_BC21	Cerebellum	Hyper	0.399762	1	92_PromF2	ZCCHC14;AC105429.2;AC105429.1;AC092720.3
chr1	1223679	1223681	cg00020429_BC11	Cerebellum	Hyper	0.399675	1	76_Tx5	TTLL10-AS1;TTLL10;TNFRSF18;TNFRSF4;SDF4;B3GALT6;C1QTNF12;AL162741.1;UBE2J2
chr1	15066296	15066298	cg13322252_TC11	Cerebellum	Hyper	0.399608	0.840426	70_TxWk1	KAZN;TMEM51-AS1
chr13	100942155	100942157	cg19079566_TC21	Cerebellum	Hyper	0.399465	1	37_EnhWk4	NALCN-AS1;LINC00411
chr5	1503647	1503649	cg19503640_TC11	Cerebellum	Hyper	0.399463	1	50_EnhA9	LPCAT1;MIR6075;AC091849.2
chr11	65941963	65941965	cg16485966_TC11	Cerebellum	Hyper	0.399194	1	31_Acet6	FOSL1;C11orf68;DRAP1;TSGA10IP;SART1;AP006287.1
chr18	3612575	3612577	cg25841334_BC11	Cerebellum	Hyper	0.399035	1	43_EnhA2	DLGAP1;RN7SL39P;AP002472.1;DLGAP1-AS1;DLGAP1-AS2;AP002478.1
chr12	122995526	122995528	cg18251089_TC11	Cerebellum	Hyper	0.398991	1	66_TxEnh5	ABCB9;OGFOD2;AC026362.1;ARL6IP4;PITPNM2;MIR4304
chr2	50833577	50833579	cg02807636_TC21	Cerebellum	Hyper	0.398881	0.978723	37_EnhWk4	NRXN1;AC007560.1
chr5	177424347	177424349	cg01616085_TC21	Cerebellum	Hyper	0.39877	0.978723	28_Acet3	SLC34A1;PFN3;F12;GRK6;PRR7-AS1;PRR7;DBN1
chr16	6546880	6546882	cg21078353_TC11	Cerebellum	Hyper	0.39865	1	4_Quies2	RBFOX1;AC007223.1
chr7	2099623	2099625	cg05095590_TC11	Cerebellum	Hyper	0.398386	0.93617	51_EnhA10	MAD1L1;AC069288.1
chr16	88843802	88843804	cg21949289_BC11	Cerebellum	Hyper	0.398255	1	71_TxWk2	CDT1;APRT;GALNS;TRAPPC2L;PABPN1L;CBFA2T3;AC092384.2
chr17	17960015	17960017	cg22269840_BC11	Cerebellum	Hyper	0.398208	1	92_PromF2	TOM1L2;DRC3;ATPAF2;BRI3P3
chr22	35068698	35068700	cg26269291_TC11	Cerebellum	Hyper	0.398203	1	55_EnhA14	ISX
chr20	35251541	35251543	cg13874459_BC21	Cerebellum	Hyper	0.398193	1	39_EnhWk6	PROCR;MMP24OS;MT1P3;MMP24;AL121753.2;AL121753.1;EIF6;FAM83C-AS1;FAM83C
chr3	108005921	108005923	cg05325317_BC21	Cerebellum	Hyper	0.398187	0.946809	52_EnhA11	AC012020.1;CD47
chr12	117811235	117811237	cg18171694_BC11	Cerebellum	Hyper	0.398186	1	22_ReprPC6	KSR2
chr8	122862796	122862798	cg00415665_TC11	Cerebellum	Hyper	0.398182	1	91_PromF1	ZHX2;AC016405.1
chr12	96172630	96172632	cg17950141_TC21	Cerebellum	Hyper	0.39809	0.978723	22_ReprPC6	LINC02452;ELK3
chr1	8324423	8324425	cg14038482_TC11	Cerebellum	Hyper	0.397842	1	22_ReprPC6	RNU6-991P;SLC45A1;Y_RNA;RERE
chr8	143996151	143996153	cg13296865_BC11	Cerebellum	Hyper	0.397734	1	53_EnhA12	PLEC;PARP10;GRINA;SPATC1
chr17	74935692	74935694	cg20322093_TC11	Cerebellum	Hyper	0.397708	1	88_BivProm2	FADS6;USH1G;OTOP2;OTOP3;HID1;HID1-AS1
chr13	114118677	114118679	cg19231760_BC11	Cerebellum	Hyper	0.397611	0.978723	44_EnhA3	RASA3;RASA3-IT1;CFAP97D2
chr15	89377592	89377594	cg27407147_BC11	Cerebellum	Hyper	0.397518	1	17_ReprPC1	POLG;AC124068.2;AC133637.1;AC133637.2;MIR9-3HG;MIR9-3
chr1	184110289	184110291	cg03917489_TC22	Cerebellum	Hyper	0.397416	1	38_EnhWk5	TSEN15;AL158011.1
chr20	25082223	25082225	cg03111498_BC12	Cerebellum	Hyper	0.397171	1	17_ReprPC1	ACSS1;AL080312.2;VSX1;AL080312.1
chr13	99844820	99844822	cg10349887_TC21	Cerebellum	Hyper	0.397138	1	27_Acet2	CLYBL;AL137139.3;AL137139.2
chr3	176964847	176964849	cg05848741_TC11	Cerebellum	Hyper	0.397098	1	52_EnhA11	MTND5P15
chr8	10960341	10960343	cg12164985_TC21	Cerebellum	Hyper	0.396961	1	22_ReprPC6	XKR6
chr17	74699746	74699748	cg08808829_TC21	Cerebellum	Hyper	0.396959	1	71_TxWk2	AC064805.2;RAB37;CD300LF;AC016888.1;MIR3615;SLC9A3R1
chr3	37968419	37968421	cg26160492_TC11	Cerebellum	Hyper	0.3969	1	79_Tx8	CTDSPL;MIR26A1;VILL;PLCD1;Y_RNA
chr4	1789857	1789859	cg20061378_TC11	Cerebellum	Hyper	0.39684	1	53_EnhA12	TACC3;FGFR3;LETM1
chr8	74232798	74232800	cg12732668_BC21	Cerebellum	Hyper	0.396809	1	37_EnhWk4	AC087627.1;JPH1
chr4	93462190	93462192	cg06841158_TC11	Cerebellum	Hyper	0.396683	1	37_EnhWk4	GRID2
chr7	1323325	1323327	cg10949113_BC11	Cerebellum	Hyper	0.396634	1	89_BivProm3
chr15	25555972	25555974	cg20034126_BC21	Cerebellum	Hyper	0.39649	0.989362	59_EnhA18	LINC02250;AC023449.1
chr8	11124821	11124823	cg21300361_BC11	Cerebellum	Hyper	0.396414	1	49_EnhA8	XKR6;AF131215.6;AF131215.5;AF131215.4;AF131215.2
chr10	49739569	49739571	cg27459498_BC12	Cerebellum	Hyper	0.396386	1	22_ReprPC6	C10orf53;OGDHL;MAPK6P6
chr22	30810695	30810697	cg26219113_BC11	Cerebellum	Hyper	0.39633	1	71_TxWk2	OSBP2
chr6	88150527	88150529	cg09799819_TC21	Cerebellum	Hyper	0.396291	1	20_ReprPC4	CNR1;AL121835.2;AL139042.1
chr3	63580830	63580832	cg05025968_BC21	Cerebellum	Hyper	0.396159	0.957447	28_Acet3	SYNPR;SYNPR-AS1;RNA5SP134
chr11	115280537	115280539	cg16923769_BC21	Cerebellum	Hyper	0.396127	0.968085	43_EnhA2	CADM1
chr16	7227831	7227833	cg00036119_BC22	Cerebellum	Hyper	0.396071	1	59_EnhA18	RBFOX1
chr19	38373615	38373617	cg15563974_TC12	Cerebellum	Hyper	0.395895	1	57_EnhA16	KCNK6;CATSPERG;AC005625.1;PSMD8;GGN;AC005789.1;SPRED3;FAM98C;RASGRP4
chr14	98138218	98138220	cg03461784_BC21	Cerebellum	Hyper	0.395842	1	49_EnhA8	AL163932.1;LINC02295
chr20	32673981	32673983	cg14187860_BC21	Cerebellum	Hyper	0.395813	1	49_EnhA8	C20orf203;FO393400.1;BAK1P1;COMMD7
chr19	40600257	40600259	cg22046408_TC11	Cerebellum	Hyper	0.395802	1	88_BivProm2	SPTBN4;SHKBP1;LTBP4
chr8	29529832	29529834	cg00446414_BC21	Cerebellum	Hyper	0.395755	1	93_PromF3	AC084026.2;AC084026.1
chr3	22075810	22075812	cg20255255_TC21	Cerebellum	Hyper	0.395749	1	5_Quies3	ZNF385D
chr7	67619647	67619649	cg11161631_BC21	Cerebellum	Hyper	0.395735	1	19_ReprPC3	MTATP6P21;MTCO3P41
chr9	70761269	70761271	cg13739861_BC21	Cerebellum	Hyper	0.395732	1	5_Quies3	TRPM3;AL159990.2;AL159990.1;MIR204
chr9	23800388	23800390	cg13507726_TC21	Cerebellum	Hyper	0.395654	1	59_EnhA18	ELAVL2;AL161628.1;AL365204.1
chr16	6268631	6268633	cg02008627_BC21	Cerebellum	Hyper	0.395615	1	3_Quies1	RBFOX1
chr6	105994111	105994113	cg08749305_BC21	Cerebellum	Hyper	0.395461	1	87_BivProm1	PRDM1
chr15	54010326	54010328	cg06753063_BC21	Cerebellum	Hyper	0.395443	1	5_Quies3	AC084759.2;UNC13C;AC010867.1
chr5	20330240	20330242	cg07762226_BC21	Cerebellum	Hyper	0.39544	1	3_Quies1	CDH18;AC094103.1;CDH18-AS1
chr13	110642796	110642798	cg00124836_TC11	Cerebellum	Hyper	0.395204	1	82_TxEx3	AL139385.1;NAXD;CARS2
chr20	36391615	36391617	cg25211656_BC21	Cerebellum	Hyper	0.395136	1	89_BivProm3	DLGAP4
chr2	50065808	50065810	cg02802772_BC21	Cerebellum	Hyper	0.394966	1	38_EnhWk5	NRXN1
chr16	6546941	6546943	cg21078354_TC11	Cerebellum	Hyper	0.394942	1	4_Quies2	RBFOX1;AC007223.1
chr10	11867982	11867984	cg12465010_TC23	Cerebellum	Hyper	0.394909	1	79_Tx8	PROSER2;PROSER2-AS1
chr2	50019201	50019203	cg12594341_TC22	Cerebellum	Hyper	0.394827	0.989362	41_EnhWk8	NRXN1
chr15	77776058	77776060	cg20660312_BC11	Cerebellum	Hyper	0.394819	1	5_Quies3	LINGO1;AC105133.2;AC105133.1
chr11	129947821	129947823	cg21494075_BC24	Cerebellum	Hyper	0.394714	1	66_TxEnh5	PRDM10
chr8	42366465	42366467	cg25742612_BC21	Cerebellum	Hyper	0.394684	1	77_Tx6	IKBKB;POLB;RPL5P23;DKK4;VDAC3
chr7	112101329	112101331	cg11575575_BC11	Cerebellum	Hyper	0.394633	0.957447	73_Tx2	DOCK4
chr18	13835535	13835537	cg23285321_TC21	Cerebellum	Hyper	0.394582	1	9_HET2	MC5R;MC2R
chr2	51000986	51000988	cg15573998_TC11	Cerebellum	Hyper	0.394525	1	58_EnhA17	NRXN1;AC007682.1;AC007402.1
chr9	135706236	135706238	cg14448587_TC11	Cerebellum	Hyper	0.394511	1	23_ReprPC7	LCN9;SOHLH1;KCNT1
chr5	176655175	176655177	cg08944313_BC11	Cerebellum	Hyper	0.394386	0.957447	82_TxEx3	GPRIN1;SNCB;MIR4281;EIF4E1B;TSPAN17
chr1	160115642	160115644	cg06210630_TC21	Cerebellum	Hyper	0.394377	0.989362	89_BivProm3	KCNJ10;AL121987.1;KCNJ9;IGSF8;ATP1A2;ATP1A4
chr6	79608487	79608489	cg13090345_TC11	Cerebellum	Hyper	0.394291	1	55_EnhA14	AL451064.1;AL451064.2;SH3BGRL2
chr11	792012	792014	cg20119495_BC11	Cerebellum	Hyper	0.394236	1	82_TxEx3	TALDO1;GATD1;AP006621.3;AP006621.5;AP006621.2;CEND1;SLC25A22;AP006621.6;PIDD1;RPLP2;SNORA52;PNPLA2;AP006621.1;CRACR2B;CD151;POLR2L
chr13	25566585	25566587	cg12778938_BC21	Cerebellum	Hyper	0.39419	1	19_ReprPC3	ATP8A2;RNU6-78P
chr17	74712886	74712888	cg15374234_TC21	Cerebellum	Hyper	0.394155	1	48_EnhA7	AC064805.2;RAB37;CD300LF;AC016888.1;MIR3615;SLC9A3R1
chr1	30013641	30013643	cg00507319_TC21	Cerebellum	Hyper	0.394008	1	22_ReprPC6	LINC01648
chr15	76188092	76188094	cg00316803_TC21	Cerebellum	Hyper	0.39399	1	20_ReprPC4	TMEM266;AC091100.1;ETFA;Metazoa_SRP
chr10	63989610	63989612	cg15133938_TC21	Cerebellum	Hyper	0.393986	1	11_HET4	AC013287.1;AC012558.1
chr3	16060473	16060475	cg25826698_BC21	Cerebellum	Hyper	0.39396	1	45_EnhA4
chr6	157516288	157516290	cg10322309_BC11	Cerebellum	Hyper	0.39368	1	57_EnhA16	ZDHHC14;MIR3692
chr12	78990855	78990857	cg17836541_TC21	Cerebellum	Hyper	0.393664	1	28_Acet3	SYT1;AC090709.1
chr8	10611859	10611861	cg23885809_TC11	Cerebellum	Hyper	0.393624	1	23_ReprPC7	RP1L1
chr7	102447283	102447285	cg16177250_BC21	Cerebellum	Hyper	0.393533	0.989362	82_TxEx3	PRKRIP1;MIR548O;AC073517.1;ORAI2;ALKBH4;LRWD1;MIR5090;MIR4467;POLR2J;RASA4B
chr1	43285691	43285693	cg12752420_BC11	Cerebellum	Hyper	0.393525	1	91_PromF1	EBNA1BP2;CFAP57;TMEM125;C1orf210;TIE1
chr21	33266665	33266667	cg17506742_TC21	Cerebellum	Hyper	0.393415	1	94_PromF4	IFNAR2;AP000295.1;IL10RB-DT;IL10RB
chr15	25717571	25717573	cg13356455_BC22	Cerebellum	Hyper	0.393274	1	43_EnhA2	ATP10A;RNA5SP390
chr1	164775072	164775074	cg21063192_BC11	Cerebellum	Hyper	0.393244	1	42_EnhA1	PBX1;PBX1-AS1
chr1	210301663	210301665	cg01906402_TC21	Cerebellum	Hyper	0.393195	1	43_EnhA2	ST13P19;AL035414.1;HHAT
chr18	79913584	79913586	cg23824222_BC11	Cerebellum	Hyper	0.39318	1	67_TxEnh6	KCNG2;AC114341.1;SLC66A2;AC114341.2
chr6	31162443	31162445	cg07950252_BC21	Cerebellum	Hyper	0.393144	1	66_TxEnh5	C6orf15;PSORS1C1;CDSN;PSORS1C2;POLR2LP1;CCHCR1;TCF19;POU5F1;PSORS1C3;AL662844.4;HCG27;AL662844.3
chr15	39579674	39579676	cg25499543_BC21	Cerebellum	Hyper	0.393127	1	95_PromF5	THBS1;AC037198.1;AC037198.2;FSIP1
chr10	103758005	103758007	cg06888746_BC11	Cerebellum	Hyper	0.392896	1	42_EnhA1	SH3PXD2A;SH3PXD2A-AS1
chr17	79730978	79730980	cg02310027_BC11	Cerebellum	Hyper	0.392816	1	55_EnhA14	MIR4739;LINC02078;ENPP7;CBX2
chr11	66539389	66539391	cg26041493_BC11	Cerebellum	Hyper	0.39265	1	82_TxEx3	DPP3;AP002748.5;BBS1;AP002748.6;ZDHHC24;ACTN3;AP002748.2;CTSF
chr11	69819594	69819596	cg15119027_BC11	Cerebellum	Hyper	0.392592	1	18_ReprPC2	FGF4;FGF3
chr18	8659299	8659301	cg23220376_BC11	Cerebellum	Hyper	0.3925	1	27_Acet2	RAB12;AP001793.1;TOMM20P3;GACAT2;MTCL1
chr12	1660657	1660659	cg13581015_BC21	Cerebellum	Hyper	0.392486	1	91_PromF1	WNT5B;MIR3649;ADIPOR2;AC005183.1
chr5	179954344	179954346	cg09004320_TC11	Cerebellum	Hyper	0.392435	1	79_Tx8	TBC1D9B;RNF130;RPS15AP18;AC010285.2;AC010285.1;AC010285.3
chr9	98288431	98288433	cg14005368_TC11	Cerebellum	Hyper	0.392331	1	57_EnhA16	TBC1D2;GABBR2
chr11	33530914	33530916	cg16183912_BC11	Cerebellum	Hyper	0.392216	1	46_EnhA5	KIAA1549L
chr5	151387830	151387832	cg22090064_TC21	Cerebellum	Hyper	0.392102	1	59_EnhA18	SLC36A2;AC034205.2;AC034205.1;AC034205.3;SLC36A1
chr5	176693070	176693072	cg08945009_TC11	Cerebellum	Hyper	0.392032	1	89_BivProm3	EIF4E1B;TSPAN17;AC113391.1;AC113391.2
chr11	64118731	64118733	cg17676132_TC11	Cerebellum	Hyper	0.391992	1	47_EnhA6	MACROD1;AP000721.2;AP006333.2;FLRT1;AP006333.1
chr1	3651287	3651289	cg12475507_TC21	Cerebellum	Hyper	0.391978	1	88_BivProm2	MEGF6;AL513320.1;TPRG1L;WRAP73;TP73;TP73-AS3
chr7	122336271	122336273	cg11637271_TC21	Cerebellum	Hyper	0.391964	1	27_Acet2	FEZF1;FEZF1-AS1;CADPS2;AC004594.1
chr5	177950359	177950361	cg23347498_BC21	Cerebellum	Hyper	0.391921	0.989362	70_TxWk1	AC106795.1;AC106795.3;AC106795.2;AC106795.5;SUDS3P1;PROP1
chr5	26669462	26669464	cg07802295_BC11	Cerebellum	Hyper	0.391916	1	8_HET1	AC113347.1;AC113347.2;AC113347.3;AC113347.4
chr19	4945865	4945867	cg23988321_TC21	Cerebellum	Hyper	0.391871	1	76_Tx5	ARRDC5;UHRF1;MIR4747;KDM4B
chr3	21869153	21869155	cg04642096_TC21	Cerebellum	Hyper	0.391852	0.87234	34_EnhWk1	ZNF385D
chr9	135117214	135117216	cg14435557_BC21	Cerebellum	Hyper	0.39162	1	58_EnhA17	OLFM1
chr17	45021775	45021777	cg19407385_BC11	Cerebellum	Hyper	0.391584	1	95_PromF5	NMT1;AC015936.2;DCAKD;Y_RNA
chr6	33622108	33622110	cg09390759_BC11	Cerebellum	Hyper	0.39153	1	95_PromF5	GGNBP1;BAK1;LINC00336;ITPR3
chr1	3598629	3598631	cg24953596_BC21	Cerebellum	Hyper	0.39142	1	91_PromF1	MEGF6;MIR551A;AL513320.1;TPRG1L;WRAP73
chr8	34204501	34204503	cg12407314_BC21	Cerebellum	Hyper	0.391402	1	4_Quies2	AC087855.2;AC090993.1;AC087855.1
chr2	239309196	239309198	cg19449565_TC21	Cerebellum	Hyper	0.391378	1	42_EnhA1	HDAC4;MIR4269;MIR2467
chr14	50309734	50309736	cg19480047_TC11	Cerebellum	Hyper	0.391315	1	73_Tx2	L2HGDH;MIR4504;DMAC2L;AL359397.2;CDKL1
chr5	116675708	116675710	cg08417646_BC11	Cerebellum	Hyper	0.391312	1	37_EnhWk4	RPS17P2
chr7	7989957	7989959	cg15444149_BC11	Cerebellum	Hyper	0.391238	0.957447	97_PromF7	UMAD1;AC007161.3;AC006042.3;GLCCI1-DT;GLCCI1;AC006042.2
chr13	28988387	28988389	cg18559498_TC21	Cerebellum	Hyper	0.39094	1	4_Quies2	MTUS2
chr17	74531584	74531586	cg06650256_BC11	Cerebellum	Hyper	0.390933	0.946809	52_EnhA11	CD300A;CD300LB;CD300C;AC079325.1;CD300H;CD300LD
chr2	201939451	201939453	cg07266046_BC21	Cerebellum	Hyper	0.390869	0.978723	58_EnhA17	CDK15;RNU6-440P
chr10	25508377	25508379	cg14506260_TC21	Cerebellum	Hyper	0.390768	1	59_EnhA18	GPR158
chr20	9577612	9577614	cg24960537_TC21	Cerebellum	Hyper	0.39074	1	41_EnhWk8	LAMP5;PAK5;AL353612.2;AL353612.1
chr20	25036647	25036649	cg25093444_BC21	Cerebellum	Hyper	0.390726	1	50_EnhA9	APMAP;AL035661.2;ACSS1;AL080312.2;VSX1
chr2	12721757	12721759	cg02452600_TC11	Cerebellum	Hyper	0.390689	0.989362	97_PromF7	MIR3681HG;AC009486.2;AC009486.1;TRIB2;MIR3125
chr3	176692404	176692406	cg05846904_TC21	Cerebellum	Hyper	0.390655	1	37_EnhWk4	LINC01208
chr9	130426532	130426534	cg14337195_TC11	Cerebellum	Hyper	0.390551	1	53_EnhA12	HMCN2;RN7SL665P;ASS1
chr11	61830857	61830859	cg25324164_TC21	Cerebellum	Hyper	0.390452	1	97_PromF7	MYRF;TMEM258;MIR611;FEN1;FADS2;FADS1;MIR1908;FADS3;MIR6746
chr17	49512874	49512876	cg12561474_TC11	Cerebellum	Hyper	0.390413	1	23_ReprPC7	AC091180.5;AC015656.1;NGFR;AC006487.1;MIR6165;AC006487.2
chr2	155110408	155110410	cg03680304_BC11	Cerebellum	Hyper	0.390363	1	3_Quies1	RNU6-1001P
chr12	53695312	53695314	cg17641286_BC11	Cerebellum	Hyper	0.39022	1	87_BivProm1	ATP5MC2;CALCOCO1;AC076968.2
chr11	20097629	20097631	cg10473623_TC21	Cerebellum	Hyper	0.390007	1	69_TxEnh8	NAV2;NAV2-AS2;NAV2-AS1;AC068860.1
chr3	21510029	21510031	cg06760111_TC21	Cerebellum	Hyper	0.38998	0.808511	52_EnhA11	ZNF385D;ZNF385D-AS1
chr12	132353067	132353069	cg10427827_TC21	Cerebellum	Hyper	0.389938	1	9_HET2	GALNT9;AC148477.1;AC148477.7;AC148477.10;AC148477.8;AC148477.6;AC148477.9
chr10	133568346	133568348	cg12626698_TC11	Cerebellum	Hyper	0.389786	1	15_HET8	SCART1;CYP2E1;AL161645.1;AL161645.2;SYCE1;AL731769.2;OR6L1P;AL731769.1
chr6	36267461	36267463	cg09428393_BC11	Cerebellum	Hyper	0.389759	1	23_ReprPC7	BRPF3;PNPLA1;BNIP5
chr11	1048614	1048616	cg06098950_TC11	Cerebellum	Hyper	0.389722	1	21_ReprPC5	AP2A2;MUC6;LINC02688;MUC2
chr22	18119593	18119595	cg26039399_TC11	Cerebellum	Hyper	0.389714	1	35_EnhWk2	AC016027.1;PEX26;AC016027.5;AC016027.4;ARL2BPP10;TUBA8;AC008079.1;USP18
chr5	141491817	141491819	cg24619378_BC11	Cerebellum	Hyper	0.389407	1	88_BivProm2	PCDHGA1;PCDHGA2;PCDHGA3;PCDHGB1;PCDHGA4;PCDHGB2;PCDHGA5;PCDHGB3;PCDHGA6;PCDHGA7;PCDHGB4;PCDHGA8;PCDHGB5;PCDHGA9;PCDHGB6;PCDHGA10;PCDHGB7;PCDHGA11;PCDHGA12;PCDHGB9P;AC008781.2;PCDHGC3;RN7SL68P;PCDHGC4;PCDHGC5;DIAPH1
chr1	22621729	22621731	cg00394801_TC21	Cerebellum	Hyper	0.389373	1	21_ReprPC5	EPHA8;MIR6127;C1QA;C1QC;C1QB
chr16	85399702	85399704	cg26493059_TC21	Cerebellum	Hyper	0.389357	1	23_ReprPC7	GSE1;AC092377.1
chr4	102217426	102217428	cg27286054_BC22	Cerebellum	Hyper	0.389299	1	57_EnhA16	SLC39A8
chr4	161704497	161704499	cg17823067_TC22	Cerebellum	Hyper	0.389275	0.87234	4_Quies2	FSTL5
chr1	156388078	156388080	cg17966560_TC11	Cerebellum	Hyper	0.389239	1	88_BivProm2	CCT3;TSACC;RHBG;AL139130.1;MIR9-1HG;MIR9-1
chr14	104507693	104507695	cg20036068_TC11	Cerebellum	Hyper	0.38919	1	15_HET8	TMEM179
chr13	114064243	114064245	cg19230016_BC11	Cerebellum	Hyper	0.389148	1	92_PromF2	RASA3;RASA3-IT1
chr12	75761242	75761244	cg17814972_TC21	Cerebellum	Hyper	0.388981	0.93617	30_Acet5	AC078923.1
chr21	44851554	44851556	cg25950502_TC11	Cerebellum	Hyper	0.388942	1	80_TxEx1	UBE2G2;LINC01424;SUMO3;PTTG1IP;ITGB2
chr10	91807503	91807505	cg11963436_TC11	Cerebellum	Hyper	0.388938	1	80_TxEx1	FAF2P1;TNKS2-AS1;TNKS2;SRP9P1
chr15	89379984	89379986	cg20776873_TC11	Cerebellum	Hyper	0.388922	1	17_ReprPC1	POLG;AC124068.2;AC133637.1;AC133637.2;MIR9-3HG;MIR9-3
chr16	89919776	89919778	cg01511465_BC11	Cerebellum	Hyper	0.388879	1	89_BivProm3	SPIRE2;TCF25;AC092143.3;MC1R;AC092143.1;AC092143.2;TUBB3;DEF8;CENPBD1
chr5	20175578	20175580	cg07761252_TC21	Cerebellum	Hyper	0.388821	1	4_Quies2	CDH18;AC093303.1
chr6	47376141	47376143	cg09548464_BC21	Cerebellum	Hyper	0.388734	1	20_ReprPC4	B3GNTL1P2;AL451166.1
chr19	30443490	30443492	cg24375310_BC11	Cerebellum	Hyper	0.388696	1	20_ReprPC4	ZNF536
chr18	42784900	42784902	cg23480631_TC21	Cerebellum	Hyper	0.388687	0.808511	56_EnhA15	RIT2
chr4	3342653	3342655	cg06147206_TC21	Cerebellum	Hyper	0.388634	0.882979	44_EnhA3	RGS12;AL645949.1;AL645949.2
chr3	63600067	63600069	cg05026084_TC21	Cerebellum	Hyper	0.388617	1	5_Quies3	SYNPR
chr6	88151986	88151988	cg26887085_TC21	Cerebellum	Hyper	0.388424	1	5_Quies3	CNR1;AL121835.2;AL139042.1
chr12	91042581	91042583	cg17906307_BC21	Cerebellum	Hyper	0.388412	0.978723	20_ReprPC4	EPYC;KERA
chr2	143401794	143401796	cg03603068_TC21	Cerebellum	Hyper	0.388297	1	37_EnhWk4	ARHGAP15;AC079793.1
chr10	11300778	11300780	cg15370982_TC11	Cerebellum	Hyper	0.38822	1	76_Tx5	CELF2;CELF2-AS1
chr20	5826890	5826892	cg24934410_BC11	Cerebellum	Hyper	0.388207	1	36_EnhWk3	SHLD1
chr3	1143761	1143763	cg04450813_TC21	Cerebellum	Hyper	0.387947	0.882979	4_Quies2	CNTN6
chr1	7075504	7075506	cg23082387_TC21	Cerebellum	Hyper	0.387866	1	86_DNase1	CAMTA1
chr11	125240330	125240332	cg03528824_BC21	Cerebellum	Hyper	0.387813	1	59_EnhA18	PKNOX2;AP001007.3;AP001007.1;RNU6-321P
chr3	45331564	45331566	cg04825945_BC11	Cerebellum	Hyper	0.387783	1	19_ReprPC3
chr1	2345016	2345018	cg09971184_BC22	Cerebellum	Hyper	0.387674	1	23_ReprPC7	SKI;AL590822.3;MORN1;AL589739.1;AL513477.1;AL513477.2;RER1
chr10	111392704	111392706	cg15576454_TC21	Cerebellum	Hyper	0.387637	1	46_EnhA5	AC021035.1
chr2	5982319	5982321	cg21546074_TC21	Cerebellum	Hyper	0.387631	1	47_EnhA6	SILC1;MIR7158
chr6	90676947	90676949	cg09822308_TC21	Cerebellum	Hyper	0.38759	1	59_EnhA18
chr16	48146752	48146754	cg12940073_BC21	Cerebellum	Hyper	0.387553	1	20_ReprPC4	ABCC12;AC096996.2;ABCC11
chr17	36788400	36788402	cg22469557_TC21	Cerebellum	Hyper	0.387447	1	21_ReprPC5
chr3	184579591	184579593	cg18990407_BC11	Cerebellum	Hyper	0.387418	1	66_TxEnh5	LINC01840;EPHB3
chr5	19981319	19981321	cg27043873_BC21	Cerebellum	Hyper	0.387329	1	3_Quies1	CDH18
chr1	203475389	203475391	cg22704788_TC23	Cerebellum	Hyper	0.387093	1	42_EnhA1	PRELP;OPTC
chr19	30256389	30256391	cg01312261_TC21	Cerebellum	Hyper	0.387053	1	89_BivProm3	AC005597.1;ZNF536
chr1	246789611	246789613	cg22560020_TC11	Cerebellum	Hyper	0.387051	1	60_EnhA19	SCCPDH;RPL35AP6;KIF28P;AL591848.3;LINC01341;AC113174.1;AC113174.2;AHCTF1
chr16	48811994	48811996	cg04990087_TC21	Cerebellum	Hyper	0.386973	1	17_ReprPC1	AC023827.1
chr11	57006082	57006084	cg16359497_BC11	Cerebellum	Hyper	0.386835	1	28_Acet3	OR5AK3P;OR5AK2;OR5AK1P;OR5BQ1P;OR5AK4P;OR5AO1P;OR5BP1P
chr16	7227831	7227833	cg00036119_BC23	Cerebellum	Hyper	0.386821	1	59_EnhA18	RBFOX1
chr12	99524532	99524534	cg17975599_TC21	Cerebellum	Hyper	0.386811	1	4_Quies2	ANKS1B
chr2	130966574	130966576	cg03510317_TC21	Cerebellum	Hyper	0.386618	1	89_BivProm3	ARHGEF4;AC112786.1;AC112786.2
chr22	48328189	48328191	cg26509165_TC21	Cerebellum	Hyper	0.386587	1	13_HET6	AL008720.2
chr6	31900069	31900071	cg00805874_TC11	Cerebellum	Hyper	0.386568	1	64_TxEnh3	NEU1;SLC44A4;EHMT2-AS1;EHMT2;C2;ZBTB12;AL645922.1;C2-AS1;CFB
chr2	236114095	236114097	cg23467747_TC11	Cerebellum	Hyper	0.386422	1	25_ReprPC9	AGAP1;RN7SL204P;Y_RNA
chr1	2151016	2151018	cg00051886_BC11	Cerebellum	Hyper	0.386369	1	67_TxEnh6	PRKCZ;AL590822.2;PRKCZ-AS1;FAAP20
chr15	78065459	78065461	cg20664658_BC11	Cerebellum	Hyper	0.386356	1	50_EnhA9	TBC1D2B;SH2D7;SNORA63;CIB2
chr2	15730589	15730591	cg26868023_TC21	Cerebellum	Hyper	0.386319	1	91_PromF1	LINC01804
chr18	39186476	39186478	cg23460180_BC21	Cerebellum	Hyper	0.386282	0.989362	3_Quies1	MIR924HG
chr15	29364543	29364545	cg20178691_BC11	Cerebellum	Hyper	0.386042	1	60_EnhA19	FAM189A1;AC107980.1
chr5	61736704	61736706	cg09656152_BC21	Cerebellum	Hyper	0.385918	1	43_EnhA2	C5orf64;AC026746.1;C5orf64-AS1
chr3	127177076	127177078	cg05474934_TC21	Cerebellum	Hyper	0.385747	1	10_HET3	AC112482.2;C3orf56;Y_RNA;AC112482.1
chr12	132489352	132489354	cg19595750_TC11	Cerebellum	Hyper	0.385743	1	95_PromF5	AC079031.1;AC079031.2;FBRSL1
chr9	14934791	14934793	cg13438472_BC11	Cerebellum	Hyper	0.38574	1	33_Acet8	FREM1;CLCN3P1;LDHAP4
chr17	82003737	82003739	cg05277504_TC11	Cerebellum	Hyper	0.385691	1	42_EnhA1	NOTUM;AC145207.7;ASPSCR1;CENPX;LRRC45;RAC3;DCXR;AC137723.1;DCXR-DT;RFNG;GPS1
chr7	1909256	1909258	cg10550472_BC11	Cerebellum	Hyper	0.385615	1	70_TxWk1	MAD1L1;AC069288.1
chr6	32166734	32166736	cg15866928_BC11	Cerebellum	Hyper	0.385584	1	66_TxEnh5	AL662884.2;ATF6B;FKBPL;PRRT1;AL662884.4;AL662884.3;PPT2;PPT2-EGFL8;EGFL8;AGPAT1;MIR6721;RNF5;MIR6833;AGER;AL662884.1;PBX2;GPSM3;NOTCH4
chr6	35017175	35017177	cg08188318_TC21	Cerebellum	Hyper	0.385579	0.925532	42_EnhA1	ANKS1A;HSPE1P11;AL591002.1
chr16	88896404	88896406	cg21951144_BC11	Cerebellum	Hyper	0.385401	1	66_TxEnh5	GALNS;TRAPPC2L;PABPN1L;CBFA2T3;AC092384.2;AC092384.3;AC092384.1
chr4	21855689	21855691	cg04177287_BC21	Cerebellum	Hyper	0.385281	1	3_Quies1	KCNIP4;KCNIP4-IT1
chr1	90551559	90551561	cg01049540_TC11	Cerebellum	Hyper	0.385244	1	41_EnhWk8	LINC02787
chr1	203475549	203475551	cg16281776_BC21	Cerebellum	Hyper	0.385211	1	90_BivProm4	PRELP;OPTC
chr16	66517138	66517140	cg21625882_TC21	Cerebellum	Hyper	0.385158	1	92_PromF2	BEAN1;BEAN1-AS1;AC010542.3;TK2;AC010542.2;AC010542.4;Y_RNA;CKLF;CKLF-CMTM1;AC010542.5;CMTM1
chr15	54005443	54005445	cg20408652_TC21	Cerebellum	Hyper	0.385143	1	3_Quies1	AC084759.2;UNC13C;AC010867.1
chr10	12355730	12355732	cg14677185_TC21	Cerebellum	Hyper	0.385134	0.978723	40_EnhWk7	RN7SL198P;CAMK1D
chr11	5122324	5122326	cg12593634_TC21	Cerebellum	Hyper	0.385032	1	5_Quies3	OR52S1P;OR52E3P;OR52J1P;AC113331.1;OR52A4P;OR52A5;OR52A1;OR51A1P
chr22	29309690	29309692	cg26196789_TC11	Cerebellum	Hyper	0.384983	1	42_EnhA1	RHBDD3;AL031186.1;EWSR1;GAS2L1;RASL10A;AC002059.1;AP1B1;AC002059.2;SNORD125
chr1	1554163	1554165	cg22373622_BC11	Cerebellum	Hyper	0.384804	1	64_TxEnh3	AL645728.2;ATAD3A;TMEM240;SSU72;AL645728.1;AL691432.3;FNDC10;AL691432.4
chr9	131816691	131816693	cg14365176_TC11	Cerebellum	Hyper	0.384786	1	21_ReprPC5	EIF4A1P3;AL160271.1;AL160271.2;MED27
chr11	132861101	132861103	cg24249286_TC21	Cerebellum	Hyper	0.384616	0.904255	3_Quies1	OPCML;OPCML-IT2
chr14	89432959	89432961	cg19824966_BC11	Cerebellum	Hyper	0.384569	1	74_Tx3	FOXN3;AL356805.1;AL137230.2;FOXN3-AS1
chr22	44360588	44360590	cg26434018_BC11	Cerebellum	Hyper	0.384381	1	32_Acet7	SHISAL1;Z85994.1
chr1	73593679	73593681	cg00937173_BC21	Cerebellum	Hyper	0.384367	1	44_EnhA3	LINC02238
chr11	61273940	61273942	cg02843293_TC22	Cerebellum	Hyper	0.384269	1	66_TxEnh5	PGA4;AP003037.1;PGA5;VWCE;DDB1
chr13	106531470	106531472	cg19121876_TC21	Cerebellum	Hyper	0.384248	1	90_BivProm4	EFNB2;AL138689.2;AL138689.1;ARGLU1;LINC00551
chr17	76840600	76840602	cg00670942_BC21	Cerebellum	Hyper	0.384133	1	88_BivProm2	LINC02080;AC016168.4;LINC00868;MGAT5B
chr16	7227831	7227833	cg00036119_BC21	Cerebellum	Hyper	0.384126	1	59_EnhA18	RBFOX1
chr11	86940628	86940630	cg01411101_TC11	Cerebellum	Hyper	0.384126	1	42_EnhA1	PRSS23;AP001528.1;AP001528.2;FZD4;FZD4-DT
chr16	85653434	85653436	cg07784872_BC11	Cerebellum	Hyper	0.384073	0.968085	68_TxEnh7	GSE1;RN7SL381P;GINS2;C16orf74;AC018695.6;AC018695.9
chr3	38125573	38125575	cg24849726_TC11	Cerebellum	Hyper	0.384052	1	81_TxEx2	DLEC1;ACAA1;Y_RNA;MYD88;OXSR1
chr5	13843806	13843808	cg07563943_TC21	Cerebellum	Hyper	0.383906	1	41_EnhWk8	DNAH5;AC016576.1
chr8	47525289	47525291	cg08169341_BC21	Cerebellum	Hyper	0.383868	1	44_EnhA3	SPIDR;AC024451.2;AC024451.4;AC024451.1
chr7	4744542	4744544	cg06287775_BC11	Cerebellum	Hyper	0.383847	1	92_PromF2	FOXK1;AC092428.1;AP5Z1;MIR4656;AC092610.1
chr15	44476741	44476743	cg20331842_TC11	Cerebellum	Hyper	0.38384	0.968085	75_Tx4	AC025043.1;CTDSPL2;HNRNPMP1;AC025430.1
chr3	23436419	23436421	cg04651841_TC21	Cerebellum	Hyper	0.383789	1	41_EnhWk8	UBE2E2;AC121251.1
chr8	27431445	27431447	cg13026235_BC21	Cerebellum	Hyper	0.383765	1	76_Tx5	PTK2B;MIR6842;CHRNA2
chr4	8227505	8227507	cg06230395_BC11	Cerebellum	Hyper	0.383753	1	67_TxEnh6	SH3TC1;HTRA3
chr20	62291434	62291436	cg25537366_BC11	Cerebellum	Hyper	0.383743	1	81_TxEx2	OSBPL2;ADRM1;AL354836.1;LAMA5;MIR4758
chr8	37129270	37129272	cg12425759_TC21	Cerebellum	Hyper	0.383721	1	28_Acet3	SMARCE1P4
chr20	3677688	3677690	cg24907486_BC11	Cerebellum	Hyper	0.383711	1	43_EnhA2	ATRN;GFRA4;ADAM33;SIGLEC1
chr10	120264735	120264737	cg15666152_TC11	Cerebellum	Hyper	0.383654	1	19_ReprPC3
chr1	36948265	36948267	cg23715749_TC21	Cerebellum	Hyper	0.383635	1	9_HET2	GRIK3
chr3	196758406	196758408	cg21104449_TC11	Cerebellum	Hyper	0.383604	1	64_TxEnh3	PIGX;CEP19;RNU6-646P;PAK2;RNU4-89P;RNU6-42P
chr3	128282488	128282490	cg05488505_BC11	Cerebellum	Hyper	0.383412	1	35_EnhWk2	EEFSEC
chr17	81280140	81280142	cg04512184_BC11	Cerebellum	Hyper	0.383393	1	82_TxEx3	TEPSIN;AC027601.1;NDUFAF8;SLC38A10;AC027601.3;AC027601.4;LINC00482;TMEM105
chr16	28932921	28932923	cg17248408_BC21	Cerebellum	Hyper	0.383295	0.989362	48_EnhA7	AC009093.11;ATP2A1;RABEP2;CD19;NFATC2IP;AC109460.2;MIR4517;AC109460.1;SPNS1;AC109460.3
chr10	101554308	101554310	cg15486965_TC11	Cerebellum	Hyper	0.383219	1	76_Tx5	BTRC;DPCD;POLL;MIR3158-2;MIR3158-1
chr21	46038672	46038674	cg22391205_BC11	Cerebellum	Hyper	0.383185	1	32_Acet7	COL6A1;AP001476.1;AP001476.3;AP001476.2;PSMA6P3
chr20	25082223	25082225	cg03111498_BC14	Cerebellum	Hyper	0.383154	1	17_ReprPC1	ACSS1;AL080312.2;VSX1;AL080312.1
chr3	45912196	45912198	cg04831786_TC21	Cerebellum	Hyper	0.383083	0.946809	39_EnhWk6	LZTFL1;AC099782.1;SDHDP4;CCR9;Y_RNA;FYCO1;CXCR6
chr22	24802924	24802926	cg17588491_TC11	Cerebellum	Hyper	0.383083	0.978723	56_EnhA15	PIWIL3;SGSM1
chr11	8069511	8069513	cg15986293_TC11	Cerebellum	Hyper	0.383044	1	43_EnhA2	TUB;AC116456.1;TUB-AS1;AC116456.2;RIC3
chr5	102836020	102836022	cg08329157_BC21	Cerebellum	Hyper	0.382992	0.87234	38_EnhWk5	PAM
chr7	103445088	103445090	cg20443728_TC21	Cerebellum	Hyper	0.382928	0.851064	18_ReprPC2	SLC26A5;Y_RNA;AC005064.1;RELN;RN7SKP86
chr4	37602857	37602859	cg20524452_BC21	Cerebellum	Hyper	0.382773	1	55_EnhA14	C4orf19;AC027607.1;RELL1
chr17	80383573	80383575	cg23058247_TC21	Cerebellum	Hyper	0.382769	0.946809	78_Tx7	RNF213;AC124319.2;AC124319.3;RNF213-AS1;ENDOV;MIR4730
chr20	64045655	64045657	cg03542938_BC11	Cerebellum	Hyper	0.382753	1	89_BivProm3	PRPF6;C20orf204;SOX18;TCEA2;AL355803.1;RGS19;MIR6813;OPRL1;LKAAEAR1
chr1	7150865	7150867	cg00154299_BC11	Cerebellum	Hyper	0.382716	1	23_ReprPC7	CAMTA1
chr6	72366177	72366179	cg17850960_BC21	Cerebellum	Hyper	0.382504	0.957447	37_EnhWk4	RIMS1;AL035633.1
chr8	41661789	41661791	cg05066959_TC11	Cerebellum	Hyper	0.382316	1	35_EnhWk2	GPAT4;AC009630.3;NKX6-3;ANK1;MIR486-1;MIR486-2;AC113133.1
chr1	46612908	46612910	cg01417692_TC11	Cerebellum	Hyper	0.382287	1	67_TxEnh6	MKNK1-AS1;MKNK1;MOB3C;ATPAF1
chr7	154961021	154961023	cg11957387_TC11	Cerebellum	Hyper	0.382247	1	81_TxEx2	PAXIP1-AS2;PAXIP1;AC093726.1;AC093726.2;PAXIP1-AS1
chr16	4053165	4053167	cg01207684_BC11	Cerebellum	Hyper	0.382235	1	42_EnhA1	ADCY9;AC005736.1
chr2	96961799	96961801	cg03185354_TC11	Cerebellum	Hyper	0.382204	1	49_EnhA8	FAM178B;AC092636.1;Metazoa_SRP;RNA5SP101;AC079395.3;AC079395.2
chr12	132306532	132306534	cg09132473_BC11	Cerebellum	Hyper	0.382201	1	9_HET2	GALNT9;AC148477.3;AC148477.2;AC148477.5;AC148477.4;AC148477.1;AC148477.7;AC148477.10;AC148477.8
chr10	49606968	49606970	cg22713976_BC21	Cerebellum	Hyper	0.382173	1	86_DNase1	CHAT;SLC18A3
chr14	98211541	98211543	cg19927839_BC21	Cerebellum	Hyper	0.382156	1	39_EnhWk6	AL163932.1
chr10	45428229	45428231	cg09832911_TC21	Cerebellum	Hyper	0.382099	1	23_ReprPC7	ALOX5;AL731567.1;MARCHF8
chr1	181413693	181413695	cg24033491_BC11	Cerebellum	Hyper	0.382056	1	9_HET2	CACNA1E
chr4	121842854	121842856	cg07024297_TC21	Cerebellum	Hyper	0.381981	1	82_TxEx3	EXOSC9;CCNA2;BBS7;AC079341.1;TRPC3
chr8	11108114	11108116	cg12179392_BC11	Cerebellum	Hyper	0.381899	1	70_TxWk1	XKR6;AF131215.3;AF131215.6;AF131215.5;AF131215.4;AF131215.2
chr1	8420902	8420904	cg13400249_TC21	Cerebellum	Hyper	0.381888	0.93617	83_TxEx4	RERE;RERE-AS1
chr8	106447542	106447544	cg06700069_BC22	Cerebellum	Hyper	0.381805	1	37_EnhWk4	OXR1
chr11	105634638	105634640	cg16846614_TC21	Cerebellum	Hyper	0.381761	1	5_Quies3	GRIA4
chr20	2212556	2212558	cg19137808_TC22	Cerebellum	Hyper	0.381666	1	19_ReprPC3	STK35;AL121899.3;AL121899.4;AL121899.1;AL121899.2
chr1	55046600	55046602	cg00802337_BC11	Cerebellum	Hyper	0.38163	1	71_TxWk2	BSND;PCSK9;USP24
chr9	136662797	136662799	cg25605163_BC11	Cerebellum	Hyper	0.381591	1	89_BivProm3	LINC01451;AL590226.1;EGFL7;MIR126;AGPAT2;DIPK1B
chr11	132861101	132861103	cg24249286_TC22	Cerebellum	Hyper	0.381559	0.968085	3_Quies1	OPCML;OPCML-IT2
chr2	239283711	239283713	cg17285931_TC11	Cerebellum	Hyper	0.381547	1	74_Tx3	HDAC4;MIR4269
chr3	22368924	22368926	cg00697290_BC21	Cerebellum	Hyper	0.381529	0.87234	38_EnhWk5	ZNF385D;HMGB1P5
chr9	90627057	90627059	cg13909960_TC11	Cerebellum	Hyper	0.381447	1	28_Acet3	LINC01501;DIRAS2
chr20	1052937	1052939	cg06853075_TC21	Cerebellum	Hyper	0.381399	1	22_ReprPC6	AL110114.1
chr2	197088736	197088738	cg03974045_TC21	Cerebellum	Hyper	0.381382	1	43_EnhA2	ANKRD44
chr7	48489342	48489344	cg10998246_BC21	Cerebellum	Hyper	0.381351	0.851064	41_EnhWk8	ABCA13
chr19	56142542	56142544	cg24822732_BC11	Cerebellum	Hyper	0.381317	1	97_PromF7	ZNF787;Y_RNA;AC024580.2;ZNF444;AC024580.1;GALP;ZSCAN5B
chr12	26272106	26272108	cg11659107_TC21	Cerebellum	Hyper	0.381217	1	44_EnhA3	SSPN;AC022509.2;AC022509.1;AC022509.4;AC055720.1;AC055720.3;AC024145.1
chr6	14879764	14879766	cg09195710_TC21	Cerebellum	Hyper	0.381186	0.861702	61_EnhA20	AL138720.1
chr5	176061845	176061847	cg21584251_TC12	Cerebellum	Hyper	0.381149	0.989362	7_Quies5	THOC3;AC139491.3;AC139491.1;FAM153B;AC139491.7
chr9	20242985	20242987	cg13483763_BC21	Cerebellum	Hyper	0.381134	1	49_EnhA8
chr22	36663187	36663189	cg26292574_BC11	Cerebellum	Hyper	0.381084	1	19_ReprPC3	CACNG2;AL049749.1
chr20	25082223	25082225	cg03111498_BC13	Cerebellum	Hyper	0.381058	1	17_ReprPC1	ACSS1;AL080312.2;VSX1;AL080312.1
chr1	3698996	3698998	cg23234149_BC11	Cerebellum	Hyper	0.38103	1	53_EnhA12	WRAP73;TP73;TP73-AS3;TP73-AS2;TP73-AS1;AL136528.1;CCDC27
chr7	72245831	72245833	cg11210905_BC11	Cerebellum	Hyper	0.381006	1	8_HET1	CALN1
chr17	45816722	45816724	cg09251165_TC11	Cerebellum	Hyper	0.380899	1	22_ReprPC6	LINC02210-CRHR1;CRHR1;MAPT-AS1;SPPL2C
chr6	100731547	100731549	cg09881414_TC11	Cerebellum	Hyper	0.380887	0.989362	73_Tx2	ASCC3
chr9	129889296	129889298	cg14364797_TC11	Cerebellum	Hyper	0.380795	1	49_EnhA8	USP20;MIR6855;AL158207.1;FNBP1;AL158207.2
chr22	29479602	29479604	cg01907106_TC11	Cerebellum	Hyper	0.38071	1	17_ReprPC1	RFPL4AP6;RFPL1S;RFPL1;NEFH;AC000035.1;THOC5;AC005529.1
chr1	9729106	9729108	cg07970040_TC11	Cerebellum	Hyper	0.380673	1	67_TxEnh6	PIK3CD;PIK3CD-AS2;CLSTN1
chr1	2494420	2494422	cg17820022_BC11	Cerebellum	Hyper	0.38064	1	91_PromF1	PLCH2;AL139246.1;AL139246.4;PANK4;HES5;AL139246.5
chr12	57478646	57478648	cg08134678_TC11	Cerebellum	Hyper	0.380565	1	49_EnhA8	R3HDM2;AC126614.1;INHBC;INHBE;AC022506.2;GLI1;ARHGAP9;MARS1;MIR6758;DDIT3;AC022506.1;MIR616;MBD6
chr5	73297778	73297780	cg20757748_TC21	Cerebellum	Hyper	0.380538	1	17_ReprPC1	AC116345.1;LINC02230
chr12	132354825	132354827	cg24215525_TC21	Cerebellum	Hyper	0.380399	1	21_ReprPC5	GALNT9;AC148477.1;AC148477.7;AC148477.10;AC148477.8;AC148477.6;AC148477.9
chr8	13050792	13050794	cg26794885_TC21	Cerebellum	Hyper	0.380298	1	43_EnhA2	TRMT9B;RNU6-842P;DLC1
chr13	113611626	113611628	cg25945004_BC21	Cerebellum	Hyper	0.380214	1	80_TxEx1	TFDP1;ATP4B
chr16	21234611	21234613	cg21251553_TC11	Cerebellum	Hyper	0.380202	0.861702	55_EnhA14	AF001550.1;ZP2;ANKS4B;CRYM
chr10	111339058	111339060	cg12270000_BC21	Cerebellum	Hyper	0.380153	1	40_EnhWk7	BTBD7P2;AC021035.1
chr2	9212897	9212899	cg15127270_BC11	Cerebellum	Hyper	0.380142	0.989362	68_TxEnh7	ASAP2
chr19	1263080	1263082	cg05242915_BC11	Cerebellum	Hyper	0.380084	0.989362	42_EnhA1	STK11;CBARP;AC004221.1;ATP5F1D;MIDN;CIRBP;CIRBP-AS1;FAM174C;EFNA2;RPS15P9
chr17	81078644	81078646	cg10902359_TC21	Cerebellum	Hyper	0.380084	1	71_TxWk2	BAIAP2-DT;BAIAP2;AATK;MIR657;MIR3065;MIR338
chr6	30292072	30292074	cg09349717_TO11	Cerebellum	Hyper	0.380061	1	81_TxEx2	HCG17;TRIM26BP;HLA-L;AL662795.2;HCG18;TRIM39;TRIM39-RPP21
chr15	83108374	83108376	cg20720031_TC11	Cerebellum	Hyper	0.380056	1	87_BivProm1	AC022558.2;AC024270.3;BTBD1;AC024270.1;MIR4515;AC024270.4;TM6SF1;HDGFL3;AC024270.2
chr4	1228049	1228051	cg26923863_TC11	Cerebellum	Hyper	0.379965	1	81_TxEx2	SPON2;CTBP1-AS;CTBP1;CTBP1-DT
chr14	68814984	68814986	cg25446602_TC21	Cerebellum	Hyper	0.379921	1	92_PromF2	ZFP36L1;MAGOH3P
chr10	21758571	21758573	cg14777627_BC11	Cerebellum	Hyper	0.379854	1	66_TxEnh5	MLLT10;DNAJC1;RN7SKP219
chr4	5894682	5894684	cg06186116_TC11	Cerebellum	Hyper	0.379826	1	18_ReprPC2	CRMP1;C4orf50;MIR378D1
chr11	33541513	33541515	cg14472551_BC21	Cerebellum	Hyper	0.379774	1	40_EnhWk7	KIAA1549L
chr12	2753746	2753748	cg17183484_TC21	Cerebellum	Hyper	0.379719	1	18_ReprPC2	ITFG2-AS1;AC092471.2;LINC02371;IQSEC3P1;AC092471.1;RPL23AP14;CBX3P4;FKBP4;AC005841.1
chr6	152389861	152389863	cg10274152_TC21	Cerebellum	Hyper	0.379713	1	30_Acet5	SYNE1;SYNE1-AS1;AL049548.1;RNA5SP223
chr14	23953730	23953732	cg19292345_TC21	Cerebellum	Hyper	0.37971	1	98_TSS1	LINC00596;DHRS4-AS1;DHRS4;DHRS4L2;AL136419.1
chr17	4583829	4583831	cg13375589_BC11	Cerebellum	Hyper	0.379684	1	88_BivProm2	SPNS2;MYBBP1A;GGT6;AC118754.2;TXNP4;SMTNL2;LINC01996;RNU6-955P;ALOX15
chr3	85709911	85709913	cg05191567_TC21	Cerebellum	Hyper	0.379678	1	47_EnhA6	CADM2
chr18	37484491	37484493	cg23449813_TC11	Cerebellum	Hyper	0.37964	1	17_ReprPC1	CELF4;AC129908.1
chr15	52805049	52805051	cg06824013_TC21	Cerebellum	Hyper	0.379634	1	87_BivProm1	ONECUT1;AC016044.1
chr7	1323398	1323400	cg03377980_TC21	Cerebellum	Hyper	0.379439	1	89_BivProm3
chr2	156322425	156322427	cg03686919_TC11	Cerebellum	Hyper	0.379398	1	87_BivProm1	AC074099.1;NR4A2
chr12	132332775	132332777	cg25642454_BC23	Cerebellum	Hyper	0.379391	1	15_HET8	GALNT9;AC148477.4;AC148477.1;AC148477.7;AC148477.10;AC148477.8;AC148477.6;AC148477.9
chr1	205373221	205373223	cg18759595_TC21	Cerebellum	Hyper	0.379348	0.957447	60_EnhA19	KLHDC8A;SNRPGP10;LEMD1-AS1;LEMD1
chr11	1448139	1448141	cg14204619_TC11	Cerebellum	Hyper	0.379031	1	23_ReprPC7	BRSK2;AC091196.1;MOB2
chr10	130924062	130924064	cg15801509_BC21	Cerebellum	Hyper	0.378892	1	9_HET2	MIR378C
chr2	1942947	1942949	cg02323523_BC11	Cerebellum	Hyper	0.378857	1	20_ReprPC4	MYT1L
chr4	6882115	6882117	cg07976816_TC11	Cerebellum	Hyper	0.378844	1	82_TxEx3	KIAA0232;TBC1D14
chr14	79767860	79767862	cg19757865_BC11	Cerebellum	Hyper	0.378837	1	13_HET6	NRXN3;AC008056.1
chr1	229434144	229434146	cg05347845_TC11	Cerebellum	Hyper	0.378827	1	88_BivProm2	RN7SKP276;AL160004.2;ACTA1;NUP133;AL160004.1
chr5	139915306	139915308	cg17022548_BC21	Cerebellum	Hyper	0.378809	0.978723	19_ReprPC3	NRG2
chr2	219448009	219448011	cg04165183_BC11	Cerebellum	Hyper	0.378696	1	89_BivProm3	DNPEP;AC053503.1;DES;AC053503.3;AC053503.5;SPEG;ASIC4-AS1;AC053503.6;SPEGNB;AC053503.4
chr5	180324816	180324818	cg25384513_TC21	Cerebellum	Hyper	0.37858	1	35_EnhWk2	MAPK9;AC008610.1;GFPT2
chr4	2302962	2302964	cg06126872_BC11	Cerebellum	Hyper	0.37851	1	13_HET6	MXD4;ZFYVE28;AL158068.2;RN7SL589P;AL158068.1
chr17	8831810	8831812	cg22156516_TC21	Cerebellum	Hyper	0.378509	1	21_ReprPC5	MFSD6L;PIK3R6;PIK3R5
chr17	51869422	51869424	cg08663613_TC21	Cerebellum	Hyper	0.378444	1	4_Quies2	CA10
chr16	89067910	89067912	cg21956544_BC11	Cerebellum	Hyper	0.378341	1	48_EnhA7	AC135782.1;ACSF3;AC135782.3
chr19	10422501	10422503	cg24100191_TC11	Cerebellum	Hyper	0.3783	1	17_ReprPC1	TYK2;CDC37;MIR1181;PDE4A
chr17	79385657	79385659	cg23033510_BC21	Cerebellum	Hyper	0.378162	1	9_HET2	RBFOX3
chr9	117096100	117096102	cg14162688_BC11	Cerebellum	Hyper	0.378145	1	28_Acet3	ASTN2
chr15	61196837	61196839	cg20473833_BC11	Cerebellum	Hyper	0.378126	1	36_EnhWk3	RORA;AC012404.1;AC012404.2;AC107905.1
chr22	21934100	21934102	cg12894883_TC11	Cerebellum	Hyper	0.378112	1	66_TxEnh5	AC245452.1;PPM1F;PPM1F-AS1;TOP3B
chr17	75338590	75338592	cg07754669_BC11	Cerebellum	Hyper	0.378099	0.978723	50_EnhA9	SLC25A19;GRB2;AC011933.1;AC011933.4;AC011933.2
chr4	3363686	3363688	cg15230030_BC11	Cerebellum	Hyper	0.378081	1	48_EnhA7	RGS12;AL645949.2
chr5	1745724	1745726	cg11503297_BC21	Cerebellum	Hyper	0.37808	1	9_HET2	MIR4277;AC112176.1
chr11	69819594	69819596	cg15119027_BC12	Cerebellum	Hyper	0.378049	1	18_ReprPC2	FGF4;FGF3
chr12	79288838	79288840	cg17838076_TC21	Cerebellum	Hyper	0.378038	0.87234	38_EnhWk5	SYT1
chr1	15191931	15191933	cg00279264_BC11	Cerebellum	Hyper	0.377983	0.989362	74_Tx3	TMEM51-AS1;TMEM51;C1orf195;MFFP1;ZBTB2P1
chr18	58169297	58169299	cg23607591_TC11	Cerebellum	Hyper	0.37796	1	71_TxWk2	NEDD4L;AC107896.1
chr1	15482321	15482323	cg08471734_BC11	Cerebellum	Hyper	0.377921	1	28_Acet3	CTRC;CELA2A;CELA2B;CASP9;DNAJC16
chr2	50697566	50697568	cg09373730_TC21	Cerebellum	Hyper	0.377915	0.914894	4_Quies2	NRXN1;MIR8485
chr10	69912326	69912328	cg27268279_TC11	Cerebellum	Hyper	0.377859	1	35_EnhWk2	COL13A1
chr17	57578230	57578232	cg25973483_BC11	Cerebellum	Hyper	0.377765	1	90_BivProm4	MSI2;AC007431.3;AC007431.1;RN7SL449P
chr3	11466080	11466082	cg04544358_TC11	Cerebellum	Hyper	0.377628	1	43_EnhA2	ATG7;AC026185.1
chr11	69819603	69819605	cg24359323_BC13	Cerebellum	Hyper	0.377617	1	18_ReprPC2	FGF4;FGF3
chr8	60413922	60413924	cg20091636_BC21	Cerebellum	Hyper	0.377615	1	89_BivProm3	LINC01301;PDCL3P1
chr16	50603554	50603556	cg21486141_BC21	Cerebellum	Hyper	0.377503	1	91_PromF1	NKD1;AC007608.2;AC007608.4;AC007608.1
chr13	112783134	112783136	cg19197686_TC11	Cerebellum	Hyper	0.377485	1	43_EnhA2	ATP11A;ATP11A-AS1;AL356752.1
chr2	66688361	66688363	cg13339083_BC11	Cerebellum	Hyper	0.377449	1	36_EnhWk3	LINC01798;LINC01797
chr2	73298203	73298205	cg17261615_TC21	Cerebellum	Hyper	0.377393	0.925532	19_ReprPC3	CCT7;FBXO41;EGR4;RNU6-111P;AC069404.1
chr17	45984100	45984102	cg19495068_BC11	Cerebellum	Hyper	0.377321	1	23_ReprPC7	MAPT;STH;KANSL1
chr1	22611678	22611680	cg26603050_BC21	Cerebellum	Hyper	0.37724	1	86_DNase1	EPHA8;MIR6127;C1QA;C1QC;C1QB
chr7	1293336	1293338	cg07525471_BC11	Cerebellum	Hyper	0.377145	1	21_ReprPC5	AC073094.1
chr2	218964311	218964313	cg04157087_TC11	Cerebellum	Hyper	0.377133	1	88_BivProm2	LINC01494;RNU6-642P;AC097468.2;KRT8P30;CDK5R2;LINC00608;FEV;CRYBA2;MIR375;AC097468.1;CFAP65
chr16	3962934	3962936	cg01738022_TC11	Cerebellum	Hyper	0.377122	1	86_DNase1	LINC02861;ADCY9
chr9	95467104	95467106	cg13970250_BC11	Cerebellum	Hyper	0.377037	1	82_TxEx3	FANCC;PTCH1;AL161729.2;AL161729.1;AL161729.4
chr17	36896268	36896270	cg22471054_TC11	Cerebellum	Hyper	0.377	1	20_ReprPC4	LHX1-DT;LHX1;AC243773.1
chr8	139991259	139991261	cg13209887_TC21	Cerebellum	Hyper	0.376981	1	46_EnhA5	TRAPPC9;AC040978.1
chr1	245383268	245383270	cg02253405_TC21	Cerebellum	Hyper	0.376921	1	33_Acet8	KIF26B
chr12	132333937	132333939	cg26975476_BC21	Cerebellum	Hyper	0.376796	1	21_ReprPC5	GALNT9;AC148477.4;AC148477.1;AC148477.7;AC148477.10;AC148477.8;AC148477.6;AC148477.9
chr8	138610179	138610181	cg13193711_TC11	Cerebellum	Hyper	0.376776	1	4_Quies2	COL22A1
chr2	168632924	168632926	cg15762892_TC11	Cerebellum	Hyper	0.37676	1	44_EnhA3	CERS6;MIR4774;RNU6-766P
chr8	41731041	41731043	cg10116189_TC21	Cerebellum	Hyper	0.376673	1	23_ReprPC7	ANK1
chr17	45278051	45278053	cg22600857_TC21	Cerebellum	Hyper	0.376668	1	43_EnhA2	FMNL1;AC008105.1;AC008105.2;MAP3K14-AS1;SPATA32;MAP3K14;RNA5SP443
chr7	146345414	146345416	cg11849173_TC21	Cerebellum	Hyper	0.376558	1	4_Quies2	CNTNAP2;Y_RNA
chr16	77324996	77324998	cg21764280_TC21	Cerebellum	Hyper	0.37646	0.989362	38_EnhWk5	AC009139.1;ADAMTS18
chr11	5507666	5507668	cg15965674_BC11	Cerebellum	Hyper	0.376425	1	57_EnhA16	HBG2;AC104389.5;HBE1;OR51B5;OR51A10P;OR52D1;UBQLN3;UBQLNL;OLFM5P;OR52V1P;OR52H1;OR52H2P;OR52B5P
chr20	2212556	2212558	cg19137808_TC21	Cerebellum	Hyper	0.376382	1	19_ReprPC3	STK35;AL121899.3;AL121899.4;AL121899.1;AL121899.2
chr9	137162260	137162262	cg10348384_TC21	Cerebellum	Hyper	0.376346	1	88_BivProm2	DPP7;GRIN1;LRRC26;AL929554.1;MIR3621;TMEM210;ANAPC2;SSNA1;TPRN;TMEM203;NDOR1
chr4	8583414	8583416	cg17394306_BC21	Cerebellum	Hyper	0.376331	1	21_ReprPC5	GPR78;CPZ
chr3	126870974	126870976	cg05470017_TC11	Cerebellum	Hyper	0.37612	1	37_EnhWk4	CHCHD6
chr19	56097694	56097696	cg11710211_TC11	Cerebellum	Hyper	0.376016	1	64_TxEnh3	NLRP5;LINC01864;ZNF787;Y_RNA;AC024580.2;ZNF444
chr6	159127187	159127189	cg10345534_BC11	Cerebellum	Hyper	0.375968	1	52_EnhA11	AL035530.2;AL035530.1;AL356417.3;AL356417.1;AL356417.2;FNDC1
chr16	85331836	85331838	cg01498641_TC11	Cerebellum	Hyper	0.375867	1	53_EnhA12	GSE1;AC092275.1;LINC00311;MIR5093;AC092377.1
chr5	160308384	160308386	cg17267804_TC21	Cerebellum	Hyper	0.37586	1	71_TxWk2	CCNJL;AC112191.2;AC112191.3;C1QTNF2
chr5	11504041	11504043	cg07691499_BC11	Cerebellum	Hyper	0.375854	1	37_EnhWk4	CTNND2
chr5	141887059	141887061	cg09012726_TC11	Cerebellum	Hyper	0.37574	1	22_ReprPC6	PCDH1;AC005740.5;AC005740.1;DELE1
chr16	617174	617176	cg20938375_BC11	Cerebellum	Hyper	0.375557	1	66_TxEnh5	PIGQ;NHLRC4;Z98883.1;RAB40C;WFIKKN1;METTL26;MCRIP2;AL022341.1;WDR90;AL022341.2
chr2	19718941	19718943	cg02504346_BC11	Cerebellum	Hyper	0.375537	1	22_ReprPC6	AC019055.1
chr2	192300124	192300126	cg03944405_TC21	Cerebellum	Hyper	0.375501	1	5_Quies3
chr13	29596706	29596708	cg16437134_TC11	Cerebellum	Hyper	0.375485	0.968085	25_ReprPC9	SLC7A1
chr2	66424978	66424980	cg00740914_BC21	Cerebellum	Hyper	0.375485	1	17_ReprPC1	LINC01873;MEIS1-AS3;MEIS1;MEIS1-AS2
chr9	35704383	35704385	cg13600319_TC11	Cerebellum	Hyper	0.375342	1	81_TxEx2	RMRP;CCDC107;ARHGEF39;RN7SL22P;CA9;TPM2;TLN1;MIR6852;CREB3;MIR6853;GBA2;RGP1;MSMP
chr2	26577566	26577568	cg02578810_BC11	Cerebellum	Hyper	0.375339	1	89_BivProm3	OTOF;FAM166C;CIB4
chr7	76269651	76269653	cg16810343_TC21	Cerebellum	Hyper	0.375327	1	18_ReprPC2	SRRM3;HSPB1
chr11	115267015	115267017	cg16923620_BC21	Cerebellum	Hyper	0.375186	0.978723	37_EnhWk4	CADM1
chr17	45243960	45243962	cg05250241_BC11	Cerebellum	Hyper	0.375124	1	66_TxEnh5	AC008105.3;FMNL1;AC008105.1;AC008105.2;MAP3K14-AS1;SPATA32;MAP3K14
chr20	63682383	63682385	cg11012153_TC11	Cerebellum	Hyper	0.375117	1	32_Acet7	STMN3;RTEL1;RTEL1-TNFRSF6B;TNFRSF6B;ARFRP1;ZGPAT;AL121845.3;AL121845.4
chr7	157684061	157684063	cg12006024_BC11	Cerebellum	Hyper	0.375047	1	88_BivProm2	PTPRN2
chr17	73748295	73748297	cg09916663_TC11	Cerebellum	Hyper	0.374984	1	9_HET2	AC125421.1;LINC00469;LINC02092
chr15	76181790	76181792	cg04000684_BC21	Cerebellum	Hyper	0.374984	1	29_Acet4	TMEM266;AC091100.1;ETFA;Metazoa_SRP
chr1	234231575	234231577	cg04143909_BC11	Cerebellum	Hyper	0.37495	1	48_EnhA7	SLC35F3;AL122008.3;AL122008.1;SLC35F3-AS1
chr7	122702834	122702836	cg26467717_TC21	Cerebellum	Hyper	0.374806	0.989362	3_Quies1	CADPS2;AC006463.1;RPS26P31;RNF133;RNF148
chr21	31114977	31114979	cg25769180_BC21	Cerebellum	Hyper	0.374796	0.978723	37_EnhWk4	TIAM1
chr3	11909389	11909391	cg04550633_TC11	Cerebellum	Hyper	0.374786	0.989362	48_EnhA7	FANCD2P2;CYCSP12;NUP210P2;MARK2P14;AC090958.1;RN7SL147P
chr11	17570325	17570327	cg07592809_TC11	Cerebellum	Hyper	0.374783	1	21_ReprPC5	USH1C;OTOG
chr5	83721180	83721182	cg26630791_BC11	Cerebellum	Hyper	0.374667	1	87_BivProm1	HAPLN1;RN7SKP295;RNU6-620P;AC020899.1
chr3	196649421	196649423	cg25125042_TC11	Cerebellum	Hyper	0.374627	1	48_EnhA7	AC092933.2;LINC01063;NRROS;PIGX
chr1	7441559	7441561	cg03907138_BC11	Cerebellum	Hyper	0.374341	1	23_ReprPC7	CAMTA1;CAMTA1-AS1
chr1	63651638	63651640	cg00870034_TC21	Cerebellum	Hyper	0.374113	1	67_TxEnh6	PGM1;RN7SL130P
chr6	138299659	138299661	cg10154106_TC11	Cerebellum	Hyper	0.374061	1	71_TxWk2	ARFGEF3
chr22	33874486	33874488	cg26259345_BC11	Cerebellum	Hyper	0.374058	0.989362	58_EnhA17	LARGE1;Z73429.1
chr17	66944633	66944635	cg22845317_BC11	Cerebellum	Hyper	0.374011	1	89_BivProm3	CACNG5;RNA5SP446;CACNG4
chr18	3582109	3582111	cg23174143_BC11	Cerebellum	Hyper	0.373976	1	29_Acet4	DLGAP1;RN7SL39P;AP002472.1;DLGAP1-AS1;DLGAP1-AS2
chr5	175822335	175822337	cg02947996_BC21	Cerebellum	Hyper	0.373867	1	53_EnhA12	CPLX2
chr2	216368268	216368270	cg22124215_TC21	Cerebellum	Hyper	0.373757	1	89_BivProm3	MARCHF4;AC069155.1;Y_RNA;SMARCAL1-AS1;SMARCAL1
chr2	239381331	239381333	cg04386909_BC21	Cerebellum	Hyper	0.373668	1	49_EnhA8	HDAC4;MIR2467;HDAC4-AS1
chr10	88091902	88091904	cg15358600_BC11	Cerebellum	Hyper	0.373656	1	49_EnhA8	MED6P1
chr1	240107264	240107266	cg03975815_BC21	Cerebellum	Hyper	0.373643	1	45_EnhA4	FMN2;AL359918.1;Y_RNA
chr1	2413893	2413895	cg14373988_TC11	Cerebellum	Hyper	0.373524	1	92_PromF2	MORN1;RER1;PEX10;PLCH2
chr5	5581448	5581450	cg07635621_TC11	Cerebellum	Hyper	0.373524	1	4_Quies2
chr17	54009887	54009889	cg22702581_TC21	Cerebellum	Hyper	0.373506	1	4_Quies2	AC034268.2
chr3	147357311	147357313	cg19112895_TC21	Cerebellum	Hyper	0.373479	1	17_ReprPC1	AC092957.1;ZIC4;ZIC4-AS1;ZIC1
chr2	151670519	151670521	cg03656995_TC21	Cerebellum	Hyper	0.373427	1	58_EnhA17	NEB
chr19	16366727	16366729	cg24218122_BC11	Cerebellum	Hyper	0.373403	1	49_EnhA8	AC020911.2;KLF2;AC020917.3;EPS15L1;AC020917.4;AC020917.1
chr22	43859322	43859324	cg19879396_TC21	Cerebellum	Hyper	0.373231	1	21_ReprPC5	EFCAB6;Z97055.2;SULT4A1;PNPLA5
chr2	2107482	2107484	cg02325601_TC11	Cerebellum	Hyper	0.373181	1	36_EnhWk3	MYT1L
chr19	41997245	41997247	cg22263793_BC11	Cerebellum	Hyper	0.373172	1	88_BivProm2	RABAC1;AC010616.1;ATP1A3;GRIK5
chr9	137759265	137759267	cg14514945_TC21	Cerebellum	Hyper	0.373115	1	80_TxEx1	AL590627.2;EHMT1;AL590627.1
chr11	75133897	75133899	cg16630674_TC21	Cerebellum	Hyper	0.373107	1	21_ReprPC5	AP003175.1;OR2AT4;AP001972.4;SLCO2B1;OR2AT1P
chr9	90478582	90478584	cg13908845_BC21	Cerebellum	Hyper	0.373066	1	59_EnhA18	LINC01508;LINC01501
chr7	154184566	154184568	cg11947717_TC21	Cerebellum	Hyper	0.373041	1	59_EnhA18	DPP6
chr22	26055921	26055923	cg26158491_TC11	Cerebellum	Hyper	0.373018	0.904255	19_ReprPC3	MYO18B;Z98949.1
chr13	105817646	105817648	cg19115107_BC21	Cerebellum	Hyper	0.373007	1	53_EnhA12	LINC00343
chr20	46458166	46458168	cg25323580_BC21	Cerebellum	Hyper	0.372952	1	15_HET8	ELMO2;ZNF663P;AL031686.1;MKRN7P;ZNF840P;ZNF334
chr12	78938431	78938433	cg17836265_BC11	Cerebellum	Hyper	0.372933	1	70_TxWk1	SYT1;AC090709.1
chr11	5244889	5244891	cg11346960_TC21	Cerebellum	Hyper	0.372877	1	29_Acet4	OR51V1;AC104389.2;AC104389.7;AC104389.1;HBB;HBD;HBBP1;BGLT3;HBG1;AC104389.6;HBG2;AC104389.5;HBE1;OR51AB1P
chr2	217622502	217622504	cg08401872_BC21	Cerebellum	Hyper	0.372876	1	43_EnhA2	DIRC3
chr15	40375817	40375819	cg20277338_TO11	Cerebellum	Hyper	0.372839	1	27_Acet2	INAFM2;CCDC9B;RNA5SP392;PHGR1;DISP2;AC013356.4;KNSTRN;IVD
chr19	32230155	32230157	cg24394274_TC11	Cerebellum	Hyper	0.372833	1	19_ReprPC3	AC074139.1;RNA5SP472
chr9	136343050	136343052	cg14213590_TC11	Cerebellum	Hyper	0.372831	1	91_PromF1	CCDC187;DKFZP434A062;GPSM1;DNLZ;CARD9;SNAPC4
chr22	41341470	41341472	cg26377451_TC11	Cerebellum	Hyper	0.372821	1	70_TxWk1	ZC3H7B;TEF;RNU6-495P
chr7	13737701	13737703	cg10696352_BC21	Cerebellum	Hyper	0.372747	1	3_Quies1	AC011287.1
chr13	111905108	111905110	cg16658557_BC21	Cerebellum	Hyper	0.37272	1	9_HET2	LINC00354
chr12	78894265	78894267	cg17836049_TC21	Cerebellum	Hyper	0.372669	1	3_Quies1	SYT1
chr2	50019201	50019203	cg12594341_TC21	Cerebellum	Hyper	0.372653	1	41_EnhWk8	NRXN1
chr4	101956314	101956316	cg06895110_BC21	Cerebellum	Hyper	0.372569	1	37_EnhWk4	BANK1;MTND5P5;AP002075.1
chr6	165718657	165718659	cg21998431_BC21	Cerebellum	Hyper	0.372535	1	32_Acet7	PDE10A;RNU6-730P;AL590302.2
chr9	119840437	119840439	cg14180294_TC21	Cerebellum	Hyper	0.372514	1	34_EnhWk1
chr13	101151131	101151133	cg12384932_TC21	Cerebellum	Hyper	0.372325	1	43_EnhA2	NALCN
chr4	21915085	21915087	cg06343690_TC21	Cerebellum	Hyper	0.372283	1	3_Quies1	KCNIP4;AC096719.1
chr6	122644562	122644564	cg03084119_TC21	Cerebellum	Hyper	0.372193	1	5_Quies3	PKIB;AL512283.2;AL512283.1
chr5	58891343	58891345	cg04088338_BC11	Cerebellum	Hyper	0.372158	1	44_EnhA3	RAB3C;AC008852.1
chr17	38886869	38886871	cg22497395_TC11	Cerebellum	Hyper	0.372135	1	64_TxEnh3	C17orf98;RPL23;SNORA21B;SNORA21;AC110749.1;LASP1;AC006441.1;MIR6779;AC006441.3;LINC00672;FBXO47
chr4	2437669	2437671	cg05347334_TC11	Cerebellum	Hyper	0.372129	1	23_ReprPC7	ZFYVE28;CFAP99;RNF4;AL645924.1
chr19	1457476	1457478	cg23879814_BC11	Cerebellum	Hyper	0.372123	1	17_ReprPC1	DAZAP1;RPS15;AC027307.3;APC2;AC027307.2;C19orf25;PCSK4;REEP6;ADAMTSL5
chr7	71261030	71261032	cg11199474_BC11	Cerebellum	Hyper	0.372085	1	8_HET1	GALNT17;MIR3914-1;MIR3914-2
chr1	3673406	3673408	cg06939447_BC11	Cerebellum	Hyper	0.372069	1	48_EnhA7	AL513320.1;TPRG1L;WRAP73;TP73;TP73-AS3;TP73-AS2
chr5	151543317	151543319	cg08717669_TC11	Cerebellum	Hyper	0.371989	1	73_Tx2	FAT2;AC011337.1;MIR6499
chr5	56529747	56529749	cg08004353_TC11	Cerebellum	Hyper	0.371988	1	52_EnhA11	LINC01948;AC008391.1;RPL26P19;C5orf67;AC022431.1
chr8	144504415	144504417	cg09514524_TC11	Cerebellum	Hyper	0.371985	1	91_PromF1	CYHR1;AC084125.1;KIFC2;FOXH1;PPP1R16A;AC084125.2;GPT;MFSD3;RECQL4;AC084125.4;LRRC14;LRRC24;C8orf82;ARHGAP39
chr1	19343045	19343047	cg00345446_TC11	Cerebellum	Hyper	0.371964	1	82_TxEx3	AL035413.1;AKR7A2;RNU6-1099P;SLC66A1;CAPZB
chr11	69014580	69014582	cg21936959_TC11	Cerebellum	Hyper	0.371962	1	90_BivProm4	MRGPRD;AP003071.4;AP003071.3;MRGPRF;MRGPRF-AS1;TPCN2
chr18	50275430	50275432	cg23546891_TC11	Cerebellum	Hyper	0.371962	1	81_TxEx2	CFAP53;AC090246.1;MBD1;CXXC1;AC105227.1;AC105227.2;RNA5SP458
chr1	241324092	241324094	cg02209174_TC21	Cerebellum	Hyper	0.371922	1	3_Quies1	RGS7;AL592076.1;AL359764.1
chr20	44781205	44781207	cg25302753_TC21	Cerebellum	Hyper	0.371902	1	20_ReprPC4	KCNK15-AS1;KCNK15;AL118522.1;RIMS4
chr3	136513029	136513031	cg05565390_BC11	Cerebellum	Hyper	0.371763	1	34_EnhWk1	STAG1
chr17	51820267	51820269	cg01779360_TC21	Cerebellum	Hyper	0.371721	1	54_EnhA13	CA10
chr19	55376781	55376783	cg19910200_BC11	Cerebellum	Hyper	0.37172	1	88_BivProm2	TMEM150B;AC020922.4;KMT5C;COX6B2;AC020922.1;FAM71E2;IL11;TMEM190;AC020922.3;TMEM238;RPL28;MIR6805;UBE2S
chr11	69819603	69819605	cg24359323_BC11	Cerebellum	Hyper	0.371715	1	18_ReprPC2	FGF4;FGF3
chr2	228260167	228260169	cg04238735_BC21	Cerebellum	Hyper	0.371711	0.978723	3_Quies1
chr7	100357477	100357479	cg01658789_TC21	Cerebellum	Hyper	0.371684	1	82_TxEx3	SPDYE3;PMS2P1;Y_RNA;STAG3L5P;STAG3L5P-PVRIG2P-PILRB;PILRB;PVRIG2P;MIR6840;PILRA;AC005071.1;ZCWPW1
chr19	1265458	1265460	cg10667102_BC11	Cerebellum	Hyper	0.371678	0.882979	42_EnhA1	STK11;CBARP;AC004221.1;ATP5F1D;MIDN;CIRBP;CIRBP-AS1;FAM174C;EFNA2;RPS15P9
chr15	74123853	74123855	cg20614885_TC21	Cerebellum	Hyper	0.371622	1	18_ReprPC2	GOLGA6A;COMMD4P2;ISLR2;AC010931.1;AC010931.2;Metazoa_SRP;ISLR
chr10	89374183	89374185	cg00460983_BC21	Cerebellum	Hyper	0.371607	1	44_EnhA3	LIPA;IFIT3;IFIT6P;IFIT1B;IFIT1;IFIT5
chr9	24071194	24071196	cg13509794_BC21	Cerebellum	Hyper	0.371486	1	8_HET1	AL513317.1
chr1	156922656	156922658	cg11386915_TC11	Cerebellum	Hyper	0.371466	1	17_ReprPC1	NTRK1;PEAR1;LRRC71;ARHGEF11;MIR765
chr19	18415531	18415533	cg01135380_TC21	Cerebellum	Hyper	0.371411	0.989362	92_PromF2	PGPEP1;GDF15;MIR3189;LRRC25;SSBP4;ISYNA1;AC010335.1;ELL;AC010335.2;AC010335.3
chr1	113979152	113979154	cg22020227_TC21	Cerebellum	Hyper	0.37141	0.819149	92_PromF2	HIPK1-AS1;HIPK1;OLFML3;AL591742.1
chr7	158462696	158462698	cg15752885_BC21	Cerebellum	Hyper	0.371397	0.93617	9_HET2	PTPRN2
chr5	133907839	133907841	cg08542190_BC11	Cerebellum	Hyper	0.371376	1	37_EnhWk4	WSPAR;C5orf15
chr21	45827570	45827572	cg25973377_BC11	Cerebellum	Hyper	0.371361	1	39_EnhWk6	PCBP3;PCBP3-AS1;AJ011931.2;AJ011931.1
chr17	82871432	82871434	cg07698804_BC11	Cerebellum	Hyper	0.371332	1	67_TxEnh6	TBCD;ZNF750;AC087222.1
chr20	46315086	46315088	cg26145268_TC21	Cerebellum	Hyper	0.371309	1	18_ReprPC2	CDH22;SLC35C2;AL133227.1
chr7	2043232	2043234	cg24577389_TC21	Cerebellum	Hyper	0.371155	1	84_znf1	MAD1L1;AC069288.1
chr15	75842117	75842119	cg20640967_TC11	Cerebellum	Hyper	0.371062	1	25_ReprPC9	DNM1P49;UBE2Q2
chr10	133464660	133464662	cg06222206_TC21	Cerebellum	Hyper	0.371052	1	15_HET8	AL360181.3;MTG1;SPRN;OR6L2P;SCART1;OR7M1P
chr16	4335433	4335435	cg26490274_TC11	Cerebellum	Hyper	0.371021	1	82_TxEx3	GLIS2;GLIS2-AS1;PAM16;AC012676.1;CORO7-PAM16;AC012676.5;CORO7;VASN
chr4	1533424	1533426	cg06108158_TC11	Cerebellum	Hyper	0.370995	1	21_ReprPC5	AC147067.2;AC147067.1
chr16	88484041	88484043	cg02071579_TC11	Cerebellum	Hyper	0.370995	1	66_TxEnh5	ZNF469;ZFPM1;MIR5189;AC116552.1
chr14	104780223	104780225	cg10100767_TC11	Cerebellum	Hyper	0.370975	1	82_TxEx3	ADSS1;SIVA1;AL583722.1;AKT1;ZBTB42;AL590326.1;LINC00638
chr4	61443991	61443993	cg06628625_TC21	Cerebellum	Hyper	0.370934	0.829787	45_EnhA4	ADGRL3;AC020741.1
chr3	187725478	187725480	cg18146226_TC11	Cerebellum	Hyper	0.370829	1	82_TxEx3	RTP2;AC072022.1;BCL6;AC072022.2
chr7	154616590	154616592	cg11952361_TC11	Cerebellum	Hyper	0.370773	1	4_Quies2	DPP6
chr14	57597942	57597944	cg20038225_TC21	Cerebellum	Hyper	0.3707	1	20_ReprPC4	SLC35F4;AL161804.1;AL136520.1
chr12	2782811	2782813	cg17183825_TC11	Cerebellum	Hyper	0.370679	1	19_ReprPC3	ITFG2-AS1;LINC02371;IQSEC3P1;AC092471.1;RPL23AP14;CBX3P4;FKBP4;AC005841.1;ITFG2;NRIP2
chr11	66135961	66135963	cg16489599_BC11	Cerebellum	Hyper	0.370679	1	74_Tx3	PACS1
chr2	134469215	134469217	cg24519533_BC11	Cerebellum	Hyper	0.370609	1	38_EnhWk5	MGAT5;TMEM163
chr12	79250372	79250374	cg22223114_BC21	Cerebellum	Hyper	0.370604	0.968085	34_EnhWk1	SYT1
chr4	41612940	41612942	cg07696516_BC21	Cerebellum	Hyper	0.370539	1	43_EnhA2	LIMCH1;AC108050.1
chr2	43223825	43223827	cg00968638_TC21	Cerebellum	Hyper	0.370514	1	96_PromF6	AC010883.3;ZFP36L2;LINC01126;AC010883.1;THADA
chr11	132632573	132632575	cg17113758_TC11	Cerebellum	Hyper	0.370434	1	45_EnhA4	OPCML
chr10	46550722	46550724	cg15012097_TC11	Cerebellum	Hyper	0.370426	1	23_ReprPC7	AC244230.2;GPRIN2;SYT15;AL356056.2;AL356056.1
chr17	51488138	51488140	cg16568692_BC11	Cerebellum	Hyper	0.370229	1	89_BivProm3	LINC02073;RPL7P48
chr17	81565575	81565577	cg17100770_TC22	Cerebellum	Hyper	0.370186	1	65_TxEnh4	ACTG1;AC139149.1;FSCN2;FAAP100;NPLOC4;Y_RNA
chr8	10288306	10288308	cg05840218_TC21	Cerebellum	Hyper	0.369936	1	5_Quies3	MSRA;AC079200.1;AC112673.1
chr13	113609026	113609028	cg07276358_TC11	Cerebellum	Hyper	0.369885	1	64_TxEnh3	TFDP1;ATP4B
chr18	61733697	61733699	cg23639694_BC11	Cerebellum	Hyper	0.36988	1	46_EnhA5	AC105094.2;LINC01544
chr22	48049155	48049157	cg24361634_BC11	Cerebellum	Hyper	0.369865	1	38_EnhWk5	AL117329.1;FP325330.1;FP325330.2
chr17	76885664	76885666	cg17024199_TC21	Cerebellum	Hyper	0.369776	1	89_BivProm3	AC016168.4;LINC00868;MGAT5B
chr10	11867982	11867984	cg12465010_TC22	Cerebellum	Hyper	0.369724	1	79_Tx8	PROSER2;PROSER2-AS1
chr16	77954046	77954048	cg21770541_TC21	Cerebellum	Hyper	0.369685	1	59_EnhA18	VAT1L
chr6	163437950	163437952	cg10391889_BC21	Cerebellum	Hyper	0.369683	1	63_TxEnh2	CAHM;QKI
chr2	7767201	7767203	cg02386752_TC11	Cerebellum	Hyper	0.369679	1	23_ReprPC7	LINC01871;AC092580.3;AC092580.1
chr4	7965665	7965667	cg13871187_BC11	Cerebellum	Hyper	0.369669	1	91_PromF1	AFAP1;AC097381.1;ABLIM2;MIR95
chr20	59146031	59146033	cg25488538_BC11	Cerebellum	Hyper	0.369532	1	39_EnhWk6	MRPS16P2;ZNF831
chr16	88005650	88005652	cg01946510_BC11	Cerebellum	Hyper	0.369508	1	66_TxEnh5	BANP
chr1	203475389	203475391	cg22704788_TC21	Cerebellum	Hyper	0.369468	1	42_EnhA1	PRELP;OPTC
chr10	87532473	87532475	cg17940587_TC11	Cerebellum	Hyper	0.369427	1	44_EnhA3	AL355334.2;MIR4678;MINPP1
chr7	26546906	26546908	cg10797370_TC11	Cerebellum	Hyper	0.369324	1	22_ReprPC6	AC004540.1;KIAA0087;AC004947.2;AC004947.1
chr1	203475389	203475391	cg22704788_TC22	Cerebellum	Hyper	0.369313	1	42_EnhA1	PRELP;OPTC
chr7	104123999	104124001	cg22325781_TC21	Cerebellum	Hyper	0.369252	1	34_EnhWk1	ORC5
chr8	9927271	9927273	cg12163392_BC11	Cerebellum	Hyper	0.36923	1	19_ReprPC3	MIR124-1HG;MIR124-1
chr12	49389408	49389410	cg21579107_TC11	Cerebellum	Hyper	0.369053	1	64_TxEnh3	DNAJC22;SPATS2;AC125611.2
chr8	80301972	80301974	cg12769919_TC21	Cerebellum	Hyper	0.36904	1	56_EnhA15	AC104212.3;AC034114.2;AC104212.2;AC104212.1;AC034114.1
chr6	33390639	33390641	cg25659672_TC21	Cerebellum	Hyper	0.369035	1	91_PromF1	LYPLA2P1;RPL35AP4;KIFC1;RPL12P1;PHF1;CUTA;SYNGAP1;SYNGAP1-AS1;MIR5004
chr22	19905142	19905144	cg01057705_TC21	Cerebellum	Hyper	0.36901	1	36_EnhWk3	TXNRD2;AC000078.1;COMT
chr1	161962202	161962204	cg24367957_TC21	Cerebellum	Hyper	0.369003	0.957447	44_EnhA3	ATF6;OLFML2B
chr10	123723077	123723079	cg15704305_BC21	Cerebellum	Hyper	0.368982	1	20_ReprPC4	GPR26;CPXM2
chr3	2155330	2155332	cg04457860_TC11	Cerebellum	Hyper	0.368763	1	9_HET2	CNTN4;CNTN4-AS2;AC087427.1
chr6	157982487	157982489	cg13645811_TC22	Cerebellum	Hyper	0.368561	1	93_PromF3	SNX9;RNU6-786P;SYNJ2;AL139330.1;SYNJ2-IT1
chr1	235853884	235853886	cg00045689_TC21	Cerebellum	Hyper	0.368533	0.851064	72_Tx1	LYST;LYST-AS1;MIR1537
chr16	2894441	2894443	cg06818515_BC11	Cerebellum	Hyper	0.368525	1	71_TxWk2	PRSS22;AC003965.2;AC003965.1;FLYWCH2;FLYWCH1;RPL23AP86;AC004034.1
chr1	209827537	209827539	cg05968010_TC11	Cerebellum	Hyper	0.368446	0.989362	96_PromF6	TRAF3IP3;C1orf74;IRF6;UTP25
chr12	132489337	132489339	cg10304922_BC11	Cerebellum	Hyper	0.368404	1	95_PromF5	AC079031.1;AC079031.2;FBRSL1
chr3	26205031	26205033	cg04673102_TC21	Cerebellum	Hyper	0.368339	1	4_Quies2	HMGB3P12
chr2	10083434	10083436	cg13024052_BC21	Cerebellum	Hyper	0.368269	1	18_ReprPC2	AC104794.3;KLF11;AC104794.5;CYS1;AC104794.2;AC104794.1;RRM2
chr7	146579578	146579580	cg11850960_TC21	Cerebellum	Hyper	0.368179	1	4_Quies2	CNTNAP2
chr17	28986014	28986016	cg17523868_BC21	Cerebellum	Hyper	0.368153	1	89_BivProm3	PHF12;AC024267.4;AC024267.5;PIPOX;SEZ6;AC024619.2;AC024619.1;AC024619.4
chr17	13104817	13104819	cg22208994_TC21	Cerebellum	Hyper	0.368126	1	28_Acet3	AC005303.1
chr7	58433	58435	cg10305406_BC11	Cerebellum	Hyper	0.36806	1	23_ReprPC7	AC215522.3;AC215522.2;AC215522.1;AC093627.1;AC093627.6
chr7	33941995	33941997	cg10866468_TC21	Cerebellum	Hyper	0.368053	1	71_TxWk2	BMPER
chr16	89890453	89890455	cg21980667_TC11	Cerebellum	Hyper	0.367798	1	80_TxEx1	SPIRE2;TCF25;AC092143.3;MC1R;AC092143.1;AC092143.2;TUBB3
chr14	98947048	98947050	cg16207263_TC21	Cerebellum	Hyper	0.367767	1	36_EnhWk3	AL132796.3;AL132796.2;RPL3P4;AL162151.2
chr2	240997426	240997428	cg16937168_TC21	Cerebellum	Hyper	0.367694	1	43_EnhA2	CROCC2;UICLM;AC104809.1;SNED1;AC093585.1;SNED1-AS1
chr18	57447319	57447321	cg23599359_TC11	Cerebellum	Hyper	0.367689	1	89_BivProm3	AC090340.1;ONECUT2
chr19	18660315	18660317	cg05295841_BC11	Cerebellum	Hyper	0.367606	1	42_EnhA1	TMEM59L;RN7SL155P;KLHL26;CRTC1
chr6	40409393	40409395	cg09472768_TC21	Cerebellum	Hyper	0.367589	1	54_EnhA13	TDRG1;AL139275.1;LRFN2;RNU6-250P
chr17	36464719	36464721	cg13313813_BC21	Cerebellum	Hyper	0.367521	1	17_ReprPC1	TBC1D3F;TBC1D3J;ZNHIT3;RNA5SP439;MYO19
chr1	90501569	90501571	cg01049275_BC21	Cerebellum	Hyper	0.367497	1	58_EnhA17	LINC02787
chr3	2506297	2506299	cg04460444_TC11	Cerebellum	Hyper	0.367494	1	37_EnhWk4	CNTN4
chr15	74157133	74157135	cg26984380_TC21	Cerebellum	Hyper	0.367489	1	43_EnhA2	ISLR2;AC010931.1;AC010931.2;Metazoa_SRP;ISLR;STRA6;CCDC33
chr12	157886	157888	cg17147453_TC11	Cerebellum	Hyper	0.367487	1	23_ReprPC7	IQSEC3;AC026369.3;AC026369.1;AC026369.2;AC007406.3;SLC6A12;AC007406.1;SLC6A12-AS1
chr3	20790464	20790466	cg04635391_BC21	Cerebellum	Hyper	0.367305	1	8_HET1	SGO1-AS1
chr10	133030712	133030714	cg23057009_BC11	Cerebellum	Hyper	0.367278	1	89_BivProm3	ADGRA1
chr3	23535334	23535336	cg04652485_TC21	Cerebellum	Hyper	0.367235	0.819149	71_TxWk2	UBE2E2
chr17	20237038	20237040	cg09818912_TC21	Cerebellum	Hyper	0.367203	1	79_Tx8	SPECC1;AC004702.1
chr20	9816318	9816320	cg24962032_BC11	Cerebellum	Hyper	0.367105	1	5_Quies3	PAK5;AL034427.1
chr8	61407901	61407903	cg12635827_BC21	Cerebellum	Hyper	0.36709	1	5_Quies3	CLVS1
chr1	150147087	150147089	cg17850088_TC21	Cerebellum	Hyper	0.36701	0.989362	49_EnhA8	VPS45;PLEKHO1;AC242988.2
chr1	3698996	3698998	cg23234149_BC12	Cerebellum	Hyper	0.367006	1	53_EnhA12	WRAP73;TP73;TP73-AS3;TP73-AS2;TP73-AS1;AL136528.1;CCDC27
chr17	58059327	58059329	cg22738674_TC21	Cerebellum	Hyper	0.366972	1	36_EnhWk3	AC015813.8;AC015813.3;DYNLL2;AC015813.6
chr14	104875618	104875620	cg20045781_BC11	Cerebellum	Hyper	0.366964	1	74_Tx3	RPS26P49;RPS2P4;AL583810.2;AL583810.1;CEP170B;AL583810.3;PLD4
chr4	161441136	161441138	cg07295798_BC11	Cerebellum	Hyper	0.366895	1	3_Quies1	FSTL5
chr1	18483269	18483271	cg21693033_BC21	Cerebellum	Hyper	0.366882	1	26_Acet1	KLHDC7A;DYNLL1P3
chr7	151131473	151131475	cg25484712_BC11	Cerebellum	Hyper	0.366787	1	66_TxEnh5	TMUB1;AGAP3;GBX1;ASB10
chr11	67286357	67286359	cg13924996_TC11	Cerebellum	Hyper	0.366743	1	67_TxEnh6	KDM2A;AP001885.3;GRK2;ANKRD13D;SSH3;AP001885.2;RAD9A
chr17	81124757	81124759	cg09591867_BC11	Cerebellum	Hyper	0.366706	1	35_EnhWk2	BAIAP2;AATK;MIR657;MIR3065;MIR338;MIR1250;AC115099.1;PVALEF
chr19	38373615	38373617	cg15563974_TC11	Cerebellum	Hyper	0.366676	1	57_EnhA16	KCNK6;CATSPERG;AC005625.1;PSMD8;GGN;AC005789.1;SPRED3;FAM98C;RASGRP4
chr16	25423411	25423413	cg21299415_TC11	Cerebellum	Hyper	0.366597	1	4_Quies2	LINC02191;CYCSP39
chr5	162145095	162145097	cg08800355_TC11	Cerebellum	Hyper	0.366588	1	4_Quies2	GABRG2
chr4	80195861	80195863	cg04858148_BC21	Cerebellum	Hyper	0.366515	1	89_BivProm3	RPSAP39;AC021127.1;PRDM8
chr22	42318155	42318157	cg26395740_TC11	Cerebellum	Hyper	0.366502	1	35_EnhWk2	TCF20;OGFRP1;LINC01315
chr21	37784943	37784945	cg25850485_TC21	Cerebellum	Hyper	0.366428	1	31_Acet6	KCNJ6
chr14	101360314	101360316	cg05054910_BC21	Cerebellum	Hyper	0.366397	1	35_EnhWk2	AL355096.1;LINC00524
chr16	89855988	89855990	cg06988336_BC11	Cerebellum	Hyper	0.366384	1	71_TxWk2	FANCA;SPIRE2;TCF25
chr1	214018628	214018630	cg01941750_BC21	Cerebellum	Hyper	0.366281	1	47_EnhA6	PROX1-AS1;PROX1;AC011700.1;AL606537.1;LINC02775
chr7	71417977	71417979	cg11201286_TC11	Cerebellum	Hyper	0.36626	1	71_TxWk2	GALNT17
chr1	235876626	235876628	cg22562550_TC21	Cerebellum	Hyper	0.366258	1	39_EnhWk6	LYST;LYST-AS1;MIR1537;RNU6-968P
chr1	167131241	167131243	cg01566129_TC21	Cerebellum	Hyper	0.366236	1	48_EnhA7	GPA33;STYXL2;AL451050.1;LINC01363
chr6	157086907	157086909	cg10315840_TC11	Cerebellum	Hyper	0.366215	1	76_Tx5	ARID1B;AL049820.1
chr10	11027351	11027353	cg20523839_BC11	Cerebellum	Hyper	0.366101	1	43_EnhA2	CELF2;AL136369.1;AL162408.1;CELF2-AS2
chr5	38402540	38402542	cg02499608_BC21	Cerebellum	Hyper	0.366	0.893617	19_ReprPC3	EGFLAM;EGFLAM-AS2;EGFLAM-AS1;AC091839.1
chr16	85690688	85690690	cg21877515_BC21	Cerebellum	Hyper	0.365971	1	89_BivProm3	GSE1;RN7SL381P;GINS2;C16orf74;AC018695.6;AC018695.9
chr1	6506276	6506278	cg02928797_BC11	Cerebellum	Hyper	0.365932	1	33_Acet8	ESPN;TNFRSF25;PLEKHG5;NOL9;RNU6-731P;AL591866.1;TAS1R1
chr7	34453375	34453377	cg18087248_TC22	Cerebellum	Hyper	0.365917	1	61_EnhA20	NPSR1-AS1
chr1	242420027	242420029	cg02219692_TC21	Cerebellum	Hyper	0.365901	1	3_Quies1	PLD5;AL360271.1
chr3	101828114	101828116	cg05287794_TC21	Cerebellum	Hyper	0.365886	1	94_PromF4	NXPE3;AC020651.1;NFKBIZ
chr5	11524782	11524784	cg19904666_BC21	Cerebellum	Hyper	0.365872	1	58_EnhA17	CTNND2
chr3	34593062	34593064	cg04736479_TC21	Cerebellum	Hyper	0.365869	1	8_HET1	LINC01811;AC018359.1
chr7	155471583	155471585	cg26000462_BC21	Cerebellum	Hyper	0.365847	1	17_ReprPC1	AC008060.5;AC008060.3;EN2;CNPY1;AC009403.2;AC008060.2
chr12	1821522	1821524	cg17170674_BC11	Cerebellum	Hyper	0.365697	1	17_ReprPC1	ADIPOR2;CACNA2D4;AC005343.7;LRTM2
chr12	57225506	57225508	cg26396455_TC11	Cerebellum	Hyper	0.365669	1	88_BivProm2	LRP1;MIR1228;NXPH4;AC137834.2;SHMT2;NDUFA4L2;STAC3;AC137834.1;R3HDM2
chr3	14563162	14563164	cg04587420_BC11	Cerebellum	Hyper	0.365511	1	19_ReprPC3	GRIP2;RNU6-905P;RHBDF1P1;AC090952.2
chr19	1999003	1999005	cg10677351_TC11	Cerebellum	Hyper	0.365432	1	66_TxEnh5	CSNK1G2;CSNK1G2-AS1;BTBD2;AC005306.1;AC004678.2;AC004678.1;AC007136.1;MKNK2
chr1	61782888	61782890	cg00851779_BC11	Cerebellum	Hyper	0.365326	1	39_EnhWk6	AC099791.2;PATJ;RNU6-414P
chr6	154046818	154046820	cg10285731_TC11	Cerebellum	Hyper	0.365302	1	4_Quies2	OPRM1
chr2	100000796	100000798	cg03215436_TC11	Cerebellum	Hyper	0.365278	1	71_TxWk2	AFF3
chr7	128271913	128271915	cg20372230_BC21	Cerebellum	Hyper	0.365227	1	87_BivProm1	LEP;AC018635.2;RBM28;AC018635.1
chr2	10059289	10059291	cg21352837_BC11	Cerebellum	Hyper	0.365205	1	33_Acet8	AC104794.4;AC104794.3;KLF11;AC104794.5;CYS1;AC104794.2;AC104794.1
chr7	1108464	1108466	cg26240231_BC11	Cerebellum	Hyper	0.36515	1	74_Tx3	C7orf50;GPR146;AC073957.2;AC091729.1;AC091729.2;GPER1;ZFAND2A
chr21	29019967	29019969	cg09928474_BC11	Cerebellum	Hyper	0.365118	1	97_PromF7	LTN1;RPL23P2;RWDD2B;AF129075.2;USP16;CCT8;AF129075.1;AF129075.3
chr4	107120451	107120453	cg06925761_TC21	Cerebellum	Hyper	0.365076	1	58_EnhA17	DKK2
chr12	57225394	57225396	cg22215815_TC11	Cerebellum	Hyper	0.365059	1	88_BivProm2	LRP1;MIR1228;NXPH4;AC137834.2;SHMT2;NDUFA4L2;STAC3;AC137834.1;R3HDM2
chr16	7290798	7290800	cg21086079_TC21	Cerebellum	Hyper	0.365057	1	4_Quies2	RBFOX1;AC007222.2
chr4	3285648	3285650	cg24601522_TC11	Cerebellum	Hyper	0.364993	1	48_EnhA7	HTT;MSANTD1;RGS12;AL645949.1;AL645949.2
chr16	77501629	77501631	cg06794141_BC21	Cerebellum	Hyper	0.364975	0.840426	58_EnhA17
chr12	3306030	3306032	cg17193998_TC11	Cerebellum	Hyper	0.364917	1	22_ReprPC6	TSPAN9;AC005865.1;AC005865.2;LINC02827
chr19	33445915	33445917	cg24414488_TC11	Cerebellum	Hyper	0.364848	1	70_TxWk1	PEPD
chr16	6140043	6140045	cg21074191_TC21	Cerebellum	Hyper	0.36483	1	4_Quies2	RBFOX1;AC009135.1
chr3	195888514	195888516	cg18473978_TC11	Cerebellum	Hyper	0.364777	1	65_TxEnh4	LINC01983;KIF3AP1;TNK2;MIR6829;AC124944.3;TNK2-AS1;AC124944.2;RNU2-11P;AC124944.1
chr12	112575858	112575860	cg18110420_BC21	Cerebellum	Hyper	0.364743	1	17_ReprPC1	RPH3A
chr17	72727246	72727248	cg11761483_TC21	Cerebellum	Hyper	0.36471	1	49_EnhA8	SLC39A11
chr20	3071574	3071576	cg13285174_BC11	Cerebellum	Hyper	0.364673	1	87_BivProm1	PTPRA;GNRH2;MRPS26;OXT;AVP;RN7SL555P;UBOX5-AS1;UBOX5
chr21	45838315	45838317	cg25973628_TC11	Cerebellum	Hyper	0.364611	1	34_EnhWk1	PCBP3;PCBP3-AS1;AJ011931.2;AJ011931.1
chr7	158532893	158532895	cg26308704_BC11	Cerebellum	Hyper	0.36461	1	9_HET2	PTPRN2;MIR595;AC078942.1
chr4	1240177	1240179	cg06099947_TC11	Cerebellum	Hyper	0.36459	1	80_TxEx1	SPON2;CTBP1-AS;CTBP1;CTBP1-DT;MAEA
chr8	106447973	106447975	cg12959454_BC11	Cerebellum	Hyper	0.364585	1	59_EnhA18	OXR1
chr10	120264798	120264800	cg15666153_TC21	Cerebellum	Hyper	0.364529	1	19_ReprPC3
chr12	41087189	41087191	cg17512986_BC11	Cerebellum	Hyper	0.364525	1	14_HET7	CNTN1
chr6	166615268	166615270	cg10426048_BC11	Cerebellum	Hyper	0.36451	1	32_Acet7	RPS6KA2;RAMACL;AL023775.2
chr16	6825936	6825938	cg21081238_TC11	Cerebellum	Hyper	0.364509	1	8_HET1	RBFOX1;RNU6-457P
chr8	124842909	124842911	cg07471614_TC21	Cerebellum	Hyper	0.364485	1	44_EnhA3	AC100858.2;MIR4662B;MIR4662A;LINC00964
chr6	30261801	30261803	cg09349554_BC11	Cerebellum	Hyper	0.364481	1	71_TxWk2	TRIM26;HCG17;TRIM26BP;HLA-L;AL662795.2;HCG18
chr22	50462078	50462080	cg26561294_BC21	Cerebellum	Hyper	0.364419	1	81_TxEx2	PPP6R2;SBF1;ADM2;MIOX;LMF2;NCAPH2
chr8	104971991	104971993	cg12950490_BC11	Cerebellum	Hyper	0.364398	0.989362	5_Quies3	ZFPM2;AC090142.2;AC090142.3;AC090142.1
chr12	51746716	51746718	cg08251341_TC21	Cerebellum	Hyper	0.364379	1	66_TxEnh5	SCN8A;HNRNPA3P10
chr8	29573242	29573244	cg26769067_TC21	Cerebellum	Hyper	0.364335	0.989362	53_EnhA12	AC084026.2;AC084026.1;AC084026.3
chr16	309522	309524	cg20927841_BC11	Cerebellum	Hyper	0.364292	1	65_TxEnh4	FAM234A;RGS11;Z69667.1;ARHGDIG;PDIA2;AXIN1
chr1	3673297	3673299	cg04600984_BC11	Cerebellum	Hyper	0.364231	1	48_EnhA7	AL513320.1;TPRG1L;WRAP73;TP73;TP73-AS3;TP73-AS2
chr8	10765997	10765999	cg12174636_BC11	Cerebellum	Hyper	0.364216	1	71_TxWk2	SOX7;AC105001.2;AC105001.1;PINX1
chr2	239585634	239585636	cg04390844_BC11	Cerebellum	Hyper	0.364186	1	9_HET2	AC023787.1;AC079612.1;AC079612.2
chr17	74925007	74925009	cg07697321_BC11	Cerebellum	Hyper	0.364185	1	88_BivProm2	FADS6;USH1G;OTOP2;OTOP3;HID1;HID1-AS1
chr1	245591965	245591967	cg15148028_TC11	Cerebellum	Hyper	0.364168	1	33_Acet8	KIF26B;AC104462.2
chr20	51094863	51094865	cg25390351_TC21	Cerebellum	Hyper	0.36414	1	19_ReprPC3	AL121785.1;RPSAP1
chr2	151670433	151670435	cg21665113_TC21	Cerebellum	Hyper	0.364114	0.978723	58_EnhA17	NEB
chr18	13835528	13835530	cg23285319_TC21	Cerebellum	Hyper	0.364105	1	9_HET2	MC5R;MC2R
chr13	51769241	51769243	cg00661222_TC11	Cerebellum	Hyper	0.363967	1	66_TxEnh5	WDFY2;AL162377.3;DHRS12;AL162377.1;TMEM272
chr16	89795793	89795795	cg05782092_TC21	Cerebellum	Hyper	0.36387	0.925532	82_TxEx3	FANCA;SPIRE2
chr11	126564980	126564982	cg17053649_BC11	Cerebellum	Hyper	0.363755	1	59_EnhA18	KIRREL3;KIRREL3-AS1
chr16	3487910	3487912	cg21027062_TC11	Cerebellum	Hyper	0.363699	1	65_TxEnh4	AC025283.2;ZNF597;NAA60;AC004224.2;MIR6126;C16orf90;AC004224.1;CLUAP1;AC004494.2
chr22	50287179	50287181	cg12944146_TC11	Cerebellum	Hyper	0.363695	1	65_TxEnh4	TUBGCP6;HDAC10;MAPK12;MAPK11;PLXNB2;DENND6B;CR559946.1;CR559946.2
chr10	132667791	132667793	cg22900057_TC11	Cerebellum	Hyper	0.363688	1	31_Acet6	INPP5A
chr1	92031351	92031353	cg01063190_TC21	Cerebellum	Hyper	0.363675	1	51_EnhA10	BRDT;EPHX4;LPCAT2BP;SETSIP;BTBD8
chr5	174301455	174301457	cg14459046_BC21	Cerebellum	Hyper	0.363648	1	58_EnhA17	AC025752.1;LINC01411
chr15	100974093	100974095	cg00927594_BC21	Cerebellum	Hyper	0.363645	0.957447	88_BivProm2	LRRK1
chr17	51961806	51961808	cg22690883_TC21	Cerebellum	Hyper	0.363628	1	13_HET6	CA10
chr12	31006973	31006975	cg24235197_TC21	Cerebellum	Hyper	0.363622	1	36_EnhWk3	TSPAN11;AC008013.1;AC008013.2;DDX11-AS1
chr2	135169063	135169065	cg20949306_BC11	Cerebellum	Hyper	0.36352	1	81_TxEx2	RAB3GAP1;SNORA40B;ZRANB3
chr6	32155860	32155862	cg09375226_BO22	Cerebellum	Hyper	0.363501	1	65_TxEnh4	TNXB;AL662884.2;AL662884.5;ATF6B;FKBPL;PRRT1;AL662884.4;AL662884.3;PPT2;PPT2-EGFL8;EGFL8;AGPAT1;MIR6721;RNF5;MIR6833;AGER;AL662884.1;PBX2;GPSM3;NOTCH4
chr12	110555636	110555638	cg22920474_TC21	Cerebellum	Hyper	0.363469	0.978723	44_EnhA3	RAD9B;PPTC7
chr17	52057497	52057499	cg00260259_TC21	Cerebellum	Hyper	0.363418	1	3_Quies1	CA10
chr14	102870660	102870662	cg20001664_TC21	Cerebellum	Hyper	0.363361	1	76_Tx5	TRAF3;RNU6-1316P
chr7	133576589	133576591	cg26400514_TC21	Cerebellum	Hyper	0.363315	1	37_EnhWk4	EXOC4
chr2	86114116	86114118	cg19622777_BC21	Cerebellum	Hyper	0.363297	0.882979	69_TxEnh8	POLR1A;PTCD3;SNORD94;IMMT;Y_RNA
chr18	58200765	58200767	cg23607976_TC21	Cerebellum	Hyper	0.363277	1	73_Tx2	NEDD4L;AC107896.1
chr17	79670953	79670955	cg23039604_BC11	Cerebellum	Hyper	0.363248	1	23_ReprPC7	MIR4739;LINC02078
chr6	157982487	157982489	cg13645811_TC21	Cerebellum	Hyper	0.363246	1	93_PromF3	SNX9;RNU6-786P;SYNJ2;AL139330.1;SYNJ2-IT1
chr12	108321531	108321533	cg09881253_TC11	Cerebellum	Hyper	0.363229	1	41_EnhWk8	AC009729.1;CMKLR1
chr10	12507682	12507684	cg14679775_TC21	Cerebellum	Hyper	0.363228	1	48_EnhA7	CAMK1D
chr16	87666988	87666990	cg00612905_TC11	Cerebellum	Hyper	0.363211	1	21_ReprPC5	JPH3;AC010536.3;AC010536.1;KLHDC4
chr3	133980766	133980768	cg05544625_BC11	Cerebellum	Hyper	0.363186	1	23_ReprPC7	SLCO2A1
chr1	29383759	29383761	cg22896743_TC21	Cerebellum	Hyper	0.363185	1	43_EnhA2	LINC01756
chr6	44219371	44219373	cg13793145_BC11	Cerebellum	Hyper	0.363182	1	93_PromF3	CAPN11;RN7SL811P;MYMX;SLC29A1;HSP90AB1;SLC35B2;MIR4647;NFKBIE
chr16	21224953	21224955	cg21251502_BC11	Cerebellum	Hyper	0.363142	1	19_ReprPC3	TMEM159;AF001550.1;ZP2;ANKS4B;CRYM
chr8	138325499	138325501	cg13191395_BC11	Cerebellum	Hyper	0.363138	1	52_EnhA11	FAM135B
chr2	156329309	156329311	cg03687046_BC21	Cerebellum	Hyper	0.363073	1	88_BivProm2	AC074099.1;NR4A2
chr6	161186454	161186456	cg21351392_TC11	Cerebellum	Hyper	0.362975	1	32_Acet7	AGPAT4
chr15	76072544	76072546	cg20643047_BC11	Cerebellum	Hyper	0.362855	1	28_Acet3	NRG4;TMEM266
chr7	147279713	147279715	cg16143506_BC11	Cerebellum	Hyper	0.362785	1	47_EnhA6	CNTNAP2
chr2	170679700	170679702	cg03787287_BC11	Cerebellum	Hyper	0.3627	1	60_EnhA19	MYO3B;AC007277.1;AC007277.2;AC007405.1;LINC01124;SP5
chr4	169682980	169682982	cg02639169_TC11	Cerebellum	Hyper	0.362683	0.93617	77_Tx6	CLCN3;HPF1
chr7	2383831	2383833	cg10152684_TC11	Cerebellum	Hyper	0.362567	1	71_TxWk2	SNX8;EIF3B;AC004840.1;AC004840.2;CHST12
chr20	54020565	54020567	cg25426362_BC21	Cerebellum	Hyper	0.36256	1	40_EnhWk7	BCAS1;MIR4756
chr19	884199	884201	cg02699976_TC21	Cerebellum	Hyper	0.362463	1	66_TxEnh5	PRTN3;ELANE;CFD;MED16;RNU6-9;R3HDM4;KISS1R;ARID3A;AC005379.1
chr15	76155956	76155958	cg25901207_TC21	Cerebellum	Hyper	0.362358	0.989362	46_EnhA5	TMEM266;AC091100.1
chr22	28441722	28441724	cg26185203_BC11	Cerebellum	Hyper	0.362341	1	92_PromF2	TTC28;MIR5739
chr1	29631828	29631830	cg19708065_TC21	Cerebellum	Hyper	0.362288	1	30_Acet5
chr5	169025096	169025098	cg08853564_TC21	Cerebellum	Hyper	0.362228	1	37_EnhWk4	SLIT3;AC011389.1;AC011389.2;SLIT3-AS1
chr1	29383759	29383761	cg22896743_TC22	Cerebellum	Hyper	0.362213	1	43_EnhA2	LINC01756
chr5	5572550	5572552	cg07635509_BC11	Cerebellum	Hyper	0.362119	1	36_EnhWk3
chr19	42199769	42199771	cg24560180_TC11	Cerebellum	Hyper	0.362108	1	50_EnhA9	POU2F2;AC010247.2;DEDD2;AC006486.3;ZNF526;GSK3A;AC006486.1;AC006486.2;ERF
chr12	122404047	122404049	cg18240429_TC11	Cerebellum	Hyper	0.362069	1	64_TxEnh3	CLIP1;RPL21P1;CLIP1-AS1
chr6	29610413	29610415	cg11588423_TC11	Cerebellum	Hyper	0.362042	1	77_Tx6	GABBR1;OR2H5P;TMEM183AP1;SNORD32B;RPL13AP;OR2H2;SUMO2P1;MOG
chr8	103497709	103497711	cg12940973_BC11	Cerebellum	Hyper	0.362018	1	19_ReprPC3	AC012213.5;AC012213.2;AC012213.4;AC012213.1;RIMS2
chr15	25717571	25717573	cg13356455_BC21	Cerebellum	Hyper	0.362003	1	43_EnhA2	ATP10A;RNA5SP390
chr4	97253744	97253746	cg06864992_TC21	Cerebellum	Hyper	0.361981	1	4_Quies2	STPG2
chr12	132333334	132333336	cg08900158_BC21	Cerebellum	Hyper	0.361935	1	26_Acet1	GALNT9;AC148477.4;AC148477.1;AC148477.7;AC148477.10;AC148477.8;AC148477.6;AC148477.9
chr16	10245360	10245362	cg21119176_BC11	Cerebellum	Hyper	0.361901	1	37_EnhWk4	AC022168.1;RN7SL493P
chr4	101419947	101419949	cg09755397_BC21	Cerebellum	Hyper	0.361844	0.93617	51_EnhA10	BANK1
chr13	102105599	102105601	cg19088051_BC21	Cerebellum	Hyper	0.361663	0.840426	5_Quies3	FGF14
chr20	46027732	46027734	cg12458970_BC21	Cerebellum	Hyper	0.361659	1	18_ReprPC2	MMP9;SLC12A5-AS1;SLC12A5;NCOA5
chr1	46488734	46488736	cg01858698_TC21	Cerebellum	Hyper	0.361619	1	17_ReprPC1	FAAHP1;LINC01398;DMBX1;TMEM275;MKNK1-AS1
chr7	101953123	101953125	cg01973676_TC11	Cerebellum	Hyper	0.361475	1	44_EnhA3	CUX1;AC005072.1
chr10	88191938	88191940	cg15359177_TC21	Cerebellum	Hyper	0.361465	1	38_EnhWk5
chr5	151498920	151498922	cg01804452_BC11	Cerebellum	Hyper	0.361319	1	23_ReprPC7	SLC36A1;RNA5SP197;FAT2;AC011337.1;MIR6499
chr22	29477348	29477350	cg09507608_TC21	Cerebellum	Hyper	0.361295	1	18_ReprPC2	RFPL4AP6;RFPL1S;RFPL1;NEFH;AC000035.1;THOC5;AC005529.1
chr15	74300444	74300446	cg05926586_TC11	Cerebellum	Hyper	0.361273	1	89_BivProm3	CCDC33;AC023300.3;AC023300.1;AC023300.2;CYP11A1
chr6	31161822	31161824	cg22692488_TC21	Cerebellum	Hyper	0.361144	0.87234	66_TxEnh5	C6orf15;PSORS1C1;CDSN;PSORS1C2;POLR2LP1;CCHCR1;TCF19;POU5F1;PSORS1C3;AL662844.4;HCG27;AL662844.3
chr11	132430631	132430633	cg17112207_TC11	Cerebellum	Hyper	0.361118	1	43_EnhA2	AP000843.1;OPCML
chr4	92562637	92562639	cg06836388_BC21	Cerebellum	Hyper	0.36108	1	4_Quies2	GRID2
chr17	80886228	80886230	cg16660971_TC21	Cerebellum	Hyper	0.361043	1	82_TxEx3	RPTOR
chr8	33813184	33813186	cg12404978_BC21	Cerebellum	Hyper	0.360988	1	58_EnhA17	AF279873.3;AF279873.2
chr5	1510428	1510430	cg24093182_BC21	Cerebellum	Hyper	0.360987	1	75_Tx4	LPCAT1;MIR6075;AC091849.2
chr12	132370821	132370823	cg18393349_BC21	Cerebellum	Hyper	0.360929	1	18_ReprPC2	GALNT9;AC148477.1;AC148477.7;AC148477.10;AC148477.8;AC148477.6;AC148477.9
chr1	12478456	12478458	cg04608253_BC11	Cerebellum	Hyper	0.360862	1	92_PromF2	VPS13D;SNORA59A;LINC02766
chr7	1221509	1221511	cg10529433_BC11	Cerebellum	Hyper	0.360859	1	17_ReprPC1	UNCX;AC073094.1
chr9	91071207	91071209	cg13914567_TC11	Cerebellum	Hyper	0.360829	1	32_Acet7	AL158071.3;AL158071.2;LINC00484
chr17	79097441	79097443	cg02300147_BC22	Cerebellum	Hyper	0.360761	1	89_BivProm3	C1QTNF1;ENGASE;RBFOX3;AC021534.1
chr3	47910607	47910609	cg21598117_TC21	Cerebellum	Hyper	0.360759	1	69_TxEnh8	MAP4;Y_RNA;VPS26BP1
chr1	6276426	6276428	cg00136530_TC11	Cerebellum	Hyper	0.360733	1	42_EnhA1	ICMT;LINC00337;HES3;GPR153;ACOT7
chr3	134841722	134841724	cg05552681_BC21	Cerebellum	Hyper	0.360637	1	6_Quies4	EPHB1;AC016931.1
chr17	42062952	42062954	cg22543371_BC11	Cerebellum	Hyper	0.360622	1	23_ReprPC7	DNAJC7;NKIRAS2;ZNF385C;C17orf113;DHX58
chr6	28584034	28584036	cg24530471_TC21	Cerebellum	Hyper	0.360468	1	20_ReprPC4	GPX5;ZBED9;AL049543.1;AL121932.1
chr11	132668823	132668825	cg17114132_TC21	Cerebellum	Hyper	0.360458	0.957447	3_Quies1	OPCML
chr8	65190733	65190735	cg12660409_TC21	Cerebellum	Hyper	0.360455	0.978723	37_EnhWk4	RPL31P41;LINC00251
chr7	143171	143173	cg10494864_BC11	Cerebellum	Hyper	0.360427	1	55_EnhA14	AC093627.1;AC093627.22;AC093627.5;AC093627.4;AC093627.7;AC093627.2;AC093627.3;FAM20C
chr6	28634023	28634025	cg09333004_BC21	Cerebellum	Hyper	0.36042	0.989362	17_ReprPC1	ZBED9;AL049543.1;AL121932.1;AL121932.2;LINC00533
chr3	13623507	13623509	cg18183817_BC11	Cerebellum	Hyper	0.360337	1	53_EnhA12	FBLN2;LINC00620
chr22	45226130	45226132	cg26451009_BC11	Cerebellum	Hyper	0.360321	1	91_PromF1	NUP50;AL008718.3;KIAA0930;MIR1249;AL008718.2;AL008718.1
chr5	159004940	159004942	cg27063335_BC21	Cerebellum	Hyper	0.360259	0.925532	36_EnhWk3	EBF1;AC136424.2;AC136424.1
chr6	105600699	105600701	cg12190256_TC21	Cerebellum	Hyper	0.360169	1	32_Acet7	AL096794.1;LINC02836
chr12	50935090	50935092	cg17603070_BC11	Cerebellum	Hyper	0.360157	1	44_EnhA3	TMPRSS12;METTL7A;AC008121.2;Y_RNA;AC008121.1;HIGD1C;AC008121.3;SLC11A2
chr16	89324369	89324371	cg21964657_BC11	Cerebellum	Hyper	0.360146	1	83_TxEx4	ANKRD11;AC137932.1;AC137932.2
chr16	87959715	87959717	cg20611109_BC11	Cerebellum	Hyper	0.360126	1	49_EnhA8	CA5A;AC127455.1;BANP
chr1	3722157	3722159	cg04562683_BC11	Cerebellum	Hyper	0.360115	1	22_ReprPC6	TP73;TP73-AS2;TP73-AS1;AL136528.1;CCDC27
chr7	103697510	103697512	cg11512171_TC21	Cerebellum	Hyper	0.360089	1	5_Quies3	RELN
chr7	6167500	6167502	cg10636647_BC11	Cerebellum	Hyper	0.360041	0.989362	66_TxEnh5	USP42;CYTH3;Y_RNA
chr17	51937060	51937062	cg22690769_TC21	Cerebellum	Hyper	0.360016	0.978723	3_Quies1	CA10
chr16	85664769	85664771	cg04850875_BC11	Cerebellum	Hyper	0.359819	1	81_TxEx2	GSE1;RN7SL381P;GINS2;C16orf74;AC018695.6;AC018695.9
chr15	101622221	101622223	cg20916503_TC21	Cerebellum	Hyper	0.359748	0.925532	39_EnhWk6	AC090164.1;LINC02348;TM2D3;RNU6-807P;TARS3
chr13	102264538	102264540	cg19089140_BC21	Cerebellum	Hyper	0.35974	1	5_Quies3	FGF14;RPL39P29;FGF14-IT1;AL356266.1
chr6	111606276	111606278	cg27428856_TC21	Cerebellum	Hyper	0.359734	1	94_PromF4	TRAF3IP2-AS1;TRAF3IP2;Z97989.1
chr12	128814916	128814918	cg13617280_BC11	Cerebellum	Hyper	0.359678	1	64_TxEnh3	SLC15A4;AC108704.2;AC108704.1;GLT1D1
chr12	93380990	93380992	cg15533935_TC21	Cerebellum	Hyper	0.35966	1	96_PromF6	AC124947.1;NUDT4;UBE2N
chr2	156328040	156328042	cg18941818_TC11	Cerebellum	Hyper	0.359633	1	89_BivProm3	AC074099.1;NR4A2
chr9	130938244	130938246	cg23152772_TC21	Cerebellum	Hyper	0.359599	1	88_BivProm2	QRFP;FIBCD1;AL161733.1
chr10	97793059	97793061	cg15444452_TC21	Cerebellum	Hyper	0.359569	1	22_ReprPC6	ZFYVE27;SFRP5;LINC00866
chr17	80877131	80877133	cg23068967_TC11	Cerebellum	Hyper	0.359539	1	49_EnhA8	RPTOR
chr2	50960985	50960987	cg22202944_BC21	Cerebellum	Hyper	0.359488	1	3_Quies1	NRXN1
chr16	7717380	7717382	cg21090712_BC21	Cerebellum	Hyper	0.359463	1	59_EnhA18	RBFOX1;AC005774.1
chr1	2059500	2059502	cg00048880_TC21	Cerebellum	Hyper	0.35941	1	66_TxEnh5	AL391845.2;GABRD;AL391845.1;PRKCZ
chr7	1428745	1428747	cg04925511_BC11	Cerebellum	Hyper	0.359387	1	56_EnhA15	MICALL2;AC102953.1;AC102953.2;INTS1
chr12	117855371	117855373	cg18172189_BC11	Cerebellum	Hyper	0.359368	1	22_ReprPC6	KSR2;AC084291.1
chr10	133097035	133097037	cg13750264_TC11	Cerebellum	Hyper	0.35933	1	21_ReprPC5	ADGRA1;ADGRA1-AS1;RPL5P28
chr3	77247442	77247444	cg05139059_BC11	Cerebellum	Hyper	0.359325	1	36_EnhWk3	ROBO2
chr6	6614485	6614487	cg07970799_BC11	Cerebellum	Hyper	0.359258	1	49_EnhA8	LY86-AS1;LY86
chr8	139605934	139605936	cg18195416_TC21	Cerebellum	Hyper	0.359221	1	3_Quies1	KCNK9
chr8	22048087	22048089	cg03025830_BC11	Cerebellum	Hyper	0.35922	1	88_BivProm2	XPO7;NPM2;FGF17;DMTN;FAM160B2
chr4	102217426	102217428	cg27286054_BC21	Cerebellum	Hyper	0.359215	1	57_EnhA16	SLC39A8
chr16	81492755	81492757	cg16583186_TC11	Cerebellum	Hyper	0.359212	1	68_TxEnh7	CMIP;AC092139.1;PPIAP51;AC092139.2;MIR7854
chr13	39406090	39406092	cg08530065_TC21	Cerebellum	Hyper	0.35921	1	58_EnhA17	LHFPL6
chr11	106023000	106023002	cg16848822_TC11	Cerebellum	Hyper	0.359172	1	91_PromF1	GRIA4;RNU6-277P;AP000813.1;MSANTD4;KBTBD3
chr11	1036765	1036767	cg24404533_BC12	Cerebellum	Hyper	0.359161	1	23_ReprPC7	AP2A2;MUC6;LINC02688;MUC2
chr17	81565575	81565577	cg17100770_TC23	Cerebellum	Hyper	0.359107	1	65_TxEnh4	ACTG1;AC139149.1;FSCN2;FAAP100;NPLOC4;Y_RNA
chr17	77882785	77882787	cg23001550_TC11	Cerebellum	Hyper	0.359072	1	50_EnhA9	LINC01973;RNU1-80P
chr10	25105991	25105993	cg14809486_TC21	Cerebellum	Hyper	0.359049	1	58_EnhA17	AL512598.2;ENKUR;LINC01516
chr22	50314638	50314640	cg20435485_BC11	Cerebellum	Hyper	0.359016	1	50_EnhA9	MAPK11;PLXNB2;DENND6B;CR559946.1;CR559946.2;PPP6R2
chr6	31166132	31166134	cg07764829_TC21	Cerebellum	Hyper	0.358997	1	59_EnhA18	PSORS1C1;CDSN;PSORS1C2;POLR2LP1;CCHCR1;TCF19;POU5F1;PSORS1C3;AL662844.4;HCG27;AL662844.3
chr8	139570840	139570842	cg14391923_BC21	Cerebellum	Hyper	0.358922	1	41_EnhWk8	KCNK9
chr8	23336190	23336192	cg09535960_BC21	Cerebellum	Hyper	0.358919	1	42_EnhA1	R3HCC1;LOXL2;AC090197.1;ENTPD4
chr10	124557965	124557967	cg15716944_BC11	Cerebellum	Hyper	0.358914	1	35_EnhWk2	LHPP
chr4	3747775	3747777	cg06859969_BC21	Cerebellum	Hyper	0.358867	1	21_ReprPC5	LINC02600;ADRA2C
chr19	31338229	31338231	cg24385073_TC11	Cerebellum	Hyper	0.358695	1	42_EnhA1	TSHZ3;AC025809.1;AC025809.2
chr1	234683998	234684000	cg19087171_BC11	Cerebellum	Hyper	0.358694	1	42_EnhA1	LINC00184;AL160408.5;AL160408.1;AL160408.4;AL160408.3;AL160408.6;LINC01132
chr5	9848998	9849000	cg23425865_BC21	Cerebellum	Hyper	0.358604	1	27_Acet2	LINC02112;AC091838.1;LINC02221
chr7	2384227	2384229	cg10563995_BC11	Cerebellum	Hyper	0.35859	1	66_TxEnh5	SNX8;EIF3B;AC004840.1;AC004840.2;CHST12
chr3	12116445	12116447	cg04552547_TC21	Cerebellum	Hyper	0.35858	1	19_ReprPC3	SYN2;ACTG1P12;TIMP4;MTCO1P5
chr11	68955506	68955508	cg09510077_TC11	Cerebellum	Hyper	0.35856	1	91_PromF1	IGHMBP2;AP000808.1;MRGPRD;AP003071.4;AP003071.3;MRGPRF
[truncated: 148,581 more rows]
