# Supplementary material for: Scalable screening of ternary-code DNA methylation dynamics associated with human traits
Source: Cell Genom. 2025 Jul 3;5(9):100929. doi: 10.1016/j.xgen.2025.100929 (PMC12534708; doi:10.1016/j.xgen.2025.100929)
Supplement: Table S8. Tissue-specific CpG-Gene correlations, related to Figure 4 [file mmc9.xlsx]

## Sheet: Table S8 CG-Gene Correlations
Supplemental Table S8: Tissue signature CpG - Gene Correlations, related to Figure 4
chr_probe	start_probe	end_probe	Probe_ID	chr_gene	start_gene	end_gene	Gene	Corr (all tissues)	P	Signature
chr4	110609315	110609316	cg15903185_BC21	chr4	110617423	110642123	PITX2	0.722216	4.00863e-14	Bladder_hmC_Hyper
chr4	110611059	110611060	cg06952903_BC21	chr4	110617423	110642123	PITX2	0.772407	4.85559e-17	Bladder_hmC_Hyper
chr4	110611254	110611255	cg11416290_TC21	chr4	110617423	110642123	PITX2	0.824322	5.79187e-21	Bladder_hmC_Hyper
chr4	110612100	110612101	cg06952967_BC11	chr4	110617423	110642123	PITX2	0.686256	2.13094e-12	Bladder_hmC_Hyper
chr4	110612702	110612703	cg06952988_BC21	chr4	110617423	110642123	PITX2	0.899831	7.8981e-30	Bladder_hmC_Hyper
chr4	110612775	110612776	cg06952991_BC21	chr4	110617423	110642123	PITX2	0.752132	8.86797e-16	Bladder_hmC_Hyper
chr4	110612784	110612785	cg06952992_BC11	chr4	110617423	110642123	PITX2	0.806418	1.77313e-19	Bladder_hmC_Hyper
chr4	110612795	110612796	cg04355159_BC21	chr4	110617423	110642123	PITX2	0.782244	1.06253e-17	Bladder_hmC_Hyper
chr4	110613325	110613326	cg06953007_BC21	chr4	110617423	110642123	PITX2	0.727683	2.0743e-14	Bladder_hmC_Hyper
chr4	110614134	110614135	cg06953010_TC21	chr4	110617423	110642123	PITX2	0.694721	8.81205e-13	Bladder_hmC_Hyper
chr4	110614164	110614165	cg06953011_TC11	chr4	110617423	110642123	PITX2	0.75646	4.88544e-16	Bladder_hmC_Hyper
chr4	110614391	110614392	cg06953021_BC11	chr4	110617423	110642123	PITX2	0.573981	2.60547e-08	Bladder_hmC_Hyper
chr4	110625799	110625800	cg06953439_BC11	chr4	110617423	110642123	PITX2	0.619486	9.00154e-10	Bladder_hmC_Hyper
chr4	110626740	110626741	cg06953449_BC11	chr4	110617423	110642123	PITX2	0.797078	9.20219e-19	Bladder_hmC_Hyper
chr4	110627021	110627022	cg06953457_TC21	chr4	110617423	110642123	PITX2	0.756549	4.82516e-16	Bladder_hmC_Hyper
chr4	110628611	110628612	cg06359256_BC11	chr4	110617423	110642123	PITX2	0.863884	6.09527e-25	Bladder_hmC_Hyper
chr4	110628736	110628737	cg02337941_TC21	chr4	110617423	110642123	PITX2	0.808045	1.31883e-19	Bladder_hmC_Hyper
chr4	110628793	110628794	cg06953472_BC11	chr4	110617423	110642123	PITX2	0.713044	1.16963e-13	Bladder_hmC_Hyper
chr4	110628842	110628843	cg06953474_TC11	chr4	110617423	110642123	PITX2	0.345975	0.00166957	Bladder_hmC_Hyper
chr4	110628853	110628854	cg06953475_TC21	chr4	110617423	110642123	PITX2	0.729904	1.5801e-14	Bladder_hmC_Hyper
chr4	110628915	110628916	cg06953479_BC21	chr4	110617423	110642123	PITX2	0.83138	1.34929e-21	Bladder_hmC_Hyper
chr4	110629304	110629305	cg06953494_BC21	chr4	110617423	110642123	PITX2	0.649953	6.86744e-11	Bladder_hmC_Hyper
chr4	110629635	110629636	cg06953517_TC21	chr4	110617423	110642123	PITX2	0.763585	1.78082e-16	Bladder_hmC_Hyper
chr4	110630381	110630382	cg06953540_TC21	chr4	110617423	110642123	PITX2	0.842248	1.24863e-22	Bladder_hmC_Hyper
chr4	110630562	110630563	cg06953543_TC21	chr4	110617423	110642123	PITX2	0.627818	4.57913e-10	Bladder_hmC_Hyper
chr4	110630878	110630879	cg06953554_TC11	chr4	110617423	110642123	PITX2	0.605245	2.73222e-09	Bladder_hmC_Hyper
chr4	110630978	110630979	cg06953563_TO11	chr4	110617423	110642123	PITX2	0.635224	2.46844e-10	Bladder_hmC_Hyper
chr4	110631197	110631198	cg24925400_BC21	chr4	110617423	110642123	PITX2	0.54364	1.87653e-07	Bladder_hmC_Hyper
chr4	110632743	110632744	cg06953668_TC11	chr4	110617423	110642123	PITX2	0.893056	8.88665e-29	Bladder_hmC_Hyper
chr5	123098483	123098484	cg21488279_BC11	chr5	123089241	123194266	PRDM6	0.688834	1.63361e-12	Bladder_hmC_Hyper
chr3	31891485	31891486	cg03411644_BC21	chr3	31657890	32077580	OSBPL10	-0.106497	0.347102	Bladder_ModC_Hypo
chr4	6692463	6692464	cg26840131_BC21	chr4	6693878	6697170	S100P	-0.276961	0.0128793	Bladder_ModC_Hypo
chr4	6693476	6693477	cg14323984_TC21	chr4	6693878	6697170	S100P	-0.503567	1.92333e-06	Bladder_ModC_Hypo
chr5	123209292	123209293	cg12767627_TC21	chr5	123089241	123194266	PRDM6	-0.478006	7.32237e-06	Bladder_ModC_Hypo
chr6	53648956	53648957	cg06555281_TC21	chr6	53497341	53616970	GCLC	-0.139155	0.247122	Bladder_ModC_Hypo
chr10	122290781	122290782	cg15688871_TC11	chr10	122271296	122338159	BTBD16	-0.55883	7.15769e-08	Bladder_ModC_Hypo
chr1	15703789	15703790	cg00287647_TC21	chr1	15742499	15747982	TMEM82	0.515419	9.96547e-07	Liver_hmC_Hyper
chr1	15703805	15703806	cg00287648_BC11	chr1	15742499	15747982	TMEM82	0.646531	9.30177e-11	Liver_hmC_Hyper
chr1	53014879	53014880	cg06621784_BC21	chr1	52927276	53051698	SCP2	0.877535	1.29431e-26	Liver_hmC_Hyper
chr1	53015038	53015039	cg00738178_TC21	chr1	52927276	53051698	SCP2	0.903293	2.14324e-30	Liver_hmC_Hyper
chr1	147080553	147080554	cg16700924_BC23	chr1	147099482	147124285	NBPF13P	0.727498	2.12155e-14	Liver_hmC_Hyper
chr1	147080553	147080554	cg16700924_BC24	chr1	147099482	147124285	NBPF13P	0.649765	6.98393e-11	Liver_hmC_Hyper
chr1	155295291	155295292	cg01457144_BC11	chr1	155289293	155301438	PKLR	0.700668	4.65229e-13	Liver_hmC_Hyper
chr1	155295389	155295390	cg01971813_TC11	chr1	155289293	155301438	PKLR	0.636166	2.27916e-10	Liver_hmC_Hyper
chr1	155301390	155301391	cg01457266_BC21	chr1	155289293	155301438	PKLR	0.796313	1.04899e-18	Liver_hmC_Hyper
chr1	155301420	155301421	cg00764632_BC21	chr1	155289293	155301438	PKLR	0.8043	2.59586e-19	Liver_hmC_Hyper
chr1	159601080	159601081	cg01502732_BC11	chr1	159587826	159588865	APCS	0.761323	2.46265e-16	Liver_hmC_Hyper
chr1	159601114	159601115	cg01502734_TC21	chr1	159587826	159588865	APCS	0.807366	1.49253e-19	Liver_hmC_Hyper
chr1	159601080	159601081	cg01502732_BC11	chr1	159598298	159599227	OR10J6P	0.761301	2.47028e-16	Liver_hmC_Hyper
chr1	159601114	159601115	cg01502734_TC21	chr1	159598298	159599227	OR10J6P	0.807365	1.49306e-19	Liver_hmC_Hyper
chr1	173867169	173867170	cg07177756_BC21	chr1	173903809	173917378	SERPINC1	0.763542	1.79181e-16	Liver_hmC_Hyper
chr1	196733801	196733802	cg05922384_TC21	chr1	196774813	196795407	CFHR3	0.774576	3.49604e-17	Liver_hmC_Hyper
chr1	196735942	196735943	cg01776343_TC21	chr1	196774813	196795407	CFHR3	0.672198	8.6639e-12	Liver_hmC_Hyper
chr1	196744950	196744951	cg01777827_TC21	chr1	196774813	196795407	CFHR3	0.818795	1.73329e-20	Liver_hmC_Hyper
chr1	196744950	196744951	cg01777251_TC11	chr1	196774813	196795407	CFHR3	0.703581	3.38288e-13	Liver_hmC_Hyper
chr1	196790136	196790137	cg01777571_BC21	chr1	196774813	196795407	CFHR3	0.688137	1.75582e-12	Liver_hmC_Hyper
chr1	196829577	196829578	cg01777251_TC21	chr1	196774813	196795407	CFHR3	0.790126	2.96787e-18	Liver_hmC_Hyper
chr1	196856317	196856318	cg01777123_BO11	chr1	196888014	196918713	CFHR4	0.821438	1.03105e-20	Liver_hmC_Hyper
chr1	196887316	196887317	cg26662703_BC21	chr1	196888014	196918713	CFHR4	0.713637	2.25523e-13	Liver_hmC_Hyper
chr1	197068374	197068375	cg01488306_TC21	chr1	197038741	197067260	F13B	0.765881	1.27686e-16	Liver_hmC_Hyper
chr1	213980117	213980118	cg25742246_TC11	chr1	213983181	214041510	PROX1	0.737912	5.78867e-15	Liver_hmC_Hyper
chr1	219953318	219953319	cg01984080_BC21	chr1	219685427	219958647	SLC30A10	0.726571	2.37466e-14	Liver_hmC_Hyper
chr1	230701426	230701427	cg22010140_TC21	chr1	230702523	230714122	AGT	0.735759	7.60989e-15	Liver_hmC_Hyper
chr1	230701662	230701663	cg02100362_TC21	chr1	230702523	230714122	AGT	0.671599	9.18218e-12	Liver_hmC_Hyper
chr2	21011802	21011803	cg02518732_TC21	chr2	21001429	21044073	APOB	0.628899	4.18843e-10	Liver_hmC_Hyper
chr2	21012072	21012073	cg02518736_TC21	chr2	21001429	21044073	APOB	0.626397	5.14581e-10	Liver_hmC_Hyper
chr2	21028483	21028484	cg23214840_BC21	chr2	21001429	21044073	APOB	0.798433	7.28525e-19	Liver_hmC_Hyper
chr2	27518644	27518645	cg14398735_BC21	chr2	27496839	27523684	GCKR	0.80632	1.80488e-19	Liver_hmC_Hyper
chr2	27518644	27518645	cg14398735_BC22	chr2	27496839	27523684	GCKR	0.792892	1.87236e-18	Liver_hmC_Hyper
chr2	31333650	31333651	cg07850477_TC21	chr2	31334321	31414742	XDH	0.532526	3.68814e-07	Liver_hmC_Hyper
chr2	31405312	31405313	cg02632795_TC21	chr2	31334321	31414742	XDH	0.496522	2.81039e-06	Liver_hmC_Hyper
chr2	31581283	31581284	cg06492144_BC11	chr2	31522480	31580938	SRD5A2	0.331617	0.00265658	Liver_hmC_Hyper
chr2	43831627	43831628	cg13591352_BC21	chr2	43812472	43838865	ABCG5	0.877877	1.16823e-26	Liver_hmC_Hyper
chr2	43831637	43831638	cg14583675_BC21	chr2	43812472	43838865	ABCG5	0.857902	2.89724e-24	Liver_hmC_Hyper
chr2	43831864	43831865	cg18303215_BC11	chr2	43812472	43838865	ABCG5	0.7644	1.58324e-16	Liver_hmC_Hyper
chr2	43832127	43832128	cg15889012_BC11	chr2	43812472	43838865	ABCG5	0.528427	4.70342e-07	Liver_hmC_Hyper
chr2	43831627	43831628	cg13591352_BC21	chr2	43831942	43882988	ABCG8	0.877177	1.44015e-26	Liver_hmC_Hyper
chr2	43831637	43831638	cg14583675_BC21	chr2	43831942	43882988	ABCG8	0.856998	3.64367e-24	Liver_hmC_Hyper
chr2	43831864	43831865	cg18303215_BC11	chr2	43831942	43882988	ABCG8	0.763972	1.68418e-16	Liver_hmC_Hyper
chr2	43832127	43832128	cg15889012_BC11	chr2	43831942	43882988	ABCG8	0.525044	5.73508e-07	Liver_hmC_Hyper
chr2	74497913	74497914	cg03522132_BC21	chr2	74497517	74503316	LBX2	0.804394	2.55222e-19	Liver_hmC_Hyper
chr2	74498079	74498080	cg14514032_BC11	chr2	74497517	74503316	LBX2	0.771497	5.56725e-17	Liver_hmC_Hyper
chr2	74498081	74498082	cg21429745_BC11	chr2	74497517	74503316	LBX2	0.849151	2.50351e-23	Liver_hmC_Hyper
chr2	74498242	74498243	cg17745211_BC11	chr2	74497517	74503316	LBX2	0.84326	9.91453e-23	Liver_hmC_Hyper
chr2	74498444	74498445	cg03742286_TC21	chr2	74497517	74503316	LBX2	0.860067	1.66168e-24	Liver_hmC_Hyper
chr2	74499522	74499523	cg18031307_BC11	chr2	74497517	74503316	LBX2	0.807994	1.33108e-19	Liver_hmC_Hyper
chr2	74499583	74499584	cg05702092_BC11	chr2	74497517	74503316	LBX2	0.773341	4.21688e-17	Liver_hmC_Hyper
chr2	74499607	74499608	cg25040225_TC11	chr2	74497517	74503316	LBX2	0.775084	3.23547e-17	Liver_hmC_Hyper
chr2	74499883	74499884	cg04255230_TC11	chr2	74497517	74503316	LBX2	0.734482	8.93918e-15	Liver_hmC_Hyper
chr2	74530953	74530954	cg24230340_TC21	chr2	74497517	74503316	LBX2	0.676205	5.85443e-12	Liver_hmC_Hyper
chr2	74497913	74497914	cg03522132_BC21	chr2	74502595	74504678	LBX2-AS1	0.619599	8.92074e-10	Liver_hmC_Hyper
chr2	74498079	74498080	cg14514032_BC11	chr2	74502595	74504678	LBX2-AS1	0.586721	1.06972e-08	Liver_hmC_Hyper
chr2	74498081	74498082	cg21429745_BC11	chr2	74502595	74504678	LBX2-AS1	0.643608	1.20176e-10	Liver_hmC_Hyper
chr2	74498242	74498243	cg17745211_BC11	chr2	74502595	74504678	LBX2-AS1	0.636866	2.14762e-10	Liver_hmC_Hyper
chr2	74498444	74498445	cg03742286_TC21	chr2	74502595	74504678	LBX2-AS1	0.664432	1.82066e-11	Liver_hmC_Hyper
chr2	74499522	74499523	cg18031307_BC11	chr2	74502595	74504678	LBX2-AS1	0.606383	2.50527e-09	Liver_hmC_Hyper
chr2	74499583	74499584	cg05702092_BC11	chr2	74502595	74504678	LBX2-AS1	0.584661	1.23859e-08	Liver_hmC_Hyper
chr2	74499607	74499608	cg25040225_TC11	chr2	74502595	74504678	LBX2-AS1	0.592527	7.03922e-09	Liver_hmC_Hyper
chr2	74499883	74499884	cg04255230_TC11	chr2	74502595	74504678	LBX2-AS1	0.545237	1.69948e-07	Liver_hmC_Hyper
chr2	74530953	74530954	cg24230340_TC21	chr2	74502595	74504678	LBX2-AS1	0.485705	4.95059e-06	Liver_hmC_Hyper
chr2	127398538	127398539	cg09152259_TC21	chr2	127418427	127429242	PROC	0.69131	1.26226e-12	Liver_hmC_Hyper
chr2	127422912	127422913	cg08621843_TC11	chr2	127418427	127429242	PROC	0.929583	1.50598e-35	Liver_hmC_Hyper
chr2	127423070	127423071	cg01312997_TC21	chr2	127418427	127429242	PROC	0.948722	9.20909e-41	Liver_hmC_Hyper
chr2	127423253	127423254	cg20385508_BC11	chr2	127418427	127429242	PROC	0.937369	1.81131e-37	Liver_hmC_Hyper
chr2	127423383	127423384	cg03422204_BC21	chr2	127418427	127429242	PROC	0.816401	2.75495e-20	Liver_hmC_Hyper
chr2	127423737	127423738	cg09747827_BC21	chr2	127418427	127429242	PROC	0.815043	3.57257e-20	Liver_hmC_Hyper
chr2	127423749	127423750	cg16348316_TC11	chr2	127418427	127429242	PROC	0.818071	1.99566e-20	Liver_hmC_Hyper
chr2	127428602	127428603	cg14737905_BC11	chr2	127418427	127429242	PROC	0.6234	6.56906e-10	Liver_hmC_Hyper
chr2	168895588	168895589	cg03772186_TC21	chr2	168915498	169031324	ABCB11	0.603254	3.17734e-09	Liver_hmC_Hyper
chr2	210646865	210646866	cg04090376_BC11	chr2	210477682	210679107	CPS1	0.714302	1.45572e-13	Liver_hmC_Hyper
chr2	216013027	216013028	cg21953025_TC21	chr2	215996329	216082955	PECR	0.756098	5.13767e-16	Liver_hmC_Hyper
chr2	216013617	216013618	cg02668581_TC21	chr2	215996329	216082955	PECR	0.646673	9.18634e-11	Liver_hmC_Hyper
chr2	216013622	216013623	cg27305304_BC21	chr2	215996329	216082955	PECR	0.673482	7.64613e-12	Liver_hmC_Hyper
chr2	216013743	216013744	cg22860137_BC21	chr2	215996329	216082955	PECR	0.762785	1.99802e-16	Liver_hmC_Hyper
chr2	216013787	216013788	cg24989534_BC21	chr2	215996329	216082955	PECR	0.765807	1.29063e-16	Liver_hmC_Hyper
chr2	216084259	216084260	cg20968678_TC21	chr2	215996329	216082955	PECR	0.697133	6.81309e-13	Liver_hmC_Hyper
chr2	222700979	222700980	cg04193548_BC11	chr2	222671658	222709930	MOGAT1	0.741189	3.79768e-15	Liver_hmC_Hyper
chr2	233682219	233682220	cg00470972_TC21	chr2	233718736	233773300	UGT1A4	0.612825	1.52349e-09	Liver_hmC_Hyper
chr2	233728607	233728608	cg11272349_TC21	chr2	233718736	233773300	UGT1A4	0.700196	4.89718e-13	Liver_hmC_Hyper
chr2	233728660	233728661	cg09505117_BC21	chr2	233718736	233773300	UGT1A4	0.732945	1.08366e-14	Liver_hmC_Hyper
chr2	233759709	233759710	cg07823755_TC21	chr2	233718736	233773300	UGT1A4	0.66911	1.16718e-11	Liver_hmC_Hyper
chr2	233728607	233728608	cg11272349_TC21	chr2	233760270	233773300	UGT1A1	0.668265	1.26552e-11	Liver_hmC_Hyper
chr2	233728660	233728661	cg09505117_BC21	chr2	233760270	233773300	UGT1A1	0.720056	5.17794e-14	Liver_hmC_Hyper
chr2	233759709	233759710	cg07823755_TC21	chr2	233760270	233773300	UGT1A1	0.648067	8.12129e-11	Liver_hmC_Hyper
chr2	241760477	241760478	cg22297448_TC21	chr2	241809065	241817413	NEU4	0.401298	0.000224988	Liver_hmC_Hyper
chr2	241771594	241771595	cg02639108_BC11	chr2	241809065	241817413	NEU4	0.449454	2.88672e-05	Liver_hmC_Hyper
chr3	42881368	42881369	cg20488820_TC21	chr3	42856005	42875898	CYP8B1	0.842394	1.20783e-22	Liver_hmC_Hyper
chr3	42906677	42906678	cg03564201_BC21	chr3	42856005	42875898	CYP8B1	0.751747	9.34518e-16	Liver_hmC_Hyper
chr3	50193103	50193104	cg04383462_BC21	chr3	50205246	50221486	SLC38A3	0.84053	1.84068e-22	Liver_hmC_Hyper
chr3	50237329	50237330	cg04895633_BC21	chr3	50205246	50221486	SLC38A3	0.801583	4.20389e-19	Liver_hmC_Hyper
chr3	52779843	52779844	cg05991220_BC21	chr3	52777595	52792068	ITIH1	0.762442	2.09871e-16	Liver_hmC_Hyper
chr3	52785176	52785177	cg04929092_BC11	chr3	52777595	52792068	ITIH1	0.835404	5.7043e-22	Liver_hmC_Hyper
chr3	52813234	52813235	cg18727075_BC21	chr3	52777595	52792068	ITIH1	0.715376	8.94358e-14	Liver_hmC_Hyper
chr3	52779843	52779844	cg05991220_BC21	chr3	52794768	52809009	ITIH3	0.766268	1.2067e-16	Liver_hmC_Hyper
chr3	52785176	52785177	cg04929092_BC11	chr3	52794768	52809009	ITIH3	0.837539	3.57817e-22	Liver_hmC_Hyper
chr3	52813234	52813235	cg18727075_BC21	chr3	52794768	52809009	ITIH3	0.713768	1.07644e-13	Liver_hmC_Hyper
chr3	52779843	52779844	cg05991220_BC21	chr3	52812962	52830688	ITIH4	0.76168	2.34055e-16	Liver_hmC_Hyper
chr3	52785176	52785177	cg04929092_BC11	chr3	52812962	52830688	ITIH4	0.830797	1.52581e-21	Liver_hmC_Hyper
chr3	52813234	52813235	cg18727075_BC21	chr3	52812962	52830688	ITIH4	0.711506	1.39404e-13	Liver_hmC_Hyper
chr3	52779843	52779844	cg05991220_BC21	chr3	52823935	52825314	ITIH4-AS1	0.753143	7.72329e-16	Liver_hmC_Hyper
chr3	52785176	52785177	cg04929092_BC11	chr3	52823935	52825314	ITIH4-AS1	0.814014	4.34376e-20	Liver_hmC_Hyper
chr3	52813234	52813235	cg18727075_BC21	chr3	52823935	52825314	ITIH4-AS1	0.722994	3.65348e-14	Liver_hmC_Hyper
chr3	119810301	119810302	cg25562664_BC21	chr3	119780484	119818485	NR1I2	0.466917	1.26581e-05	Liver_hmC_Hyper
chr3	120675820	120675821	cg05410827_TC21	chr3	120628172	120682269	HGD	0.510527	1.31118e-06	Liver_hmC_Hyper
chr3	186636186	186636187	cg05945296_BC11	chr3	186613060	186621318	AHSG	0.901941	3.58735e-30	Liver_hmC_Hyper
chr3	186636186	186636187	cg05945296_BC11	chr3	186635969	186653141	FETUB	0.906009	7.43745e-31	Liver_hmC_Hyper
chr3	186636186	186636187	cg05945296_BC11	chr3	186660216	186678234	HRG	0.901759	3.84291e-30	Liver_hmC_Hyper
chr3	186930386	186930387	cg26193484_TC21	chr3	186930325	187078553	ST6GAL1	0.823352	7.03985e-21	Liver_hmC_Hyper
chr3	187058381	187058382	cg05950869_BC11	chr3	186930325	187078553	ST6GAL1	0.712676	1.21992e-13	Liver_hmC_Hyper
chr3	197554493	197554494	cg06063513_TC11	chr3	197509783	197573323	BDH1	0.497425	2.67824e-06	Liver_hmC_Hyper
chr3	197554509	197554510	cg06063514_BC11	chr3	197509783	197573323	BDH1	0.490788	3.80331e-06	Liver_hmC_Hyper
chr3	197554525	197554526	cg06063515_BC21	chr3	197509783	197573323	BDH1	0.507655	1.53731e-06	Liver_hmC_Hyper
chr3	197554534	197554535	cg06063516_TC21	chr3	197509783	197573323	BDH1	0.46842	1.17663e-05	Liver_hmC_Hyper
chr3	197554576	197554577	cg06063518_BC11	chr3	197509783	197573323	BDH1	0.53618	2.96145e-07	Liver_hmC_Hyper
chr3	197554597	197554598	cg03038685_BC21	chr3	197509783	197573323	BDH1	0.540212	2.3174e-07	Liver_hmC_Hyper
chr3	197554612	197554613	cg06063521_TC11	chr3	197509783	197573323	BDH1	0.447291	3.18722e-05	Liver_hmC_Hyper
chr3	197555063	197555064	cg03792768_BC21	chr3	197509783	197573323	BDH1	0.455817	2.14885e-05	Liver_hmC_Hyper
chr3	197555349	197555350	cg24869195_BC21	chr3	197509783	197573323	BDH1	0.533025	3.57985e-07	Liver_hmC_Hyper
chr3	197556256	197556257	cg00177496_BC21	chr3	197509783	197573323	BDH1	0.500725	2.24357e-06	Liver_hmC_Hyper
chr3	197556280	197556281	cg07155478_TC11	chr3	197509783	197573323	BDH1	0.649015	7.46609e-11	Liver_hmC_Hyper
chr4	99151621	99151622	cg06878159_TC21	chr4	99123657	99157792	ADH4	0.65726	3.54619e-11	Liver_hmC_Hyper
chr4	99284691	99284692	cg06878930_TC11	chr4	99276369	99291003	ADH1A	0.782825	9.68988e-18	Liver_hmC_Hyper
chr4	184896204	184896205	cg07480015_BC11	chr4	184892858	184899553	LINC01093	0.754479	6.4277e-16	Liver_hmC_Hyper
chr5	177357351	177357352	cg00900628_TC11	chr5	177402141	177409564	F12	0.654713	4.47383e-11	Liver_hmC_Hyper
chr5	177400696	177400697	cg00642460_TC11	chr5	177402141	177409564	F12	0.607008	2.3885e-09	Liver_hmC_Hyper
chr5	177402638	177402639	cg20424833_TC11	chr5	177402141	177409564	F12	0.860617	1.44079e-24	Liver_hmC_Hyper
chr5	177402983	177402984	cg24787470_BC21	chr5	177402141	177409564	F12	0.961106	2.42268e-45	Liver_hmC_Hyper
chr5	177403666	177403667	cg06105778_BC21	chr5	177402141	177409564	F12	0.898199	1.43707e-29	Liver_hmC_Hyper
chr5	177403914	177403915	cg02488887_BC21	chr5	177402141	177409564	F12	0.945632	8.50884e-40	Liver_hmC_Hyper
chr5	177404363	177404364	cg25962774_TC21	chr5	177402141	177409564	F12	0.877004	1.5164e-26	Liver_hmC_Hyper
chr6	25878771	25878772	cg06671710_BC21	chr6	25912754	25930726	SLC17A2	0.728422	1.89522e-14	Liver_hmC_Hyper
chr6	31614372	31614373	cg09366571_BC21	chr6	31652416	31658210	APOM	0.617256	1.07504e-09	Liver_hmC_Hyper
chr6	31621419	31621420	cg14943908_TC21	chr6	31652416	31658210	APOM	0.76668	1.13619e-16	Liver_hmC_Hyper
chr6	31621816	31621817	cg02054431_BC21	chr6	31652416	31658210	APOM	0.826267	3.90215e-21	Liver_hmC_Hyper
chr6	31661311	31661312	cg18842363_BC21	chr6	31652416	31658210	APOM	0.785158	8.59789e-16	Liver_hmC_Hyper
chr6	31896929	31896930	cg07723114_BC21	chr6	31897785	31945672	C2	0.645133	1.05183e-10	Liver_hmC_Hyper
chr6	31931051	31931052	cg09371968_TC21	chr6	31897785	31945672	C2	0.741625	3.58907e-15	Liver_hmC_Hyper
chr6	31931051	31931052	cg09371968_BC21	chr6	31897785	31945672	C2	0.691291	1.26477e-12	Liver_hmC_Hyper
chr6	31933323	31933324	cg09372073_BC21	chr6	31897785	31945672	C2	0.617913	1.02038e-09	Liver_hmC_Hyper
chr6	31933323	31933324	cg09372073_BO21	chr6	31897785	31945672	C2	0.570513	3.29822e-08	Liver_hmC_Hyper
chr6	31933374	31933375	cg09372074_TC21	chr6	31897785	31945672	C2	0.565432	4.63677e-08	Liver_hmC_Hyper
chr6	31933605	31933606	cg09372076_TC21	chr6	31897785	31945672	C2	0.590521	8.14175e-09	Liver_hmC_Hyper
chr6	31933651	31933652	cg09372078_BC21	chr6	31897785	31945672	C2	0.647396	8.61869e-11	Liver_hmC_Hyper
chr6	31933703	31933704	cg09372081_TC21	chr6	31897785	31945672	C2	0.727368	2.15557e-14	Liver_hmC_Hyper
chr6	31933749	31933750	cg09372085_BC21	chr6	31897785	31945672	C2	0.618726	9.56465e-10	Liver_hmC_Hyper
chr6	31933766	31933767	cg09372086_TC21	chr6	31897785	31945672	C2	0.684307	2.6004e-12	Liver_hmC_Hyper
chr6	31933780	31933781	cg09372087_TC21	chr6	31897785	31945672	C2	0.645282	1.03812e-10	Liver_hmC_Hyper
chr6	31933783	31933784	cg09372088_TC21	chr6	31897785	31945672	C2	0.518157	8.5305e-07	Liver_hmC_Hyper
chr6	31933783	31933784	cg09372088_TC22	chr6	31897785	31945672	C2	0.50778	1.52675e-06	Liver_hmC_Hyper
chr6	31933816	31933817	cg09372089_TC21	chr6	31897785	31945672	C2	0.628302	4.39998e-10	Liver_hmC_Hyper
chr6	31933825	31933826	cg09372090_TC21	chr6	31897785	31945672	C2	0.57115	3.15908e-08	Liver_hmC_Hyper
chr6	31933895	31933896	cg09372092_BC21	chr6	31897785	31945672	C2	0.667315	1.38564e-11	Liver_hmC_Hyper
chr6	31934195	31934196	cg15443075_TC21	chr6	31897785	31945672	C2	0.634494	2.62539e-10	Liver_hmC_Hyper
chr6	31934278	31934279	cg09372100_TC21	chr6	31897785	31945672	C2	0.66467	1.78026e-11	Liver_hmC_Hyper
chr6	31943147	31943148	cg09372215_BC21	chr6	31897785	31945672	C2	0.703289	4.94482e-13	Liver_hmC_Hyper
chr6	31943277	31943278	cg15149313_BC21	chr6	31897785	31945672	C2	0.691535	1.23287e-12	Liver_hmC_Hyper
chr6	31943363	31943364	cg09372218_TC21	chr6	31897785	31945672	C2	0.809131	1.08069e-19	Liver_hmC_Hyper
chr6	31943437	31943438	cg15578595_TC21	chr6	31897785	31945672	C2	0.727185	2.20409e-14	Liver_hmC_Hyper
chr6	31943454	31943455	cg09372219_BC21	chr6	31897785	31945672	C2	0.577154	2.09472e-08	Liver_hmC_Hyper
chr6	31943499	31943500	cg09455601_BO21	chr6	31897785	31945672	C2	0.620877	8.05189e-10	Liver_hmC_Hyper
chr6	31943499	31943500	cg09455601_BO22	chr6	31897785	31945672	C2	0.610056	1.88925e-09	Liver_hmC_Hyper
chr6	31943499	31943500	cg09455601_TC21	chr6	31897785	31945672	C2	0.585615	1.15742e-08	Liver_hmC_Hyper
chr6	31943499	31943500	cg09455601_TC22	chr6	31897785	31945672	C2	0.55465	9.3765e-08	Liver_hmC_Hyper
chr6	31944178	31944179	cg09372225_TC21	chr6	31897785	31945672	C2	0.679618	4.17253e-12	Liver_hmC_Hyper
chr6	31944324	31944325	cg09372226_BC21	chr6	31897785	31945672	C2	0.677692	5.05404e-12	Liver_hmC_Hyper
chr6	31944741	31944742	cg09372234_TC21	chr6	31897785	31945672	C2	0.575573	2.33599e-08	Liver_hmC_Hyper
chr6	31945009	31945010	cg09372235_BC21	chr6	31897785	31945672	C2	0.509937	1.35491e-06	Liver_hmC_Hyper
chr6	31945253	31945254	cg09372237_BC21	chr6	31897785	31945672	C2	0.412058	0.00014602	Liver_hmC_Hyper
chr6	31945266	31945267	cg09372238_BC21	chr6	31897785	31945672	C2	0.582108	1.48311e-08	Liver_hmC_Hyper
chr6	31945266	31945267	cg09372238_BO21	chr6	31897785	31945672	C2	0.612964	1.50705e-09	Liver_hmC_Hyper
chr6	31945298	31945299	cg09372240_TC21	chr6	31897785	31945672	C2	0.464771	1.40423e-05	Liver_hmC_Hyper
chr6	31948106	31948107	cg09372284_TC21	chr6	31897785	31945672	C2	0.584848	1.22227e-08	Liver_hmC_Hyper
chr6	31948122	31948123	cg09372285_BC21	chr6	31897785	31945672	C2	0.591593	7.53341e-09	Liver_hmC_Hyper
chr6	31949259	31949260	cg09372292_TC21	chr6	31897785	31945672	C2	0.672377	8.51446e-12	Liver_hmC_Hyper
chr6	31954584	31954585	cg27137576_BC11	chr6	31897785	31945672	C2	0.816392	1.46066e-19	Liver_hmC_Hyper
chr6	31955287	31955288	cg12427444_BC11	chr6	31897785	31945672	C2	0.549772	1.27899e-07	Liver_hmC_Hyper
chr6	31955287	31955288	cg12427444_BC12	chr6	31897785	31945672	C2	0.584648	1.23967e-08	Liver_hmC_Hyper
chr6	31966074	31966075	cg09372518_TC21	chr6	31897785	31945672	C2	0.436744	5.11655e-05	Liver_hmC_Hyper
chr6	31973272	31973273	cg20069688_BC21	chr6	31897785	31945672	C2	0.584834	1.22348e-08	Liver_hmC_Hyper
chr6	31896929	31896930	cg07723114_BC21	chr6	31945650	31952084	CFB	0.731498	1.29752e-14	Liver_hmC_Hyper
chr6	31931051	31931052	cg09371968_TC21	chr6	31945650	31952084	CFB	0.776499	2.6049e-17	Liver_hmC_Hyper
chr6	31931051	31931052	cg09371968_BC21	chr6	31945650	31952084	CFB	0.767594	9.93657e-17	Liver_hmC_Hyper
chr6	31933323	31933324	cg09372073_BC21	chr6	31945650	31952084	CFB	0.681072	3.60662e-12	Liver_hmC_Hyper
chr6	31933323	31933324	cg09372073_BO21	chr6	31945650	31952084	CFB	0.652461	5.48493e-11	Liver_hmC_Hyper
chr6	31933374	31933375	cg09372074_TC21	chr6	31945650	31952084	CFB	0.647362	8.64458e-11	Liver_hmC_Hyper
chr6	31933605	31933606	cg09372076_TC21	chr6	31945650	31952084	CFB	0.666409	1.51018e-11	Liver_hmC_Hyper
chr6	31933651	31933652	cg09372078_BC21	chr6	31945650	31952084	CFB	0.738185	5.59029e-15	Liver_hmC_Hyper
chr6	31933703	31933704	cg09372081_TC21	chr6	31945650	31952084	CFB	0.810731	8.03939e-20	Liver_hmC_Hyper
chr6	31933749	31933750	cg09372085_BC21	chr6	31945650	31952084	CFB	0.725085	2.84241e-14	Liver_hmC_Hyper
chr6	31933766	31933767	cg09372086_TC21	chr6	31945650	31952084	CFB	0.76178	2.30729e-16	Liver_hmC_Hyper
chr6	31933780	31933781	cg09372087_TC21	chr6	31945650	31952084	CFB	0.740166	4.33485e-15	Liver_hmC_Hyper
chr6	31933783	31933784	cg09372088_TC21	chr6	31945650	31952084	CFB	0.622879	6.85182e-10	Liver_hmC_Hyper
chr6	31933783	31933784	cg09372088_TC22	chr6	31945650	31952084	CFB	0.608113	2.19447e-09	Liver_hmC_Hyper
chr6	31933816	31933817	cg09372089_TC21	chr6	31945650	31952084	CFB	0.724114	3.19474e-14	Liver_hmC_Hyper
chr6	31933825	31933826	cg09372090_TC21	chr6	31945650	31952084	CFB	0.663132	2.05727e-11	Liver_hmC_Hyper
chr6	31933895	31933896	cg09372092_BC21	chr6	31945650	31952084	CFB	0.726327	2.44622e-14	Liver_hmC_Hyper
chr6	31934195	31934196	cg15443075_TC21	chr6	31945650	31952084	CFB	0.738583	5.3127e-15	Liver_hmC_Hyper
chr6	31934278	31934279	cg09372100_TC21	chr6	31945650	31952084	CFB	0.742666	3.13423e-15	Liver_hmC_Hyper
chr6	31943147	31943148	cg09372215_BC21	chr6	31945650	31952084	CFB	0.797633	1.39563e-18	Liver_hmC_Hyper
chr6	31943277	31943278	cg15149313_BC21	chr6	31945650	31952084	CFB	0.780007	1.5114e-17	Liver_hmC_Hyper
chr6	31943363	31943364	cg09372218_TC21	chr6	31945650	31952084	CFB	0.896196	2.95487e-29	Liver_hmC_Hyper
chr6	31943437	31943438	cg15578595_TC21	chr6	31945650	31952084	CFB	0.814034	4.32745e-20	Liver_hmC_Hyper
chr6	31943454	31943455	cg09372219_BC21	chr6	31945650	31952084	CFB	0.674861	6.6819e-12	Liver_hmC_Hyper
chr6	31943499	31943500	cg09455601_BO21	chr6	31945650	31952084	CFB	0.724515	3.04426e-14	Liver_hmC_Hyper
chr6	31943499	31943500	cg09455601_BO22	chr6	31945650	31952084	CFB	0.709706	1.70944e-13	Liver_hmC_Hyper
chr6	31943499	31943500	cg09455601_TC21	chr6	31945650	31952084	CFB	0.689735	1.48769e-12	Liver_hmC_Hyper
chr6	31943499	31943500	cg09455601_TC22	chr6	31945650	31952084	CFB	0.663028	2.07754e-11	Liver_hmC_Hyper
chr6	31944178	31944179	cg09372225_TC21	chr6	31945650	31952084	CFB	0.799533	6.01981e-19	Liver_hmC_Hyper
chr6	31944324	31944325	cg09372226_BC21	chr6	31945650	31952084	CFB	0.768249	9.02259e-17	Liver_hmC_Hyper
chr6	31944741	31944742	cg09372234_TC21	chr6	31945650	31952084	CFB	0.690437	1.38282e-12	Liver_hmC_Hyper
chr6	31945009	31945010	cg09372235_BC21	chr6	31945650	31952084	CFB	0.664692	1.77657e-11	Liver_hmC_Hyper
chr6	31945253	31945254	cg09372237_BC21	chr6	31945650	31952084	CFB	0.528168	4.77566e-07	Liver_hmC_Hyper
chr6	31945266	31945267	cg09372238_BC21	chr6	31945650	31952084	CFB	0.692632	1.09878e-12	Liver_hmC_Hyper
chr6	31945266	31945267	cg09372238_BO21	chr6	31945650	31952084	CFB	0.702117	3.97244e-13	Liver_hmC_Hyper
chr6	31945298	31945299	cg09372240_TC21	chr6	31945650	31952084	CFB	0.562146	5.76219e-08	Liver_hmC_Hyper
chr6	31948106	31948107	cg09372284_TC21	chr6	31945650	31952084	CFB	0.696336	7.41975e-13	Liver_hmC_Hyper
chr6	31948122	31948123	cg09372285_BC21	chr6	31945650	31952084	CFB	0.692897	1.06858e-12	Liver_hmC_Hyper
chr6	31949259	31949260	cg09372292_TC21	chr6	31945650	31952084	CFB	0.741753	3.52976e-15	Liver_hmC_Hyper
chr6	31954584	31954585	cg27137576_BC11	chr6	31945650	31952084	CFB	0.857863	2.19809e-23	Liver_hmC_Hyper
chr6	31955287	31955288	cg12427444_BC11	chr6	31945650	31952084	CFB	0.638994	1.79074e-10	Liver_hmC_Hyper
chr6	31955287	31955288	cg12427444_BC12	chr6	31945650	31952084	CFB	0.67757	5.11546e-12	Liver_hmC_Hyper
chr6	31966074	31966075	cg09372518_TC21	chr6	31945650	31952084	CFB	0.566296	4.37757e-08	Liver_hmC_Hyper
chr6	31973272	31973273	cg20069688_BC21	chr6	31945650	31952084	CFB	0.598336	4.59222e-09	Liver_hmC_Hyper
chr6	31996538	31996539	cg02308296_TC21	chr6	31945650	31952084	CFB	0.617927	1.30434e-09	Liver_hmC_Hyper
chr6	160080142	160080143	cg19166759_TC21	chr6	160121815	160158718	SLC22A1	0.726099	2.5147e-14	Liver_hmC_Hyper
chr6	160665748	160665749	cg07554745_TC21	chr6	160531482	160664275	LPA	0.726879	2.28771e-14	Liver_hmC_Hyper
chr6	160665748	160665749	cg07554745_TC21	chr6	160702238	160754097	PLG	0.723466	3.4528e-14	Liver_hmC_Hyper
chr6	160738021	160738022	cg10362592_BC21	chr6	160702238	160754097	PLG	0.621421	7.70739e-10	Liver_hmC_Hyper
chr6	167799587	167799588	cg15452389_BC21	chr6	167784537	167796872	LINC01558	0.583641	1.33126e-08	Liver_hmC_Hyper
chr7	1725677	1725678	cg09160231_BC11	chr7	1688119	1747954	ELFN1	0.744736	2.38948e-15	Liver_hmC_Hyper
chr7	44539193	44539194	cg03086893_BC11	chr7	44512535	44541330	NPC1L1	0.847705	3.52853e-23	Liver_hmC_Hyper
chr7	73596978	73596979	cg13337731_TC11	chr7	73593194	73624543	MLXIPL	0.706251	2.51754e-13	Liver_hmC_Hyper
chr7	73606895	73606896	cg02382795_BC21	chr7	73593194	73624543	MLXIPL	0.650203	6.71609e-11	Liver_hmC_Hyper
chr7	73607014	73607015	cg09227144_TC21	chr7	73593194	73624543	MLXIPL	0.778576	1.88928e-17	Liver_hmC_Hyper
chr7	73607279	73607280	cg23983315_BC11	chr7	73593194	73624543	MLXIPL	0.830888	1.49689e-21	Liver_hmC_Hyper
chr7	73636427	73636428	cg15900540_BC21	chr7	73593194	73624543	MLXIPL	0.744154	2.57955e-15	Liver_hmC_Hyper
chr7	99784747	99784748	cg23326197_TC21	chr7	99705036	99735196	CYP3A7	0.502313	2.05891e-06	Liver_hmC_Hyper
chr7	99784747	99784748	cg23326197_TC21	chr7	99756960	99784248	CYP3A4	0.502836	2.00134e-06	Liver_hmC_Hyper
chr7	99784747	99784748	cg23326197_TC21	chr7	99828013	99866102	CYP3A43	0.439899	4.44839e-05	Liver_hmC_Hyper
chr7	100613007	100613008	cg01157261_BC21	chr7	100620416	100642779	TFR2	0.921148	1.05616e-33	Liver_hmC_Hyper
chr7	100626392	100626393	cg08571362_TC21	chr7	100620416	100642779	TFR2	0.755247	5.78087e-16	Liver_hmC_Hyper
chr7	100626934	100626935	cg11751434_TC21	chr7	100620416	100642779	TFR2	0.885376	1.1433e-27	Liver_hmC_Hyper
chr7	100633147	100633148	cg13732043_BC11	chr7	100620416	100642779	TFR2	0.830168	1.74125e-21	Liver_hmC_Hyper
chr7	100633158	100633159	cg04739306_BC11	chr7	100620416	100642779	TFR2	0.795063	1.29814e-18	Liver_hmC_Hyper
chr7	100633264	100633265	cg22104437_BC11	chr7	100620416	100642779	TFR2	0.598152	4.65541e-09	Liver_hmC_Hyper
chr7	100633362	100633363	cg01749347_BC21	chr7	100620416	100642779	TFR2	0.880786	4.83089e-27	Liver_hmC_Hyper
chr7	100633510	100633511	cg03727015_TC11	chr7	100620416	100642779	TFR2	0.858537	2.46332e-24	Liver_hmC_Hyper
chr7	100633655	100633656	cg04499151_BC11	chr7	100620416	100642779	TFR2	0.958389	3.2035e-44	Liver_hmC_Hyper
chr7	138075382	138075383	cg25271841_BC21	chr7	138002324	138118305	AKR1D1	0.613481	1.4473e-09	Liver_hmC_Hyper
chr7	138075476	138075477	cg09277575_TC21	chr7	138002324	138118305	AKR1D1	0.73702	6.48587e-15	Liver_hmC_Hyper
chr8	26757085	26757086	cg12338860_TC11	chr8	26748150	26867278	ADRA1A	0.5062	1.66545e-06	Liver_hmC_Hyper
chr9	34577974	34577975	cg08906194_TC22	chr9	34621379	34628086	ARID3C	0.780669	1.36236e-17	Liver_hmC_Hyper
chr9	34577974	34577975	cg08906194_TC21	chr9	34621379	34628086	ARID3C	0.795432	1.21919e-18	Liver_hmC_Hyper
chr9	130461467	130461468	cg14506175_BC21	chr9	130444961	130501274	ASS1	0.603175	3.19628e-09	Liver_hmC_Hyper
chr9	133609504	133609505	cg13649056_BC21	chr9	133636363	133659329	DBH	0.778103	2.03345e-17	Liver_hmC_Hyper
chr9	133609504	133609505	cg13649056_BC21	chr9	133654586	133657313	DBH-AS1	0.782472	1.02477e-17	Liver_hmC_Hyper
chr10	5157489	5157490	cg14594786_BC21	chr10	5122087	5135226	AKR1C5P	0.752032	8.98971e-16	Liver_hmC_Hyper
chr10	5161456	5161457	cg17520000_TC21	chr10	5122087	5135226	AKR1C5P	0.808998	1.10739e-19	Liver_hmC_Hyper
chr10	5165916	5165917	cg16211589_TC21	chr10	5122087	5135226	AKR1C5P	0.770815	6.1653e-17	Liver_hmC_Hyper
chr10	5157489	5157490	cg14594786_BC21	chr10	5154140	5185187	AKR1C8P	0.749098	1.33724e-15	Liver_hmC_Hyper
chr10	5161456	5161457	cg17520000_TC21	chr10	5154140	5185187	AKR1C8P	0.809763	9.61882e-20	Liver_hmC_Hyper
chr10	5165916	5165917	cg16211589_TC21	chr10	5154140	5185187	AKR1C8P	0.809522	1.00552e-19	Liver_hmC_Hyper
chr10	5186143	5186144	cg13585175_BC21	chr10	5154140	5185187	AKR1C8P	0.628383	4.37079e-10	Liver_hmC_Hyper
chr10	5204662	5204663	cg11136592_TC21	chr10	5154140	5185187	AKR1C8P	0.725272	2.77905e-14	Liver_hmC_Hyper
chr10	5157489	5157490	cg14594786_BC21	chr10	5195462	5218949	AKR1C4	0.734239	9.21547e-15	Liver_hmC_Hyper
chr10	5161456	5161457	cg17520000_TC21	chr10	5195462	5218949	AKR1C4	0.795186	1.27118e-18	Liver_hmC_Hyper
chr10	5165916	5165917	cg16211589_TC21	chr10	5195462	5218949	AKR1C4	0.823108	7.39252e-21	Liver_hmC_Hyper
chr10	5186143	5186144	cg13585175_BC21	chr10	5195462	5218949	AKR1C4	0.600527	3.90022e-09	Liver_hmC_Hyper
chr10	5204662	5204663	cg11136592_TC21	chr10	5195462	5218949	AKR1C4	0.73352	1.00859e-14	Liver_hmC_Hyper
chr10	5157489	5157490	cg14594786_BC21	chr10	5207169	5207742	ARL4AP3	0.732666	1.12203e-14	Liver_hmC_Hyper
chr10	5161456	5161457	cg17520000_TC21	chr10	5207169	5207742	ARL4AP3	0.793312	1.74502e-18	Liver_hmC_Hyper
chr10	5165916	5165917	cg16211589_TC21	chr10	5207169	5207742	ARL4AP3	0.823773	6.46911e-21	Liver_hmC_Hyper
chr10	5186143	5186144	cg13585175_BC21	chr10	5207169	5207742	ARL4AP3	0.59809	4.67689e-09	Liver_hmC_Hyper
chr10	5204662	5204663	cg11136592_TC21	chr10	5207169	5207742	ARL4AP3	0.733629	9.94873e-15	Liver_hmC_Hyper
chr10	7728801	7728802	cg20536617_TC11	chr10	7703316	7749520	ITIH2	0.635941	2.3231e-10	Liver_hmC_Hyper
chr10	11719659	11719660	cg14665975_BC21	chr10	11742366	11764070	ECHDC3	0.509163	1.41434e-06	Liver_hmC_Hyper
chr10	50809991	50809992	cg15047912_BC21	chr10	50799409	50885675	A1CF	0.595643	5.60361e-09	Liver_hmC_Hyper
chr10	50836164	50836165	cg15048042_TC21	chr10	50799409	50885675	A1CF	0.783786	2.1832e-17	Liver_hmC_Hyper
chr10	93075336	93075337	cg15396858_TC21	chr10	93073475	93077885	CYP26A1	0.753714	7.14196e-16	Liver_hmC_Hyper
chr10	93075363	93075364	cg15396859_BC21	chr10	93073475	93077885	CYP26A1	0.850116	1.98704e-23	Liver_hmC_Hyper
chr10	93075666	93075667	cg15396874_TC21	chr10	93073475	93077885	CYP26A1	0.852947	9.99392e-24	Liver_hmC_Hyper
chr10	93594015	93594016	cg10021756_TC21	chr10	93591687	93601744	RBP4	0.715299	9.02385e-14	Liver_hmC_Hyper
chr10	94985924	94985925	cg14191040_BC21	chr10	94938658	94990091	CYP2C9	0.781901	1.12173e-17	Liver_hmC_Hyper
chr10	94989171	94989172	cg12253859_BC21	chr10	94938658	94990091	CYP2C9	0.717737	6.79763e-14	Liver_hmC_Hyper
chr10	95037103	95037104	cg14717122_TC21	chr10	94938658	94990091	CYP2C9	0.497547	4.15178e-06	Liver_hmC_Hyper
chr10	95039108	95039109	cg12759420_BC21	chr10	94938658	94990091	CYP2C9	0.863533	6.69249e-25	Liver_hmC_Hyper
chr10	94985924	94985925	cg14191040_BC21	chr10	94940253	94941121	MTND4P20	0.779412	1.65876e-17	Liver_hmC_Hyper
chr10	94989171	94989172	cg12253859_BC21	chr10	94940253	94941121	MTND4P20	0.712334	1.2685e-13	Liver_hmC_Hyper
chr10	94989171	94989172	cg12253859_BC21	chr10	95036772	95069497	CYP2C8	0.720753	4.76894e-14	Liver_hmC_Hyper
chr10	95037103	95037104	cg14717122_TC21	chr10	95036772	95069497	CYP2C8	0.501117	3.45179e-06	Liver_hmC_Hyper
chr10	95039108	95039109	cg12759420_BC21	chr10	95036772	95069497	CYP2C8	0.864872	4.67807e-25	Liver_hmC_Hyper
chr10	99846231	99846232	cg19378330_BC11	chr10	99782640	99852594	ABCC2	0.793685	1.63871e-18	Liver_hmC_Hyper
chr10	100065272	100065273	cg04359915_TC21	chr10	100042193	100081869	CPN1	0.704239	3.14625e-13	Liver_hmC_Hyper
chr10	100065298	100065299	cg11251234_BC21	chr10	100042193	100081869	CPN1	0.765969	1.26043e-16	Liver_hmC_Hyper
chr10	100065361	100065362	cg19754520_BC11	chr10	100042193	100081869	CPN1	0.797377	8.74061e-19	Liver_hmC_Hyper
chr10	100065428	100065429	cg02250046_BC21	chr10	100042193	100081869	CPN1	0.812683	5.58311e-20	Liver_hmC_Hyper
chr10	113558648	113558649	cg15595709_TC11	chr10	113550837	113589602	HABP2	0.692256	1.14315e-12	Liver_hmC_Hyper
chr10	113567287	113567288	cg15595816_BC11	chr10	113550837	113589602	HABP2	0.714873	9.47873e-14	Liver_hmC_Hyper
chr10	133378109	133378110	cg06270799_TC11	chr10	133344643	133344906	BANF1P2	0.56665	4.27562e-08	Liver_hmC_Hyper
chr10	133378109	133378110	cg06270799_TC11	chr10	133347368	133352683	PRAP1	0.548312	1.40224e-07	Liver_hmC_Hyper
chr10	133378109	133378110	cg06270799_TC11	chr10	133355158	133358025	FUOM	0.703368	3.46331e-13	Liver_hmC_Hyper
chr10	133378109	133378110	cg06270799_TC11	chr10	133362485	133373354	ECHS1	0.692501	1.11402e-12	Liver_hmC_Hyper
chr10	133543116	133543117	cg15864236_TC11	chr10	133520406	133561220	CYP2E1	0.829208	2.12777e-21	Liver_hmC_Hyper
chr11	1660363	1660364	cg09467675_BC11	chr11	1665597	1667856	FAM99A	0.848572	1.97779e-22	Liver_hmC_Hyper
chr11	1668571	1668572	cg15911665_BC21	chr11	1665597	1667856	FAM99A	0.538734	2.53633e-07	Liver_hmC_Hyper
chr11	1682194	1682195	cg07635249_BC21	chr11	1665597	1667856	FAM99A	0.723091	3.61122e-14	Liver_hmC_Hyper
chr11	1660363	1660364	cg09467675_BC11	chr11	1683269	1685629	FAM99B	0.845652	3.82808e-22	Liver_hmC_Hyper
chr11	1668571	1668572	cg15911665_BC21	chr11	1683269	1685629	FAM99B	0.548658	1.37208e-07	Liver_hmC_Hyper
chr11	1682194	1682195	cg07635249_BC21	chr11	1683269	1685629	FAM99B	0.72826	1.93317e-14	Liver_hmC_Hyper
chr11	1660363	1660364	cg09467675_BC11	chr11	1688297	1689056	LINC02708	0.82763	1.70082e-20	Liver_hmC_Hyper
chr11	1668571	1668572	cg15911665_BC21	chr11	1688297	1689056	LINC02708	0.555049	9.13936e-08	Liver_hmC_Hyper
chr11	1682194	1682195	cg07635249_BC21	chr11	1688297	1689056	LINC02708	0.736045	7.33976e-15	Liver_hmC_Hyper
chr11	1660363	1660364	cg09467675_BC11	chr11	1697195	1697755	KRTAP5-6	0.843427	6.2741e-22	Liver_hmC_Hyper
chr11	1668571	1668572	cg15911665_BC21	chr11	1697195	1697755	KRTAP5-6	0.555276	9.00671e-08	Liver_hmC_Hyper
chr11	1682194	1682195	cg07635249_BC21	chr11	1697195	1697755	KRTAP5-6	0.730489	1.46999e-14	Liver_hmC_Hyper
chr11	6418576	6418577	cg26120958_TC21	chr11	6431049	6442617	HPX	0.713294	1.13662e-13	Liver_hmC_Hyper
chr11	58709906	58709907	cg08998189_TC21	chr11	58640426	58731974	GLYAT	0.705484	2.74168e-13	Liver_hmC_Hyper
chr11	66856210	66856211	cg11614622_BC11	chr11	66848417	66958386	PC	0.679738	4.12259e-12	Liver_hmC_Hyper
chr11	66856785	66856786	cg20358834_BC21	chr11	66848417	66958386	PC	0.701666	4.17274e-13	Liver_hmC_Hyper
chr11	66883044	66883045	cg11525980_BC11	chr11	66848417	66958386	PC	0.601283	3.68538e-09	Liver_hmC_Hyper
chr11	69443709	69443710	cg04729730_BC21	chr11	69481662	69494952	LINC01488	0.74904	1.34775e-15	Liver_hmC_Hyper
chr12	7070867	7070868	cg24212392_TC21	chr12	7115736	7128889	RBP5	0.333183	0.00252804	Liver_hmC_Hyper
chr12	9152816	9152817	cg17268196_TC21	chr12	9127783	9128645	KRT17P8	0.599687	4.15276e-09	Liver_hmC_Hyper
chr12	9152816	9152817	cg17268196_TC21	chr12	9148840	9208395	PZP	0.568075	3.88668e-08	Liver_hmC_Hyper
chr12	46839430	46839431	cg01254322_BC21	chr12	46764761	46832408	SLC38A4	0.724819	2.93497e-14	Liver_hmC_Hyper
chr12	46874709	46874710	cg25791990_BC21	chr12	46764761	46832408	SLC38A4	0.579075	1.83346e-08	Liver_hmC_Hyper
chr12	56949286	56949287	cg17679023_TC11	chr12	56951431	56959374	RDH16	0.974137	3.80192e-52	Liver_hmC_Hyper
chr12	95956827	95956828	cg19863595_BC11	chr12	95943331	95968720	AMDHD1	0.690941	1.31191e-12	Liver_hmC_Hyper
chr12	95956942	95956943	cg26410635_TC21	chr12	95943331	95968720	AMDHD1	0.78942	3.33464e-18	Liver_hmC_Hyper
chr12	95956827	95956828	cg19863595_BC11	chr12	95972662	95996365	HAL	0.461855	1.61504e-05	Liver_hmC_Hyper
chr12	95956942	95956943	cg26410635_TC21	chr12	95972662	95996365	HAL	0.650145	6.75076e-11	Liver_hmC_Hyper
chr12	102879198	102879199	cg18001261_TC21	chr12	102836889	102958410	PAH	0.805415	2.12483e-19	Liver_hmC_Hyper
chr12	108826561	108826562	cg16646465_BC21	chr12	108858932	108901043	DAO	0.329496	0.00284006	Liver_hmC_Hyper
chr12	108879619	108879620	cg15339148_BC21	chr12	108858932	108901043	DAO	0.67265	8.29204e-12	Liver_hmC_Hyper
chr12	121839454	121839455	cg26386472_TC11	chr12	121839527	121863596	HPD	0.857023	3.62077e-24	Liver_hmC_Hyper
chr12	121839533	121839534	cg06601685_BC21	chr12	121839527	121863596	HPD	0.794988	1.3148e-18	Liver_hmC_Hyper
chr12	121839945	121839946	cg25296314_TC21	chr12	121839527	121863596	HPD	0.863247	7.2208e-25	Liver_hmC_Hyper
chr12	132610588	132610589	cg05626790_TC21	chr12	132603150	132610582	LRCOL1	0.814306	4.11019e-20	Liver_hmC_Hyper
chr12	132672343	132672344	cg13085553_TC21	chr12	132687587	132704985	PXMP2	0.269258	0.0157267	Liver_hmC_Hyper
chr12	132672419	132672420	cg15843572_BC21	chr12	132687587	132704985	PXMP2	0.312145	0.00482087	Liver_hmC_Hyper
chr13	113109444	113109445	cg07472704_BC21	chr13	113105788	113120685	F7	0.639125	1.77072e-10	Liver_hmC_Hyper
chr13	113110241	113110242	cg15672437_BC11	chr13	113105788	113120685	F7	0.91259	4.98123e-32	Liver_hmC_Hyper
chr13	113110557	113110558	cg26593267_TC21	chr13	113105788	113120685	F7	0.922919	4.50647e-34	Liver_hmC_Hyper
chr13	113111083	113111084	cg03338754_BC21	chr13	113105788	113120685	F7	0.841459	1.49311e-22	Liver_hmC_Hyper
chr13	113109444	113109445	cg07472704_BC21	chr13	113122799	113149529	F10	0.595533	5.64901e-09	Liver_hmC_Hyper
chr13	113110241	113110242	cg15672437_BC11	chr13	113122799	113149529	F10	0.759813	3.05174e-16	Liver_hmC_Hyper
chr13	113110557	113110558	cg26593267_TC21	chr13	113122799	113149529	F10	0.768159	9.14288e-17	Liver_hmC_Hyper
chr13	113111083	113111084	cg03338754_BC21	chr13	113122799	113149529	F10	0.671712	9.08193e-12	Liver_hmC_Hyper
chr13	113109444	113109445	cg07472704_BC21	chr13	113158648	113172386	PROZ	0.641574	1.43396e-10	Liver_hmC_Hyper
chr13	113110241	113110242	cg15672437_BC11	chr13	113158648	113172386	PROZ	0.910337	1.2864e-31	Liver_hmC_Hyper
chr13	113110557	113110558	cg26593267_TC21	chr13	113158648	113172386	PROZ	0.922497	5.53034e-34	Liver_hmC_Hyper
chr13	113111083	113111084	cg03338754_BC21	chr13	113158648	113172386	PROZ	0.840984	1.66204e-22	Liver_hmC_Hyper
chr13	113364549	113364550	cg02268951_BC21	chr13	113324163	113364148	GRTP1	0.236231	0.0348914	Liver_hmC_Hyper
chr14	20663384	20663385	cg09357740_TC21	chr14	20684177	20698971	ANG	0.644407	1.12087e-10	Liver_hmC_Hyper
chr14	20693138	20693139	cg16154578_TC21	chr14	20684177	20698971	ANG	0.924579	1.99036e-34	Liver_hmC_Hyper
chr14	20694004	20694005	cg18321533_TC21	chr14	20684177	20698971	ANG	0.573418	2.70762e-08	Liver_hmC_Hyper
chr14	24071564	24071565	cg13998850_TC11	chr14	24094053	24110598	PCK2	0.566673	4.26885e-08	Liver_hmC_Hyper
chr14	24072168	24072169	cg01545079_BC21	chr14	24094053	24110598	PCK2	0.47067	1.05403e-05	Liver_hmC_Hyper
chr14	24071564	24071565	cg13998850_TC11	chr14	24114195	24125242	DCAF11	0.513918	1.08453e-06	Liver_hmC_Hyper
chr14	24072168	24072169	cg01545079_BC21	chr14	24114195	24125242	DCAF11	0.457593	1.97686e-05	Liver_hmC_Hyper
chr14	24171639	24171640	cg19295474_BC21	chr14	24114195	24125242	DCAF11	0.203764	0.0698466	Liver_hmC_Hyper
chr14	24171664	24171665	cg19295475_TC21	chr14	24114195	24125242	DCAF11	0.351727	0.00137757	Liver_hmC_Hyper
chr14	24171686	24171687	cg25040004_TC21	chr14	24114195	24125242	DCAF11	0.0993991	0.380359	Liver_hmC_Hyper
chr14	24171689	24171690	cg19295476_BC21	chr14	24114195	24125242	DCAF11	0.0580745	0.608867	Liver_hmC_Hyper
chr14	24171712	24171713	cg19295477_BC21	chr14	24114195	24125242	DCAF11	0.159025	0.158847	Liver_hmC_Hyper
chr14	24171712	24171713	cg19295477_TC21	chr14	24114195	24125242	DCAF11	0.0719671	0.525829	Liver_hmC_Hyper
chr14	24171738	24171739	cg24127861_BC21	chr14	24114195	24125242	DCAF11	0.334729	0.00240654	Liver_hmC_Hyper
chr14	24171738	24171739	cg24127861_TC21	chr14	24114195	24125242	DCAF11	0.283176	0.0109192	Liver_hmC_Hyper
chr14	24171738	24171739	cg24127861_TO21	chr14	24114195	24125242	DCAF11	0.205671	0.0672129	Liver_hmC_Hyper
chr14	24171974	24171975	cg03431846_TC22	chr14	24114195	24125242	DCAF11	0.17985	0.110409	Liver_hmC_Hyper
chr14	24171980	24171981	cg18628371_TC21	chr14	24114195	24125242	DCAF11	0.249676	0.0255142	Liver_hmC_Hyper
chr14	24171985	24171986	cg16425038_BC11	chr14	24114195	24125242	DCAF11	0.218537	0.0514742	Liver_hmC_Hyper
chr14	24171992	24171993	cg07516252_BC21	chr14	24114195	24125242	DCAF11	0.211468	0.0596984	Liver_hmC_Hyper
chr14	24171992	24171993	cg07516252_BC23	chr14	24114195	24125242	DCAF11	0.186298	0.0980061	Liver_hmC_Hyper
chr14	24171992	24171993	cg07516252_BC22	chr14	24114195	24125242	DCAF11	0.174553	0.12148	Liver_hmC_Hyper
chr14	24172173	24172174	cg19295508_BC21	chr14	24114195	24125242	DCAF11	0.0933803	0.41001	Liver_hmC_Hyper
chr14	24172205	24172206	cg19295510_TC21	chr14	24114195	24125242	DCAF11	0.458973	1.85216e-05	Liver_hmC_Hyper
chr14	24172512	24172513	cg19295520_BO22	chr14	24114195	24125242	DCAF11	0.279202	0.01214	Liver_hmC_Hyper
chr14	24172512	24172513	cg19295520_BO21	chr14	24114195	24125242	DCAF11	0.218366	0.0516618	Liver_hmC_Hyper
chr14	24172570	24172571	cg19295522_TC21	chr14	24114195	24125242	DCAF11	0.31916	0.00390662	Liver_hmC_Hyper
chr14	24172570	24172571	cg19295522_BO21	chr14	24114195	24125242	DCAF11	0.359501	0.00105625	Liver_hmC_Hyper
chr14	69798573	69798574	cg03234661_BC21	chr14	69775416	69797241	SLC10A1	0.758899	3.47187e-16	Liver_hmC_Hyper
chr14	94309560	94309561	cg19885982_BC11	chr14	94280460	94293268	SERPINA10	0.908163	3.13992e-31	Liver_hmC_Hyper
chr14	94309768	94309769	cg19885986_BC21	chr14	94280460	94293268	SERPINA10	0.700428	4.77523e-13	Liver_hmC_Hyper
chr14	94314063	94314064	cg01714756_BC21	chr14	94280460	94293268	SERPINA10	0.671801	9.00421e-12	Liver_hmC_Hyper
chr14	94309560	94309561	cg19885982_BC11	chr14	94304248	94323389	SERPINA6	0.913525	3.33449e-32	Liver_hmC_Hyper
chr14	94309768	94309769	cg19885986_BC21	chr14	94304248	94323389	SERPINA6	0.697197	6.76679e-13	Liver_hmC_Hyper
chr14	94314063	94314064	cg01714756_BC21	chr14	94304248	94323389	SERPINA6	0.66625	1.53323e-11	Liver_hmC_Hyper
chr14	94444257	94444258	cg19887177_BC21	chr14	94442464	94452800	SERPINA11	0.602977	3.24444e-09	Liver_hmC_Hyper
chr14	94517971	94517972	cg16297271_BC21	chr14	94561442	94569913	SERPINA4	0.580914	1.61272e-08	Liver_hmC_Hyper
chr14	94561045	94561046	cg14866387_BC21	chr14	94561442	94569913	SERPINA4	0.742056	3.39369e-15	Liver_hmC_Hyper
chr14	94563774	94563775	cg19888298_BC11	chr14	94561442	94569913	SERPINA4	0.709497	1.75011e-13	Liver_hmC_Hyper
chr14	94563812	94563813	cg19888299_BC21	chr14	94561442	94569913	SERPINA4	0.786299	5.54972e-18	Liver_hmC_Hyper
chr14	103091328	103091329	cg03578918_TC21	chr14	103100144	103110559	EXOC3L4	0.479746	6.70785e-06	Liver_hmC_Hyper
chr14	104094881	104094882	cg10038250_TC11	chr14	104085686	104115582	ASPG	0.866064	3.39031e-25	Liver_hmC_Hyper
chr15	52794771	52794772	cg25689193_TC11	chr15	52755053	52791078	ONECUT1	0.415643	0.000126021	Liver_hmC_Hyper
chr15	52795290	52795291	cg08867241_TC21	chr15	52755053	52791078	ONECUT1	0.624763	5.88029e-10	Liver_hmC_Hyper
chr15	52800810	52800811	cg06999762_TC21	chr15	52755053	52791078	ONECUT1	0.502896	1.99477e-06	Liver_hmC_Hyper
chr15	52800848	52800849	cg20400816_TC21	chr15	52755053	52791078	ONECUT1	0.431289	6.49618e-05	Liver_hmC_Hyper
chr15	52800855	52800856	cg20400817_TC11	chr15	52755053	52791078	ONECUT1	0.512089	1.20171e-06	Liver_hmC_Hyper
chr15	52800885	52800886	cg20400819_TC21	chr15	52755053	52791078	ONECUT1	0.703782	2.17088e-11	Liver_hmC_Hyper
chr15	52801208	52801209	cg25620430_TC21	chr15	52755053	52791078	ONECUT1	0.659027	3.01407e-11	Liver_hmC_Hyper
chr15	52801312	52801313	cg00400532_TC21	chr15	52755053	52791078	ONECUT1	0.706881	2.34706e-13	Liver_hmC_Hyper
chr15	52801510	52801511	cg01988702_BC21	chr15	52755053	52791078	ONECUT1	0.61744	1.05942e-09	Liver_hmC_Hyper
chr15	52801958	52801959	cg20400866_BC11	chr15	52755053	52791078	ONECUT1	0.696279	7.46518e-13	Liver_hmC_Hyper
chr15	52801985	52801986	cg20400868_BC11	chr15	52755053	52791078	ONECUT1	0.736372	7.04176e-15	Liver_hmC_Hyper
chr15	52802011	52802012	cg20400870_TC21	chr15	52755053	52791078	ONECUT1	0.565608	4.58277e-08	Liver_hmC_Hyper
chr15	74730660	74730661	cg11525450_TC21	chr15	74719542	74725536	CYP1A1	0.253162	0.0234664	Liver_hmC_Hyper
chr15	74748162	74748163	cg23022457_BC21	chr15	74719542	74725536	CYP1A1	0.353215	0.00130995	Liver_hmC_Hyper
chr15	74730660	74730661	cg11525450_TC21	chr15	74748845	74756607	CYP1A2	0.586155	1.11381e-08	Liver_hmC_Hyper
chr15	74748162	74748163	cg23022457_BC21	chr15	74748845	74756607	CYP1A2	0.622058	7.32174e-10	Liver_hmC_Hyper
chr16	1964269	1964270	cg00991848_TC23	chr16	2009926	2020755	NPW	0.608766	2.0869e-09	Liver_hmC_Hyper
chr16	1964269	1964270	cg00991848_TC22	chr16	2009926	2020755	NPW	0.622685	6.96023e-10	Liver_hmC_Hyper
chr16	1964269	1964270	cg00991848_TC21	chr16	2009926	2020755	NPW	0.612654	1.54393e-09	Liver_hmC_Hyper
chr16	1964269	1964270	cg00991848_TC24	chr16	2009926	2020755	NPW	0.569497	3.53239e-08	Liver_hmC_Hyper
chr16	20482339	20482340	cg00637361_BC21	chr16	20409534	20441336	ACSM5	0.644717	1.09086e-10	Liver_hmC_Hyper
chr16	20482339	20482340	cg00637361_BC21	chr16	20451461	20487669	ACSM2A	0.65405	4.75148e-11	Liver_hmC_Hyper
chr16	30394801	30394802	cg16014085_BC21	chr16	30443631	30445874	SEPHS2	0.740918	3.93356e-15	Liver_hmC_Hyper
chr16	30485925	30485926	cg23954865_TC21	chr16	30443631	30445874	SEPHS2	0.456703	2.06135e-05	Liver_hmC_Hyper
chr16	30953306	30953307	cg09566302_BC21	chr16	30985207	30989147	HSD3B7	0.472368	9.69496e-06	Liver_hmC_Hyper
chr16	55817486	55817487	cg03993839_BC21	chr16	55802851	55833337	CES1	0.587641	1.00167e-08	Liver_hmC_Hyper
chr16	56663317	56663318	cg01544903_TC11	chr16	56666730	56668065	MT1G	0.444902	3.55275e-05	Liver_hmC_Hyper
chr16	56663317	56663318	cg01544903_TC11	chr16	56669814	56671129	MT1H	0.455994	2.13112e-05	Liver_hmC_Hyper
chr16	83968765	83968766	cg02070685_TC11	chr16	83931311	83966332	OSGIN1	0.550799	1.19858e-07	Liver_hmC_Hyper
chr16	83968994	83968995	cg02899772_TC21	chr16	83931311	83966332	OSGIN1	0.644238	1.13749e-10	Liver_hmC_Hyper
chr16	83969238	83969239	cg21405799_BC21	chr16	83931311	83966332	OSGIN1	0.830728	1.54796e-21	Liver_hmC_Hyper
chr16	83995979	83995980	cg27642027_BC21	chr16	83931311	83966332	OSGIN1	0.575135	2.40733e-08	Liver_hmC_Hyper
chr16	87911563	87911564	cg21921939_BC21	chr16	87881546	87936580	CA5A	0.594412	7.67424e-09	Liver_hmC_Hyper
chr17	4785388	4785389	cg06419850_BC12	chr17	4771884	4783213	TM4SF5	0.832934	9.70187e-22	Liver_hmC_Hyper
chr17	4785388	4785389	cg06419850_BC11	chr17	4771884	4783213	TM4SF5	0.82166	9.86597e-21	Liver_hmC_Hyper
chr17	4785388	4785389	cg06419850_BC13	chr17	4771884	4783213	TM4SF5	0.791433	2.38937e-18	Liver_hmC_Hyper
chr17	4786470	4786471	cg24874612_TC21	chr17	4771884	4783213	TM4SF5	0.755303	5.73597e-16	Liver_hmC_Hyper
chr17	4787333	4787334	cg24182328_TC21	chr17	4771884	4783213	TM4SF5	0.776858	2.46487e-17	Liver_hmC_Hyper
chr17	4787337	4787338	cg13170005_BC21	chr17	4771884	4783213	TM4SF5	0.881007	4.51403e-27	Liver_hmC_Hyper
chr17	4785388	4785389	cg06419850_BC12	chr17	4788964	4790589	GLTPD2	0.863469	6.80776e-25	Liver_hmC_Hyper
chr17	4785388	4785389	cg06419850_BC11	chr17	4788964	4790589	GLTPD2	0.853125	9.56584e-24	Liver_hmC_Hyper
chr17	4785388	4785389	cg06419850_BC13	chr17	4788964	4790589	GLTPD2	0.819013	1.66132e-20	Liver_hmC_Hyper
chr17	4786470	4786471	cg24874612_TC21	chr17	4788964	4790589	GLTPD2	0.783925	8.13056e-18	Liver_hmC_Hyper
chr17	4787333	4787334	cg24182328_TC21	chr17	4788964	4790589	GLTPD2	0.806245	1.8294e-19	Liver_hmC_Hyper
chr17	4787337	4787338	cg13170005_BC21	chr17	4788964	4790589	GLTPD2	0.90162	4.04905e-30	Liver_hmC_Hyper
chr17	6685661	6685662	cg22115045_BC21	chr17	6684719	6713377	SLC13A5	0.718823	5.98609e-14	Liver_hmC_Hyper
chr17	6703445	6703446	cg22115323_BC11	chr17	6684719	6713377	SLC13A5	0.943958	2.69009e-39	Liver_hmC_Hyper
chr17	7015521	7015522	cg20878275_TC21	chr17	7036015	7040117	SLC16A13	0.617797	1.02983e-09	Liver_hmC_Hyper
chr17	7217797	7217798	cg06421614_BC21	chr17	7173431	7179564	ASGR1	0.785045	6.79423e-18	Liver_hmC_Hyper
chr17	29006445	29006446	cg03671597_BC21	chr17	28950513	29057216	PIPOX	0.827671	2.92529e-21	Liver_hmC_Hyper
chr17	35977426	35977427	cg22647738_BC21	chr17	35976493	35981497	CCL16	0.653679	4.91378e-11	Liver_hmC_Hyper
chr17	36013285	36013286	cg22459979_BC21	chr17	35976493	35981497	CCL16	0.646047	9.70701e-11	Liver_hmC_Hyper
chr17	39922612	39922613	cg22513946_TC21	chr17	39921041	39927601	ORMDL3	0.417126	0.000118512	Liver_hmC_Hyper
chr17	44007244	44007245	cg00483503_BC21	chr17	44004622	44009068	NAGS	0.820933	1.13929e-20	Liver_hmC_Hyper
chr17	44007414	44007415	cg11952315_BC21	chr17	44004622	44009068	NAGS	0.816491	2.70797e-20	Liver_hmC_Hyper
chr17	44007585	44007586	cg04196345_TC11	chr17	44004622	44009068	NAGS	0.7333	1.03664e-14	Liver_hmC_Hyper
chr17	45172032	45172033	cg10701640_BC21	chr17	45132600	45144181	ACBD4	0.275205	0.0141007	Liver_hmC_Hyper
chr17	68515025	68515026	cg21597480_TC21	chr17	68535113	68601367	FAM20A	0.418134	0.000113647	Liver_hmC_Hyper
chr17	68647268	68647269	cg22870599_TC11	chr17	68535113	68601367	FAM20A	0.3923	0.000319415	Liver_hmC_Hyper
chr19	10041157	10041158	cg12272488_BC21	chr19	10037803	10074135	C3P1	0.840396	1.89667e-22	Liver_hmC_Hyper
chr19	10058827	10058828	cg17382629_TC21	chr19	10037803	10074135	C3P1	0.706493	2.45084e-13	Liver_hmC_Hyper
chr19	10062036	10062037	cg02317055_BC21	chr19	10037803	10074135	C3P1	0.877967	1.13745e-26	Liver_hmC_Hyper
chr19	10062149	10062150	cg07749412_TC11	chr19	10037803	10074135	C3P1	0.945099	1.23199e-39	Liver_hmC_Hyper
chr19	10096515	10096516	cg16605127_TC21	chr19	10037803	10074135	C3P1	0.851932	1.28078e-23	Liver_hmC_Hyper
chr19	10041157	10041158	cg12272488_BC21	chr19	10086122	10093252	SHFL	0.557305	7.90184e-08	Liver_hmC_Hyper
chr19	10058827	10058828	cg17382629_TC21	chr19	10086122	10093252	SHFL	0.443281	3.82266e-05	Liver_hmC_Hyper
chr19	10062036	10062037	cg02317055_BC21	chr19	10086122	10093252	SHFL	0.587703	9.97224e-09	Liver_hmC_Hyper
chr19	10062149	10062150	cg07749412_TC11	chr19	10086122	10093252	SHFL	0.622487	7.07283e-10	Liver_hmC_Hyper
chr19	10096515	10096516	cg16605127_TC21	chr19	10086122	10093252	SHFL	0.608248	2.17186e-09	Liver_hmC_Hyper
chr19	11247383	11247384	cg24120541_BC21	chr19	11237450	11241943	ANGPTL8	0.567469	4.04772e-08	Liver_hmC_Hyper
chr19	15419819	15419820	cg25533247_TC21	chr19	15468645	15498956	PGLYRP2	0.620171	8.52122e-10	Liver_hmC_Hyper
chr19	15469572	15469573	cg26751792_TC21	chr19	15468645	15498956	PGLYRP2	0.872504	5.63501e-26	Liver_hmC_Hyper
chr19	15469589	15469590	cg22544863_BC21	chr19	15468645	15498956	PGLYRP2	0.934098	1.23891e-36	Liver_hmC_Hyper
chr19	15469634	15469635	cg18652900_TC11	chr19	15468645	15498956	PGLYRP2	0.765818	1.28865e-16	Liver_hmC_Hyper
chr19	15469910	15469911	cg07931411_BC11	chr19	15468645	15498956	PGLYRP2	0.693025	1.05427e-12	Liver_hmC_Hyper
chr19	15472042	15472043	cg26853265_BC21	chr19	15468645	15498956	PGLYRP2	0.640872	1.52367e-10	Liver_hmC_Hyper
chr19	15646751	15646752	cg24206963_BC21	chr19	15640897	15662825	CYP4F3	0.734325	9.11755e-15	Liver_hmC_Hyper
chr19	15659866	15659867	cg05315112_BC21	chr19	15640897	15662825	CYP4F3	0.604026	2.99705e-09	Liver_hmC_Hyper
chr19	15678328	15678329	cg24207243_BC11	chr19	15640897	15662825	CYP4F3	0.743277	2.89369e-15	Liver_hmC_Hyper
chr19	15871759	15871760	cg13772218_TC11	chr19	15878023	15898077	CYP4F2	0.718794	6.00645e-14	Liver_hmC_Hyper
chr19	15911662	15911663	cg13575011_BC21	chr19	15878023	15898077	CYP4F2	0.783286	9.00413e-18	Liver_hmC_Hyper
chr19	15911713	15911714	cg19546583_BC21	chr19	15878023	15898077	CYP4F2	0.731864	1.23985e-14	Liver_hmC_Hyper
chr19	15871759	15871760	cg13772218_TC11	chr19	15912367	15934867	CYP4F11	0.745913	2.04548e-15	Liver_hmC_Hyper
chr19	15911662	15911663	cg13575011_BC21	chr19	15912367	15934867	CYP4F11	0.786	5.82507e-18	Liver_hmC_Hyper
chr19	15911713	15911714	cg19546583_BC21	chr19	15912367	15934867	CYP4F11	0.74855	1.43945e-15	Liver_hmC_Hyper
chr19	35001200	35001201	cg24435955_TC21	chr19	35040506	35066571	HPN	0.838076	3.17842e-22	Liver_hmC_Hyper
chr19	35001200	35001201	cg24435955_TC21	chr19	35042902	35106307	HPN-AS1	0.766769	1.12153e-16	Liver_hmC_Hyper
chr19	35143068	35143069	cg25252585_BC11	chr19	35042902	35106307	HPN-AS1	0.522104	6.80153e-07	Liver_hmC_Hyper
chr19	35775938	35775939	cg03007010_BC21	chr19	35799988	35813299	PRODH2	0.662379	2.20765e-11	Liver_hmC_Hyper
chr19	40880536	40880537	cg17435250_BC21	chr19	40843541	40850447	CYP2A6	0.849742	2.17324e-23	Liver_hmC_Hyper
chr19	40880602	40880603	cg21111256_BC11	chr19	40843541	40850447	CYP2A6	0.671088	1.30934e-11	Liver_hmC_Hyper
chr19	40882479	40882480	cg00420847_BC21	chr19	40843541	40850447	CYP2A6	0.735666	7.7002e-15	Liver_hmC_Hyper
chr19	40880536	40880537	cg17435250_BC21	chr19	40875439	40882752	CYP2A7	0.849979	2.05348e-23	Liver_hmC_Hyper
chr19	40880602	40880603	cg21111256_BC11	chr19	40875439	40882752	CYP2A7	0.671285	1.28498e-11	Liver_hmC_Hyper
chr19	40882479	40882480	cg00420847_BC21	chr19	40875439	40882752	CYP2A7	0.735918	7.45827e-15	Liver_hmC_Hyper
chr19	47898164	47898165	cg24660480_TC21	chr19	47863409	47865459	LINC01595	0.707535	2.18168e-13	Liver_hmC_Hyper
chr19	47898173	47898174	cg24660481_TC11	chr19	47863409	47865459	LINC01595	0.745361	2.20027e-15	Liver_hmC_Hyper
chr19	47898164	47898165	cg24660480_TC21	chr19	47870467	47886315	SULT2A1	0.720069	5.17009e-14	Liver_hmC_Hyper
chr19	47898173	47898174	cg24660481_TC11	chr19	47870467	47886315	SULT2A1	0.669343	1.14131e-11	Liver_hmC_Hyper
chr19	48716885	48716886	cg18046677_TC11	chr19	48755524	48758333	FGF21	0.71006	1.64237e-13	Liver_hmC_Hyper
chr19	50514757	50514758	cg15797933_TC21	chr19	50511600	50514690	ASPDH	0.500678	2.24931e-06	Liver_hmC_Hyper
chr19	58347440	58347441	cg22286978_TC11	chr19	58345178	58353492	A1BG	0.830359	1.67281e-21	Liver_hmC_Hyper
chr20	22561044	22561045	cg21380258_BC21	chr20	22547671	22578642	LINC00261	0.926389	7.99119e-35	Liver_hmC_Hyper
chr20	22568486	22568487	cg01235473_BC11	chr20	22547671	22578642	LINC00261	0.663179	2.04831e-11	Liver_hmC_Hyper
chr20	22568581	22568582	cg25068617_BC11	chr20	22547671	22578642	LINC00261	0.680303	3.89622e-12	Liver_hmC_Hyper
chr20	22586239	22586240	cg09861917_TC11	chr20	22547671	22578642	LINC00261	0.724325	3.11491e-14	Liver_hmC_Hyper
chr20	22586246	22586247	cg24324985_TC11	chr20	22547671	22578642	LINC00261	0.753883	6.97758e-16	Liver_hmC_Hyper
chr20	44429844	44429845	cg24039711_TC21	chr20	44355700	44434596	HNF4A	0.359639	0.00105125	Liver_hmC_Hyper
chr20	44429844	44429845	cg24039711_TC21	chr20	44372746	44395706	HNF4A-AS1	0.752357	8.60004e-16	Liver_hmC_Hyper
chr20	57565487	57565488	cg03840472_TC21	chr20	57561080	57568121	PCK1	0.571536	3.0776e-08	Liver_hmC_Hyper
chr20	57583149	57583150	cg25464867_BC11	chr20	57561080	57568121	PCK1	0.599013	4.36663e-09	Liver_hmC_Hyper
chr20	62967315	62967316	cg25557907_TC21	chr20	62952707	62969585	SLC17A9	0.440188	4.39137e-05	Liver_hmC_Hyper
chr21	36467030	36467031	cg16197879_BC21	chr21	36460621	36576569	CLDN14	0.736332	7.07728e-15	Liver_hmC_Hyper
chr21	36467529	36467530	cg25832763_BC11	chr21	36460621	36576569	CLDN14	0.640218	1.61201e-10	Liver_hmC_Hyper
chr21	44454996	44454997	cg11644596_BC21	chr21	44485577	44490288	LINC02575	0.474947	8.53188e-06	Liver_hmC_Hyper
chr21	44475603	44475604	cg25942975_BC11	chr21	44485577	44490288	LINC02575	0.417043	0.00011892	Liver_hmC_Hyper
chr21	46130901	46130902	cg25981088_BC11	chr21	46136262	46155579	FTCD	0.644463	1.11537e-10	Liver_hmC_Hyper
chr21	46132469	46132470	cg25981168_BC11	chr21	46136262	46155579	FTCD	0.463666	1.48084e-05	Liver_hmC_Hyper
chr21	46140815	46140816	cg10873781_BC21	chr21	46136262	46155579	FTCD	0.7212	4.52302e-14	Liver_hmC_Hyper
chr21	46140915	46140916	cg01234299_BC21	chr21	46136262	46155579	FTCD	0.685735	2.24784e-12	Liver_hmC_Hyper
chr22	37069239	37069240	cg12025310_TC21	chr22	37019635	37029822	MPST	0.347071	0.00160994	Liver_hmC_Hyper
chr22	37069239	37069240	cg12025310_TC21	chr22	37065436	37109713	TMPRSS6	0.804014	2.73161e-19	Liver_hmC_Hyper
chr22	37111848	37111849	cg26299672_TC11	chr22	37065436	37109713	TMPRSS6	0.706908	2.34004e-13	Liver_hmC_Hyper
chrX	54959598	54959599	cg27081546_BC21	chrX	54932961	54998534	PFKFB1	0.539006	2.9797e-07	Liver_hmC_Hyper
chrX	71223243	71223244	cg04323365_BC21	chrX	71212811	71225516	GJB1	0.673171	2.70345e-11	Liver_hmC_Hyper
chr1	11046988	11046989	cg20986726_BC21	chr1	11026523	11047239	MASP2	-0.944633	1.69862e-39	Liver_ModC_Hypo
chr1	11046991	11046992	cg12888113_TC11	chr1	11026523	11047239	MASP2	-0.987247	5.13494e-64	Liver_ModC_Hypo
chr1	11047327	11047328	cg18023080_TC21	chr1	11026523	11047239	MASP2	-0.584848	1.22226e-08	Liver_ModC_Hypo
chr1	11047395	11047396	cg04508216_BC21	chr1	11026523	11047239	MASP2	-0.93326	1.996e-36	Liver_ModC_Hypo
chr1	15574720	15574721	cg00285465_BC21	chr1	15571699	15585051	AGMAT	-0.842466	1.1883e-22	Liver_ModC_Hypo
chr1	15574770	15574771	cg00285466_TC21	chr1	15571699	15585051	AGMAT	-0.599203	4.30526e-09	Liver_ModC_Hypo
chr1	15574784	15574785	cg00285467_BC21	chr1	15571699	15585051	AGMAT	-0.691695	1.21238e-12	Liver_ModC_Hypo
chr1	18894694	18894695	cg00338486_TC21	chr1	18871430	18902724	ALDH4A1	-0.470873	1.04357e-05	Liver_ModC_Hypo
chr1	23804510	23804511	cg21696012_BC21	chr1	23801885	23838620	HMGCL	-0.718957	5.8929e-14	Liver_ModC_Hypo
chr1	46941486	46941487	cg10318458_BC21	chr1	46929177	46941484	CYP4A11	-0.575801	2.29954e-08	Liver_ModC_Hypo
chr1	52906561	52906562	cg12547516_TC21	chr1	52895910	52927212	ECHDC2	-0.40141	0.000223997	Liver_ModC_Hypo
chr1	52913384	52913385	cg24508475_BC21	chr1	52895910	52927212	ECHDC2	-0.517931	8.64138e-07	Liver_ModC_Hypo
chr1	52919762	52919763	cg00653085_TC21	chr1	52895910	52927212	ECHDC2	-0.4183	0.000112862	Liver_ModC_Hypo
chr1	52906561	52906562	cg12547516_TC21	chr1	52927276	53051698	SCP2	-0.601864	3.52818e-09	Liver_ModC_Hypo
chr1	52913384	52913385	cg24508475_BC21	chr1	52927276	53051698	SCP2	-0.813539	4.75236e-20	Liver_ModC_Hypo
chr1	52919762	52919763	cg00653085_TC21	chr1	52927276	53051698	SCP2	-0.706272	2.5117e-13	Liver_ModC_Hypo
chr1	56909986	56909987	cg11230822_TC22	chr1	56854797	56918223	C8A	-0.555544	8.85282e-08	Liver_ModC_Hypo
chr1	56910839	56910840	cg16811321_BC21	chr1	56854797	56918223	C8A	-0.504382	1.83968e-06	Liver_ModC_Hypo
chr1	56910846	56910847	cg00815353_TC21	chr1	56854797	56918223	C8A	-0.482535	5.82293e-06	Liver_ModC_Hypo
chr1	56966477	56966478	cg26851374_TC21	chr1	56854797	56918223	C8A	-0.850472	1.82398e-23	Liver_ModC_Hypo
chr1	56909986	56909987	cg11230822_TC22	chr1	56929207	56966140	C8B	-0.554378	9.5413e-08	Liver_ModC_Hypo
chr1	56910839	56910840	cg16811321_BC21	chr1	56929207	56966140	C8B	-0.502954	1.98846e-06	Liver_ModC_Hypo
chr1	56910846	56910847	cg00815353_TC21	chr1	56929207	56966140	C8B	-0.481022	6.28846e-06	Liver_ModC_Hypo
chr1	56966477	56966478	cg26851374_TC21	chr1	56929207	56966140	C8B	-0.850465	1.82693e-23	Liver_ModC_Hypo
chr1	89173954	89173955	cg00575342_BC21	chr1	89131742	89176009	GBP7	-0.892481	1.08297e-28	Liver_ModC_Hypo
chr1	95096787	95096788	cg01090837_BC21	chr1	95117355	95197607	TLCD4	-0.476862	8.87481e-06	Liver_ModC_Hypo
chr1	119368047	119368048	cg06613817_BC11	chr1	119368779	119394130	HAO2	-0.800591	8.40437e-19	Liver_ModC_Hypo
chr1	119781647	119781648	cg22726026_TC21	chr1	119748002	119768905	HMGCS2	-0.574432	2.52623e-08	Liver_ModC_Hypo
chr1	155124899	155124900	cg00149684_TC11	chr1	155127876	155134899	EFNA1	-0.526956	5.12844e-07	Liver_ModC_Hypo
chr1	155301169	155301170	cg02280309_BC21	chr1	155289293	155301438	PKLR	-0.585712	1.14947e-08	Liver_ModC_Hypo
chr1	155301358	155301359	cg13497187_TC21	chr1	155289293	155301438	PKLR	-0.666095	1.55594e-11	Liver_ModC_Hypo
chr1	155304980	155304981	cg03054909_BC21	chr1	155289293	155301438	PKLR	-0.674529	6.90246e-12	Liver_ModC_Hypo
chr1	159587467	159587468	cg13968061_BC21	chr1	159587826	159588865	APCS	-0.709589	1.73206e-13	Liver_ModC_Hypo
chr1	159588096	159588097	cg26353877_TC21	chr1	159587826	159588865	APCS	-0.817833	2.08976e-20	Liver_ModC_Hypo
chr1	159588722	159588723	cg21291134_TC21	chr1	159587826	159588865	APCS	-0.834143	7.48929e-22	Liver_ModC_Hypo
chr1	159587467	159587468	cg13968061_BC21	chr1	159598298	159599227	OR10J6P	-0.709718	1.70704e-13	Liver_ModC_Hypo
chr1	159588096	159588097	cg26353877_TC21	chr1	159598298	159599227	OR10J6P	-0.817952	2.04222e-20	Liver_ModC_Hypo
chr1	159588722	159588723	cg21291134_TC21	chr1	159598298	159599227	OR10J6P	-0.834261	7.30076e-22	Liver_ModC_Hypo
chr1	161217049	161217050	cg20806175_BC21	chr1	161222292	161223631	APOA2	-0.765763	1.29902e-16	Liver_ModC_Hypo
chr1	161222759	161222760	cg21451906_BC21	chr1	161222292	161223631	APOA2	-0.77005	6.90943e-17	Liver_ModC_Hypo
chr1	161223603	161223604	cg23241914_TC21	chr1	161222292	161223631	APOA2	-0.712462	1.25017e-13	Liver_ModC_Hypo
chr1	161224143	161224144	cg18281418_BC21	chr1	161222292	161223631	APOA2	-0.584802	1.22626e-08	Liver_ModC_Hypo
chr1	161224579	161224580	cg27433062_BC21	chr1	161222292	161223631	APOA2	-0.63979	1.67253e-10	Liver_ModC_Hypo
chr1	161224619	161224620	cg07508081_BC21	chr1	161222292	161223631	APOA2	-0.958592	2.65683e-44	Liver_ModC_Hypo
chr1	161238517	161238518	cg06277277_TC21	chr1	161222292	161223631	APOA2	-0.641806	1.40547e-10	Liver_ModC_Hypo
chr1	161217049	161217050	cg20806175_BC21	chr1	161229666	161238244	NR1I3	-0.765055	1.43987e-16	Liver_ModC_Hypo
chr1	161222759	161222760	cg21451906_BC21	chr1	161229666	161238244	NR1I3	-0.765549	1.34004e-16	Liver_ModC_Hypo
chr1	161223603	161223604	cg23241914_TC21	chr1	161229666	161238244	NR1I3	-0.707038	2.30621e-13	Liver_ModC_Hypo
chr1	161224143	161224144	cg18281418_BC21	chr1	161229666	161238244	NR1I3	-0.581529	1.54467e-08	Liver_ModC_Hypo
chr1	161224579	161224580	cg27433062_BC21	chr1	161229666	161238244	NR1I3	-0.635375	2.43712e-10	Liver_ModC_Hypo
chr1	161224619	161224620	cg07508081_BC21	chr1	161229666	161238244	NR1I3	-0.957617	6.46851e-44	Liver_ModC_Hypo
chr1	161238517	161238518	cg06277277_TC21	chr1	161229666	161238244	NR1I3	-0.645303	1.03628e-10	Liver_ModC_Hypo
chr1	171090794	171090795	cg25778166_TC21	chr1	171090901	171117819	FMO3	-0.899341	9.46217e-30	Liver_ModC_Hypo
chr1	171090917	171090918	cg26794028_BC21	chr1	171090901	171117819	FMO3	-0.698519	5.87055e-13	Liver_ModC_Hypo
chr1	173914827	173914828	cg08553737_BC21	chr1	173903809	173917378	SERPINC1	-0.965738	1.88202e-47	Liver_ModC_Hypo
chr1	173917316	173917317	cg17330652_BC21	chr1	173903809	173917378	SERPINC1	-0.669746	1.09793e-11	Liver_ModC_Hypo
chr1	173917871	173917872	cg02586830_TC21	chr1	173903809	173917378	SERPINC1	-0.911556	7.7241e-32	Liver_ModC_Hypo
chr1	173917963	173917964	cg08468375_TC11	chr1	173903809	173917378	SERPINC1	-0.567734	2.74027e-06	Liver_ModC_Hypo
chr1	173918146	173918147	cg27631005_BC21	chr1	173903809	173917378	SERPINC1	-0.741808	3.50495e-15	Liver_ModC_Hypo
chr1	207103673	207103674	cg22332276_BC21	chr1	207088860	207099993	C4BPB	-0.683603	2.79337e-12	Liver_ModC_Hypo
chr1	207103686	207103687	cg11153969_BC21	chr1	207088860	207099993	C4BPB	-0.689764	1.48326e-12	Liver_ModC_Hypo
chr1	207103698	207103699	cg22641189_TC21	chr1	207088860	207099993	C4BPB	-0.669044	1.17451e-11	Liver_ModC_Hypo
chr1	207103946	207103947	cg26044340_TC21	chr1	207088860	207099993	C4BPB	-0.671675	9.11473e-12	Liver_ModC_Hypo
chr1	207104979	207104980	cg17803430_BC23	chr1	207088860	207099993	C4BPB	-0.802333	3.68285e-19	Liver_ModC_Hypo
chr1	207104979	207104980	cg17803430_BC22	chr1	207088860	207099993	C4BPB	-0.813734	4.57976e-20	Liver_ModC_Hypo
chr1	207104979	207104980	cg17803430_BC24	chr1	207088860	207099993	C4BPB	-0.802175	3.78706e-19	Liver_ModC_Hypo
chr1	207104979	207104980	cg17803430_BC21	chr1	207088860	207099993	C4BPB	-0.78882	3.68018e-18	Liver_ModC_Hypo
chr1	219926428	219926429	cg07948194_BC21	chr1	219685427	219958647	SLC30A10	-0.91911	2.74708e-33	Liver_ModC_Hypo
chr1	220796688	220796689	cg04704887_TC21	chr1	220748225	220784815	MTARC2	-0.485658	4.96275e-06	Liver_ModC_Hypo
chr1	220809894	220809895	cg01992014_BC21	chr1	220748225	220784815	MTARC2	-0.555592	8.82541e-08	Liver_ModC_Hypo
chr1	230698307	230698308	cg26708588_BC11	chr1	230702523	230714122	AGT	-0.727784	2.04879e-14	Liver_ModC_Hypo
chr1	230715407	230715408	cg27401395_BC21	chr1	230702523	230714122	AGT	-0.909227	2.03439e-31	Liver_ModC_Hypo
chr1	230715756	230715757	cg26882410_BC21	chr1	230702523	230714122	AGT	-0.803338	3.08172e-19	Liver_ModC_Hypo
chr1	235069894	235069895	cg02145981_BC11	chr1	235065479	235074220	LINC01348	-0.571686	3.04627e-08	Liver_ModC_Hypo
chr1	241533683	241533684	cg02210998_BC11	chr1	241532134	241595642	KMO	-0.605009	2.78175e-09	Liver_ModC_Hypo
chr1	241631868	241631869	cg04918831_BC21	chr1	241532134	241595642	KMO	-0.760168	2.90196e-16	Liver_ModC_Hypo
chr2	3517487	3517488	cg01808050_TC21	chr2	3497366	3519531	ADI1	-0.465018	1.3876e-05	Liver_ModC_Hypo
chr2	21044900	21044901	cg02519100_TC21	chr2	21001429	21044073	APOB	-0.509991	1.35085e-06	Liver_ModC_Hypo
chr2	27496677	27496678	cg23586138_BC21	chr2	27496839	27523684	GCKR	-0.460135	1.75285e-05	Liver_ModC_Hypo
chr2	42762831	42762832	cg20691720_BC11	chr2	42762481	42764261	OXER1	-0.544767	1.74991e-07	Liver_ModC_Hypo
chr2	42794007	42794008	cg02731698_BC21	chr2	42762481	42764261	OXER1	-0.377468	0.000557134	Liver_ModC_Hypo
chr2	42762831	42762832	cg20691720_BC11	chr2	42767089	42792593	HAAO	-0.722887	3.70014e-14	Liver_ModC_Hypo
chr2	42794007	42794008	cg02731698_BC21	chr2	42767089	42792593	HAAO	-0.568904	3.6763e-08	Liver_ModC_Hypo
chr2	43837864	43837865	cg01186613_BC21	chr2	43812472	43838865	ABCG5	-0.93497	7.49295e-37	Liver_ModC_Hypo
chr2	43837873	43837874	cg02743787_BC21	chr2	43812472	43838865	ABCG5	-0.930809	7.77327e-36	Liver_ModC_Hypo
chr2	43837917	43837918	cg16451365_TC21	chr2	43812472	43838865	ABCG5	-0.855117	5.84402e-24	Liver_ModC_Hypo
chr2	43838120	43838121	cg00705576_TC21	chr2	43812472	43838865	ABCG5	-0.802695	3.45438e-19	Liver_ModC_Hypo
chr2	43838139	43838140	cg11467440_TC11	chr2	43812472	43838865	ABCG5	-0.693847	9.66679e-13	Liver_ModC_Hypo
chr2	43838193	43838194	cg13341470_TC21	chr2	43812472	43838865	ABCG5	-0.732324	1.17085e-14	Liver_ModC_Hypo
chr2	43838244	43838245	cg11113753_BC21	chr2	43812472	43838865	ABCG5	-0.867172	2.50704e-25	Liver_ModC_Hypo
chr2	43838411	43838412	cg18281102_BC21	chr2	43812472	43838865	ABCG5	-0.800496	5.08798e-19	Liver_ModC_Hypo
chr2	43838432	43838433	cg00009421_BC21	chr2	43812472	43838865	ABCG5	-0.862059	9.88284e-25	Liver_ModC_Hypo
chr2	43838488	43838489	cg04680150_TC21	chr2	43812472	43838865	ABCG5	-0.782795	9.7363e-18	Liver_ModC_Hypo
chr2	43838541	43838542	cg10317145_BC11	chr2	43812472	43838865	ABCG5	-0.860087	1.65313e-24	Liver_ModC_Hypo
chr2	43838581	43838582	cg00459909_BC21	chr2	43812472	43838865	ABCG5	-0.915547	1.37764e-32	Liver_ModC_Hypo
chr2	43838586	43838587	cg20926720_TC11	chr2	43812472	43838865	ABCG5	-0.962575	5.54587e-46	Liver_ModC_Hypo
chr2	43838652	43838653	cg22207732_BC21	chr2	43812472	43838865	ABCG5	-0.796856	9.55983e-19	Liver_ModC_Hypo
chr2	43838719	43838720	cg07681696_TC21	chr2	43812472	43838865	ABCG5	-0.932486	3.0829e-36	Liver_ModC_Hypo
chr2	43838754	43838755	cg08453096_TC21	chr2	43812472	43838865	ABCG5	-0.676457	5.71081e-12	Liver_ModC_Hypo
chr2	43839059	43839060	cg21783355_TC21	chr2	43812472	43838865	ABCG5	-0.821719	9.7509e-21	Liver_ModC_Hypo
chr2	43839067	43839068	cg26706238_BC21	chr2	43812472	43838865	ABCG5	-0.857667	3.07563e-24	Liver_ModC_Hypo
chr2	43839155	43839156	cg19123339_TC21	chr2	43812472	43838865	ABCG5	-0.845853	5.44838e-23	Liver_ModC_Hypo
chr2	43839903	43839904	cg00760272_TC21	chr2	43812472	43838865	ABCG5	-0.905434	9.33098e-31	Liver_ModC_Hypo
chr2	43837864	43837865	cg01186613_BC21	chr2	43831942	43882988	ABCG8	-0.93472	8.65885e-37	Liver_ModC_Hypo
chr2	43837873	43837874	cg02743787_BC21	chr2	43831942	43882988	ABCG8	-0.93031	1.01902e-35	Liver_ModC_Hypo
chr2	43837917	43837918	cg16451365_TC21	chr2	43831942	43882988	ABCG8	-0.852906	1.00932e-23	Liver_ModC_Hypo
chr2	43838120	43838121	cg00705576_TC21	chr2	43831942	43882988	ABCG8	-0.79983	5.71561e-19	Liver_ModC_Hypo
chr2	43838139	43838140	cg11467440_TC11	chr2	43831942	43882988	ABCG8	-0.690999	1.30402e-12	Liver_ModC_Hypo
chr2	43838193	43838194	cg13341470_TC21	chr2	43831942	43882988	ABCG8	-0.727652	2.0821e-14	Liver_ModC_Hypo
chr2	43838244	43838245	cg11113753_BC21	chr2	43831942	43882988	ABCG8	-0.864949	4.58325e-25	Liver_ModC_Hypo
chr2	43838411	43838412	cg18281102_BC21	chr2	43831942	43882988	ABCG8	-0.798897	6.72259e-19	Liver_ModC_Hypo
chr2	43838432	43838433	cg00009421_BC21	chr2	43831942	43882988	ABCG8	-0.861011	1.30031e-24	Liver_ModC_Hypo
chr2	43838488	43838489	cg04680150_TC21	chr2	43831942	43882988	ABCG8	-0.782194	1.07088e-17	Liver_ModC_Hypo
chr2	43838541	43838542	cg10317145_BC11	chr2	43831942	43882988	ABCG8	-0.85865	2.39324e-24	Liver_ModC_Hypo
chr2	43838581	43838582	cg00459909_BC21	chr2	43831942	43882988	ABCG8	-0.914705	1.99583e-32	Liver_ModC_Hypo
chr2	43838586	43838587	cg20926720_TC11	chr2	43831942	43882988	ABCG8	-0.962154	8.51293e-46	Liver_ModC_Hypo
chr2	43838652	43838653	cg22207732_BC21	chr2	43831942	43882988	ABCG8	-0.795063	1.29802e-18	Liver_ModC_Hypo
chr2	43838719	43838720	cg07681696_TC21	chr2	43831942	43882988	ABCG8	-0.931509	5.29974e-36	Liver_ModC_Hypo
chr2	43838754	43838755	cg08453096_TC21	chr2	43831942	43882988	ABCG8	-0.672383	8.50945e-12	Liver_ModC_Hypo
chr2	43839059	43839060	cg21783355_TC21	chr2	43831942	43882988	ABCG8	-0.818738	1.75274e-20	Liver_ModC_Hypo
chr2	43839067	43839068	cg26706238_BC21	chr2	43831942	43882988	ABCG8	-0.855383	5.46793e-24	Liver_ModC_Hypo
chr2	43839155	43839156	cg19123339_TC21	chr2	43831942	43882988	ABCG8	-0.842659	1.13729e-22	Liver_ModC_Hypo
chr2	43839903	43839904	cg00760272_TC21	chr2	43831942	43882988	ABCG8	-0.904742	1.22327e-30	Liver_ModC_Hypo
chr2	106384903	106384904	cg17214383_TC21	chr2	106382171	106393031	PLGLA	-0.694745	8.78947e-13	Liver_ModC_Hypo
chr2	119233751	119233752	cg26888222_TC21	chr2	119223831	119265652	STEAP3	-0.729801	1.6001e-14	Liver_ModC_Hypo
chr2	127417603	127417604	cg25457027_TC21	chr2	127418427	127429242	PROC	-0.738558	5.32995e-15	Liver_ModC_Hypo
chr2	127417724	127417725	cg02219197_TC11	chr2	127418427	127429242	PROC	-0.704763	2.96938e-13	Liver_ModC_Hypo
chr2	127418878	127418879	cg26718585_BC21	chr2	127418427	127429242	PROC	-0.680199	3.93696e-12	Liver_ModC_Hypo
chr2	169030765	169030766	cg20118424_TC21	chr2	168915498	169031324	ABCB11	-0.859241	2.05668e-24	Liver_ModC_Hypo
chr2	216071562	216071563	cg15082526_BC21	chr2	215996329	216082955	PECR	-0.764721	1.51115e-16	Liver_ModC_Hypo
chr2	216129520	216129521	cg20448562_BC21	chr2	215996329	216082955	PECR	-0.430787	6.63927e-05	Liver_ModC_Hypo
chr2	218745380	218745381	cg01827633_TC21	chr2	218781749	218815293	CYP27A1	-0.69497	8.58175e-13	Liver_ModC_Hypo
chr2	218783423	218783424	cg16605823_BC21	chr2	218781749	218815293	CYP27A1	-0.832987	9.59414e-22	Liver_ModC_Hypo
chr2	222670365	222670366	cg04657700_BC21	chr2	222671658	222709930	MOGAT1	-0.796902	9.48458e-19	Liver_ModC_Hypo
chr2	222670436	222670437	cg21768809_TC21	chr2	222671658	222709930	MOGAT1	-0.701287	4.349e-13	Liver_ModC_Hypo
chr2	231049195	231049196	cg12548022_TC21	chr2	231037523	231049719	C2orf72	-0.661934	2.30122e-11	Liver_ModC_Hypo
chr2	233672196	233672197	cg23927405_TC21	chr2	233718736	233773300	UGT1A4	-0.899362	9.39208e-30	Liver_ModC_Hypo
chr2	233761873	233761874	cg21620495_BC21	chr2	233718736	233773300	UGT1A4	-0.757268	4.36457e-16	Liver_ModC_Hypo
chr2	233761873	233761874	cg21620495_BC21	chr2	233760270	233773300	UGT1A1	-0.765604	1.32942e-16	Liver_ModC_Hypo
chr2	234050776	234050777	cg20228979_BC21	chr2	234050679	234077134	SPP2	-0.734377	9.05794e-15	Liver_ModC_Hypo
chr2	234050812	234050813	cg21137417_TC21	chr2	234050679	234077134	SPP2	-0.918743	3.2542e-33	Liver_ModC_Hypo
chr2	240869178	240869179	cg16358738_BC21	chr2	240868824	240880502	AGXT	-0.849141	2.50957e-23	Liver_ModC_Hypo
chr2	240875640	240875641	cg27398423_TC21	chr2	240868824	240880502	AGXT	-0.857809	2.96638e-24	Liver_ModC_Hypo
chr2	240875777	240875778	cg23669276_BC11	chr2	240868824	240880502	AGXT	-0.715213	9.11418e-14	Liver_ModC_Hypo
chr2	240890096	240890097	cg07167396_BC21	chr2	240868824	240880502	AGXT	-0.676623	5.61802e-12	Liver_ModC_Hypo
chr2	241770392	241770393	cg04434555_TC11	chr2	241809065	241817413	NEU4	-0.368952	0.00167241	Liver_ModC_Hypo
chr3	38125574	38125575	cg24849726_TC11	chr3	38103129	38137242	ACAA1	-0.724151	3.1805e-14	Liver_ModC_Hypo
chr3	42866629	42866630	cg22916756_BC21	chr3	42856005	42875898	CYP8B1	-0.859714	1.82079e-24	Liver_ModC_Hypo
chr3	42872402	42872403	cg04802822_TC21	chr3	42856005	42875898	CYP8B1	-0.89223	1.18044e-28	Liver_ModC_Hypo
chr3	42874956	42874957	cg04802863_BC21	chr3	42856005	42875898	CYP8B1	-0.615431	1.24188e-09	Liver_ModC_Hypo
chr3	42875848	42875849	cg20365867_TC21	chr3	42856005	42875898	CYP8B1	-0.61737	1.06532e-09	Liver_ModC_Hypo
chr3	46497226	46497227	cg26557179_TC21	chr3	46497976	46500950	RTP3	-0.475773	8.18811e-06	Liver_ModC_Hypo
chr3	46498529	46498530	cg02332537_BC21	chr3	46497976	46500950	RTP3	-0.726478	2.40181e-14	Liver_ModC_Hypo
chr3	46502901	46502902	cg04836742_TC21	chr3	46497976	46500950	RTP3	-0.685063	2.40753e-12	Liver_ModC_Hypo
chr3	50206497	50206498	cg14019146_TC21	chr3	50205246	50221486	SLC38A3	-0.613024	1.50006e-09	Liver_ModC_Hypo
chr3	51984203	51984204	cg04916156_BC11	chr3	51983340	51989197	ACY1	-0.688663	1.66282e-12	Liver_ModC_Hypo
chr3	52291830	52291831	cg25198967_BC21	chr3	52287089	52295257	GLYCTK	-0.917061	7.00643e-33	Liver_ModC_Hypo
chr3	52296970	52296971	cg04921311_TC11	chr3	52287089	52295257	GLYCTK	-0.774855	3.35077e-17	Liver_ModC_Hypo
chr3	52297345	52297346	cg04921317_BC21	chr3	52287089	52295257	GLYCTK	-0.698654	5.78553e-13	Liver_ModC_Hypo
chr3	52775926	52775927	cg09469170_BC21	chr3	52777595	52792068	ITIH1	-0.792098	2.13856e-18	Liver_ModC_Hypo
chr3	52777281	52777282	cg07359306_TC21	chr3	52777595	52792068	ITIH1	-0.885742	1.01635e-27	Liver_ModC_Hypo
chr3	52777360	52777361	cg10356463_TC21	chr3	52777595	52792068	ITIH1	-0.96912	3.48055e-49	Liver_ModC_Hypo
chr3	52778017	52778018	cg06134964_TC21	chr3	52777595	52792068	ITIH1	-0.758207	3.82682e-16	Liver_ModC_Hypo
chr3	52778351	52778352	cg25938530_BC21	chr3	52777595	52792068	ITIH1	-0.708692	1.91629e-13	Liver_ModC_Hypo
chr3	52778394	52778395	cg05283597_BC21	chr3	52777595	52792068	ITIH1	-0.729909	1.57904e-14	Liver_ModC_Hypo
chr3	52778462	52778463	cg00748195_TC21	chr3	52777595	52792068	ITIH1	-0.716945	7.45528e-14	Liver_ModC_Hypo
chr3	52778504	52778505	cg19784816_TC21	chr3	52777595	52792068	ITIH1	-0.664096	1.8793e-11	Liver_ModC_Hypo
chr3	52778548	52778549	cg04929009_BC21	chr3	52777595	52792068	ITIH1	-0.960632	3.84991e-45	Liver_ModC_Hypo
chr3	52778957	52778958	cg08148488_BC21	chr3	52777595	52792068	ITIH1	-0.944874	1.43931e-39	Liver_ModC_Hypo
chr3	52793688	52793689	cg10692614_TC21	chr3	52777595	52792068	ITIH1	-0.721524	4.35214e-14	Liver_ModC_Hypo
chr3	52794276	52794277	cg18182844_TC21	chr3	52777595	52792068	ITIH1	-0.581914	1.50345e-08	Liver_ModC_Hypo
chr3	52794377	52794378	cg06754698_BC21	chr3	52777595	52792068	ITIH1	-0.592823	6.88905e-09	Liver_ModC_Hypo
chr3	52794567	52794568	cg05299048_BC21	chr3	52777595	52792068	ITIH1	-0.902231	3.21431e-30	Liver_ModC_Hypo
chr3	52794578	52794579	cg25865553_BC21	chr3	52777595	52792068	ITIH1	-0.919399	2.40268e-33	Liver_ModC_Hypo
chr3	52794587	52794588	cg16409337_BC21	chr3	52777595	52792068	ITIH1	-0.940265	3.02077e-38	Liver_ModC_Hypo
chr3	52794802	52794803	cg16423337_TC21	chr3	52777595	52792068	ITIH1	-0.788451	3.90921e-18	Liver_ModC_Hypo
chr3	52795804	52795805	cg04929264_TC11	chr3	52777595	52792068	ITIH1	-0.494662	3.10206e-06	Liver_ModC_Hypo
chr3	52775926	52775927	cg09469170_BC21	chr3	52794768	52809009	ITIH3	-0.785669	6.1452e-18	Liver_ModC_Hypo
chr3	52777281	52777282	cg07359306_TC21	chr3	52794768	52809009	ITIH3	-0.882633	2.72465e-27	Liver_ModC_Hypo
chr3	52777360	52777361	cg10356463_TC21	chr3	52794768	52809009	ITIH3	-0.968815	5.07688e-49	Liver_ModC_Hypo
chr3	52778017	52778018	cg06134964_TC21	chr3	52794768	52809009	ITIH3	-0.757709	4.10346e-16	Liver_ModC_Hypo
chr3	52778351	52778352	cg25938530_BC21	chr3	52794768	52809009	ITIH3	-0.718477	6.23448e-14	Liver_ModC_Hypo
chr3	52778394	52778395	cg05283597_BC21	chr3	52794768	52809009	ITIH3	-0.738442	5.40936e-15	Liver_ModC_Hypo
chr3	52778462	52778463	cg00748195_TC21	chr3	52794768	52809009	ITIH3	-0.713782	1.0748e-13	Liver_ModC_Hypo
chr3	52778504	52778505	cg19784816_TC21	chr3	52794768	52809009	ITIH3	-0.666179	1.5435e-11	Liver_ModC_Hypo
chr3	52778548	52778549	cg04929009_BC21	chr3	52794768	52809009	ITIH3	-0.961132	2.36062e-45	Liver_ModC_Hypo
chr3	52778957	52778958	cg08148488_BC21	chr3	52794768	52809009	ITIH3	-0.944626	1.70691e-39	Liver_ModC_Hypo
chr3	52793688	52793689	cg10692614_TC21	chr3	52794768	52809009	ITIH3	-0.718906	5.92866e-14	Liver_ModC_Hypo
chr3	52794276	52794277	cg18182844_TC21	chr3	52794768	52809009	ITIH3	-0.583858	1.31104e-08	Liver_ModC_Hypo
chr3	52794377	52794378	cg06754698_BC21	chr3	52794768	52809009	ITIH3	-0.595843	5.52186e-09	Liver_ModC_Hypo
chr3	52794567	52794568	cg05299048_BC21	chr3	52794768	52809009	ITIH3	-0.904572	1.30701e-30	Liver_ModC_Hypo
chr3	52794578	52794579	cg25865553_BC21	chr3	52794768	52809009	ITIH3	-0.920012	1.80562e-33	Liver_ModC_Hypo
chr3	52794587	52794588	cg16409337_BC21	chr3	52794768	52809009	ITIH3	-0.943512	3.6341e-39	Liver_ModC_Hypo
chr3	52794802	52794803	cg16423337_TC21	chr3	52794768	52809009	ITIH3	-0.788127	4.122e-18	Liver_ModC_Hypo
chr3	52795804	52795805	cg04929264_TC11	chr3	52794768	52809009	ITIH3	-0.501997	2.09449e-06	Liver_ModC_Hypo
chr3	52843720	52843721	cg04930020_BC21	chr3	52794768	52809009	ITIH3	-0.817884	2.06939e-20	Liver_ModC_Hypo
chr3	52775926	52775927	cg09469170_BC21	chr3	52812962	52830688	ITIH4	-0.792527	1.99062e-18	Liver_ModC_Hypo
chr3	52777281	52777282	cg07359306_TC21	chr3	52812962	52830688	ITIH4	-0.888098	4.72386e-28	Liver_ModC_Hypo
chr3	52777360	52777361	cg10356463_TC21	chr3	52812962	52830688	ITIH4	-0.969372	2.54219e-49	Liver_ModC_Hypo
chr3	52778017	52778018	cg06134964_TC21	chr3	52812962	52830688	ITIH4	-0.759045	3.40121e-16	Liver_ModC_Hypo
chr3	52778351	52778352	cg25938530_BC21	chr3	52812962	52830688	ITIH4	-0.712073	1.3068e-13	Liver_ModC_Hypo
chr3	52778394	52778395	cg05283597_BC21	chr3	52812962	52830688	ITIH4	-0.735098	8.27247e-15	Liver_ModC_Hypo
chr3	52778462	52778463	cg00748195_TC21	chr3	52812962	52830688	ITIH4	-0.722797	3.74033e-14	Liver_ModC_Hypo
chr3	52778504	52778505	cg19784816_TC21	chr3	52812962	52830688	ITIH4	-0.665459	1.65242e-11	Liver_ModC_Hypo
chr3	52778548	52778549	cg04929009_BC21	chr3	52812962	52830688	ITIH4	-0.960036	6.83892e-45	Liver_ModC_Hypo
chr3	52778957	52778958	cg08148488_BC21	chr3	52812962	52830688	ITIH4	-0.945852	7.29606e-40	Liver_ModC_Hypo
chr3	52793688	52793689	cg10692614_TC21	chr3	52812962	52830688	ITIH4	-0.719406	5.58983e-14	Liver_ModC_Hypo
chr3	52794276	52794277	cg18182844_TC21	chr3	52812962	52830688	ITIH4	-0.57893	1.85206e-08	Liver_ModC_Hypo
chr3	52794377	52794378	cg06754698_BC21	chr3	52812962	52830688	ITIH4	-0.589799	8.57767e-09	Liver_ModC_Hypo
chr3	52794567	52794568	cg05299048_BC21	chr3	52812962	52830688	ITIH4	-0.901483	4.26465e-30	Liver_ModC_Hypo
chr3	52794578	52794579	cg25865553_BC21	chr3	52812962	52830688	ITIH4	-0.918947	2.96246e-33	Liver_ModC_Hypo
chr3	52794587	52794588	cg16409337_BC21	chr3	52812962	52830688	ITIH4	-0.940411	2.75301e-38	Liver_ModC_Hypo
chr3	52794802	52794803	cg16423337_TC21	chr3	52812962	52830688	ITIH4	-0.785981	5.84314e-18	Liver_ModC_Hypo
chr3	52795804	52795805	cg04929264_TC11	chr3	52812962	52830688	ITIH4	-0.496123	2.87068e-06	Liver_ModC_Hypo
chr3	52843720	52843721	cg04930020_BC21	chr3	52812962	52830688	ITIH4	-0.81259	5.68144e-20	Liver_ModC_Hypo
chr3	52775926	52775927	cg09469170_BC21	chr3	52823935	52825314	ITIH4-AS1	-0.773564	4.07711e-17	Liver_ModC_Hypo
chr3	52777281	52777282	cg07359306_TC21	chr3	52823935	52825314	ITIH4-AS1	-0.857983	2.83822e-24	Liver_ModC_Hypo
chr3	52777360	52777361	cg10356463_TC21	chr3	52823935	52825314	ITIH4-AS1	-0.941529	1.34399e-38	Liver_ModC_Hypo
chr3	52778017	52778018	cg06134964_TC21	chr3	52823935	52825314	ITIH4-AS1	-0.662396	2.20404e-11	Liver_ModC_Hypo
chr3	52778351	52778352	cg25938530_BC21	chr3	52823935	52825314	ITIH4-AS1	-0.63469	2.58225e-10	Liver_ModC_Hypo
chr3	52778394	52778395	cg05283597_BC21	chr3	52823935	52825314	ITIH4-AS1	-0.647413	8.60506e-11	Liver_ModC_Hypo
chr3	52778462	52778463	cg00748195_TC21	chr3	52823935	52825314	ITIH4-AS1	-0.59904	4.35788e-09	Liver_ModC_Hypo
chr3	52778504	52778505	cg19784816_TC21	chr3	52823935	52825314	ITIH4-AS1	-0.561309	6.08768e-08	Liver_ModC_Hypo
chr3	52778548	52778549	cg04929009_BC21	chr3	52823935	52825314	ITIH4-AS1	-0.939375	5.28626e-38	Liver_ModC_Hypo
chr3	52778957	52778958	cg08148488_BC21	chr3	52823935	52825314	ITIH4-AS1	-0.930638	8.52928e-36	Liver_ModC_Hypo
chr3	52793688	52793689	cg10692614_TC21	chr3	52823935	52825314	ITIH4-AS1	-0.675554	6.24187e-12	Liver_ModC_Hypo
chr3	52794276	52794277	cg18182844_TC21	chr3	52823935	52825314	ITIH4-AS1	-0.535352	3.11304e-07	Liver_ModC_Hypo
chr3	52794377	52794378	cg06754698_BC21	chr3	52823935	52825314	ITIH4-AS1	-0.537665	2.7066e-07	Liver_ModC_Hypo
chr3	52794567	52794568	cg05299048_BC21	chr3	52823935	52825314	ITIH4-AS1	-0.865785	3.65668e-25	Liver_ModC_Hypo
chr3	52794578	52794579	cg25865553_BC21	chr3	52823935	52825314	ITIH4-AS1	-0.890278	2.28872e-28	Liver_ModC_Hypo
chr3	52794587	52794588	cg16409337_BC21	chr3	52823935	52825314	ITIH4-AS1	-0.919943	1.86473e-33	Liver_ModC_Hypo
chr3	52794802	52794803	cg16423337_TC21	chr3	52823935	52825314	ITIH4-AS1	-0.721326	4.45588e-14	Liver_ModC_Hypo
chr3	52795804	52795805	cg04929264_TC11	chr3	52823935	52825314	ITIH4-AS1	-0.445324	3.48545e-05	Liver_ModC_Hypo
chr3	52843720	52843721	cg04930020_BC21	chr3	52823935	52825314	ITIH4-AS1	-0.837914	3.29469e-22	Liver_ModC_Hypo
chr3	58521364	58521365	cg12075202_TC21	chr3	58505136	58537283	ACOX2	-0.610789	1.78502e-09	Liver_ModC_Hypo
chr3	126517661	126517662	cg01966522_TC21	chr3	126481166	126517773	UROC1	-0.868153	1.91422e-25	Liver_ModC_Hypo
chr3	126517899	126517900	cg06765947_TC21	chr3	126481166	126517773	UROC1	-0.923936	2.73775e-34	Liver_ModC_Hypo
chr3	126517926	126517927	cg05620036_BC21	chr3	126481166	126517773	UROC1	-0.799348	6.21584e-19	Liver_ModC_Hypo
chr3	126518446	126518447	cg17059675_BC21	chr3	126481166	126517773	UROC1	-0.913027	4.13118e-32	Liver_ModC_Hypo
chr3	126518530	126518531	cg17676574_BC21	chr3	126481166	126517773	UROC1	-0.69374	9.77657e-13	Liver_ModC_Hypo
chr3	126518619	126518620	cg00577527_TC21	chr3	126481166	126517773	UROC1	-0.810411	8.53097e-20	Liver_ModC_Hypo
chr3	126517661	126517662	cg01966522_TC21	chr3	126524155	126543291	CHST13	-0.348576	0.00153124	Liver_ModC_Hypo
chr3	126517899	126517900	cg06765947_TC21	chr3	126524155	126543291	CHST13	-0.452876	2.46485e-05	Liver_ModC_Hypo
chr3	126517926	126517927	cg05620036_BC21	chr3	126524155	126543291	CHST13	-0.202092	0.072222	Liver_ModC_Hypo
chr3	126518446	126518447	cg17059675_BC21	chr3	126524155	126543291	CHST13	-0.452893	2.46282e-05	Liver_ModC_Hypo
chr3	126518530	126518531	cg17676574_BC21	chr3	126524155	126543291	CHST13	-0.17734	0.115553	Liver_ModC_Hypo
chr3	126518619	126518620	cg00577527_TC21	chr3	126524155	126543291	CHST13	-0.261982	0.0188988	Liver_ModC_Hypo
chr3	133745619	133745620	cg16267236_BC21	chr3	133746040	133796641	TF	-0.792917	1.86482e-18	Liver_ModC_Hypo
chr3	133748460	133748461	cg27181716_TC21	chr3	133746040	133796641	TF	-0.864541	5.11326e-25	Liver_ModC_Hypo
chr3	133748521	133748522	cg05542176_BC21	chr3	133746040	133796641	TF	-0.831836	1.22531e-21	Liver_ModC_Hypo
chr3	133748591	133748592	cg20123637_BC21	chr3	133746040	133796641	TF	-0.892063	1.24973e-28	Liver_ModC_Hypo
chr3	133780314	133780315	cg01569827_BC21	chr3	133746040	133796641	TF	-0.648392	7.89094e-11	Liver_ModC_Hypo
chr3	170998954	170998955	cg10029905_BC21	chr3	170996347	171026743	SLC2A2	-0.877178	1.43963e-26	Liver_ModC_Hypo
chr3	171024305	171024306	cg07649206_TC21	chr3	170996347	171026743	SLC2A2	-0.878108	1.09018e-26	Liver_ModC_Hypo
chr3	171027082	171027083	cg09710316_BC21	chr3	170996347	171026743	SLC2A2	-0.625266	5.644e-10	Liver_ModC_Hypo
chr3	171045586	171045587	cg02785578_BC21	chr3	170996347	171026743	SLC2A2	-0.421904	9.70432e-05	Liver_ModC_Hypo
chr3	184377457	184377458	cg16469223_BC21	chr3	184371935	184381968	THPO	-0.580052	1.71288e-08	Liver_ModC_Hypo
chr3	184377717	184377718	cg11819637_TC21	chr3	184371935	184381968	THPO	-0.326745	0.00309492	Liver_ModC_Hypo
chr3	184378152	184378153	cg20379919_BC21	chr3	184371935	184381968	THPO	-0.548426	1.39224e-07	Liver_ModC_Hypo
chr3	184378188	184378189	cg09736922_TC21	chr3	184371935	184381968	THPO	-0.515317	1.00227e-06	Liver_ModC_Hypo
chr3	184378625	184378626	cg08032525_TC21	chr3	184371935	184381968	THPO	-0.739573	4.67883e-15	Liver_ModC_Hypo
chr3	184378712	184378713	cg22957206_TC11	chr3	184371935	184381968	THPO	-0.823294	7.12176e-21	Liver_ModC_Hypo
chr3	186612266	186612267	cg25162301_BC21	chr3	186613060	186621318	AHSG	-0.768093	9.2333e-17	Liver_ModC_Hypo
chr3	186612278	186612279	cg17151621_TC11	chr3	186613060	186621318	AHSG	-0.558368	8.945e-08	Liver_ModC_Hypo
chr3	186612910	186612911	cg10720080_BC21	chr3	186613060	186621318	AHSG	-0.527366	5.00632e-07	Liver_ModC_Hypo
chr3	186613237	186613238	cg07361385_BC21	chr3	186613060	186621318	AHSG	-0.759228	3.31472e-16	Liver_ModC_Hypo
chr3	186635932	186635933	cg25735294_BC21	chr3	186613060	186621318	AHSG	-0.611851	1.64365e-09	Liver_ModC_Hypo
chr3	186665597	186665598	cg07749074_TC21	chr3	186613060	186621318	AHSG	-0.571435	3.09859e-08	Liver_ModC_Hypo
chr3	186612266	186612267	cg25162301_BC21	chr3	186635969	186653141	FETUB	-0.753052	7.82011e-16	Liver_ModC_Hypo
chr3	186612278	186612279	cg17151621_TC11	chr3	186635969	186653141	FETUB	-0.531509	4.65454e-07	Liver_ModC_Hypo
chr3	186612910	186612911	cg10720080_BC21	chr3	186635969	186653141	FETUB	-0.50141	2.1621e-06	Liver_ModC_Hypo
chr3	186613237	186613238	cg07361385_BC21	chr3	186635969	186653141	FETUB	-0.769605	7.3823e-17	Liver_ModC_Hypo
chr3	186635932	186635933	cg25735294_BC21	chr3	186635969	186653141	FETUB	-0.645586	1.01079e-10	Liver_ModC_Hypo
chr3	186665597	186665598	cg07749074_TC21	chr3	186635969	186653141	FETUB	-0.579577	1.77056e-08	Liver_ModC_Hypo
chr3	186612266	186612267	cg25162301_BC21	chr3	186660216	186678234	HRG	-0.766188	1.2209e-16	Liver_ModC_Hypo
chr3	186612278	186612279	cg17151621_TC11	chr3	186660216	186678234	HRG	-0.554212	1.1656e-07	Liver_ModC_Hypo
chr3	186612910	186612911	cg10720080_BC21	chr3	186660216	186678234	HRG	-0.52853	4.67493e-07	Liver_ModC_Hypo
chr3	186613237	186613238	cg07361385_BC21	chr3	186660216	186678234	HRG	-0.758312	3.77055e-16	Liver_ModC_Hypo
chr3	186635932	186635933	cg25735294_BC21	chr3	186660216	186678234	HRG	-0.609586	1.9591e-09	Liver_ModC_Hypo
chr3	186665597	186665598	cg07749074_TC21	chr3	186660216	186678234	HRG	-0.575591	2.33299e-08	Liver_ModC_Hypo
chr3	186990992	186990993	cg09990242_TC21	chr3	186930325	187078553	ST6GAL1	-0.759918	3.00672e-16	Liver_ModC_Hypo
chr3	187012202	187012203	cg05950401_TC21	chr3	186930325	187078553	ST6GAL1	-0.756494	4.86233e-16	Liver_ModC_Hypo
chr3	190516079	190516080	cg02384175_TC21	chr3	190514051	190659750	IL1RAP	-0.694008	9.50304e-13	Liver_ModC_Hypo
chr3	194247499	194247500	cg18377866_BC21	chr3	194247638	194260720	LINC02037	-0.860511	1.48124e-24	Liver_ModC_Hypo
chr3	194247516	194247517	cg05046444_TC21	chr3	194247638	194260720	LINC02037	-0.662605	2.16143e-11	Liver_ModC_Hypo
chr3	194351041	194351042	cg11122795_BC21	chr3	194339768	194351328	CPN2	-0.874486	3.18094e-26	Liver_ModC_Hypo
chr3	194351337	194351338	cg00949446_TC21	chr3	194339768	194351328	CPN2	-0.588081	9.70592e-09	Liver_ModC_Hypo
chr3	194351535	194351536	cg16829674_TC11	chr3	194339768	194351328	CPN2	-0.69531	8.27684e-13	Liver_ModC_Hypo
chr3	194351571	194351572	cg10218079_BC21	chr3	194339768	194351328	CPN2	-0.70077	4.60071e-13	Liver_ModC_Hypo
chr3	197552948	197552949	cg00003014_TC21	chr3	197509783	197573323	BDH1	-0.473128	9.33784e-06	Liver_ModC_Hypo
chr3	197573272	197573273	cg24789424_TC21	chr3	197509783	197573323	BDH1	-0.575643	2.3248e-08	Liver_ModC_Hypo
chr4	993320	993321	cg08393516_BC21	chr4	979073	993440	SLC26A1	-0.411573	0.000148942	Liver_ModC_Hypo
chr4	3442420	3442421	cg07364841_TC21	chr4	3441968	3449486	HGFAC	-0.841863	1.36256e-22	Liver_ModC_Hypo
chr4	69102902	69102903	cg02363364_BC21	chr4	69051363	69112987	UGT2B7	-0.535833	8.66682e-07	Liver_ModC_Hypo
chr4	73412006	73412007	cg04450599_TC21	chr4	73397114	73421482	ALB	-0.700991	4.4917e-13	Liver_ModC_Hypo
chr4	73412082	73412083	cg19003412_TC21	chr4	73397114	73421482	ALB	-0.661388	2.42142e-11	Liver_ModC_Hypo
chr4	73414784	73414785	cg06699907_BC11	chr4	73397114	73421482	ALB	-0.665848	1.59277e-11	Liver_ModC_Hypo
chr4	73419612	73419613	cg19660515_BC11	chr4	73397114	73421482	ALB	-0.824876	5.17857e-21	Liver_ModC_Hypo
chr4	73483149	73483150	cg06700293_TC11	chr4	73481745	73504001	AFM	-0.793908	1.57835e-18	Liver_ModC_Hypo
chr4	73483149	73483150	cg06700293_TC11	chr4	73508803	73534128	LINC02499	-0.793506	1.6889e-18	Liver_ModC_Hypo
chr4	74097395	74097396	cg01470535_TC21	chr4	74097040	74099196	CXCL2	-0.616122	1.17599e-09	Liver_ModC_Hypo
chr4	99120737	99120738	cg08178063_TC21	chr4	99123657	99157792	ADH4	-0.892264	1.16689e-28	Liver_ModC_Hypo
chr4	155854789	155854790	cg15736994_BC21	chr4	155854738	155920406	TDO2	-0.723067	3.62142e-14	Liver_ModC_Hypo
chr4	155908984	155908985	cg07259051_BC21	chr4	155854738	155920406	TDO2	-0.683438	2.84046e-12	Liver_ModC_Hypo
chr4	184899506	184899507	cg00705600_BC21	chr4	184892858	184899553	LINC01093	-0.526554	5.25045e-07	Liver_ModC_Hypo
chr4	184900116	184900117	cg24975266_BC21	chr4	184892858	184899553	LINC01093	-0.85069	1.73057e-23	Liver_ModC_Hypo
chr4	184900164	184900165	cg06781910_TC21	chr4	184892858	184899553	LINC01093	-0.889279	3.19516e-28	Liver_ModC_Hypo
chr4	186226855	186226856	cg02658551_BC21	chr4	186191567	186213463	CYP4V2	-0.39579	0.000279143	Liver_ModC_Hypo
chr4	186226855	186226856	cg02658551_BC21	chr4	186208979	186258471	KLKB1	-0.649938	6.87666e-11	Liver_ModC_Hypo
chr4	186226855	186226856	cg02658551_BC21	chr4	186266189	186289681	F11	-0.61348	1.44743e-09	Liver_ModC_Hypo
chr5	36153834	36153835	cg21184781_TC21	chr5	36192589	36242279	NADK2	-0.62783	4.57444e-10	Liver_ModC_Hypo
chr5	36174400	36174401	cg16498904_BC21	chr5	36192589	36242279	NADK2	-0.699286	7.60721e-13	Liver_ModC_Hypo
chr5	36274088	36274089	cg18415576_BC21	chr5	36192589	36242279	NADK2	-0.440773	4.27817e-05	Liver_ModC_Hypo
chr5	95800743	95800744	cg08285602_BC11	chr5	95838245	95860133	LINC01554	-0.817328	2.30436e-20	Liver_ModC_Hypo
chr5	132872240	132872241	cg04336181_BC21	chr5	132873444	132875046	LEAP2	-0.650934	6.29091e-11	Liver_ModC_Hypo
chr5	132873872	132873873	cg26975459_BC21	chr5	132873444	132875046	LEAP2	-0.926128	9.1258e-35	Liver_ModC_Hypo
chr5	135954599	135954600	cg21783004_TC21	chr5	135922279	135954983	LECT2	-0.922349	5.9399e-34	Liver_ModC_Hypo
chr5	173790173	173790174	cg08909174_BC21	chr5	173778527	173809039	LINC01485	-0.768366	8.86838e-17	Liver_ModC_Hypo
chr5	173790617	173790618	cg08909183_TC21	chr5	173778527	173809039	LINC01485	-0.569941	3.42831e-08	Liver_ModC_Hypo
chr5	173806867	173806868	cg08909378_BC11	chr5	173778527	173809039	LINC01485	-0.528659	4.63964e-07	Liver_ModC_Hypo
chr5	173806912	173806913	cg08909380_TC21	chr5	173778527	173809039	LINC01485	-0.566069	4.4445e-08	Liver_ModC_Hypo
chr5	177379389	177379390	cg13991631_BC21	chr5	177402141	177409564	F12	-0.81649	2.70845e-20	Liver_ModC_Hypo
chr5	177409471	177409472	cg12332316_BC21	chr5	177402141	177409564	F12	-0.937676	1.5043e-37	Liver_ModC_Hypo
chr5	177409534	177409535	cg18495118_BC21	chr5	177402141	177409564	F12	-0.899478	8.99723e-30	Liver_ModC_Hypo
chr6	25880865	25880866	cg02395061_TC21	chr6	25912754	25930726	SLC17A2	-0.869968	1.15563e-25	Liver_ModC_Hypo
chr6	25930666	25930667	cg09546929_BC21	chr6	25912754	25930726	SLC17A2	-0.752204	8.78201e-16	Liver_ModC_Hypo
chr6	25930729	25930730	cg04867634_TC21	chr6	25912754	25930726	SLC17A2	-0.834362	7.14454e-22	Liver_ModC_Hypo
chr6	25930789	25930790	cg01382804_BC21	chr6	25912754	25930726	SLC17A2	-0.779954	1.52401e-17	Liver_ModC_Hypo
chr6	25930977	25930978	cg01936555_TC21	chr6	25912754	25930726	SLC17A2	-0.950067	3.35252e-41	Liver_ModC_Hypo
chr6	25931431	25931432	cg20765441_TC21	chr6	25912754	25930726	SLC17A2	-0.583765	1.31966e-08	Liver_ModC_Hypo
chr6	31615060	31615061	cg24211388_BC21	chr6	31652416	31658210	APOM	-0.56552	4.60984e-08	Liver_ModC_Hypo
chr6	31615060	31615061	cg24211388_TC22	chr6	31652416	31658210	APOM	-0.571752	3.03285e-08	Liver_ModC_Hypo
chr6	31615060	31615061	cg24211388_TC23	chr6	31652416	31658210	APOM	-0.558503	7.31149e-08	Liver_ModC_Hypo
chr6	31615060	31615061	cg24211388_TC21	chr6	31652416	31658210	APOM	-0.571007	3.18991e-08	Liver_ModC_Hypo
chr6	31634962	31634963	cg25343331_BC21	chr6	31652416	31658210	APOM	-0.674207	7.12366e-12	Liver_ModC_Hypo
chr6	31635141	31635142	cg09366930_BC21	chr6	31652416	31658210	APOM	-0.719303	5.65853e-14	Liver_ModC_Hypo
chr6	31635180	31635181	cg09366931_TC21	chr6	31652416	31658210	APOM	-0.619241	9.17947e-10	Liver_ModC_Hypo
chr6	31635234	31635235	cg15497818_TO21	chr6	31652416	31658210	APOM	-0.577786	2.00508e-08	Liver_ModC_Hypo
chr6	31635234	31635235	cg15497818_TC21	chr6	31652416	31658210	APOM	-0.560678	6.34442e-08	Liver_ModC_Hypo
chr6	31635234	31635235	cg15497818_TC22	chr6	31652416	31658210	APOM	-0.558283	7.41661e-08	Liver_ModC_Hypo
chr6	31635360	31635361	cg09366933_TC21	chr6	31652416	31658210	APOM	-0.539158	2.47159e-07	Liver_ModC_Hypo
chr6	31656065	31656066	cg08110861_TC21	chr6	31652416	31658210	APOM	-0.84191	1.34837e-22	Liver_ModC_Hypo
chr6	31656507	31656508	cg14341418_BC21	chr6	31652416	31658210	APOM	-0.779601	1.6104e-17	Liver_ModC_Hypo
chr6	31935916	31935917	cg09372118_BC21	chr6	31897785	31945672	C2	-0.562952	5.46422e-08	Liver_ModC_Hypo
chr6	31935916	31935917	cg09372118_BO21	chr6	31897785	31945672	C2	-0.485957	4.88679e-06	Liver_ModC_Hypo
chr6	31935949	31935950	cg09372119_TC21	chr6	31897785	31945672	C2	-0.469931	1.09291e-05	Liver_ModC_Hypo
chr6	31936003	31936004	cg03664893_TC21	chr6	31897785	31945672	C2	-0.657494	3.47084e-11	Liver_ModC_Hypo
chr6	31936003	31936004	cg03664893_BC21	chr6	31897785	31945672	C2	-0.591786	7.42836e-09	Liver_ModC_Hypo
chr6	31936013	31936014	cg09372120_TC21	chr6	31897785	31945672	C2	-0.519258	8.01036e-07	Liver_ModC_Hypo
chr6	31936013	31936014	cg09372120_BC21	chr6	31897785	31945672	C2	-0.508955	1.43074e-06	Liver_ModC_Hypo
chr6	31946544	31946545	cg09372249_TC21	chr6	31897785	31945672	C2	-0.552099	1.10363e-07	Liver_ModC_Hypo
chr6	31946896	31946897	cg09372254_TC21	chr6	31897785	31945672	C2	-0.681488	3.45916e-12	Liver_ModC_Hypo
chr6	31946910	31946911	cg09372255_TC21	chr6	31897785	31945672	C2	-0.872041	6.43192e-26	Liver_ModC_Hypo
chr6	31946935	31946936	cg09372256_TC21	chr6	31897785	31945672	C2	-0.768372	8.86105e-17	Liver_ModC_Hypo
chr6	31947029	31947030	cg09372257_BC21	chr6	31897785	31945672	C2	-0.729708	1.61869e-14	Liver_ModC_Hypo
chr6	31947035	31947036	cg09372258_TC21	chr6	31897785	31945672	C2	-0.804128	2.67684e-19	Liver_ModC_Hypo
chr6	31947107	31947108	cg09372261_TC21	chr6	31897785	31945672	C2	-0.578349	1.92836e-08	Liver_ModC_Hypo
chr6	31947120	31947121	cg09372262_TO21	chr6	31897785	31945672	C2	-0.688904	1.62181e-12	Liver_ModC_Hypo
chr6	31947120	31947121	cg09372262_BC21	chr6	31897785	31945672	C2	-0.69287	1.07157e-12	Liver_ModC_Hypo
chr6	31947135	31947136	cg09372264_BC21	chr6	31897785	31945672	C2	-0.65116	6.165e-11	Liver_ModC_Hypo
chr6	31947236	31947237	cg09372266_TC21	chr6	31897785	31945672	C2	-0.649247	7.3135e-11	Liver_ModC_Hypo
chr6	31947300	31947301	cg01291920_TC21	chr6	31897785	31945672	C2	-0.650224	6.70361e-11	Liver_ModC_Hypo
chr6	31947327	31947328	cg23346801_BC22	chr6	31897785	31945672	C2	-0.749124	1.33255e-15	Liver_ModC_Hypo
chr6	31947327	31947328	cg23346801_BC21	chr6	31897785	31945672	C2	-0.747387	1.68155e-15	Liver_ModC_Hypo
chr6	31947327	31947328	cg23346801_TC21	chr6	31897785	31945672	C2	-0.741828	3.49583e-15	Liver_ModC_Hypo
chr6	31947348	31947349	cg25734035_TC21	chr6	31897785	31945672	C2	-0.883017	2.41603e-27	Liver_ModC_Hypo
chr6	31947348	31947349	cg25734035_BC21	chr6	31897785	31945672	C2	-0.849289	2.42242e-23	Liver_ModC_Hypo
chr6	31947366	31947367	cg09372270_TC21	chr6	31897785	31945672	C2	-0.776225	2.71698e-17	Liver_ModC_Hypo
chr6	31947407	31947408	cg01595997_TC11	chr6	31897785	31945672	C2	-0.916442	9.25201e-33	Liver_ModC_Hypo
chr6	31947407	31947408	cg01595997_TC21	chr6	31897785	31945672	C2	-0.884942	1.31349e-27	Liver_ModC_Hypo
chr6	31947407	31947408	cg01595997_BO21	chr6	31897785	31945672	C2	-0.875013	2.72762e-26	Liver_ModC_Hypo
chr6	31947421	31947422	cg27056334_BC11	chr6	31897785	31945672	C2	-0.906209	6.87036e-31	Liver_ModC_Hypo
chr6	31947421	31947422	cg27056334_TC21	chr6	31897785	31945672	C2	-0.835947	5.06944e-22	Liver_ModC_Hypo
chr6	31947499	31947500	cg09372277_TC21	chr6	31897785	31945672	C2	-0.628606	4.29108e-10	Liver_ModC_Hypo
chr6	31947499	31947500	cg09372277_BC21	chr6	31897785	31945672	C2	-0.625454	5.55837e-10	Liver_ModC_Hypo
chr6	31947504	31947505	cg09372278_TC22	chr6	31897785	31945672	C2	-0.754321	6.56945e-16	Liver_ModC_Hypo
chr6	31947504	31947505	cg09372278_TC21	chr6	31897785	31945672	C2	-0.730249	1.51415e-14	Liver_ModC_Hypo
chr6	31947678	31947679	cg20823962_TC21	chr6	31897785	31945672	C2	-0.533104	3.56296e-07	Liver_ModC_Hypo
chr6	31947755	31947756	cg09662003_BC21	chr6	31897785	31945672	C2	-0.522274	6.73496e-07	Liver_ModC_Hypo
chr6	31948483	31948484	cg09372288_TC21	chr6	31897785	31945672	C2	-0.595822	5.53002e-09	Liver_ModC_Hypo
chr6	31948483	31948484	cg09372288_BC21	chr6	31897785	31945672	C2	-0.47395	8.96501e-06	Liver_ModC_Hypo
chr6	31948639	31948640	cg09372290_BC21	chr6	31897785	31945672	C2	-0.570124	5.07902e-08	Liver_ModC_Hypo
chr6	31979435	31979436	cg12149319_TC21	chr6	31897785	31945672	C2	-0.800815	4.81166e-19	Liver_ModC_Hypo
chr6	31979439	31979440	cg03661299_TC21	chr6	31897785	31945672	C2	-0.813302	4.96909e-20	Liver_ModC_Hypo
chr6	31935916	31935917	cg09372118_BC21	chr6	31945650	31952084	CFB	-0.689088	1.59113e-12	Liver_ModC_Hypo
chr6	31935916	31935917	cg09372118_BO21	chr6	31945650	31952084	CFB	-0.621629	7.57935e-10	Liver_ModC_Hypo
chr6	31935949	31935950	cg09372119_TC21	chr6	31945650	31952084	CFB	-0.603197	3.19092e-09	Liver_ModC_Hypo
chr6	31936003	31936004	cg03664893_TC21	chr6	31945650	31952084	CFB	-0.759089	3.38009e-16	Liver_ModC_Hypo
chr6	31936003	31936004	cg03664893_BC21	chr6	31945650	31952084	CFB	-0.70691	2.33937e-13	Liver_ModC_Hypo
chr6	31936013	31936014	cg09372120_TC21	chr6	31945650	31952084	CFB	-0.65764	3.4246e-11	Liver_ModC_Hypo
chr6	31936013	31936014	cg09372120_BC21	chr6	31945650	31952084	CFB	-0.628011	4.50681e-10	Liver_ModC_Hypo
chr6	31946544	31946545	cg09372249_TC21	chr6	31945650	31952084	CFB	-0.608204	2.17912e-09	Liver_ModC_Hypo
chr6	31946896	31946897	cg09372254_TC21	chr6	31945650	31952084	CFB	-0.766447	1.17554e-16	Liver_ModC_Hypo
chr6	31946910	31946911	cg09372255_TC21	chr6	31945650	31952084	CFB	-0.95083	1.86434e-41	Liver_ModC_Hypo
chr6	31946935	31946936	cg09372256_TC21	chr6	31945650	31952084	CFB	-0.863129	7.45151e-25	Liver_ModC_Hypo
chr6	31947029	31947030	cg09372257_BC21	chr6	31945650	31952084	CFB	-0.814168	4.21891e-20	Liver_ModC_Hypo
chr6	31947035	31947036	cg09372258_TC21	chr6	31945650	31952084	CFB	-0.890614	2.04388e-28	Liver_ModC_Hypo
chr6	31947107	31947108	cg09372261_TC21	chr6	31945650	31952084	CFB	-0.678087	4.8597e-12	Liver_ModC_Hypo
chr6	31947120	31947121	cg09372262_TO21	chr6	31945650	31952084	CFB	-0.794856	1.3445e-18	Liver_ModC_Hypo
chr6	31947120	31947121	cg09372262_BC21	chr6	31945650	31952084	CFB	-0.790533	2.77446e-18	Liver_ModC_Hypo
chr6	31947135	31947136	cg09372264_BC21	chr6	31945650	31952084	CFB	-0.749576	1.25392e-15	Liver_ModC_Hypo
chr6	31947236	31947237	cg09372266_TC21	chr6	31945650	31952084	CFB	-0.746456	1.90319e-15	Liver_ModC_Hypo
chr6	31947300	31947301	cg01291920_TC21	chr6	31945650	31952084	CFB	-0.728792	1.81129e-14	Liver_ModC_Hypo
chr6	31947327	31947328	cg23346801_BC22	chr6	31945650	31952084	CFB	-0.809775	9.597e-20	Liver_ModC_Hypo
chr6	31947327	31947328	cg23346801_BC21	chr6	31945650	31952084	CFB	-0.820189	1.31943e-20	Liver_ModC_Hypo
chr6	31947327	31947328	cg23346801_TC21	chr6	31945650	31952084	CFB	-0.798792	6.84611e-19	Liver_ModC_Hypo
chr6	31947348	31947349	cg25734035_TC21	chr6	31945650	31952084	CFB	-0.951851	8.39077e-42	Liver_ModC_Hypo
chr6	31947348	31947349	cg25734035_BC21	chr6	31945650	31952084	CFB	-0.9317	4.76978e-36	Liver_ModC_Hypo
chr6	31947366	31947367	cg09372270_TC21	chr6	31945650	31952084	CFB	-0.855817	4.90487e-24	Liver_ModC_Hypo
chr6	31947407	31947408	cg01595997_TC11	chr6	31945650	31952084	CFB	-0.986516	4.45767e-63	Liver_ModC_Hypo
chr6	31947407	31947408	cg01595997_TC21	chr6	31945650	31952084	CFB	-0.953708	1.87371e-42	Liver_ModC_Hypo
chr6	31947407	31947408	cg01595997_BO21	chr6	31945650	31952084	CFB	-0.950337	2.72625e-41	Liver_ModC_Hypo
chr6	31947421	31947422	cg27056334_BC11	chr6	31945650	31952084	CFB	-0.963554	2.01043e-46	Liver_ModC_Hypo
chr6	31947421	31947422	cg27056334_TC21	chr6	31945650	31952084	CFB	-0.903622	1.8883e-30	Liver_ModC_Hypo
chr6	31947499	31947500	cg09372277_TC21	chr6	31945650	31952084	CFB	-0.670527	1.01838e-11	Liver_ModC_Hypo
chr6	31947499	31947500	cg09372277_BC21	chr6	31945650	31952084	CFB	-0.670032	1.06814e-11	Liver_ModC_Hypo
chr6	31947504	31947505	cg09372278_TC22	chr6	31945650	31952084	CFB	-0.816072	2.93444e-20	Liver_ModC_Hypo
chr6	31947504	31947505	cg09372278_TC21	chr6	31945650	31952084	CFB	-0.775697	2.94611e-17	Liver_ModC_Hypo
chr6	31947678	31947679	cg20823962_TC21	chr6	31945650	31952084	CFB	-0.616199	1.16883e-09	Liver_ModC_Hypo
chr6	31947755	31947756	cg09662003_BC21	chr6	31945650	31952084	CFB	-0.606658	2.45324e-09	Liver_ModC_Hypo
chr6	31948483	31948484	cg09372288_TC21	chr6	31945650	31952084	CFB	-0.681416	3.48425e-12	Liver_ModC_Hypo
chr6	31948483	31948484	cg09372288_BC21	chr6	31945650	31952084	CFB	-0.583114	1.38175e-08	Liver_ModC_Hypo
chr6	31948639	31948640	cg09372290_BC21	chr6	31945650	31952084	CFB	-0.55129	1.6897e-07	Liver_ModC_Hypo
chr6	31979435	31979436	cg12149319_TC21	chr6	31945650	31952084	CFB	-0.85191	1.28749e-23	Liver_ModC_Hypo
chr6	31979439	31979440	cg03661299_TC21	chr6	31945650	31952084	CFB	-0.865258	4.21634e-25	Liver_ModC_Hypo
chr6	31996511	31996512	cg02301031_TC22	chr6	31945650	31952084	CFB	-0.796283	1.75407e-18	Liver_ModC_Hypo
chr6	31996511	31996512	cg02301031_TC21	chr6	31945650	31952084	CFB	-0.773004	7.03933e-17	Liver_ModC_Hypo
chr6	43298413	43298414	cg16465769_BC21	chr6	43295694	43305538	SLC22A7	-0.781778	1.14378e-17	Liver_ModC_Hypo
chr6	130826660	130826661	cg27423027_BC21	chr6	130827406	130837135	SMLR1	-0.958995	1.82948e-44	Liver_ModC_Hypo
chr6	130841260	130841261	cg06458086_BC21	chr6	130827406	130837135	SMLR1	-0.644212	1.14007e-10	Liver_ModC_Hypo
chr6	131572883	131572884	cg01699630_TC21	chr6	131470832	131584332	ARG1	-0.813778	4.54176e-20	Liver_ModC_Hypo
chr6	131573962	131573963	cg02862362_TC21	chr6	131470832	131584332	ARG1	-0.752528	8.40149e-16	Liver_ModC_Hypo
chr6	134949918	134949919	cg02396253_BC21	chr6	134917393	134950115	ALDH8A1	-0.635487	2.41407e-10	Liver_ModC_Hypo
chr6	134952083	134952084	cg10126557_TC11	chr6	134917393	134950115	ALDH8A1	-0.673275	7.80247e-12	Liver_ModC_Hypo
chr6	160079588	160079589	cg21178851_TC11	chr6	160121815	160158718	SLC22A1	-0.983693	7.01218e-60	Liver_ModC_Hypo
chr6	160079939	160079940	cg09511662_TC21	chr6	160121815	160158718	SLC22A1	-0.968009	1.35328e-48	Liver_ModC_Hypo
chr6	160080142	160080143	cg19166759_TC21	chr6	160121815	160158718	SLC22A1	-0.77513	3.21266e-17	Liver_ModC_Hypo
chr6	160092822	160092823	cg27318507_TC21	chr6	160121815	160158718	SLC22A1	-0.823508	6.82287e-21	Liver_ModC_Hypo
chr6	160093199	160093200	cg16582986_TC21	chr6	160121815	160158718	SLC22A1	-0.812529	5.74678e-20	Liver_ModC_Hypo
chr6	160094178	160094179	cg23738424_TC21	chr6	160121815	160158718	SLC22A1	-0.512907	1.1479e-06	Liver_ModC_Hypo
chr6	160121679	160121680	cg05314142_TC21	chr6	160121815	160158718	SLC22A1	-0.728331	1.91643e-14	Liver_ModC_Hypo
chr6	160121700	160121701	cg24864413_BC21	chr6	160121815	160158718	SLC22A1	-0.668198	1.2736e-11	Liver_ModC_Hypo
chr6	160121738	160121739	cg22416916_TC11	chr6	160121815	160158718	SLC22A1	-0.593306	6.65059e-09	Liver_ModC_Hypo
chr6	160121912	160121913	cg13466809_BC21	chr6	160121815	160158718	SLC22A1	-0.76701	1.08252e-16	Liver_ModC_Hypo
chr6	160122229	160122230	cg27292431_BC21	chr6	160121815	160158718	SLC22A1	-0.811928	6.43243e-20	Liver_ModC_Hypo
chr6	160128211	160128212	cg10357375_TC21	chr6	160121815	160158718	SLC22A1	-0.964178	1.03731e-46	Liver_ModC_Hypo
chr6	160509792	160509793	cg10360826_BC11	chr6	160453428	160520269	LPAL2	-0.566365	5.31975e-08	Liver_ModC_Hypo
chr6	160511677	160511678	cg15398520_TC21	chr6	160453428	160520269	LPAL2	-0.75069	1.07881e-15	Liver_ModC_Hypo
chr6	160509792	160509793	cg10360826_BC11	chr6	160531482	160664275	LPA	-0.60647	3.14938e-09	Liver_ModC_Hypo
chr6	160511677	160511678	cg15398520_TC21	chr6	160531482	160664275	LPA	-0.817632	2.17272e-20	Liver_ModC_Hypo
chr6	167735168	167735169	cg10674393_BC11	chr6	167784537	167796872	LINC01558	-0.526028	9.53025e-06	Liver_ModC_Hypo
chr7	1708262	1708263	cg10544824_TC21	chr7	1688119	1747954	ELFN1	-0.190534	0.0904714	Liver_ModC_Hypo
chr7	1708445	1708446	cg03020485_TC21	chr7	1688119	1747954	ELFN1	-0.719691	5.40584e-14	Liver_ModC_Hypo
chr7	1708766	1708767	cg10544828_TC21	chr7	1688119	1747954	ELFN1	-0.441017	4.23168e-05	Liver_ModC_Hypo
chr7	1709003	1709004	cg18218112_BC11	chr7	1688119	1747954	ELFN1	-0.592918	6.84105e-09	Liver_ModC_Hypo
chr7	44517461	44517462	cg19336556_TC11	chr7	44512535	44541330	NPC1L1	-0.934103	1.23558e-36	Liver_ModC_Hypo
chr7	44538966	44538967	cg14549878_TC21	chr7	44512535	44541330	NPC1L1	-0.87713	1.46067e-26	Liver_ModC_Hypo
chr7	44539259	44539260	cg18370764_TC21	chr7	44512535	44541330	NPC1L1	-0.664038	1.88948e-11	Liver_ModC_Hypo
chr7	44539646	44539647	cg07536600_TC21	chr7	44512535	44541330	NPC1L1	-0.686854	2.00395e-12	Liver_ModC_Hypo
chr7	44539672	44539673	cg11470337_BC11	chr7	44512535	44541330	NPC1L1	-0.676529	5.6705e-12	Liver_ModC_Hypo
chr7	44539826	44539827	cg26540410_BC21	chr7	44512535	44541330	NPC1L1	-0.642609	1.31094e-10	Liver_ModC_Hypo
chr7	44539868	44539869	cg26390609_TC11	chr7	44512535	44541330	NPC1L1	-0.990894	1.08188e-69	Liver_ModC_Hypo
chr7	44539876	44539877	cg05358848_TC21	chr7	44512535	44541330	NPC1L1	-0.898646	1.22098e-29	Liver_ModC_Hypo
chr7	44540234	44540235	cg10957074_TC21	chr7	44512535	44541330	NPC1L1	-0.702366	3.86542e-13	Liver_ModC_Hypo
chr7	44540285	44540286	cg10957075_BC21	chr7	44512535	44541330	NPC1L1	-0.877273	1.39947e-26	Liver_ModC_Hypo
chr7	44541210	44541211	cg06907626_TC21	chr7	44512535	44541330	NPC1L1	-0.857266	3.40513e-24	Liver_ModC_Hypo
chr7	44541282	44541283	cg14477619_TC21	chr7	44512535	44541330	NPC1L1	-0.672265	8.60778e-12	Liver_ModC_Hypo
chr7	44541451	44541452	cg12252759_BC21	chr7	44512535	44541330	NPC1L1	-0.734693	8.7054e-15	Liver_ModC_Hypo
chr7	75927006	75927007	cg11607004_TC21	chr7	75899200	75986855	POR	-0.741828	5.24566e-15	Liver_ModC_Hypo
chr7	87464318	87464319	cg06869512_BC21	chr7	87401696	87480435	ABCB4	-0.817702	2.14369e-20	Liver_ModC_Hypo
chr7	95321345	95321346	cg24062571_BC21	chr7	95297676	95324532	PON1	-0.944062	2.50738e-39	Liver_ModC_Hypo
chr7	100641127	100641128	cg12792367_BC21	chr7	100620416	100642779	TFR2	-0.605029	2.77751e-09	Liver_ModC_Hypo
chr7	100642471	100642472	cg16628205_TC21	chr7	100620416	100642779	TFR2	-0.614919	1.29296e-09	Liver_ModC_Hypo
chr7	138076543	138076544	cg20647137_TC21	chr7	138002324	138118305	AKR1D1	-0.930354	9.94933e-36	Liver_ModC_Hypo
chr7	150780560	150780561	cg11899300_TC21	chr7	150791285	150801360	TMEM176B	-0.792852	1.885e-18	Liver_ModC_Hypo
chr7	150780585	150780586	cg11899301_TC21	chr7	150791285	150801360	TMEM176B	-0.860192	1.60884e-24	Liver_ModC_Hypo
chr7	150798703	150798704	cg16736989_TC21	chr7	150791285	150801360	TMEM176B	-0.534943	3.19074e-07	Liver_ModC_Hypo
chr7	150798793	150798794	cg05385923_TC21	chr7	150791285	150801360	TMEM176B	-0.633834	2.77531e-10	Liver_ModC_Hypo
chr7	150802188	150802189	cg13459303_TC21	chr7	150791285	150801360	TMEM176B	-0.638018	1.94669e-10	Liver_ModC_Hypo
chr7	150802274	150802275	cg07208344_TC21	chr7	150791285	150801360	TMEM176B	-0.675518	6.26442e-12	Liver_ModC_Hypo
chr7	150802405	150802406	cg18099915_TC21	chr7	150791285	150801360	TMEM176B	-0.771621	5.4643e-17	Liver_ModC_Hypo
chr7	150780560	150780561	cg11899300_TC21	chr7	150800403	150805118	TMEM176A	-0.762243	2.15953e-16	Liver_ModC_Hypo
chr7	150780585	150780586	cg11899301_TC21	chr7	150800403	150805118	TMEM176A	-0.842538	1.169e-22	Liver_ModC_Hypo
chr7	150798703	150798704	cg16736989_TC21	chr7	150800403	150805118	TMEM176A	-0.539428	2.43119e-07	Liver_ModC_Hypo
chr7	150798793	150798794	cg05385923_TC21	chr7	150800403	150805118	TMEM176A	-0.643432	1.22038e-10	Liver_ModC_Hypo
chr7	150802188	150802189	cg13459303_TC21	chr7	150800403	150805118	TMEM176A	-0.629315	4.0466e-10	Liver_ModC_Hypo
chr7	150802274	150802275	cg07208344_TC21	chr7	150800403	150805118	TMEM176A	-0.68087	3.68081e-12	Liver_ModC_Hypo
chr7	150802405	150802406	cg18099915_TC21	chr7	150800403	150805118	TMEM176A	-0.751045	1.02811e-15	Liver_ModC_Hypo
chr7	155276165	155276166	cg19640231_BC21	chr7	155297776	155310235	INSIG1	-0.756717	4.71341e-16	Liver_ModC_Hypo
chr7	155308836	155308837	cg12140867_BC21	chr7	155297776	155310235	INSIG1	-0.7525	8.43398e-16	Liver_ModC_Hypo
chr8	26840744	26840745	cg12339482_BC21	chr8	26748150	26867278	ADRA1A	-0.58501	1.20824e-08	Liver_ModC_Hypo
chr8	26862559	26862560	cg02776627_TC21	chr8	26748150	26867278	ADRA1A	-0.677889	4.95642e-12	Liver_ModC_Hypo
chr8	26840744	26840745	cg12339482_BC21	chr8	26835817	26836300	COX6B1P4	-0.619496	8.99418e-10	Liver_ModC_Hypo
chr8	26862559	26862560	cg02776627_TC21	chr8	26835817	26836300	COX6B1P4	-0.70191	4.06332e-13	Liver_ModC_Hypo
chr8	28072152	28072153	cg12351750_TC21	chr8	28021964	28083936	NUGGC	-0.534454	3.28601e-07	Liver_ModC_Hypo
chr8	63025457	63025458	cg12645846_BC11	chr8	63048553	63086053	TTPA	-0.939492	4.91388e-38	Liver_ModC_Hypo
chr9	37427039	37427040	cg21483494_TC21	chr9	37422666	37436990	GRHPR	-0.83645	4.54295e-22	Liver_ModC_Hypo
chr9	101419042	101419043	cg20603452_TC21	chr9	101354182	101385400	BAAT	-0.590454	8.18124e-09	Liver_ModC_Hypo
chr9	101431670	101431671	cg14316227_TC21	chr9	101354182	101385400	BAAT	-0.742595	3.16358e-15	Liver_ModC_Hypo
chr9	101419042	101419043	cg20603452_TC21	chr9	101375344	101376603	FYTTD1P1	-0.588651	9.31669e-09	Liver_ModC_Hypo
chr9	101419042	101419043	cg20603452_TC21	chr9	101420560	101449664	ALDOB	-0.585331	1.18104e-08	Liver_ModC_Hypo
chr9	101431670	101431671	cg14316227_TC21	chr9	101420560	101449664	ALDOB	-0.755764	5.38092e-16	Liver_ModC_Hypo
chr9	101435980	101435981	cg26181372_TC21	chr9	101420560	101449664	ALDOB	-0.725159	2.8173e-14	Liver_ModC_Hypo
chr9	111596119	111596120	cg13397260_TC21	chr9	111631334	111654351	DNAJC25	-0.448072	3.07555e-05	Liver_ModC_Hypo
chr9	114075515	114075516	cg13783957_TC21	chr9	114060127	114078328	AMBP	-0.704639	3.01057e-13	Liver_ModC_Hypo
chr9	114299547	114299548	cg14141665_TC21	chr9	114323056	114326475	ORM1	-0.827687	2.91571e-21	Liver_ModC_Hypo
chr9	114328644	114328645	cg16408565_BC21	chr9	114323056	114326475	ORM1	-0.863031	7.64617e-25	Liver_ModC_Hypo
chr9	114299547	114299548	cg14141665_TC21	chr9	114329869	114333251	ORM2	-0.827276	3.1733e-21	Liver_ModC_Hypo
chr9	114328644	114328645	cg16408565_BC21	chr9	114329869	114333251	ORM2	-0.863142	7.42576e-25	Liver_ModC_Hypo
chr9	120983435	120983436	cg13567360_BC21	chr9	120952335	121050275	C5	-0.83587	5.15473e-22	Liver_ModC_Hypo
chr9	120998336	120998337	cg02418134_BC21	chr9	120952335	121050275	C5	-0.8933	8.16888e-29	Liver_ModC_Hypo
chr9	130443211	130443212	cg14337599_TC11	chr9	130444961	130501274	ASS1	-0.726639	2.35533e-14	Liver_ModC_Hypo
chr9	130465759	130465760	cg18532061_TC21	chr9	130444961	130501274	ASS1	-0.773557	4.08114e-17	Liver_ModC_Hypo
chr9	130466417	130466418	cg02523804_TC21	chr9	130444961	130501274	ASS1	-0.688729	1.65151e-12	Liver_ModC_Hypo
chr9	133739874	133739875	cg21122774_TC21	chr9	133663560	133739955	SARDH	-0.526786	5.17981e-07	Liver_ModC_Hypo
chr9	136945340	136945341	cg09312502_BC11	chr9	136945185	136946975	C8G	-0.944273	2.17223e-39	Liver_ModC_Hypo
chr9	136945980	136945981	cg14126468_BC21	chr9	136945185	136946975	C8G	-0.880582	5.14425e-27	Liver_ModC_Hypo
chr9	136946226	136946227	cg02332492_TC21	chr9	136945185	136946975	C8G	-0.811769	6.62608e-20	Liver_ModC_Hypo
chr10	7702759	7702760	cg18061255_BC21	chr10	7703316	7749520	ITIH2	-0.671978	8.85099e-12	Liver_ModC_Hypo
chr10	12164478	12164479	cg14673737_BC21	chr10	12068954	12123221	DHTKD1	-0.863028	7.6523e-25	Liver_ModC_Hypo
chr10	47325603	47325604	cg16850623_BC11	chr10	47322454	47327588	GDF2	-0.950671	2.10871e-41	Liver_ModC_Hypo
chr10	52771503	52771504	cg09545806_BC21	chr10	52765380	52772784	MBL2	-0.772019	5.14744e-17	Liver_ModC_Hypo
chr10	52771585	52771586	cg13882988_BC21	chr10	52765380	52772784	MBL2	-0.82044	1.25569e-20	Liver_ModC_Hypo
chr10	52772773	52772774	cg05759948_BC21	chr10	52765380	52772784	MBL2	-0.568636	3.74309e-08	Liver_ModC_Hypo
chr10	52773145	52773146	cg08780887_TC21	chr10	52765380	52772784	MBL2	-0.820771	1.17639e-20	Liver_ModC_Hypo
chr10	72954617	72954618	cg21820890_TC21	chr10	72893584	72933036	OIT3	-0.547647	1.46202e-07	Liver_ModC_Hypo
chr10	89591470	89591471	cg18222926_TC21	chr10	89579497	89645572	PANK1	-0.62987	3.86495e-10	Liver_ModC_Hypo
chr10	89591597	89591598	cg15368208_TC21	chr10	89579497	89645572	PANK1	-0.521628	6.99088e-07	Liver_ModC_Hypo
chr10	93594015	93594016	cg10021756_TC21	chr10	93591687	93601744	RBP4	-0.739341	4.82061e-15	Liver_ModC_Hypo
chr10	93597110	93597111	cg15402726_TC21	chr10	93591687	93601744	RBP4	-0.701568	4.21765e-13	Liver_ModC_Hypo
chr10	99783226	99783227	cg17044311_BC21	chr10	99782640	99852594	ABCC2	-0.743391	2.85104e-15	Liver_ModC_Hypo
chr10	99784193	99784194	cg20111726_TC11	chr10	99782640	99852594	ABCC2	-0.495222	3.48716e-06	Liver_ModC_Hypo
chr10	99785242	99785243	cg13617376_TC21	chr10	99782640	99852594	ABCC2	-0.779271	1.69574e-17	Liver_ModC_Hypo
chr10	100082059	100082060	cg15457079_BC21	chr10	100042193	100081869	CPN1	-0.566634	4.28009e-08	Liver_ModC_Hypo
chr10	100082216	100082217	cg24302646_BC21	chr10	100042193	100081869	CPN1	-0.822841	7.7987e-21	Liver_ModC_Hypo
chr10	113553406	113553407	cg26656452_TC21	chr10	113550837	113589602	HABP2	-0.884888	1.33643e-27	Liver_ModC_Hypo
chr10	113618601	113618602	cg15596396_TC21	chr10	113550837	113589602	HABP2	-0.869539	1.30272e-25	Liver_ModC_Hypo
chr10	122984193	122984194	cg15695636_BC21	chr10	123008979	123058290	ACADSB	-0.891148	1.7061e-28	Liver_ModC_Hypo
chr10	129537303	129537304	cg15780011_BC11	chr10	129467190	129770983	MGMT	-0.537736	2.69509e-07	Liver_ModC_Hypo
chr10	129537325	129537326	cg15780012_BC11	chr10	129467190	129770983	MGMT	-0.567767	3.96774e-08	Liver_ModC_Hypo
chr10	129604880	129604881	cg03356545_TC21	chr10	129467190	129770983	MGMT	-0.344772	0.00173727	Liver_ModC_Hypo
chr10	129707525	129707526	cg03748042_BC21	chr10	129467190	129770983	MGMT	-0.297947	0.00726964	Liver_ModC_Hypo
chr10	129707551	129707552	cg23239690_BC21	chr10	129467190	129770983	MGMT	-0.183578	0.103099	Liver_ModC_Hypo
chr10	129707605	129707606	cg18778347_BC21	chr10	129467190	129770983	MGMT	-0.243348	0.0296208	Liver_ModC_Hypo
chr10	133354180	133354181	cg15860253_BC11	chr10	133344643	133344906	BANF1P2	-0.64642	9.39342e-11	Liver_ModC_Hypo
chr10	133358962	133358963	cg05646745_BC21	chr10	133344643	133344906	BANF1P2	-0.556193	8.49033e-08	Liver_ModC_Hypo
chr10	133354180	133354181	cg15860253_BC11	chr10	133347368	133352683	PRAP1	-0.613111	1.48983e-09	Liver_ModC_Hypo
chr10	133358962	133358963	cg05646745_BC21	chr10	133347368	133352683	PRAP1	-0.497353	2.68858e-06	Liver_ModC_Hypo
chr10	133354180	133354181	cg15860253_BC11	chr10	133355158	133358025	FUOM	-0.773917	3.8645e-17	Liver_ModC_Hypo
chr10	133358962	133358963	cg05646745_BC21	chr10	133355158	133358025	FUOM	-0.574072	2.58927e-08	Liver_ModC_Hypo
chr10	133354180	133354181	cg15860253_BC11	chr10	133362485	133373354	ECHS1	-0.759657	3.11977e-16	Liver_ModC_Hypo
chr10	133358962	133358963	cg05646745_BC21	chr10	133362485	133373354	ECHS1	-0.53842	2.58521e-07	Liver_ModC_Hypo
chr11	1655065	1655066	cg15911282_TC21	chr11	1665597	1667856	FAM99A	-0.459296	1.82407e-05	Liver_ModC_Hypo
chr11	1672732	1672733	cg26066887_TC21	chr11	1665597	1667856	FAM99A	-0.83633	4.66378e-22	Liver_ModC_Hypo
chr11	1672805	1672806	cg00590330_BC21	chr11	1665597	1667856	FAM99A	-0.929602	1.49075e-35	Liver_ModC_Hypo
chr11	1655065	1655066	cg15911282_TC21	chr11	1683269	1685629	FAM99B	-0.440493	4.33202e-05	Liver_ModC_Hypo
chr11	1672732	1672733	cg26066887_TC21	chr11	1683269	1685629	FAM99B	-0.832769	1.005e-21	Liver_ModC_Hypo
chr11	1672805	1672806	cg00590330_BC21	chr11	1683269	1685629	FAM99B	-0.93252	3.02485e-36	Liver_ModC_Hypo
chr11	1655065	1655066	cg15911282_TC21	chr11	1688297	1689056	LINC02708	-0.386274	0.000401676	Liver_ModC_Hypo
chr11	1672732	1672733	cg26066887_TC21	chr11	1688297	1689056	LINC02708	-0.817518	2.22111e-20	Liver_ModC_Hypo
chr11	1672805	1672806	cg00590330_BC21	chr11	1688297	1689056	LINC02708	-0.924949	1.65456e-34	Liver_ModC_Hypo
chr11	1655065	1655066	cg15911282_TC21	chr11	1697195	1697755	KRTAP5-6	-0.416694	0.000120655	Liver_ModC_Hypo
chr11	1672732	1672733	cg26066887_TC21	chr11	1697195	1697755	KRTAP5-6	-0.829774	1.89059e-21	Liver_ModC_Hypo
chr11	1672805	1672806	cg00590330_BC21	chr11	1697195	1697755	KRTAP5-6	-0.933336	1.9113e-36	Liver_ModC_Hypo
chr11	6440678	6440679	cg15741583_TC21	chr11	6431049	6442617	HPX	-0.615857	1.20079e-09	Liver_ModC_Hypo
chr11	6440880	6440881	cg14164596_TC21	chr11	6431049	6442617	HPX	-0.967428	2.69951e-48	Liver_ModC_Hypo
chr11	6441222	6441223	cg11547724_TC21	chr11	6431049	6442617	HPX	-0.694364	9.15121e-13	Liver_ModC_Hypo
chr11	6441598	6441599	cg17272126_BC21	chr11	6431049	6442617	HPX	-0.883572	2.0292e-27	Liver_ModC_Hypo
chr11	6442246	6442247	cg08350126_BC21	chr11	6431049	6442617	HPX	-0.673953	7.3025e-12	Liver_ModC_Hypo
chr11	6442516	6442517	cg00477978_BC21	chr11	6431049	6442617	HPX	-0.652203	5.61344e-11	Liver_ModC_Hypo
chr11	18236606	18236607	cg04334121_TC21	chr11	18231355	18236802	SAA4	-0.929339	1.71569e-35	Liver_ModC_Hypo
chr11	46718931	46718932	cg00371195_TC21	chr11	46719196	46739506	F2	-0.956412	1.88569e-43	Liver_ModC_Hypo
chr11	46719749	46719750	cg13527922_BC11	chr11	46719196	46739506	F2	-0.92689	6.18276e-35	Liver_ModC_Hypo
chr11	46719823	46719824	cg26453360_BC11	chr11	46719196	46739506	F2	-0.992049	5.57517e-72	Liver_ModC_Hypo
chr11	46719855	46719856	cg09004691_BC11	chr11	46719196	46739506	F2	-0.886251	8.62654e-28	Liver_ModC_Hypo
chr11	46719889	46719890	cg16292566_TC21	chr11	46719196	46739506	F2	-0.968075	1.24972e-48	Liver_ModC_Hypo
chr11	46724686	46724687	cg01183595_BC21	chr11	46719196	46739506	F2	-0.681705	3.38427e-12	Liver_ModC_Hypo
chr11	58731936	58731937	cg21527411_BC21	chr11	58640426	58731974	GLYAT	-0.663101	2.77364e-11	Liver_ModC_Hypo
chr11	66875928	66875929	cg05640320_BC21	chr11	66848417	66958386	PC	-0.618146	1.00166e-09	Liver_ModC_Hypo
chr11	66876030	66876031	cg23756143_TC21	chr11	66848417	66958386	PC	-0.561979	5.82563e-08	Liver_ModC_Hypo
chr11	66876101	66876102	cg08982827_BC21	chr11	66848417	66958386	PC	-0.509738	1.36996e-06	Liver_ModC_Hypo
chr11	66907966	66907967	cg11194398_BC21	chr11	66848417	66958386	PC	-0.575614	2.32934e-08	Liver_ModC_Hypo
chr11	75188996	75188997	cg16631293_BC11	chr11	75100563	75206549	SLCO2B1	-0.724175	3.17149e-14	Liver_ModC_Hypo
chr11	116789798	116789799	cg08598780_BC21	chr11	116789367	116792420	APOA5	-0.577989	1.97705e-08	Liver_ModC_Hypo
chr11	116792084	116792085	cg02157083_BC21	chr11	116789367	116792420	APOA5	-0.678929	4.46934e-12	Liver_ModC_Hypo
chr11	116828873	116828874	cg04756168_BC21	chr11	116789367	116792420	APOA5	-0.827864	2.81128e-21	Liver_ModC_Hypo
chr11	116828933	116828934	cg08985259_BC11	chr11	116789367	116792420	APOA5	-0.52666	5.2181e-07	Liver_ModC_Hypo
chr11	116829731	116829732	cg11869828_TC21	chr11	116789367	116792420	APOA5	-0.607895	2.23141e-09	Liver_ModC_Hypo
chr11	116829840	116829841	cg04048249_TC21	chr11	116789367	116792420	APOA5	-0.678056	4.87477e-12	Liver_ModC_Hypo
chr11	116830328	116830329	cg20691580_BC21	chr11	116789367	116792420	APOA5	-0.910741	1.08736e-31	Liver_ModC_Hypo
chr11	116832872	116832873	cg06976260_TC21	chr11	116789367	116792420	APOA5	-0.802855	3.35785e-19	Liver_ModC_Hypo
chr11	116833255	116833256	cg16938506_TC21	chr11	116789367	116792420	APOA5	-0.937386	1.79242e-37	Liver_ModC_Hypo
chr11	116837053	116837054	cg16938637_TC21	chr11	116789367	116792420	APOA5	-0.717616	6.89475e-14	Liver_ModC_Hypo
chr11	116789798	116789799	cg08598780_BC21	chr11	116829706	116833072	APOC3	-0.576631	2.17174e-08	Liver_ModC_Hypo
chr11	116792084	116792085	cg02157083_BC21	chr11	116829706	116833072	APOC3	-0.676563	5.65128e-12	Liver_ModC_Hypo
chr11	116828873	116828874	cg04756168_BC21	chr11	116829706	116833072	APOC3	-0.827407	3.08903e-21	Liver_ModC_Hypo
chr11	116828933	116828934	cg08985259_BC11	chr11	116829706	116833072	APOC3	-0.528235	4.75701e-07	Liver_ModC_Hypo
chr11	116829731	116829732	cg11869828_TC21	chr11	116829706	116833072	APOC3	-0.60976	1.93302e-09	Liver_ModC_Hypo
chr11	116829840	116829841	cg04048249_TC21	chr11	116829706	116833072	APOC3	-0.679031	4.42433e-12	Liver_ModC_Hypo
chr11	116830328	116830329	cg20691580_BC21	chr11	116829706	116833072	APOC3	-0.911249	8.78649e-32	Liver_ModC_Hypo
chr11	116832872	116832873	cg06976260_TC21	chr11	116829706	116833072	APOC3	-0.802526	3.5594e-19	Liver_ModC_Hypo
chr11	116833255	116833256	cg16938506_TC21	chr11	116829706	116833072	APOC3	-0.937048	2.19699e-37	Liver_ModC_Hypo
chr11	116837053	116837054	cg16938637_TC21	chr11	116829706	116833072	APOC3	-0.714759	9.60477e-14	Liver_ModC_Hypo
chr11	116789798	116789799	cg08598780_BC21	chr11	116835751	116837622	APOA1	-0.59696	5.08482e-09	Liver_ModC_Hypo
chr11	116792084	116792085	cg02157083_BC21	chr11	116835751	116837622	APOA1	-0.711345	1.41974e-13	Liver_ModC_Hypo
chr11	116828873	116828874	cg04756168_BC21	chr11	116835751	116837622	APOA1	-0.832215	1.13064e-21	Liver_ModC_Hypo
chr11	116828933	116828934	cg08985259_BC11	chr11	116835751	116837622	APOA1	-0.506582	1.63087e-06	Liver_ModC_Hypo
chr11	116829731	116829732	cg11869828_TC21	chr11	116835751	116837622	APOA1	-0.584845	1.22248e-08	Liver_ModC_Hypo
chr11	116829840	116829841	cg04048249_TC21	chr11	116835751	116837622	APOA1	-0.665434	1.65639e-11	Liver_ModC_Hypo
chr11	116830328	116830329	cg20691580_BC21	chr11	116835751	116837622	APOA1	-0.900564	6.01673e-30	Liver_ModC_Hypo
chr11	116832872	116832873	cg06976260_TC21	chr11	116835751	116837622	APOA1	-0.80363	2.92533e-19	Liver_ModC_Hypo
chr11	116833255	116833256	cg16938506_TC21	chr11	116835751	116837622	APOA1	-0.93807	1.183e-37	Liver_ModC_Hypo
chr11	116837053	116837054	cg16938637_TC21	chr11	116835751	116837622	APOA1	-0.754705	6.23084e-16	Liver_ModC_Hypo
chr11	118526698	118526699	cg24222440_BC21	chr11	118527472	118531197	TTC36	-0.629666	3.9306e-10	Liver_ModC_Hypo
chr11	118527603	118527604	cg16806210_TC21	chr11	118527472	118531197	TTC36	-0.847181	3.99226e-23	Liver_ModC_Hypo
chr11	118533085	118533086	cg16960290_BC21	chr11	118527472	118531197	TTC36	-0.843248	9.94162e-23	Liver_ModC_Hypo
chr12	7081026	7081027	cg11729019_BC21	chr12	7115736	7128889	RBP5	-0.372435	0.000668946	Liver_ModC_Hypo
chr12	7123764	7123765	cg00294025_BC21	chr12	7115736	7128889	RBP5	-0.823677	6.59509e-21	Liver_ModC_Hypo
chr12	7124118	7124119	cg16959747_BC21	chr12	7115736	7128889	RBP5	-0.824084	6.07603e-21	Liver_ModC_Hypo
chr12	7128316	7128317	cg14672128_BC21	chr12	7115736	7128889	RBP5	-0.827916	2.78117e-21	Liver_ModC_Hypo
chr12	7128362	7128363	cg12074585_TC11	chr12	7115736	7128889	RBP5	-0.835468	5.6253e-22	Liver_ModC_Hypo
chr12	7128375	7128376	cg20315995_TC11	chr12	7115736	7128889	RBP5	-0.794048	1.54147e-18	Liver_ModC_Hypo
chr12	7128737	7128738	cg04581004_TC21	chr12	7115736	7128889	RBP5	-0.61924	9.18029e-10	Liver_ModC_Hypo
chr12	7128747	7128748	cg24319651_BC21	chr12	7115736	7128889	RBP5	-0.707144	2.27918e-13	Liver_ModC_Hypo
chr12	21604532	21604533	cg06141025_BC21	chr12	21536107	21604847	GYS2	-0.451918	2.57669e-05	Liver_ModC_Hypo
chr12	21604825	21604826	cg04184278_BC21	chr12	21536107	21604847	GYS2	-0.564785	4.84053e-08	Liver_ModC_Hypo
chr12	56361486	56361487	cg11081441_BC21	chr12	56360568	56362857	APOF	-0.912257	5.74037e-32	Liver_ModC_Hypo
chr12	56361715	56361716	cg19276318_TC21	chr12	56360568	56362857	APOF	-0.849254	2.44268e-23	Liver_ModC_Hypo
chr12	56362777	56362778	cg20366458_BC21	chr12	56360568	56362857	APOF	-0.865149	4.34269e-25	Liver_ModC_Hypo
chr12	56766889	56766890	cg26243277_BC21	chr12	56752161	56787790	HSD17B6	-0.764726	1.51004e-16	Liver_ModC_Hypo
chr12	56993534	56993535	cg12614630_TC21	chr12	56951431	56959374	RDH16	-0.895414	3.89968e-29	Liver_ModC_Hypo
chr12	57435064	57435065	cg03399971_TC21	chr12	57434784	57452062	INHBC	-0.939124	6.18175e-38	Liver_ModC_Hypo
chr12	57455087	57455088	cg22630748_TC21	chr12	57434784	57452062	INHBC	-0.680595	3.78382e-12	Liver_ModC_Hypo
chr12	57435064	57435065	cg03399971_TC21	chr12	57452323	57459280	INHBE	-0.939335	5.4212e-38	Liver_ModC_Hypo
chr12	57455087	57455088	cg22630748_TC21	chr12	57452323	57459280	INHBE	-0.687085	1.95697e-12	Liver_ModC_Hypo
chr12	95944233	95944234	cg18392482_BC24	chr12	95943331	95968720	AMDHD1	-0.702373	1.09152e-12	Liver_ModC_Hypo
chr12	95944233	95944234	cg18392482_BC21	chr12	95943331	95968720	AMDHD1	-0.700359	1.34825e-12	Liver_ModC_Hypo
chr12	95944233	95944234	cg18392482_BC23	chr12	95943331	95968720	AMDHD1	-0.695379	2.25626e-12	Liver_ModC_Hypo
chr12	95976481	95976482	cg17947990_BC11	chr12	95943331	95968720	AMDHD1	-0.947223	2.75449e-40	Liver_ModC_Hypo
chr12	95944233	95944234	cg18392482_BC24	chr12	95972662	95996365	HAL	-0.437076	7.05411e-05	Liver_ModC_Hypo
chr12	95944233	95944234	cg18392482_BC21	chr12	95972662	95996365	HAL	-0.441675	5.79197e-05	Liver_ModC_Hypo
chr12	95944233	95944234	cg18392482_BC23	chr12	95972662	95996365	HAL	-0.446273	4.7424e-05	Liver_ModC_Hypo
chr12	95976481	95976482	cg17947990_BC11	chr12	95972662	95996365	HAL	-0.815288	3.4092e-20	Liver_ModC_Hypo
chr12	102915000	102915001	cg27576982_TC21	chr12	102836889	102958410	PAH	-0.831759	1.24554e-21	Liver_ModC_Hypo
chr12	108880223	108880224	cg12592321_BC21	chr12	108858932	108901043	DAO	-0.269161	0.0157658	Liver_ModC_Hypo
chr12	108880465	108880466	cg22801690_TC21	chr12	108858932	108901043	DAO	-0.45474	2.2599e-05	Liver_ModC_Hypo
chr12	113423305	113423306	cg26934034_BC21	chr12	113392445	113426301	SDS	-0.667338	1.38252e-11	Liver_ModC_Hypo
chr12	121858774	121858775	cg12694870_BC21	chr12	121839527	121863596	HPD	-0.769175	7.86879e-17	Liver_ModC_Hypo
chr12	121876399	121876400	cg18230400_BC21	chr12	121839527	121863596	HPD	-0.904599	1.2935e-30	Liver_ModC_Hypo
chr12	132604984	132604985	cg12073370_TC21	chr12	132603150	132610582	LRCOL1	-0.422655	9.40167e-05	Liver_ModC_Hypo
chr12	132672655	132672656	cg16956999_BC11	chr12	132687587	132704985	PXMP2	-0.652976	5.23611e-11	Liver_ModC_Hypo
chr12	132672692	132672693	cg27197524_BC11	chr12	132687587	132704985	PXMP2	-0.632908	3.00002e-10	Liver_ModC_Hypo
chr12	132672722	132672723	cg20361429_BC11	chr12	132687587	132704985	PXMP2	-0.631894	3.26565e-10	Liver_ModC_Hypo
chr13	46076069	46076070	cg18701725_BC21	chr13	46053186	46105033	CPB2	-0.92649	7.58835e-35	Liver_ModC_Hypo
chr13	113138954	113138955	cg18535410_TC21	chr13	113105788	113120685	F7	-0.47774	7.42093e-06	Liver_ModC_Hypo
chr13	113158210	113158211	cg09878269_TC21	chr13	113105788	113120685	F7	-0.953264	2.69708e-42	Liver_ModC_Hypo
chr13	113158672	113158673	cg25734864_TC21	chr13	113105788	113120685	F7	-0.489001	4.17463e-06	Liver_ModC_Hypo
chr13	113138954	113138955	cg18535410_TC21	chr13	113122799	113149529	F10	-0.576314	2.21972e-08	Liver_ModC_Hypo
chr13	113158210	113158211	cg09878269_TC21	chr13	113122799	113149529	F10	-0.780281	1.44776e-17	Liver_ModC_Hypo
chr13	113158672	113158673	cg25734864_TC21	chr13	113122799	113149529	F10	-0.360211	0.00103061	Liver_ModC_Hypo
chr13	113138954	113138955	cg18535410_TC21	chr13	113158648	113172386	PROZ	-0.468764	1.15705e-05	Liver_ModC_Hypo
chr13	113158210	113158211	cg09878269_TC21	chr13	113158648	113172386	PROZ	-0.947402	2.42017e-40	Liver_ModC_Hypo
chr13	113158672	113158673	cg25734864_TC21	chr13	113158648	113172386	PROZ	-0.48998	3.96717e-06	Liver_ModC_Hypo
chr13	113219766	113219767	cg19209117_TC21	chr13	113158648	113172386	PROZ	-0.603852	3.03688e-09	Liver_ModC_Hypo
chr13	113219796	113219797	cg19209119_TC21	chr13	113158648	113172386	PROZ	-0.503519	1.92833e-06	Liver_ModC_Hypo
chr14	20688338	20688339	cg17896473_TC21	chr14	20684177	20698971	ANG	-0.729642	1.63175e-14	Liver_ModC_Hypo
chr14	24100334	24100335	cg09378756_TC21	chr14	24094053	24110598	PCK2	-0.46009	1.75661e-05	Liver_ModC_Hypo
chr14	24100334	24100335	cg09378756_TC21	chr14	24114195	24125242	DCAF11	-0.140773	0.212946	Liver_ModC_Hypo
chr14	69792942	69792943	cg20482113_BC21	chr14	69775416	69797241	SLC10A1	-0.945141	1.19701e-39	Liver_ModC_Hypo
chr14	69797033	69797034	cg19651510_BC11	chr14	69775416	69797241	SLC10A1	-0.887269	6.19677e-28	Liver_ModC_Hypo
chr14	69797203	69797204	cg04227591_TC21	chr14	69775416	69797241	SLC10A1	-0.658913	3.04604e-11	Liver_ModC_Hypo
chr14	69797326	69797327	cg01448863_BC21	chr14	69775416	69797241	SLC10A1	-0.503286	1.9529e-06	Liver_ModC_Hypo
chr14	69798573	69798574	cg03234661_BC21	chr14	69775416	69797241	SLC10A1	-0.742186	3.33649e-15	Liver_ModC_Hypo
chr14	94292683	94292684	cg05788638_BC21	chr14	94280460	94293268	SERPINA10	-0.919087	2.77719e-33	Liver_ModC_Hypo
chr14	94292791	94292792	cg19885803_BC11	chr14	94280460	94293268	SERPINA10	-0.796776	9.69088e-19	Liver_ModC_Hypo
chr14	94294066	94294067	cg27153655_BC21	chr14	94280460	94293268	SERPINA10	-0.83415	7.47835e-22	Liver_ModC_Hypo
chr14	94323754	94323755	cg02992588_BC21	chr14	94280460	94293268	SERPINA10	-0.792497	2.00072e-18	Liver_ModC_Hypo
chr14	94292683	94292684	cg05788638_BC21	chr14	94304248	94323389	SERPINA6	-0.915362	1.49541e-32	Liver_ModC_Hypo
chr14	94292791	94292792	cg19885803_BC11	chr14	94304248	94323389	SERPINA6	-0.794831	1.35028e-18	Liver_ModC_Hypo
chr14	94294066	94294067	cg27153655_BC21	chr14	94304248	94323389	SERPINA6	-0.833152	9.26146e-22	Liver_ModC_Hypo
chr14	94323754	94323755	cg02992588_BC21	chr14	94304248	94323389	SERPINA6	-0.78999	3.03534e-18	Liver_ModC_Hypo
chr14	94473889	94473890	cg19887406_TC21	chr14	94442464	94452800	SERPINA11	-0.634271	2.67522e-10	Liver_ModC_Hypo
chr14	94569436	94569437	cg24099605_TC21	chr14	94561442	94569913	SERPINA4	-0.680197	3.93754e-12	Liver_ModC_Hypo
chr14	94600137	94600138	cg13032206_BC21	chr14	94561442	94569913	SERPINA4	-0.773708	3.9889e-17	Liver_ModC_Hypo
chr14	94600223	94600224	cg19888683_TC21	chr14	94561442	94569913	SERPINA4	-0.7709	6.08755e-17	Liver_ModC_Hypo
chr14	100324132	100324133	cg19957981_TC21	chr14	100323339	100330421	SLC25A47	-0.898651	1.21873e-29	Liver_ModC_Hypo
chr14	103100012	103100013	cg09380688_TC21	chr14	103100144	103110559	EXOC3L4	-0.624744	5.88931e-10	Liver_ModC_Hypo
chr14	104087159	104087160	cg24003028_TC21	chr14	104085686	104115582	ASPG	-0.616168	1.17173e-09	Liver_ModC_Hypo
chr15	52802998	52802999	cg05860019_BC21	chr15	52755053	52791078	ONECUT1	-0.6148	1.30511e-09	Liver_ModC_Hypo
chr15	74735650	74735651	cg20623689_BC11	chr15	74719542	74725536	CYP1A1	-0.856372	8.31575e-24	Liver_ModC_Hypo
chr15	74735650	74735651	cg20623689_BC11	chr15	74748845	74756607	CYP1A2	-0.677714	6.90111e-12	Liver_ModC_Hypo
chr15	80154109	80154110	cg06856840_TC21	chr15	80152490	80186946	FAH	-0.54521	1.70236e-07	Liver_ModC_Hypo
chr15	80173700	80173701	cg07146773_BC21	chr15	80152490	80186946	FAH	-0.741051	3.86653e-15	Liver_ModC_Hypo
chr15	80173808	80173809	cg20688933_TC21	chr15	80152490	80186946	FAH	-0.337486	0.00220294	Liver_ModC_Hypo
chr15	84839019	84839020	cg04093780_TC21	chr15	84884654	84945798	SLC28A1	-0.55521	9.04545e-08	Liver_ModC_Hypo
chr15	84886741	84886742	cg20735708_BC21	chr15	84884654	84945798	SLC28A1	-0.549825	1.27477e-07	Liver_ModC_Hypo
chr16	1792504	1792505	cg03180953_TC11	chr16	1790413	1794971	IGFALS	-0.680674	3.75376e-12	Liver_ModC_Hypo
chr16	1816482	1816483	cg27028479_TC21	chr16	1790413	1794971	IGFALS	-0.847364	3.8239e-23	Liver_ModC_Hypo
chr16	1816680	1816681	cg08826040_BC21	chr16	1790413	1794971	IGFALS	-0.950118	3.22301e-41	Liver_ModC_Hypo
chr16	1824521	1824522	cg20982365_TC21	chr16	1790413	1794971	IGFALS	-0.738183	5.59182e-15	Liver_ModC_Hypo
chr16	2029657	2029658	cg09142117_BC21	chr16	2009926	2020755	NPW	-0.434311	5.69435e-05	Liver_ModC_Hypo
chr16	2031419	2031420	cg16068823_BC21	chr16	2009926	2020755	NPW	-0.250115	0.0252487	Liver_ModC_Hypo
chr16	2036420	2036421	cg15909006_BC21	chr16	2009926	2020755	NPW	-0.298532	0.00715048	Liver_ModC_Hypo
chr16	2036845	2036846	cg01142668_BC11	chr16	2009926	2020755	NPW	-0.529027	4.53975e-07	Liver_ModC_Hypo
chr16	2037376	2037377	cg07670266_TC11	chr16	2009926	2020755	NPW	-0.524865	5.79503e-07	Liver_ModC_Hypo
chr16	2037554	2037555	cg09321109_TC21	chr16	2009926	2020755	NPW	-0.519061	8.10143e-07	Liver_ModC_Hypo
chr16	2037931	2037932	cg09476997_TC11	chr16	2009926	2020755	NPW	-0.201474	0.0731166	Liver_ModC_Hypo
chr16	27213595	27213596	cg15388199_BC21	chr16	27203508	27221768	KDM8	-0.78693	5.01016e-18	Liver_ModC_Hypo
chr16	27215956	27215957	cg03101936_TC21	chr16	27203508	27221768	KDM8	-0.839505	2.31512e-22	Liver_ModC_Hypo
chr16	28505957	28505958	cg17122311_BC21	chr16	28499362	28512051	IL27	-0.746919	1.78965e-15	Liver_ModC_Hypo
chr16	28609034	28609035	cg26603685_BC21	chr16	28603944	28623625	SULT1A1	-0.327102	0.0030607	Liver_ModC_Hypo
chr16	28609330	28609331	cg26624097_TC21	chr16	28603944	28623625	SULT1A1	-0.175742	0.118924	Liver_ModC_Hypo
chr16	55817404	55817405	cg06549901_TC21	chr16	55802851	55833337	CES1	-0.705428	2.75857e-13	Liver_ModC_Hypo
chr16	67908236	67908237	cg21649814_TC21	chr16	67939750	67944131	LCAT	-0.406765	0.000180949	Liver_ModC_Hypo
chr16	67942718	67942719	cg05233094_BC21	chr16	67939750	67944131	LCAT	-0.593187	6.70857e-09	Liver_ModC_Hypo
chr16	71570115	71570116	cg07477867_BC11	chr16	71565660	71577092	TAT	-0.955655	3.63833e-43	Liver_ModC_Hypo
chr16	71576431	71576432	cg08862162_TC21	chr16	71565660	71577092	TAT	-0.940336	2.88749e-38	Liver_ModC_Hypo
chr16	72017344	72017345	cg11167160_TC21	chr16	72008588	72027664	DHODH	-0.844389	7.6499e-23	Liver_ModC_Hypo
chr16	72027706	72027707	cg21707494_BC21	chr16	72008588	72027664	DHODH	-0.75999	2.97624e-16	Liver_ModC_Hypo
chr16	72054345	72054346	cg06172871_BC21	chr16	72008588	72027664	DHODH	-0.7091	1.8303e-13	Liver_ModC_Hypo
chr16	72054723	72054724	cg23815491_TC21	chr16	72008588	72027664	DHODH	-0.761509	2.39816e-16	Liver_ModC_Hypo
chr16	72055541	72055542	cg17714760_TC21	chr16	72008588	72027664	DHODH	-0.952194	6.39072e-42	Liver_ModC_Hypo
chr16	72062599	72062600	cg20672044_TC21	chr16	72008588	72027664	DHODH	-0.96157	1.52968e-45	Liver_ModC_Hypo
chr16	72062709	72062710	cg08866129_BC21	chr16	72008588	72027664	DHODH	-0.772698	4.64738e-17	Liver_ModC_Hypo
chr16	72017344	72017345	cg11167160_TC21	chr16	72054505	72061055	HP	-0.847939	3.33841e-23	Liver_ModC_Hypo
chr16	72027706	72027707	cg21707494_BC21	chr16	72054505	72061055	HP	-0.781476	1.1997e-17	Liver_ModC_Hypo
chr16	72054345	72054346	cg06172871_BC21	chr16	72054505	72061055	HP	-0.698363	5.96981e-13	Liver_ModC_Hypo
chr16	72054723	72054724	cg23815491_TC21	chr16	72054505	72061055	HP	-0.76224	2.16048e-16	Liver_ModC_Hypo
chr16	72055541	72055542	cg17714760_TC21	chr16	72054505	72061055	HP	-0.960557	4.14179e-45	Liver_ModC_Hypo
chr16	72062599	72062600	cg20672044_TC21	chr16	72054505	72061055	HP	-0.974986	1.05118e-52	Liver_ModC_Hypo
chr16	72062709	72062710	cg08866129_BC21	chr16	72054505	72061055	HP	-0.788934	3.61149e-18	Liver_ModC_Hypo
chr16	72017344	72017345	cg11167160_TC21	chr16	72063148	72077246	HPR	-0.842325	1.22716e-22	Liver_ModC_Hypo
chr16	72027706	72027707	cg21707494_BC21	chr16	72063148	72077246	HPR	-0.785457	6.35836e-18	Liver_ModC_Hypo
chr16	72054345	72054346	cg06172871_BC21	chr16	72063148	72077246	HPR	-0.699721	5.15553e-13	Liver_ModC_Hypo
chr16	72054723	72054724	cg23815491_TC21	chr16	72063148	72077246	HPR	-0.757562	4.18866e-16	Liver_ModC_Hypo
chr16	72055541	72055542	cg17714760_TC21	chr16	72063148	72077246	HPR	-0.929177	1.86976e-35	Liver_ModC_Hypo
chr16	72062599	72062600	cg20672044_TC21	chr16	72063148	72077246	HPR	-0.948868	8.26408e-41	Liver_ModC_Hypo
chr16	72062709	72062710	cg08866129_BC21	chr16	72063148	72077246	HPR	-0.809995	9.21468e-20	Liver_ModC_Hypo
chr16	83946306	83946307	cg26931527_TC21	chr16	83931311	83966332	OSGIN1	-0.632006	3.23528e-10	Liver_ModC_Hypo
chr16	83946376	83946377	cg08892175_TC21	chr16	83931311	83966332	OSGIN1	-0.615655	1.22012e-09	Liver_ModC_Hypo
chr16	83947952	83947953	cg01800744_BC21	chr16	83931311	83966332	OSGIN1	-0.681763	3.36451e-12	Liver_ModC_Hypo
chr16	83948073	83948074	cg06143864_BC21	chr16	83931311	83966332	OSGIN1	-0.662484	2.18609e-11	Liver_ModC_Hypo
chr16	83949040	83949041	cg07404221_TC21	chr16	83931311	83966332	OSGIN1	-0.479871	6.6656e-06	Liver_ModC_Hypo
chr16	87838793	87838794	cg21919922_TC21	chr16	87881546	87936580	CA5A	-0.86382	6.19991e-25	Liver_ModC_Hypo
chr16	87935601	87935602	cg21922604_BC11	chr16	87881546	87936580	CA5A	-0.670041	1.06726e-11	Liver_ModC_Hypo
chr16	87936761	87936762	cg05640992_BC11	chr16	87881546	87936580	CA5A	-0.970193	8.94052e-50	Liver_ModC_Hypo
chr16	87936770	87936771	cg03550864_BC11	chr16	87881546	87936580	CA5A	-0.977768	1.11386e-54	Liver_ModC_Hypo
chr17	1736081	1736082	cg01453157_TC11	chr17	1742836	1755265	SERPINF2	-0.80404	2.71908e-19	Liver_ModC_Hypo
chr17	1736258	1736259	cg26283127_TC21	chr17	1742836	1755265	SERPINF2	-0.824758	5.30323e-21	Liver_ModC_Hypo
chr17	1742168	1742169	cg07804577_BC21	chr17	1742836	1755265	SERPINF2	-0.78465	7.23924e-18	Liver_ModC_Hypo
chr17	1742565	1742566	cg07433905_BC21	chr17	1742836	1755265	SERPINF2	-0.664807	1.75747e-11	Liver_ModC_Hypo
chr17	1745328	1745329	cg25803583_BC21	chr17	1742836	1755265	SERPINF2	-0.948059	1.50119e-40	Liver_ModC_Hypo
chr17	1761825	1761826	cg24214470_TC21	chr17	1742836	1755265	SERPINF2	-0.677942	4.93025e-12	Liver_ModC_Hypo
chr17	1761829	1761830	cg22513955_BC21	chr17	1742836	1755265	SERPINF2	-0.620838	8.07694e-10	Liver_ModC_Hypo
chr17	6685661	6685662	cg22115045_BC21	chr17	6684719	6713377	SLC13A5	-0.628188	4.44164e-10	Liver_ModC_Hypo
chr17	6701041	6701042	cg23274704_BC21	chr17	6684719	6713377	SLC13A5	-0.67798	4.91156e-12	Liver_ModC_Hypo
chr17	6706785	6706786	cg17260180_TC21	chr17	6684719	6713377	SLC13A5	-0.71861	6.13775e-14	Liver_ModC_Hypo
chr17	6710575	6710576	cg13609065_BC21	chr17	6684719	6713377	SLC13A5	-0.865033	4.47992e-25	Liver_ModC_Hypo
chr17	7113868	7113869	cg22121290_BC11	chr17	7101322	7115700	ASGR2	-0.771416	5.63471e-17	Liver_ModC_Hypo
chr17	7114155	7114156	cg18659586_TC21	chr17	7101322	7115700	ASGR2	-0.631638	3.33604e-10	Liver_ModC_Hypo
chr17	7114250	7114251	cg19619206_TC21	chr17	7101322	7115700	ASGR2	-0.664631	1.78684e-11	Liver_ModC_Hypo
chr17	7114466	7114467	cg17275162_TC21	chr17	7101322	7115700	ASGR2	-0.975903	2.49056e-53	Liver_ModC_Hypo
chr17	7114649	7114650	cg11816229_BC21	chr17	7101322	7115700	ASGR2	-0.575331	2.3752e-08	Liver_ModC_Hypo
chr17	7115943	7115944	cg26661623_TC21	chr17	7101322	7115700	ASGR2	-0.6739	7.34101e-12	Liver_ModC_Hypo
chr17	7115965	7115966	cg18964954_TC21	chr17	7101322	7115700	ASGR2	-0.947731	1.90693e-40	Liver_ModC_Hypo
chr17	7179745	7179746	cg05331340_BC21	chr17	7173431	7179564	ASGR1	-0.574372	2.53665e-08	Liver_ModC_Hypo
chr17	7179938	7179939	cg13808223_TC21	chr17	7173431	7179564	ASGR1	-0.638302	1.90001e-10	Liver_ModC_Hypo
chr17	7633340	7633341	cg25664403_BC21	chr17	7613946	7633382	SHBG	-0.33736	0.0022119	Liver_ModC_Hypo
chr17	17560010	17560011	cg09042787_BC21	chr17	17505563	17591708	PEMT	-0.779003	1.76805e-17	Liver_ModC_Hypo
chr17	17581683	17581684	cg22262817_TC21	chr17	17505563	17591708	PEMT	-0.516283	9.48976e-07	Liver_ModC_Hypo
chr17	17581771	17581772	cg20458835_TC21	chr17	17505563	17591708	PEMT	-0.640357	1.59285e-10	Liver_ModC_Hypo
chr17	17582620	17582621	cg02094018_TC21	chr17	17505563	17591708	PEMT	-0.809445	1.01996e-19	Liver_ModC_Hypo
chr17	17582791	17582792	cg02295973_TC21	chr17	17505563	17591708	PEMT	-0.71541	8.90906e-14	Liver_ModC_Hypo
chr17	18360704	18360705	cg11654662_TC21	chr17	18327860	18363563	SHMT1	-0.73581	7.56115e-15	Liver_ModC_Hypo
chr17	28367918	28367919	cg18536123_TC11	chr17	28367284	28373091	VTN	-0.988546	7.98169e-66	Liver_ModC_Hypo
chr17	28368938	28368939	cg17582336_BC11	chr17	28367284	28373091	VTN	-0.991636	3.99888e-71	Liver_ModC_Hypo
chr17	29042762	29042763	cg06144905_TC22	chr17	28950513	29057216	PIPOX	-0.478356	7.19454e-06	Liver_ModC_Hypo
chr17	29042762	29042763	cg06144905_TC23	chr17	28950513	29057216	PIPOX	-0.457166	2.01702e-05	Liver_ModC_Hypo
chr17	29043970	29043971	cg16608731_BC21	chr17	28950513	29057216	PIPOX	-0.734327	9.11508e-15	Liver_ModC_Hypo
chr17	35981101	35981102	cg10190509_TC21	chr17	35976493	35981497	CCL16	-0.890678	2.00026e-28	Liver_ModC_Hypo
chr17	35981429	35981430	cg26738437_BC21	chr17	35976493	35981497	CCL16	-0.710867	1.49891e-13	Liver_ModC_Hypo
chr17	35982541	35982542	cg06562246_BC21	chr17	35976493	35981497	CCL16	-0.716773	7.6064e-14	Liver_ModC_Hypo
chr17	39924125	39924126	cg22144450_TC21	chr17	39921041	39927601	ORMDL3	-0.427078	7.78938e-05	Liver_ModC_Hypo
chr17	44002011	44002012	cg17895730_BC21	chr17	44004622	44009068	NAGS	-0.588728	9.26538e-09	Liver_ModC_Hypo
chr17	45165224	45165225	cg08351131_BC21	chr17	45132600	45144181	ACBD4	-0.439231	4.58256e-05	Liver_ModC_Hypo
chr17	66299868	66299869	cg22127848_BC21	chr17	66212033	66256525	APOH	-0.765455	1.3585e-16	Liver_ModC_Hypo
chr17	68598445	68598446	cg05875176_TC21	chr17	68535113	68601367	FAM20A	-0.749579	1.25344e-15	Liver_ModC_Hypo
chr17	79712129	79712130	cg10539670_BC21	chr17	79730943	79742219	ENPP7	-0.623402	6.56802e-10	Liver_ModC_Hypo
chr17	79732919	79732920	cg23041022_TC11	chr17	79730943	79742219	ENPP7	-0.769842	7.12704e-17	Liver_ModC_Hypo
chr17	81680374	81680375	cg20970904_BC21	chr17	81712236	81721016	SLC25A10	-0.350422	0.0014394	Liver_ModC_Hypo
chr17	82048899	82048900	cg04294971_TC11	chr17	82035136	82037709	DCXR	-0.813785	4.53577e-20	Liver_ModC_Hypo
chr18	24052240	24052241	cg23665961_BC21	chr18	23992773	24135610	TTC39C	-0.328763	0.00290602	Liver_ModC_Hypo
chr18	74279255	74279256	cg23734378_TC11	chr18	74250846	74291973	CYB5A	-0.72369	3.36129e-14	Liver_ModC_Hypo
chr19	10071001	10071002	cg24090986_BC11	chr19	10037803	10074135	C3P1	-0.693547	9.97733e-13	Liver_ModC_Hypo
chr19	10091158	10091159	cg08830214_TC21	chr19	10037803	10074135	C3P1	-0.844911	6.77962e-23	Liver_ModC_Hypo
chr19	10071001	10071002	cg24090986_BC11	chr19	10086122	10093252	SHFL	-0.584573	1.24627e-08	Liver_ModC_Hypo
chr19	10091158	10091159	cg08830214_TC21	chr19	10086122	10093252	SHFL	-0.551968	1.11285e-07	Liver_ModC_Hypo
chr19	11236683	11236684	cg05718253_TC21	chr19	11237450	11241943	ANGPTL8	-0.827722	2.89462e-21	Liver_ModC_Hypo
chr19	11239336	11239337	cg19367454_BC21	chr19	11237450	11241943	ANGPTL8	-0.908144	3.16333e-31	Liver_ModC_Hypo
chr19	11239470	11239471	cg25205240_BC21	chr19	11237450	11241943	ANGPTL8	-0.832397	1.08788e-21	Liver_ModC_Hypo
chr19	15479258	15479259	cg17915429_TC21	chr19	15468645	15498956	PGLYRP2	-0.843364	9.68025e-23	Liver_ModC_Hypo
chr19	15479497	15479498	cg17752089_TC21	chr19	15468645	15498956	PGLYRP2	-0.611792	1.65127e-09	Liver_ModC_Hypo
chr19	15479557	15479558	cg22310770_TC21	chr19	15468645	15498956	PGLYRP2	-0.799077	6.51627e-19	Liver_ModC_Hypo
chr19	19054202	19054203	cg07064050_BC21	chr19	19063994	19113030	SLC25A42	-0.56333	5.32946e-08	Liver_ModC_Hypo
chr19	35044117	35044118	cg01986717_TC21	chr19	35040506	35066571	HPN	-0.822777	7.89939e-21	Liver_ModC_Hypo
chr19	35044117	35044118	cg01986717_TC21	chr19	35042902	35106307	HPN-AS1	-0.873423	4.32765e-26	Liver_ModC_Hypo
chr19	38904733	38904734	cg24504583_TC21	chr19	38935297	38938632	ERVK9-11	-0.539217	2.46271e-07	Liver_ModC_Hypo
chr19	44649264	44649265	cg24098859_TC21	chr19	44613563	44636781	IGSF23	-0.714263	1.01692e-13	Liver_ModC_Hypo
chr19	44924623	44924624	cg24712122_BC11	chr19	44905791	44909393	APOE	-0.493747	3.25572e-06	Liver_ModC_Hypo
chr19	44926613	44926614	cg08121984_TC21	chr19	44905791	44909393	APOE	-0.0892213	0.431264	Liver_ModC_Hypo
chr19	44941603	44941604	cg06736138_BC21	chr19	44905791	44909393	APOE	-0.309932	0.00514622	Liver_ModC_Hypo
chr19	44942180	44942181	cg17769836_BC21	chr19	44905791	44909393	APOE	-0.28831	0.00950149	Liver_ModC_Hypo
chr19	44942192	44942193	cg04401876_BC21	chr19	44905791	44909393	APOE	-0.186796	0.0970965	Liver_ModC_Hypo
chr19	44942234	44942235	cg02912790_BC21	chr19	44905791	44909393	APOE	-0.467121	1.25333e-05	Liver_ModC_Hypo
chr19	44942436	44942437	cg25017250_TC21	chr19	44905791	44909393	APOE	-0.578167	2.42798e-07	Liver_ModC_Hypo
chr19	44945702	44945703	cg10169327_BC21	chr19	44905791	44909393	APOE	-0.333077	0.00253654	Liver_ModC_Hypo
chr19	44945749	44945750	cg27436184_BC21	chr19	44905791	44909393	APOE	-0.5348	3.21825e-07	Liver_ModC_Hypo
chr19	44945842	44945843	cg01958934_BC21	chr19	44905791	44909393	APOE	-0.593487	6.56291e-09	Liver_ModC_Hypo
chr19	44946040	44946041	cg13119609_TC21	chr19	44905791	44909393	APOE	-0.46269	1.55183e-05	Liver_ModC_Hypo
chr19	44946044	44946045	cg09555818_TC21	chr19	44905791	44909393	APOE	-0.576825	2.14293e-08	Liver_ModC_Hypo
chr19	44947244	44947245	cg25746394_TC21	chr19	44905791	44909393	APOE	-0.462892	1.5369e-05	Liver_ModC_Hypo
chr19	44924623	44924624	cg24712122_BC11	chr19	44914247	44919349	APOC1	-0.777614	2.19335e-17	Liver_ModC_Hypo
chr19	44926613	44926614	cg08121984_TC21	chr19	44914247	44919349	APOC1	-0.472446	9.65764e-06	Liver_ModC_Hypo
chr19	44941603	44941604	cg06736138_BC21	chr19	44914247	44919349	APOC1	-0.544756	1.75108e-07	Liver_ModC_Hypo
chr19	44942180	44942181	cg17769836_BC21	chr19	44914247	44919349	APOC1	-0.687432	1.8882e-12	Liver_ModC_Hypo
chr19	44942192	44942193	cg04401876_BC21	chr19	44914247	44919349	APOC1	-0.595139	5.81496e-09	Liver_ModC_Hypo
chr19	44942234	44942235	cg02912790_BC21	chr19	44914247	44919349	APOC1	-0.714642	9.73541e-14	Liver_ModC_Hypo
chr19	44942436	44942437	cg25017250_TC21	chr19	44914247	44919349	APOC1	-0.853053	2.59287e-20	Liver_ModC_Hypo
chr19	44945702	44945703	cg10169327_BC21	chr19	44914247	44919349	APOC1	-0.704299	3.1256e-13	Liver_ModC_Hypo
chr19	44945749	44945750	cg27436184_BC21	chr19	44914247	44919349	APOC1	-0.901294	4.57883e-30	Liver_ModC_Hypo
chr19	44945842	44945843	cg01958934_BC21	chr19	44914247	44919349	APOC1	-0.673905	7.33705e-12	Liver_ModC_Hypo
chr19	44946040	44946041	cg13119609_TC21	chr19	44914247	44919349	APOC1	-0.640868	1.52425e-10	Liver_ModC_Hypo
chr19	44946044	44946045	cg09555818_TC21	chr19	44914247	44919349	APOC1	-0.679148	4.37273e-12	Liver_ModC_Hypo
chr19	44947244	44947245	cg25746394_TC21	chr19	44914247	44919349	APOC1	-0.797254	8.92773e-19	Liver_ModC_Hypo
chr19	44924623	44924624	cg24712122_BC11	chr19	44926804	44931386	APOC1P1	-0.787318	4.7042e-18	Liver_ModC_Hypo
chr19	44926613	44926614	cg08121984_TC21	chr19	44926804	44931386	APOC1P1	-0.543825	1.85519e-07	Liver_ModC_Hypo
chr19	44941603	44941604	cg06736138_BC21	chr19	44926804	44931386	APOC1P1	-0.569422	3.55025e-08	Liver_ModC_Hypo
chr19	44942180	44942181	cg17769836_BC21	chr19	44926804	44931386	APOC1P1	-0.744974	2.3155e-15	Liver_ModC_Hypo
chr19	44942192	44942193	cg04401876_BC21	chr19	44926804	44931386	APOC1P1	-0.660891	2.53618e-11	Liver_ModC_Hypo
chr19	44942234	44942235	cg02912790_BC21	chr19	44926804	44931386	APOC1P1	-0.733271	1.04047e-14	Liver_ModC_Hypo
chr19	44942436	44942437	cg25017250_TC21	chr19	44926804	44931386	APOC1P1	-0.872828	3.05475e-22	Liver_ModC_Hypo
chr19	44945702	44945703	cg10169327_BC21	chr19	44926804	44931386	APOC1P1	-0.753064	7.80809e-16	Liver_ModC_Hypo
chr19	44945749	44945750	cg27436184_BC21	chr19	44926804	44931386	APOC1P1	-0.94008	3.39464e-38	Liver_ModC_Hypo
chr19	44945842	44945843	cg01958934_BC21	chr19	44926804	44931386	APOC1P1	-0.63904	1.78376e-10	Liver_ModC_Hypo
chr19	44946040	44946041	cg13119609_TC21	chr19	44926804	44931386	APOC1P1	-0.641989	1.38337e-10	Liver_ModC_Hypo
chr19	44946044	44946045	cg09555818_TC21	chr19	44926804	44931386	APOC1P1	-0.656062	3.9568e-11	Liver_ModC_Hypo
chr19	44947244	44947245	cg25746394_TC21	chr19	44926804	44931386	APOC1P1	-0.826193	3.96123e-21	Liver_ModC_Hypo
chr19	44924623	44924624	cg24712122_BC11	chr19	44942237	44945496	APOC4	-0.784096	7.91151e-18	Liver_ModC_Hypo
chr19	44926613	44926614	cg08121984_TC21	chr19	44942237	44945496	APOC4	-0.567045	4.16427e-08	Liver_ModC_Hypo
chr19	44941603	44941604	cg06736138_BC21	chr19	44942237	44945496	APOC4	-0.574354	2.53978e-08	Liver_ModC_Hypo
chr19	44942180	44942181	cg17769836_BC21	chr19	44942237	44945496	APOC4	-0.75952	3.18085e-16	Liver_ModC_Hypo
chr19	44942192	44942193	cg04401876_BC21	chr19	44942237	44945496	APOC4	-0.682269	3.19709e-12	Liver_ModC_Hypo
chr19	44942234	44942235	cg02912790_BC21	chr19	44942237	44945496	APOC4	-0.732856	1.09578e-14	Liver_ModC_Hypo
chr19	44942436	44942437	cg25017250_TC21	chr19	44942237	44945496	APOC4	-0.873627	2.51409e-22	Liver_ModC_Hypo
chr19	44945702	44945703	cg10169327_BC21	chr19	44942237	44945496	APOC4	-0.765669	1.31685e-16	Liver_ModC_Hypo
chr19	44945749	44945750	cg27436184_BC21	chr19	44942237	44945496	APOC4	-0.946753	3.85658e-40	Liver_ModC_Hypo
chr19	44945842	44945843	cg01958934_BC21	chr19	44942237	44945496	APOC4	-0.618421	9.79986e-10	Liver_ModC_Hypo
chr19	44946040	44946041	cg13119609_TC21	chr19	44942237	44945496	APOC4	-0.635264	2.46011e-10	Liver_ModC_Hypo
chr19	44946044	44946045	cg09555818_TC21	chr19	44942237	44945496	APOC4	-0.638934	1.80002e-10	Liver_ModC_Hypo
chr19	44947244	44947245	cg25746394_TC21	chr19	44942237	44945496	APOC4	-0.82808	2.68874e-21	Liver_ModC_Hypo
chr19	44924623	44924624	cg24712122_BC11	chr19	44946035	44949565	APOC2	-0.783538	8.64894e-18	Liver_ModC_Hypo
chr19	44926613	44926614	cg08121984_TC21	chr19	44946035	44949565	APOC2	-0.566431	4.33855e-08	Liver_ModC_Hypo
chr19	44941603	44941604	cg06736138_BC21	chr19	44946035	44949565	APOC2	-0.573879	2.62361e-08	Liver_ModC_Hypo
chr19	44942180	44942181	cg17769836_BC21	chr19	44946035	44949565	APOC2	-0.758804	3.51881e-16	Liver_ModC_Hypo
chr19	44942192	44942193	cg04401876_BC21	chr19	44946035	44949565	APOC2	-0.682095	3.25368e-12	Liver_ModC_Hypo
chr19	44942234	44942235	cg02912790_BC21	chr19	44946035	44949565	APOC2	-0.730755	1.42249e-14	Liver_ModC_Hypo
chr19	44942436	44942437	cg25017250_TC21	chr19	44946035	44949565	APOC2	-0.872951	2.96437e-22	Liver_ModC_Hypo
chr19	44945702	44945703	cg10169327_BC21	chr19	44946035	44949565	APOC2	-0.765472	1.35518e-16	Liver_ModC_Hypo
chr19	44945749	44945750	cg27436184_BC21	chr19	44946035	44949565	APOC2	-0.947314	2.57999e-40	Liver_ModC_Hypo
chr19	44945842	44945843	cg01958934_BC21	chr19	44946035	44949565	APOC2	-0.617104	1.08803e-09	Liver_ModC_Hypo
chr19	44946040	44946041	cg13119609_TC21	chr19	44946035	44949565	APOC2	-0.635813	2.34843e-10	Liver_ModC_Hypo
chr19	44946044	44946045	cg09555818_TC21	chr19	44946035	44949565	APOC2	-0.639593	1.70105e-10	Liver_ModC_Hypo
chr19	44947244	44947245	cg25746394_TC21	chr19	44946035	44949565	APOC2	-0.828306	2.56582e-21	Liver_ModC_Hypo
chr19	51356281	51356282	cg11612278_BC21	chr19	51345169	51366388	ETFB	-0.707031	2.30797e-13	Liver_ModC_Hypo
chr19	58511338	58511339	cg07726085_TC21	chr19	58479512	58512413	SLC27A5	-0.845951	5.32471e-23	Liver_ModC_Hypo
chr20	44479889	44479890	cg25298679_BC21	chr20	44355700	44434596	HNF4A	-0.280231	0.0118133	Liver_ModC_Hypo
chr20	44480129	44480130	cg10120040_TC21	chr20	44355700	44434596	HNF4A	-0.467492	1.23095e-05	Liver_ModC_Hypo
chr20	44480129	44480130	cg10120040_TC22	chr20	44355700	44434596	HNF4A	-0.486898	4.65527e-06	Liver_ModC_Hypo
chr20	44480129	44480130	cg10120040_TC23	chr20	44355700	44434596	HNF4A	-0.448152	3.06423e-05	Liver_ModC_Hypo
chr20	44480839	44480840	cg25298706_TC21	chr20	44355700	44434596	HNF4A	-0.461647	1.63117e-05	Liver_ModC_Hypo
chr20	57556004	57556005	cg06887667_TC21	chr20	57561080	57568121	PCK1	-0.751378	9.82652e-16	Liver_ModC_Hypo
chr20	57562709	57562710	cg27253336_TC21	chr20	57561080	57568121	PCK1	-0.763558	1.78773e-16	Liver_ModC_Hypo
chr20	63733449	63733450	cg04379041_BC21	chr20	63707465	63736142	ZGPAT	-0.427936	7.5081e-05	Liver_ModC_Hypo
chr20	63734898	63734899	cg01242400_BC21	chr20	63707465	63736142	ZGPAT	-0.454617	2.27295e-05	Liver_ModC_Hypo
chr20	63733449	63733450	cg04379041_BC21	chr20	63736283	63739103	LIME1	-0.611962	1.62951e-09	Liver_ModC_Hypo
chr20	63734898	63734899	cg01242400_BC21	chr20	63736283	63739103	LIME1	-0.698612	5.81216e-13	Liver_ModC_Hypo
chr21	36481198	36481199	cg23808704_BC21	chr21	36460621	36576569	CLDN14	-0.836533	1.21631e-18	Liver_ModC_Hypo
chr21	44456887	44456888	cg05923101_TC21	chr21	44485577	44490288	LINC02575	-0.838285	3.03545e-22	Liver_ModC_Hypo
chr21	44457836	44457837	cg22139500_TC21	chr21	44485577	44490288	LINC02575	-0.366306	0.000832569	Liver_ModC_Hypo
chr21	46155220	46155221	cg04413147_BC21	chr21	46136262	46155579	FTCD	-0.832859	9.86002e-22	Liver_ModC_Hypo
chr21	46155502	46155503	cg10394047_TC21	chr21	46136262	46155579	FTCD	-0.746448	1.90536e-15	Liver_ModC_Hypo
chr21	46155590	46155591	cg18024037_TC11	chr21	46136262	46155579	FTCD	-0.651683	5.88225e-11	Liver_ModC_Hypo
chr22	20773829	20773830	cg21183011_TC21	chr22	20774113	20787720	SERPIND1	-0.812092	6.23795e-20	Liver_ModC_Hypo
chr22	20779676	20779677	cg26085468_TC21	chr22	20774113	20787720	SERPIND1	-0.898111	1.48362e-29	Liver_ModC_Hypo
chr22	24499137	24499138	cg19236559_TC21	chr22	24429206	24495074	ADORA2A-AS1	-0.233852	0.0368198	Liver_ModC_Hypo
chr22	24500134	24500135	cg26137111_TC11	chr22	24429206	24495074	ADORA2A-AS1	-0.255142	0.0223662	Liver_ModC_Hypo
chr22	24500221	24500222	cg26137115_BC11	chr22	24429206	24495074	ADORA2A-AS1	-0.276708	0.0129654	Liver_ModC_Hypo
chr22	24504042	24504043	cg01788604_TC21	chr22	24429206	24495074	ADORA2A-AS1	-0.176318	0.117701	Liver_ModC_Hypo
chr22	24499137	24499138	cg19236559_TC21	chr22	24494107	24528390	UPB1	-0.778005	2.06439e-17	Liver_ModC_Hypo
chr22	24500134	24500135	cg26137111_TC11	chr22	24494107	24528390	UPB1	-0.838057	3.19227e-22	Liver_ModC_Hypo
chr22	24500221	24500222	cg26137115_BC11	chr22	24494107	24528390	UPB1	-0.855827	4.89285e-24	Liver_ModC_Hypo
chr22	24504042	24504043	cg01788604_TC21	chr22	24494107	24528390	UPB1	-0.745707	2.10184e-15	Liver_ModC_Hypo
chr22	30404441	30404442	cg06638064_TC21	chr22	30396941	30425303	SEC14L2	-0.755166	5.84579e-16	Liver_ModC_Hypo
chr22	42131609	42131610	cg09322432_BC21	chr22	42126499	42130881	CYP2D6	-0.675718	6.142e-12	Liver_ModC_Hypo
chr22	42131791	42131792	cg00645731_TC21	chr22	42126499	42130881	CYP2D6	-0.799265	6.30649e-19	Liver_ModC_Hypo
chr22	42131609	42131610	cg09322432_BC21	chr22	42140203	42149455	CYP2D7	-0.682181	3.22557e-12	Liver_ModC_Hypo
chr22	42131791	42131792	cg00645731_TC21	chr22	42140203	42149455	CYP2D7	-0.782032	1.09879e-17	Liver_ModC_Hypo
chr22	46132637	46132638	cg26398489_BC21	chr22	46150521	46243756	PPARA	-0.630999	3.51868e-10	Liver_ModC_Hypo
chr22	46149082	46149083	cg26469287_TC11	chr22	46150521	46243756	PPARA	-0.167606	0.137265	Liver_ModC_Hypo
chrX	54995408	54995409	cg13897449_TC21	chrX	54932961	54998534	PFKFB1	-0.47827	7.22585e-06	Liver_ModC_Hypo
chrX	71213759	71213760	cg25226068_BC21	chrX	71212811	71225516	GJB1	-0.582995	1.39332e-08	Liver_ModC_Hypo
chrX	139530771	139530772	cg10339201_BC21	chrX	139530739	139563459	F9	-0.902289	3.14414e-30	Liver_ModC_Hypo
chr1	26617174	26617175	cg00455314_BC11	chr1	26593940	26594041	Y_RNA	0.306003	0.00577216	Ovary_hmC_Hyper
chr2	29014917	29014918	cg25161377_TC21	chr2	28972414	28972521	Y_RNA	0.509653	1.37646e-06	Ovary_hmC_Hyper
chr2	42754482	42754483	cg02731045_BC21	chr2	42494569	42756947	MTA3	0.422622	9.41504e-05	Ovary_hmC_Hyper
chr2	42754482	42754483	cg02731045_BC21	chr2	42797225	42798712	FTOP1	0.38111	0.000487162	Ovary_hmC_Hyper
chr2	120983567	120983568	cg02774705_BC11	chr2	120735623	120992653	GLI2	0.510108	1.3421e-06	Ovary_hmC_Hyper
chr2	120988296	120988297	cg23087358_BC21	chr2	120735623	120992653	GLI2	0.593281	6.66235e-09	Ovary_hmC_Hyper
chr2	219605944	219605945	cg04168914_BC21	chr2	219550728	219571859	OBSL1	0.540807	2.23443e-07	Ovary_hmC_Hyper
chr2	219605944	219605945	cg04168914_BC21	chr2	219569162	219575711	INHA	0.564708	4.86528e-08	Ovary_hmC_Hyper
chr2	219605944	219605945	cg04168914_BC21	chr2	219597857	219616451	STK11IP	0.392981	0.000311155	Ovary_hmC_Hyper
chr2	219605944	219605945	cg04168914_BC21	chr2	219627394	219641980	SLC4A3	0.753724	7.13178e-16	Ovary_hmC_Hyper
chr3	138923684	138923685	cg00166203_TC21	chr3	138935189	138944020	LINC01391	0.7277	2.06993e-14	Ovary_hmC_Hyper
chr3	138938699	138938700	cg17769084_TC11	chr3	138935189	138944020	LINC01391	0.675536	6.253e-12	Ovary_hmC_Hyper
chr3	138923684	138923685	cg00166203_TC21	chr3	138944224	138947137	FOXL2	0.735713	7.65442e-15	Ovary_hmC_Hyper
chr3	138938699	138938700	cg17769084_TC11	chr3	138944224	138947137	FOXL2	0.695425	8.1769e-13	Ovary_hmC_Hyper
chr3	138923684	138923685	cg00166203_TC21	chr3	138947217	138953990	FOXL2NB	0.735184	8.18327e-15	Ovary_hmC_Hyper
chr3	138938699	138938700	cg17769084_TC11	chr3	138947217	138953990	FOXL2NB	0.693638	9.88259e-13	Ovary_hmC_Hyper
chr3	184185514	184185515	cg13491563_TC21	chr3	184155377	184173614	DVL3	0.399187	0.000244485	Ovary_hmC_Hyper
chr4	6281789	6281790	cg06192477_BC11	chr4	6269849	6303265	WFS1	0.507667	1.53633e-06	Ovary_hmC_Hyper
chr4	52838379	52838380	cg14387312_BC21	chr4	52862317	52866835	RASL11B	0.472794	9.49312e-06	Ovary_hmC_Hyper
chr5	176153024	176153025	cg00558975_BC23	chr5	176060689	176116015	FAM153B	0.672342	8.54378e-12	Ovary_hmC_Hyper
chr5	176153024	176153025	cg00558975_BC22	chr5	176060689	176116015	FAM153B	0.708132	2.04067e-13	Ovary_hmC_Hyper
chr5	176194392	176194393	cg06572420_BC11	chr5	176238367	176345991	SIMC1	0.887579	5.60094e-28	Ovary_hmC_Hyper
chr6	16238316	16238317	cg25457331_BC21	chr6	16232231	16232330	Y_RNA	0.0204222	0.857305	Ovary_hmC_Hyper
chr6	32142024	32142025	cg14622996_BC21	chr6	32041153	32115334	TNXB	0.458653	1.88041e-05	Ovary_hmC_Hyper
chr6	32142024	32142025	cg14622996_BC21	chr6	32115264	32128253	ATF6B	0.181202	0.107713	Ovary_hmC_Hyper
chr6	32142024	32142025	cg14622996_BC21	chr6	32153441	32163678	PPT2	0.45879	1.86821e-05	Ovary_hmC_Hyper
chr6	133632467	133632468	cg04334496_TC21	chr6	133502252	133892802	TARID	0.312497	0.00477084	Ovary_hmC_Hyper
chr7	2757597	2757598	cg14858993_BC11	chr7	2728105	2844308	GNA12	0.328128	0.00296438	Ovary_hmC_Hyper
chr7	29884267	29884268	cg07891179_BC21	chr7	29806486	29917066	WIPF3	0.538918	2.50805e-07	Ovary_hmC_Hyper
chr8	11746847	11746848	cg12188629_BC11	chr8	11676959	11760002	GATA4	0.632667	3.06111e-10	Ovary_hmC_Hyper
chr9	16414170	16414171	cg13452092_BC11	chr9	16409503	16870843	BNC2	0.55147	1.14862e-07	Ovary_hmC_Hyper
chr9	16546597	16546598	cg13453213_TC11	chr9	16409503	16870843	BNC2	0.769017	8.05437e-17	Ovary_hmC_Hyper
chr9	112570992	112570993	cg14121592_BC11	chr9	112486827	112669397	KIAA1958	0.173186	0.124469	Ovary_hmC_Hyper
chr10	133237729	133237730	cg02645368_TC21	chr10	133278630	133312337	TUBGCP2	0.467081	1.25578e-05	Ovary_hmC_Hyper
chr10	133237752	133237753	cg09827249_TC21	chr10	133278630	133312337	TUBGCP2	0.456246	2.10605e-05	Ovary_hmC_Hyper
chr10	133237766	133237767	cg23845574_TC21	chr10	133278630	133312337	TUBGCP2	0.439445	4.53923e-05	Ovary_hmC_Hyper
chr10	133247008	133247009	cg03287432_BC21	chr10	133278630	133312337	TUBGCP2	0.313004	0.00469961	Ovary_hmC_Hyper
chr11	32426398	32426399	cg09695430_BC21	chr11	32387775	32435564	WT1	0.681171	3.571e-12	Ovary_hmC_Hyper
chr11	32426521	32426522	cg20204986_BC21	chr11	32387775	32435564	WT1	0.602512	3.36021e-09	Ovary_hmC_Hyper
chr11	32426657	32426658	cg16172288_BC11	chr11	32387775	32435564	WT1	0.780631	1.37046e-17	Ovary_hmC_Hyper
chr11	32426747	32426748	cg13638420_BC21	chr11	32387775	32435564	WT1	0.756768	4.67984e-16	Ovary_hmC_Hyper
chr11	32426398	32426399	cg09695430_BC21	chr11	32435518	32458769	WT1-AS	0.67472	6.77478e-12	Ovary_hmC_Hyper
chr11	32426521	32426522	cg20204986_BC21	chr11	32435518	32458769	WT1-AS	0.653734	4.88942e-11	Ovary_hmC_Hyper
chr11	32426657	32426658	cg16172288_BC11	chr11	32435518	32458769	WT1-AS	0.832699	1.02013e-21	Ovary_hmC_Hyper
chr11	32426747	32426748	cg13638420_BC21	chr11	32435518	32458769	WT1-AS	0.84171	1.41083e-22	Ovary_hmC_Hyper
chr12	7072091	7072092	cg17243489_BC11	chr12	6988259	7071032	C1S	0.40995	0.000159111	Ovary_hmC_Hyper
chr12	54052316	54052317	cg27138204_BC21	chr12	54099191	54099302	Y_RNA	0.212371	0.0585924	Ovary_hmC_Hyper
chr12	91143124	91143125	cg17906792_TC21	chr12	91140484	91183217	DCN	0.52239	6.69022e-07	Ovary_hmC_Hyper
chr12	114677610	114677611	cg00517511_BC21	chr12	114657949	114658062	Y_RNA	0.0655582	0.592515	Ovary_hmC_Hyper
chr13	109789509	109789510	cg19150915_BC11	chr13	109752695	109786583	IRS2	0.329577	0.00283284	Ovary_hmC_Hyper
chr14	22839840	22839841	cg26255831_BC21	chr14	22852616	22852728	Y_RNA	0.0783578	0.489637	Ovary_hmC_Hyper
chr14	22839840	22839841	cg26255831_BC21	chr14	22867818	22867917	Y_RNA	0.0783578	0.489637	Ovary_hmC_Hyper
chr14	85573641	85573642	cg04873292_TC21	chr14	85530144	85654428	FLRT2	0.64342	1.22168e-10	Ovary_hmC_Hyper
chr14	105476706	105476707	cg00696647_TC21	chr14	105419820	105470729	MTA1	0.393107	0.000309659	Ovary_hmC_Hyper
chr15	95296994	95296995	cg20844905_BC21	chr15	95326528	95507865	LINC00924	0.376979	0.000567207	Ovary_hmC_Hyper
chr15	95463968	95463969	cg20846234_TC21	chr15	95326528	95507865	LINC00924	0.443655	3.75879e-05	Ovary_hmC_Hyper
chr16	85286253	85286254	cg08654960_BC11	chr16	85169525	85676204	GSE1	0.280486	0.0117333	Ovary_hmC_Hyper
chr20	53185305	53185306	cg03689425_TC21	chr20	52972358	53495330	TSHZ2	0.500339	2.2908e-06	Ovary_hmC_Hyper
chr1	1359249	1359250	cg01198994_BC21	chr1	1385711	1399335	CCNL2	-0.257579	0.0210733	Ovary_ModC_Hypo
chr1	1611311	1611312	cg25311963_TC21	chr1	1615415	1630610	MIB2	0.0111379	0.921888	Ovary_ModC_Hypo
chr1	1611311	1611312	cg25311963_TC21	chr1	1632163	1635263	MMP23B	-0.416849	0.000119883	Ovary_ModC_Hypo
chr1	3750931	3750932	cg22675593_TC21	chr1	3735511	3747373	TP73-AS1	-0.0485208	0.669084	Ovary_ModC_Hypo
chr1	3774823	3774824	cg10555106_BC21	chr1	3735511	3747373	TP73-AS1	-0.258006	0.0208534	Ovary_ModC_Hypo
chr1	3774982	3774983	cg00096983_TC21	chr1	3735511	3747373	TP73-AS1	-0.0760723	0.502427	Ovary_ModC_Hypo
chr1	3775116	3775117	cg00096985_BC11	chr1	3735511	3747373	TP73-AS1	-0.28059	0.0117009	Ovary_ModC_Hypo
chr1	6248260	6248261	cg08877960_BC21	chr1	6185020	6209389	RPL22	-0.383518	0.000445419	Ovary_ModC_Hypo
chr1	8023126	8023127	cg04930693_BC21	chr1	7982881	7982983	Y_RNA	-0.133604	0.270187	Ovary_ModC_Hypo
chr1	9273427	9273428	cg00095595_TC21	chr1	9234774	9271337	H6PD	-0.608817	2.07882e-09	Ovary_ModC_Hypo
chr1	9320697	9320698	cg06349050_TC21	chr1	9234774	9271337	H6PD	-0.364923	0.00087421	Ovary_ModC_Hypo
chr1	9321258	9321259	cg12221621_BC21	chr1	9234774	9271337	H6PD	-0.617764	1.03254e-09	Ovary_ModC_Hypo
chr1	11975403	11975404	cg19022839_BC21	chr1	12024012	12024124	Y_RNA	-0.13396	0.236151	Ovary_ModC_Hypo
chr1	13764046	13764047	cg00261247_BC21	chr1	13700198	13825079	PRDM2	-0.656289	6.89383e-11	Ovary_ModC_Hypo
chr1	13782404	13782405	cg00261515_TC21	chr1	13700198	13825079	PRDM2	-0.545726	1.64854e-07	Ovary_ModC_Hypo
chr1	15213656	15213657	cg07816247_TC21	chr1	15152532	15220478	TMEM51	-0.186529	0.0975843	Ovary_ModC_Hypo
chr1	19163686	19163687	cg15964018_BC21	chr1	19210501	19240704	EMC1-AS1	-0.453499	2.39443e-05	Ovary_ModC_Hypo
chr1	19233030	19233031	cg00343363_BC21	chr1	19210501	19240704	EMC1-AS1	-0.477659	7.45086e-06	Ovary_ModC_Hypo
chr1	19239979	19239980	cg14826642_BC21	chr1	19210501	19240704	EMC1-AS1	-0.157606	0.162647	Ovary_ModC_Hypo
chr1	23508035	23508036	cg00407275_BC21	chr1	23428563	23484568	ASAP3	-0.407261	0.00017738	Ovary_ModC_Hypo
chr1	26496990	26496991	cg14164839_BC21	chr1	26472440	26476642	HMGN2	-0.278687	0.0123066	Ovary_ModC_Hypo
chr1	26617174	26617175	cg00455314_BC11	chr1	26593940	26594041	Y_RNA	-0.25663	0.0215694	Ovary_ModC_Hypo
chr1	32236224	32236225	cg25900515_BC21	chr1	32231658	32241620	MTMR9LP	-0.528966	4.55627e-07	Ovary_ModC_Hypo
chr1	37726397	37726398	cg08592768_TC21	chr1	37737955	37738054	Y_RNA	0.130486	0.248634	Ovary_ModC_Hypo
chr1	37958937	37958938	cg00609392_BC21	chr1	37860697	37947057	INPP5B	-0.443297	3.81992e-05	Ovary_ModC_Hypo
chr1	37996874	37996875	cg26528311_TC21	chr1	37860697	37947057	INPP5B	-0.438807	4.66973e-05	Ovary_ModC_Hypo
chr1	39485869	39485870	cg23657836_BC21	chr1	39522280	39559671	PPIEL	-0.640047	1.63593e-10	Ovary_ModC_Hypo
chr1	52899774	52899775	cg14039246_BC21	chr1	52895910	52927212	ECHDC2	-0.539097	2.48076e-07	Ovary_ModC_Hypo
chr1	53123784	53123785	cg00776120_TC11	chr1	53062052	53085501	PODN	-0.641385	1.45756e-10	Ovary_ModC_Hypo
chr1	53123784	53123785	cg00776120_TC11	chr1	53087179	53142638	SLC1A7	-0.6171	1.08839e-09	Ovary_ModC_Hypo
chr1	54186545	54186546	cg00789889_TC21	chr1	54225432	54413479	SSBP3	-0.636536	2.20869e-10	Ovary_ModC_Hypo
chr1	54220393	54220394	cg06356333_TC21	chr1	54225432	54413479	SSBP3	-0.49774	2.63363e-06	Ovary_ModC_Hypo
chr1	54186545	54186546	cg00789889_TC21	chr1	54236440	54239063	SSBP3-AS1	-0.627511	4.69595e-10	Ovary_ModC_Hypo
chr1	54220393	54220394	cg06356333_TC21	chr1	54236440	54239063	SSBP3-AS1	-0.464377	1.43109e-05	Ovary_ModC_Hypo
chr1	55468521	55468522	cg00805987_BC21	chr1	55484871	55484972	Y_RNA	-0.107641	0.341919	Ovary_ModC_Hypo
chr1	91755546	91755547	cg01059862_TC21	chr1	91680343	91906335	TGFBR3	-0.559057	7.05261e-08	Ovary_ModC_Hypo
chr1	91782175	91782176	cg08648138_BC21	chr1	91680343	91906335	TGFBR3	-0.540252	2.31174e-07	Ovary_ModC_Hypo
chr1	91891835	91891836	cg03166702_TC21	chr1	91680343	91906335	TGFBR3	-0.747546	4.46147e-10	Ovary_ModC_Hypo
chr1	110451108	110451109	cg11279840_BC21	chr1	110451149	110457358	PROK1	-0.532988	3.58781e-07	Ovary_ModC_Hypo
chr1	110451160	110451161	cg08535756_BC21	chr1	110451149	110457358	PROK1	-0.403829	0.000203497	Ovary_ModC_Hypo
chr1	112439071	112439072	cg01943585_TC21	chr1	112466541	112530165	WNT2B	-0.622361	7.14481e-10	Ovary_ModC_Hypo
chr1	112524502	112524503	cg10111629_BC21	chr1	112466541	112530165	WNT2B	-0.621585	7.60643e-10	Ovary_ModC_Hypo
chr1	112524522	112524523	cg13652081_TC21	chr1	112466541	112530165	WNT2B	-0.624698	5.91166e-10	Ovary_ModC_Hypo
chr1	114522401	114522402	cg24932746_TC21	chr1	114490724	114490832	Y_RNA	-0.249848	0.0254098	Ovary_ModC_Hypo
chr1	150799367	150799368	cg01399925_TC21	chr1	150809713	150876708	ARNT	-0.492643	3.45069e-06	Ovary_ModC_Hypo
chr1	150808242	150808243	cg20817941_BC21	chr1	150809713	150876708	ARNT	-0.497687	2.64114e-06	Ovary_ModC_Hypo
chr1	150809019	150809020	cg01400011_TC21	chr1	150809713	150876708	ARNT	-0.426448	8.00249e-05	Ovary_ModC_Hypo
chr1	151368217	151368218	cg09955471_BC21	chr1	151402724	151459494	POGZ	-0.145146	0.19893	Ovary_ModC_Hypo
chr1	151825956	151825957	cg23114183_BC21	chr1	151841736	151841837	Y_RNA	-0.19023	0.0909967	Ovary_ModC_Hypo
chr1	153743102	153743103	cg14215105_TC21	chr1	153726252	153726353	Y_RNA	-0.184996	0.198384	Ovary_ModC_Hypo
chr1	153743102	153743103	cg14215105_TC22	chr1	153726252	153726353	Y_RNA	0.015236	0.908816	Ovary_ModC_Hypo
chr1	153743102	153743103	cg14215105_TC21	chr1	153728050	153774808	INTS3	-0.468012	0.000609604	Ovary_ModC_Hypo
chr1	153743102	153743103	cg14215105_TC22	chr1	153728050	153774808	INTS3	-0.351997	0.00625733	Ovary_ModC_Hypo
chr1	153743102	153743103	cg14215105_TC21	chr1	153785720	153785821	Y_RNA	-0.184996	0.198384	Ovary_ModC_Hypo
chr1	153743102	153743103	cg14215105_TC22	chr1	153785720	153785821	Y_RNA	0.015236	0.908816	Ovary_ModC_Hypo
chr1	153959646	153959647	cg16262392_BC21	chr1	153990762	153992155	RPS27	-0.157443	0.163086	Ovary_ModC_Hypo
chr1	164836620	164836621	cg01548110_TC21	chr1	164854231	164854332	Y_RNA	-0.0193869	0.864469	Ovary_ModC_Hypo
chr1	164836811	164836812	cg23014792_TC21	chr1	164854231	164854332	Y_RNA	-0.0348096	0.759194	Ovary_ModC_Hypo
chr1	171258648	171258649	cg13081014_BC21	chr1	171253906	171254022	Y_RNA	-0.210672	0.0606876	Ovary_ModC_Hypo
chr1	180112855	180112856	cg01664890_BC21	chr1	180154869	180204030	QSOX1	-0.535869	3.01752e-07	Ovary_ModC_Hypo
chr1	205357496	205357497	cg09502111_TC21	chr1	205336061	205357090	KLHDC8A	-0.874221	1.17326e-23	Ovary_ModC_Hypo
chr1	205373212	205373213	cg08473693_BC21	chr1	205336061	205357090	KLHDC8A	-0.453315	2.41501e-05	Ovary_ModC_Hypo
chr1	205357496	205357497	cg09502111_TC21	chr1	205351247	205351471	SNRPGP10	-0.827263	3.38043e-19	Ovary_ModC_Hypo
chr1	205373212	205373213	cg08473693_BC21	chr1	205351247	205351471	SNRPGP10	-0.511227	1.261e-06	Ovary_ModC_Hypo
chr1	205357496	205357497	cg09502111_TC21	chr1	205373252	205387440	LEMD1-AS1	-0.843915	1.31127e-20	Ovary_ModC_Hypo
chr1	205373212	205373213	cg08473693_BC21	chr1	205373252	205387440	LEMD1-AS1	-0.579113	1.82862e-08	Ovary_ModC_Hypo
chr1	206555712	206555713	cg01442843_BC21	chr1	206571292	206612465	EIF2D	-0.103218	0.362235	Ovary_ModC_Hypo
chr1	206555771	206555772	cg02035751_BC21	chr1	206571292	206612465	EIF2D	-0.0977934	0.38814	Ovary_ModC_Hypo
chr1	206555930	206555931	cg06872036_TC21	chr1	206571292	206612465	EIF2D	-0.262398	0.0187039	Ovary_ModC_Hypo
chr1	206588709	206588710	cg01875054_BC21	chr1	206571292	206612465	EIF2D	-0.453029	2.44735e-05	Ovary_ModC_Hypo
chr1	223341545	223341546	cg02011686_TC21	chr1	223220819	223364178	SUSD4	-0.730553	1.45843e-14	Ovary_ModC_Hypo
chr1	225978471	225978472	cg02039791_BC21	chr1	225936598	225941383	LEFTY2	-0.344145	0.00177354	Ovary_ModC_Hypo
chr1	227759575	227759576	cg02061420_BC21	chr1	227728539	227781231	SNAP47	-0.192678	0.0868362	Ovary_ModC_Hypo
chr1	227793970	227793971	cg02932364_TC21	chr1	227728539	227781231	SNAP47	-0.430301	6.78042e-05	Ovary_ModC_Hypo
chr1	227759575	227759576	cg02061420_BC21	chr1	227730425	227735411	JMJD4	0.01265	0.911324	Ovary_ModC_Hypo
chr1	236035702	236035703	cg02158785_TC21	chr1	236060677	236060772	Y_RNA	-0.134645	0.233741	Ovary_ModC_Hypo
chr1	236091044	236091045	cg17451941_BC21	chr1	236060677	236060772	Y_RNA	0.143208	0.205056	Ovary_ModC_Hypo
chr1	247294482	247294483	cg06128952_TC11	chr1	247294835	247294941	Y_RNA	-0.18248	0.10521	Ovary_ModC_Hypo
chr1	247294482	247294483	cg06128952_TC11	chr1	247297412	247331846	ZNF496	-0.511441	1.24606e-06	Ovary_ModC_Hypo
chr2	691034	691035	cg13758904_BC21	chr2	663877	677406	TMEM18	-0.596167	5.39162e-09	Ovary_ModC_Hypo
chr2	3537044	3537045	cg16535565_TC21	chr2	3575260	3580920	RPS7	-0.459497	1.80676e-05	Ovary_ModC_Hypo
chr2	3628576	3628577	cg02348667_BC11	chr2	3575260	3580920	RPS7	-0.627282	4.78527e-10	Ovary_ModC_Hypo
chr2	11533931	11533932	cg02584498_TC21	chr2	11482341	11642788	GREB1	-0.506731	3.6066e-05	Ovary_ModC_Hypo
chr2	11542738	11542739	cg26631397_TC21	chr2	11482341	11642788	GREB1	-0.836323	4.6705e-22	Ovary_ModC_Hypo
chr2	11545109	11545110	cg25472172_BC11	chr2	11482341	11642788	GREB1	-0.584165	1.28285e-08	Ovary_ModC_Hypo
chr2	11558420	11558421	cg02440667_TC21	chr2	11482341	11642788	GREB1	-0.608147	2.18864e-09	Ovary_ModC_Hypo
chr2	11559257	11559258	cg02440678_BC21	chr2	11482341	11642788	GREB1	-0.834305	7.23251e-22	Ovary_ModC_Hypo
chr2	11569437	11569438	cg02440848_BC21	chr2	11482341	11642788	GREB1	-0.865444	4.01022e-25	Ovary_ModC_Hypo
chr2	11533931	11533932	cg02584498_TC21	chr2	11561194	11561306	RNU2-13P	-0.529372	1.36822e-05	Ovary_ModC_Hypo
chr2	11542738	11542739	cg26631397_TC21	chr2	11561194	11561306	RNU2-13P	-0.792626	1.95774e-18	Ovary_ModC_Hypo
chr2	11545109	11545110	cg25472172_BC11	chr2	11561194	11561306	RNU2-13P	-0.595439	5.68822e-09	Ovary_ModC_Hypo
chr2	11558420	11558421	cg02440667_TC21	chr2	11561194	11561306	RNU2-13P	-0.617422	1.06097e-09	Ovary_ModC_Hypo
chr2	11559257	11559258	cg02440678_BC21	chr2	11561194	11561306	RNU2-13P	-0.820484	1.245e-20	Ovary_ModC_Hypo
chr2	11569437	11569438	cg02440848_BC21	chr2	11561194	11561306	RNU2-13P	-0.870638	9.57197e-26	Ovary_ModC_Hypo
chr2	11542738	11542739	cg26631397_TC21	chr2	11584773	11585047	RN7SL674P	-0.811326	7.19758e-20	Ovary_ModC_Hypo
chr2	11545109	11545110	cg25472172_BC11	chr2	11584773	11585047	RN7SL674P	-0.597653	4.83055e-09	Ovary_ModC_Hypo
chr2	11558420	11558421	cg02440667_TC21	chr2	11584773	11585047	RN7SL674P	-0.601721	3.56627e-09	Ovary_ModC_Hypo
chr2	11559257	11559258	cg02440678_BC21	chr2	11584773	11585047	RN7SL674P	-0.804794	2.3758e-19	Ovary_ModC_Hypo
chr2	11569437	11569438	cg02440848_BC21	chr2	11584773	11585047	RN7SL674P	-0.873812	3.86804e-26	Ovary_ModC_Hypo
chr2	25303770	25303771	cg06224893_TC11	chr2	25227855	25342590	DNMT3A	-0.528755	5.46843e-07	Ovary_ModC_Hypo
chr2	25304397	25304398	cg23903708_TC21	chr2	25227855	25342590	DNMT3A	-0.34261	0.00186522	Ovary_ModC_Hypo
chr2	25304478	25304479	cg14189391_TC11	chr2	25227855	25342590	DNMT3A	-0.445859	8.67185e-05	Ovary_ModC_Hypo
chr2	32925849	32925850	cg02647852_BC21	chr2	32945339	32945451	Y_RNA	-0.211754	0.0593462	Ovary_ModC_Hypo
chr2	41940298	41940299	cg21747259_TC21	chr2	41931599	41933909	LINC01914	-0.362309	0.000958087	Ovary_ModC_Hypo
chr2	43772847	43772848	cg25806743_BC21	chr2	43637260	43767987	PLEKHH2	-0.255536	0.0221532	Ovary_ModC_Hypo
chr2	43772847	43772848	cg25806743_BC21	chr2	43774039	43810010	DYNC2LI1	-0.286232	0.0100548	Ovary_ModC_Hypo
chr2	70005437	70005438	cg19071507_TC21	chr2	69962263	70103220	PCBP1-AS1	-0.349165	0.00150137	Ovary_ModC_Hypo
chr2	70070367	70070368	cg15705813_BC21	chr2	69962263	70103220	PCBP1-AS1	-0.409024	0.000165193	Ovary_ModC_Hypo
chr2	73625585	73625586	cg17186621_TC21	chr2	73385758	73625166	ALMS1	-0.105288	0.352635	Ovary_ModC_Hypo
chr2	73625585	73625586	cg17186621_TC22	chr2	73385758	73625166	ALMS1	-0.123983	0.273202	Ovary_ModC_Hypo
chr2	73625585	73625586	cg17186621_TC21	chr2	73641083	73697509	ALMS1P1	-0.203457	0.0702771	Ovary_ModC_Hypo
chr2	73625585	73625586	cg17186621_TC22	chr2	73641083	73697509	ALMS1P1	-0.21177	0.0593267	Ovary_ModC_Hypo
chr2	96665298	96665299	cg20312012_BC21	chr2	96593170	96642787	KANSL3	-0.0696034	0.552927	Ovary_ModC_Hypo
chr2	96685498	96685499	cg03179579_BC21	chr2	96593170	96642787	KANSL3	-0.288013	0.00957902	Ovary_ModC_Hypo
chr2	96665298	96665299	cg20312012_BC21	chr2	96705929	96740064	LMAN2L	-0.341148	0.00274251	Ovary_ModC_Hypo
chr2	96685498	96685499	cg03179579_BC21	chr2	96705929	96740064	LMAN2L	-0.435207	5.47478e-05	Ovary_ModC_Hypo
chr2	100984140	100984141	cg23633210_TC21	chr2	101002229	101024032	RPL31	-0.296252	0.00762498	Ovary_ModC_Hypo
chr2	105371899	105371900	cg03267352_BC21	chr2	105337532	105349211	C2orf49	-0.332199	0.00260808	Ovary_ModC_Hypo
chr2	105396200	105396201	cg03267702_TC21	chr2	105337532	105349211	C2orf49	-0.470519	1.06183e-05	Ovary_ModC_Hypo
chr2	105371899	105371900	cg03267352_BC21	chr2	105357712	105438513	FHL2	-0.700248	4.8694e-13	Ovary_ModC_Hypo
chr2	105396200	105396201	cg03267702_TC21	chr2	105357712	105438513	FHL2	-0.705374	2.77524e-13	Ovary_ModC_Hypo
chr2	105438993	105438994	cg04376709_BC21	chr2	105357712	105438513	FHL2	-0.593267	6.6694e-09	Ovary_ModC_Hypo
chr2	105439001	105439002	cg04942516_TC21	chr2	105357712	105438513	FHL2	-0.605798	2.61951e-09	Ovary_ModC_Hypo
chr2	105439307	105439308	cg03268212_TC11	chr2	105357712	105438513	FHL2	-0.537355	2.75805e-07	Ovary_ModC_Hypo
chr2	108378058	108378059	cg10236239_TC21	chr2	108377911	108388989	SULT1C4	-0.63705	2.11423e-10	Ovary_ModC_Hypo
chr2	120758957	120758958	cg18885210_BC21	chr2	120735623	120992653	GLI2	-0.530695	4.11303e-07	Ovary_ModC_Hypo
chr2	120766033	120766034	cg16365421_TC21	chr2	120735623	120992653	GLI2	-0.463774	1.4732e-05	Ovary_ModC_Hypo
chr2	120818790	120818791	cg03410605_TC21	chr2	120735623	120992653	GLI2	-0.551526	1.14455e-07	Ovary_ModC_Hypo
chr2	120901280	120901281	cg03411934_TC11	chr2	120735623	120992653	GLI2	-0.474352	8.78817e-06	Ovary_ModC_Hypo
chr2	120905561	120905562	cg11791452_BC21	chr2	120735623	120992653	GLI2	-0.443814	3.73189e-05	Ovary_ModC_Hypo
chr2	120912686	120912687	cg03412116_BC21	chr2	120735623	120992653	GLI2	-0.334146	0.0024517	Ovary_ModC_Hypo
chr2	121062292	121062293	cg22068464_BC21	chr2	121040610	121040710	Y_RNA	-0.0468487	0.679856	Ovary_ModC_Hypo
chr2	121597050	121597051	cg07603794_TC21	chr2	121603073	121603164	Y_RNA	-0.0907517	0.423371	Ovary_ModC_Hypo
chr2	128302776	128302777	cg03479358_TC21	chr2	128350829	128350927	Y_RNA	-0.347666	0.00157837	Ovary_ModC_Hypo
chr2	128348827	128348828	cg18261434_TC21	chr2	128350829	128350927	Y_RNA	-0.369419	0.000745414	Ovary_ModC_Hypo
chr2	128379625	128379626	cg03892820_TC21	chr2	128350829	128350927	Y_RNA	-0.10949	0.33364	Ovary_ModC_Hypo
chr2	135786989	135786990	cg25635211_TC21	chr2	135810169	135810279	Y_RNA	-0.441507	4.13979e-05	Ovary_ModC_Hypo
chr2	148653731	148653732	cg09618291_BC21	chr2	148644440	148787569	EPC2	-0.423536	9.05775e-05	Ovary_ModC_Hypo
chr2	159256340	159256341	cg13711520_BC21	chr2	159235798	159286703	WDSUB1	-0.409159	0.00043657	Ovary_ModC_Hypo
chr2	159659236	159659237	cg13364154_TC21	chr2	159318979	159616569	BAZ2B	-0.159934	0.156447	Ovary_ModC_Hypo
chr2	171481170	171481171	cg12851731_TC21	chr2	171517270	171517716	RPS15P4	-0.464573	1.41768e-05	Ovary_ModC_Hypo
chr2	172022232	172022233	cg05204566_BC21	chr2	171999943	172082430	METAP1D	-0.564585	4.90486e-08	Ovary_ModC_Hypo
chr2	189519802	189519803	cg03923501_TC11	chr2	189560590	189583758	SLC40A1	-0.370271	0.000723026	Ovary_ModC_Hypo
chr2	201910045	201910046	cg15099449_BC21	chr2	201790461	201895550	CDK15	-0.397112	0.000265158	Ovary_ModC_Hypo
chr2	205984096	205984097	cg06752549_BC21	chr2	206025593	206025697	Y_RNA	-0.170723	0.132503	Ovary_ModC_Hypo
chr2	206259880	206259881	cg04055760_BC11	chr2	206274663	206314427	ZDBF2	-0.216988	0.0547512	Ovary_ModC_Hypo
chr2	206744176	206744177	cg04059952_BC11	chr2	206701065	206701185	Y_RNA	-0.0631203	0.578051	Ovary_ModC_Hypo
chr2	216590450	216590451	cg04131042_BC21	chr2	216498825	216579180	RPL37A	-0.233383	0.0372104	Ovary_ModC_Hypo
chr2	218004031	218004032	cg04738464_TC21	chr2	217978707	217993747	TNS1-AS1	-0.376502	0.000577172	Ovary_ModC_Hypo
chr2	219689256	219689257	cg08841613_BC21	chr2	219627394	219641980	SLC4A3	-0.573265	9.39049e-08	Ovary_ModC_Hypo
chr2	222448805	222448806	cg11459843_TC21	chr2	222404985	222405095	Y_RNA	0.113437	0.3164	Ovary_ModC_Hypo
chr2	232501360	232501361	cg27493243_TC21	chr2	232479827	232487834	ECEL1	-0.618613	9.65053e-10	Ovary_ModC_Hypo
chr2	241680891	241680892	cg10888811_BC21	chr2	241687085	241729478	ING5	-0.190382	0.0907337	Ovary_ModC_Hypo
chr3	5053563	5053564	cg00874032_BC21	chr3	5086178	5086279	Y_RNA	-0.0495777	0.66231	Ovary_ModC_Hypo
chr3	9768238	9768239	cg04695796_BC21	chr3	9749944	9788219	OGG1	-0.339684	0.00603115	Ovary_ModC_Hypo
chr3	9778508	9778509	cg04521564_TO11	chr3	9749944	9788219	OGG1	-0.271097	0.0150016	Ovary_ModC_Hypo
chr3	9768238	9768239	cg04695796_BC21	chr3	9779860	9793011	TADA3	-0.321086	0.00968277	Ovary_ModC_Hypo
chr3	9778508	9778509	cg04521564_TO11	chr3	9779860	9793011	TADA3	-0.403143	0.000209131	Ovary_ModC_Hypo
chr3	9768238	9768239	cg04695796_BC21	chr3	9808086	9855138	TTLL3	-0.455737	0.000154173	Ovary_ModC_Hypo
chr3	9778508	9778509	cg04521564_TO11	chr3	9808086	9855138	TTLL3	-0.381421	0.000481583	Ovary_ModC_Hypo
chr3	10263832	10263833	cg04530063_BC11	chr3	10248023	10281218	TATDN2	-0.438319	4.77202e-05	Ovary_ModC_Hypo
chr3	11530596	11530597	cg04545216_BC21	chr3	11556069	11771350	VGLL4	-0.652553	5.43948e-11	Ovary_ModC_Hypo
chr3	11610407	11610408	cg15876825_BC13	chr3	11556069	11771350	VGLL4	-0.0706119	0.533672	Ovary_ModC_Hypo
chr3	11610407	11610408	cg15876825_BC11	chr3	11556069	11771350	VGLL4	-0.0565581	0.618266	Ovary_ModC_Hypo
chr3	11736220	11736221	cg04548560_BC11	chr3	11556069	11771350	VGLL4	-0.6573	8.41192e-11	Ovary_ModC_Hypo
chr3	14360419	14360420	cg03848579_TC21	chr3	14402576	14489349	SLC6A6	-0.253895	0.0230538	Ovary_ModC_Hypo
chr3	14376969	14376970	cg04584404_BC11	chr3	14402576	14489349	SLC6A6	-0.235791	0.035241	Ovary_ModC_Hypo
chr3	14394041	14394042	cg00393050_TC21	chr3	14402576	14489349	SLC6A6	-0.332889	0.00255168	Ovary_ModC_Hypo
chr3	14627145	14627146	cg13835360_TC21	chr3	14651746	14672659	CCDC174	-0.446824	3.25576e-05	Ovary_ModC_Hypo
chr3	15317240	15317241	cg26327551_BC21	chr3	15254353	15341368	SH3BP5	-0.398747	0.000272807	Ovary_ModC_Hypo
chr3	31672083	31672084	cg04708359_BC11	chr3	31532638	31637616	STT3B	-0.697789	1.3573e-11	Ovary_ModC_Hypo
chr3	31997758	31997759	cg04711677_BC11	chr3	32045873	32045979	Y_RNA	0.00276095	0.980608	Ovary_ModC_Hypo
chr3	38018774	38018775	cg02011576_TC21	chr3	38014568	38014669	Y_RNA	-0.247174	0.0270764	Ovary_ModC_Hypo
chr3	38018838	38018839	cg21506763_TC21	chr3	38014568	38014669	Y_RNA	-0.0300908	0.791037	Ovary_ModC_Hypo
chr3	39347268	39347269	cg27423838_BC21	chr3	39383370	39397351	SLC25A38	-0.191	0.127488	Ovary_ModC_Hypo
chr3	39433906	39433907	cg04773955_BC21	chr3	39383370	39397351	SLC25A38	-0.169057	0.133845	Ovary_ModC_Hypo
chr3	39433906	39433907	cg04773955_BC21	chr3	39406716	39412542	RPSA	-0.352328	0.00134986	Ovary_ModC_Hypo
chr3	45861779	45861780	cg04831308_BC21	chr3	45903187	45903298	Y_RNA	-0.0161938	0.900584	Ovary_ModC_Hypo
chr3	45917060	45917061	cg20933330_BC21	chr3	45903187	45903298	Y_RNA	-0.202713	0.0713321	Ovary_ModC_Hypo
chr3	48269617	48269618	cg04862067_BC11	chr3	48288587	48288694	Y_RNA	-0.0419151	0.712007	Ovary_ModC_Hypo
chr3	48963091	48963092	cg15296866_TC21	chr3	49007062	49015953	WDR6	-0.294527	0.00800238	Ovary_ModC_Hypo
chr3	50612979	50612980	cg27589809_BC21	chr3	50569152	50596168	HEMK1	-0.227275	0.042618	Ovary_ModC_Hypo
chr3	52670631	52670632	cg26558862_TC21	chr3	52545352	52685917	PBRM1	-0.547774	1.4504e-07	Ovary_ModC_Hypo
chr3	53328938	53328939	cg11014468_BC21	chr3	53283429	53347586	DCP1A	-0.0488722	0.666829	Ovary_ModC_Hypo
chr3	53328938	53328939	cg11014468_BC21	chr3	53290640	53290751	Y_RNA	0.164291	0.145323	Ovary_ModC_Hypo
chr3	64641866	64641867	cg27203924_TC21	chr3	64684909	65053439	ADAMTS9-AS2	-0.603844	3.03874e-09	Ovary_ModC_Hypo
chr3	64651041	64651042	cg16526133_TC21	chr3	64684909	65053439	ADAMTS9-AS2	-0.778465	1.92229e-17	Ovary_ModC_Hypo
chr3	73086414	73086415	cg05106189_TC21	chr3	73061659	73063337	EBLN2	-0.517378	6.24893e-06	Ovary_ModC_Hypo
chr3	106728597	106728598	cg10902850_TC21	chr3	106688678	106688779	Y_RNA	-0.0515976	0.649438	Ovary_ModC_Hypo
chr3	106728637	106728638	cg05316314_BC11	chr3	106688678	106688779	Y_RNA	-0.0137198	0.905729	Ovary_ModC_Hypo
chr3	126342489	126342490	cg00234321_BC21	chr3	126342635	126357408	KLF15	-0.628874	4.19694e-10	Ovary_ModC_Hypo
chr3	127159938	127159939	cg05474734_BC21	chr3	127202372	127202473	Y_RNA	0.00417997	0.970646	Ovary_ModC_Hypo
chr3	134222904	134222905	cg16803678_BC21	chr3	134065303	134250859	RYK	-0.26962	0.0155814	Ovary_ModC_Hypo
chr3	138942439	138942440	cg05131382_BC21	chr3	138935189	138944020	LINC01391	-0.789478	3.30263e-18	Ovary_ModC_Hypo
chr3	138942998	138942999	cg18005180_TC21	chr3	138935189	138944020	LINC01391	-0.60669	2.44727e-09	Ovary_ModC_Hypo
chr3	138947890	138947891	cg25509697_TC21	chr3	138935189	138944020	LINC01391	-0.433592	5.87626e-05	Ovary_ModC_Hypo
chr3	138948703	138948704	cg05587938_TC11	chr3	138935189	138944020	LINC01391	-0.609242	2.0118e-09	Ovary_ModC_Hypo
chr3	138948933	138948934	cg09373597_BC11	chr3	138935189	138944020	LINC01391	-0.509952	1.35374e-06	Ovary_ModC_Hypo
chr3	138942439	138942440	cg05131382_BC21	chr3	138944224	138947137	FOXL2	-0.797339	8.79817e-19	Ovary_ModC_Hypo
chr3	138942998	138942999	cg18005180_TC21	chr3	138944224	138947137	FOXL2	-0.544861	1.73977e-07	Ovary_ModC_Hypo
chr3	138947890	138947891	cg25509697_TC21	chr3	138944224	138947137	FOXL2	-0.374025	0.000631605	Ovary_ModC_Hypo
chr3	138948703	138948704	cg05587938_TC11	chr3	138944224	138947137	FOXL2	-0.611761	1.65519e-09	Ovary_ModC_Hypo
chr3	138948933	138948934	cg09373597_BC11	chr3	138944224	138947137	FOXL2	-0.508724	1.44916e-06	Ovary_ModC_Hypo
chr3	138942439	138942440	cg05131382_BC21	chr3	138947217	138953990	FOXL2NB	-0.797807	8.11733e-19	Ovary_ModC_Hypo
chr3	138942998	138942999	cg18005180_TC21	chr3	138947217	138953990	FOXL2NB	-0.548744	1.36464e-07	Ovary_ModC_Hypo
chr3	138947890	138947891	cg25509697_TC21	chr3	138947217	138953990	FOXL2NB	-0.37722	0.000562211	Ovary_ModC_Hypo
chr3	138948703	138948704	cg05587938_TC11	chr3	138947217	138953990	FOXL2NB	-0.616021	1.18533e-09	Ovary_ModC_Hypo
chr3	138948933	138948934	cg09373597_BC11	chr3	138947217	138953990	FOXL2NB	-0.512231	1.19225e-06	Ovary_ModC_Hypo
chr3	139538387	139538388	cg14228830_TC21	chr3	139517434	139539829	RBP1	-0.517661	8.775e-07	Ovary_ModC_Hypo
chr3	139538387	139538388	cg14228830_TC21	chr3	139560180	139678017	NMNAT3	-0.478661	7.0852e-06	Ovary_ModC_Hypo
chr3	143057567	143057568	cg05622192_TC21	chr3	142964497	143060725	U2SURP	-0.329407	0.00303301	Ovary_ModC_Hypo
chr3	157108165	157108166	cg06480179_BC21	chr3	157153548	157153640	Y_RNA	-0.21249	0.0584467	Ovary_ModC_Hypo
chr3	170277918	170277919	cg05800901_BC21	chr3	170222424	170305977	PRKCI	-0.0633127	0.579358	Ovary_ModC_Hypo
chr3	170277918	170277919	cg05800901_BC21	chr3	170244782	170244881	Y_RNA	0.0196241	0.863706	Ovary_ModC_Hypo
chr3	183585747	183585748	cg05904217_TC21	chr3	183635610	183684519	KLHL24	-0.238946	0.0327948	Ovary_ModC_Hypo
chr3	184168886	184168887	cg00067768_BC21	chr3	184155377	184173614	DVL3	-0.438941	4.642e-05	Ovary_ModC_Hypo
chr3	184168886	184168887	cg00067768_BC22	chr3	184155377	184173614	DVL3	-0.434447	5.66052e-05	Ovary_ModC_Hypo
chr3	195450964	195450965	cg09010699_BC21	chr3	195419436	195419546	Y_RNA	-0.218391	0.0516346	Ovary_ModC_Hypo
chr3	196212439	196212440	cg23469230_BC21	chr3	196202349	196202453	Y_RNA	-0.167519	0.137472	Ovary_ModC_Hypo
chr3	197855758	197855759	cg06068400_BC21	chr3	197889077	197960142	IQCG	-0.291022	0.00881974	Ovary_ModC_Hypo
chr3	197913473	197913474	cg11959851_BC21	chr3	197889077	197960142	IQCG	-0.957496	4.54893e-40	Ovary_ModC_Hypo
chr3	197913473	197913474	cg11959851_BC21	chr3	197950190	197956610	RPL35A	-0.475893	2.08796e-05	Ovary_ModC_Hypo
chr4	676558	676559	cg25282072_BC21	chr4	705748	770640	PCGF3	-0.164093	0.145817	Ovary_ModC_Hypo
chr4	722076	722077	cg25670583_TC11	chr4	705748	770640	PCGF3	-0.318118	0.00510287	Ovary_ModC_Hypo
chr4	722083	722084	cg25712567_TC21	chr4	705748	770640	PCGF3	-0.256052	0.0218758	Ovary_ModC_Hypo
chr4	722161	722162	cg16767590_TC21	chr4	705748	770640	PCGF3	-0.311903	0.00485553	Ovary_ModC_Hypo
chr4	724073	724074	cg06084281_BC21	chr4	705748	770640	PCGF3	-0.120144	0.288447	Ovary_ModC_Hypo
chr4	808560	808561	cg17855045_BC21	chr4	705748	770640	PCGF3	-0.505257	3.24076e-06	Ovary_ModC_Hypo
chr4	1654876	1654877	cg16833566_BC21	chr4	1683420	1683529	Y_RNA	-0.344119	0.00177502	Ovary_ModC_Hypo
chr4	5844472	5844473	cg06185117_TC21	chr4	5711201	5814305	EVC	-0.226217	0.0436186	Ovary_ModC_Hypo
chr4	6278687	6278688	cg00701064_TC21	chr4	6269849	6303265	WFS1	-0.46109	1.67505e-05	Ovary_ModC_Hypo
chr4	7772655	7772656	cg01592387_BC21	chr4	7754077	7778928	AFAP1-AS1	-0.628471	4.33908e-10	Ovary_ModC_Hypo
chr4	8474708	8474709	cg11036672_BC21	chr4	8436140	8493531	TRMT44	-0.439775	4.47297e-05	Ovary_ModC_Hypo
chr4	8474809	8474810	cg09774649_TC21	chr4	8436140	8493531	TRMT44	-0.412692	0.000142282	Ovary_ModC_Hypo
chr4	8476066	8476067	cg08371947_TC21	chr4	8436140	8493531	TRMT44	-0.522275	6.73458e-07	Ovary_ModC_Hypo
chr4	8502135	8502136	cg06236142_BC21	chr4	8436140	8493531	TRMT44	-0.241033	0.0312561	Ovary_ModC_Hypo
chr4	8516982	8516983	cg24987667_TC21	chr4	8436140	8493531	TRMT44	-0.328811	0.00290172	Ovary_ModC_Hypo
chr4	39291761	39291762	cg06468294_BC21	chr4	39182504	39285810	WDR19	-0.188228	0.0945155	Ovary_ModC_Hypo
chr4	48129879	48129880	cg10934350_BC21	chr4	48153434	48153535	Y_RNA	0.0807114	0.476648	Ovary_ModC_Hypo
chr4	51943378	51943379	cg21868599_BC11	chr4	51843000	51916837	DCUN1D4	-0.414789	0.000130538	Ovary_ModC_Hypo
chr4	52813702	52813703	cg06565786_BC21	chr4	52786537	52786638	Y_RNA	-0.150166	0.18367	Ovary_ModC_Hypo
chr4	52813702	52813703	cg06565786_BC21	chr4	52862317	52866835	RASL11B	-0.704131	3.18414e-13	Ovary_ModC_Hypo
chr4	77022485	77022486	cg14727650_TC21	chr4	77047155	77076309	CCNI	-0.310886	0.00500375	Ovary_ModC_Hypo
chr4	82521707	82521708	cg06764423_BO11	chr4	82483170	82562357	TMEM150C	0.16311	0.148278	Ovary_ModC_Hypo
chr4	82811925	82811926	cg11473706_TC21	chr4	82818509	82901166	SEC31A	-0.578423	1.91845e-08	Ovary_ModC_Hypo
chr4	106057526	106057527	cg11565007_TC21	chr4	106041599	106316683	TBCK	-0.471818	9.96136e-06	Ovary_ModC_Hypo
chr4	140807733	140807734	cg07150664_TC21	chr4	140779039	140779141	Y_RNA	0.0967869	0.473855	Ovary_ModC_Hypo
chr4	143287124	143287125	cg19876092_BC21	chr4	143309466	143309566	Y_RNA	-0.143184	0.220384	Ovary_ModC_Hypo
chr4	153241838	153241839	cg26396039_BC21	chr4	153266909	153267010	Y_RNA	-0.150705	0.182084	Ovary_ModC_Hypo
chr4	183657823	183657824	cg03427849_TC21	chr4	183639635	183659203	RWDD4	-0.597902	1.80594e-06	Ovary_ModC_Hypo
chr4	183657823	183657824	cg03427849_TC21	chr4	183659267	183713594	TRAPPC11	-0.356373	0.0081695	Ovary_ModC_Hypo
chr5	162056	162057	cg17923565_BC21	chr5	144087	144197	Y_RNA	-0.0659293	0.561213	Ovary_ModC_Hypo
chr5	168604	168605	cg05155047_TC21	chr5	144087	144197	Y_RNA	0.33893	0.00210261	Ovary_ModC_Hypo
chr5	171202	171203	cg15889797_TC11	chr5	144087	144197	Y_RNA	-0.280546	0.0117145	Ovary_ModC_Hypo
chr5	5326607	5326608	cg07632758_BC21	chr5	5140330	5320304	ADAMTS16	-0.517801	8.70526e-07	Ovary_ModC_Hypo
chr5	10291853	10291854	cg16724323_TC21	chr5	10292041	10292148	Y_RNA	-0.281144	0.028174	Ovary_ModC_Hypo
chr5	10310647	10310648	cg26221111_TC21	chr5	10292041	10292148	Y_RNA	0.0320829	0.777549	Ovary_ModC_Hypo
chr5	10291853	10291854	cg16724323_TC21	chr5	10337277	10337386	Y_RNA	-0.281144	0.028174	Ovary_ModC_Hypo
chr5	10310647	10310648	cg26221111_TC21	chr5	10337277	10337386	Y_RNA	0.0320829	0.777549	Ovary_ModC_Hypo
chr5	10343701	10343702	cg07678559_BC21	chr5	10337277	10337386	Y_RNA	-0.0521886	0.649983	Ovary_ModC_Hypo
chr5	10310647	10310648	cg26221111_TC21	chr5	10353695	10440388	MARCHF6	-0.013726	0.903816	Ovary_ModC_Hypo
chr5	10343701	10343702	cg07678559_BC21	chr5	10353695	10440388	MARCHF6	-0.382351	0.000551171	Ovary_ModC_Hypo
chr5	10467861	10467862	cg13001963_BC21	chr5	10353695	10440388	MARCHF6	-0.313337	0.00465326	Ovary_ModC_Hypo
chr5	32102353	32102354	cg07840219_BC21	chr5	32134738	32134834	Y_RNA	-0.373934	0.000633689	Ovary_ModC_Hypo
chr5	38298077	38298078	cg07891287_BC21	chr5	38258409	38465480	EGFLAM	-0.426211	8.08361e-05	Ovary_ModC_Hypo
chr5	78544630	78544631	cg13252670_TC21	chr5	78485215	78770021	LHFPL2	-0.408544	0.00022543	Ovary_ModC_Hypo
chr5	78610929	78610930	cg21525176_TC21	chr5	78485215	78770021	LHFPL2	-0.374431	0.000622373	Ovary_ModC_Hypo
chr5	78677908	78677909	cg14599823_TC21	chr5	78485215	78770021	LHFPL2	-0.20869	0.0632095	Ovary_ModC_Hypo
chr5	78783547	78783548	cg01784030_BC21	chr5	78485215	78770021	LHFPL2	-0.46725	5.89381e-05	Ovary_ModC_Hypo
chr5	78798623	78798624	cg11577898_TC21	chr5	78485215	78770021	LHFPL2	-0.252871	0.0236319	Ovary_ModC_Hypo
chr5	79485264	79485265	cg08176885_BC11	chr5	79534853	79534954	Y_RNA	-0.124337	0.305111	Ovary_ModC_Hypo
chr5	89272535	89272536	cg08244272_BC21	chr5	88883328	89466398	MEF2C-AS1	-0.283858	0.010721	Ovary_ModC_Hypo
chr5	91417323	91417324	cg16388513_TC21	chr5	91368631	91383317	ARRDC3	-0.133929	0.236258	Ovary_ModC_Hypo
chr5	113034494	113034495	cg22422251_BC21	chr5	113022099	113488823	MCC	-0.582859	1.4068e-08	Ovary_ModC_Hypo
chr5	113047924	113047925	cg02028114_TC21	chr5	113022099	113488823	MCC	-0.418399	0.000124475	Ovary_ModC_Hypo
chr5	113048341	113048342	cg08392430_BC11	chr5	113022099	113488823	MCC	-0.779233	2.73878e-17	Ovary_ModC_Hypo
chr5	113209757	113209758	cg08393878_BC21	chr5	113022099	113488823	MCC	-0.668506	1.23662e-11	Ovary_ModC_Hypo
chr5	113292722	113292723	cg02551980_BC21	chr5	113022099	113488823	MCC	-0.570881	8.89797e-08	Ovary_ModC_Hypo
chr5	132434718	132434719	cg16587582_TC21	chr5	132468147	132468257	Y_RNA	-0.0402503	0.722974	Ovary_ModC_Hypo
chr5	140049280	140049281	cg09266652_BC21	chr5	140019492	140019592	Y_RNA	-0.102431	0.365924	Ovary_ModC_Hypo
chr5	150112730	150112731	cg08700815_TC21	chr5	150094302	150095048	RPL7P1	-0.510347	1.32437e-06	Ovary_ModC_Hypo
chr5	150112917	150112918	cg07260017_TC21	chr5	150094302	150095048	RPL7P1	-0.621698	7.53712e-10	Ovary_ModC_Hypo
chr5	150113445	150113446	cg01875467_BC21	chr5	150094302	150095048	RPL7P1	-0.561432	6.03883e-08	Ovary_ModC_Hypo
chr5	150113448	150113449	cg12974258_TC21	chr5	150094302	150095048	RPL7P1	-0.526407	5.29593e-07	Ovary_ModC_Hypo
chr5	150113471	150113472	cg07284261_BC21	chr5	150094302	150095048	RPL7P1	-0.535387	3.10646e-07	Ovary_ModC_Hypo
chr5	150113536	150113537	cg03814957_BC21	chr5	150094302	150095048	RPL7P1	-0.48038	6.49626e-06	Ovary_ModC_Hypo
chr5	150140557	150140558	cg15202607_TC21	chr5	150094302	150095048	RPL7P1	-0.534611	3.25516e-07	Ovary_ModC_Hypo
chr5	150141088	150141089	cg04173992_BC11	chr5	150094302	150095048	RPL7P1	-0.462778	1.54529e-05	Ovary_ModC_Hypo
chr5	150145013	150145014	cg08000261_TC21	chr5	150094302	150095048	RPL7P1	-0.429923	6.89217e-05	Ovary_ModC_Hypo
chr5	150112730	150112731	cg08700815_TC21	chr5	150098406	150098506	Y_RNA	-0.0263641	0.816431	Ovary_ModC_Hypo
chr5	150112917	150112918	cg07260017_TC21	chr5	150098406	150098506	Y_RNA	-0.0418113	0.712689	Ovary_ModC_Hypo
chr5	150113445	150113446	cg01875467_BC21	chr5	150098406	150098506	Y_RNA	0.292083	0.00856502	Ovary_ModC_Hypo
chr5	150113448	150113449	cg12974258_TC21	chr5	150098406	150098506	Y_RNA	0.185575	0.0993414	Ovary_ModC_Hypo
chr5	150113471	150113472	cg07284261_BC21	chr5	150098406	150098506	Y_RNA	0.136363	0.227774	Ovary_ModC_Hypo
chr5	150113536	150113537	cg03814957_BC21	chr5	150098406	150098506	Y_RNA	0.2211	0.048733	Ovary_ModC_Hypo
chr5	150140557	150140558	cg15202607_TC21	chr5	150098406	150098506	Y_RNA	-0.0568647	0.616361	Ovary_ModC_Hypo
chr5	150141088	150141089	cg04173992_BC11	chr5	150098406	150098506	Y_RNA	-0.114572	0.31155	Ovary_ModC_Hypo
chr5	150145013	150145014	cg08000261_TC21	chr5	150098406	150098506	Y_RNA	0.149339	0.186123	Ovary_ModC_Hypo
chr5	150649550	150649551	cg08708760_BC21	chr5	150690792	150701077	RBM22	-0.0867863	0.443992	Ovary_ModC_Hypo
chr5	154390469	154390470	cg08736650_TC21	chr5	154190730	154420984	GALNT10	-0.67047	1.02404e-11	Ovary_ModC_Hypo
chr5	172782204	172782205	cg08231949_BC11	chr5	172779982	172780094	Y_RNA	-0.137316	0.253483	Ovary_ModC_Hypo
chr5	172795810	172795811	cg08895368_BC21	chr5	172779982	172780094	Y_RNA	-0.14679	0.193836	Ovary_ModC_Hypo
chr5	173269409	173269410	cg08902908_BC21	chr5	173254190	173254290	Y_RNA	-0.219226	0.0507255	Ovary_ModC_Hypo
chr5	176120646	176120647	cg26110572_TC21	chr5	176060689	176116015	FAM153B	-0.17552	0.119397	Ovary_ModC_Hypo
chr5	176217408	176217409	cg01079199_BC21	chr5	176238367	176345991	SIMC1	-0.504623	1.81567e-06	Ovary_ModC_Hypo
chr6	2916413	2916414	cg11314419_TC21	chr6	2948159	2972165	SERPINB6	-0.16351	0.147273	Ovary_ModC_Hypo
chr6	16242237	16242238	cg04658856_TC21	chr6	16232231	16232330	Y_RNA	-0.276147	0.0131573	Ovary_ModC_Hypo
chr6	16277384	16277385	cg14757107_TC21	chr6	16232231	16232330	Y_RNA	0.133037	0.239424	Ovary_ModC_Hypo
chr6	21954355	21954356	cg22800743_BC21	chr6	21664185	22654455	CASC15	-0.428521	7.32177e-05	Ovary_ModC_Hypo
chr6	22074205	22074206	cg09270734_BC11	chr6	21664185	22654455	CASC15	-0.742268	3.30137e-15	Ovary_ModC_Hypo
chr6	25297259	25297260	cg17031967_TC21	chr6	25287432	25287533	Y_RNA	0.0648491	0.593785	Ovary_ModC_Hypo
chr6	29795168	29795169	cg09345246_TC11	chr6	29750371	29750472	Y_RNA	-0.0109924	0.938351	Ovary_ModC_Hypo
chr6	30611783	30611784	cg19256656_TC21	chr6	30557280	30563723	PRR3	-0.439531	0.000222183	Ovary_ModC_Hypo
chr6	30739852	30739853	cg14376607_BC21	chr6	30736304	30736414	Y_RNA	0.17409	0.122486	Ovary_ModC_Hypo
chr6	30910717	30910718	cg00563045_TC21	chr6	30932618	30932709	Y_RNA	-0.142983	0.205778	Ovary_ModC_Hypo
chr6	30910717	30910718	cg00563045_TC22	chr6	30932618	30932709	Y_RNA	-0.118846	0.293722	Ovary_ModC_Hypo
chr6	31506309	31506310	cg20503907_BC21	chr6	31496689	31496790	Y_RNA	-0.193212	0.0859499	Ovary_ModC_Hypo
chr6	31527313	31527314	cg08968507_TC21	chr6	31496689	31496790	Y_RNA	-0.258312	0.0206973	Ovary_ModC_Hypo
chr6	31527341	31527342	cg09365364_BC21	chr6	31496689	31496790	Y_RNA	-0.439712	4.4856e-05	Ovary_ModC_Hypo
chr6	31527341	31527342	cg09365364_TC21	chr6	31496689	31496790	Y_RNA	-0.541724	2.11213e-07	Ovary_ModC_Hypo
chr6	31506309	31506310	cg20503907_BC21	chr6	31546870	31558829	NFKBIL1	-0.279021	0.0121983	Ovary_ModC_Hypo
chr6	31527313	31527314	cg08968507_TC21	chr6	31546870	31558829	NFKBIL1	-0.520733	7.36072e-07	Ovary_ModC_Hypo
chr6	31527341	31527342	cg09365364_BC21	chr6	31546870	31558829	NFKBIL1	-0.477907	7.35869e-06	Ovary_ModC_Hypo
chr6	31527341	31527342	cg09365364_TC21	chr6	31546870	31558829	NFKBIL1	-0.511097	1.27019e-06	Ovary_ModC_Hypo
chr6	31624287	31624288	cg09366770_BC21	chr6	31663288	31663401	Y_RNA	-0.219902	0.0499988	Ovary_ModC_Hypo
chr6	31632445	31632446	cg26394227_BC21	chr6	31663288	31663401	Y_RNA	-0.298724	0.00711163	Ovary_ModC_Hypo
chr6	31633402	31633403	cg11234172_TC21	chr6	31663288	31663401	Y_RNA	-0.404986	0.000194319	Ovary_ModC_Hypo
chr6	31639897	31639898	cg27014438_TC22	chr6	31663288	31663401	Y_RNA	0.0119614	0.916133	Ovary_ModC_Hypo
chr6	31639897	31639898	cg27014438_TC24	chr6	31663288	31663401	Y_RNA	-0.0478424	0.673447	Ovary_ModC_Hypo
chr6	31639897	31639898	cg27014438_TC21	chr6	31663288	31663401	Y_RNA	-0.00746457	0.947605	Ovary_ModC_Hypo
chr6	31677691	31677692	cg06011323_TC21	chr6	31663288	31663401	Y_RNA	0.196159	0.0811816	Ovary_ModC_Hypo
chr6	31752945	31752946	cg09368655_TC21	chr6	31778817	31778905	Y_RNA	0.238064	0.0334637	Ovary_ModC_Hypo
chr6	31883378	31883379	cg07498938_TC21	chr6	31834608	31839766	SNHG32	-0.567075	4.15579e-08	Ovary_ModC_Hypo
chr6	31885788	31885789	cg00226615_TC21	chr6	31834608	31839766	SNHG32	-0.780685	1.35881e-17	Ovary_ModC_Hypo
chr6	31883378	31883379	cg07498938_TC21	chr6	31899613	31902086	ZBTB12	-0.533485	3.48269e-07	Ovary_ModC_Hypo
chr6	31885788	31885789	cg00226615_TC21	chr6	31899613	31902086	ZBTB12	-0.677322	5.24299e-12	Ovary_ModC_Hypo
chr6	31967722	31967723	cg07235456_BC21	chr6	31971091	31982821	STK19	0.0368428	0.745593	Ovary_ModC_Hypo
chr6	31968377	31968378	cg04744301_BC11	chr6	31971091	31982821	STK19	-0.181531	0.107065	Ovary_ModC_Hypo
chr6	31968470	31968471	cg09706573_BC22	chr6	31971091	31982821	STK19	-0.174423	0.121762	Ovary_ModC_Hypo
chr6	31968470	31968471	cg09706573_BC21	chr6	31971091	31982821	STK19	-0.1643	0.1453	Ovary_ModC_Hypo
chr6	31968470	31968471	cg09706573_BO21	chr6	31971091	31982821	STK19	-0.103309	0.361809	Ovary_ModC_Hypo
chr6	31968476	31968477	cg23858195_TC21	chr6	31971091	31982821	STK19	-0.222337	0.0474533	Ovary_ModC_Hypo
chr6	32081400	32081401	cg00661399_TC11	chr6	32041153	32115334	TNXB	-0.662475	2.18789e-11	Ovary_ModC_Hypo
chr6	32081458	32081459	cg17031787_TC11	chr6	32041153	32115334	TNXB	-0.640158	1.62032e-10	Ovary_ModC_Hypo
chr6	32081922	32081923	cg04872123_TC21	chr6	32041153	32115334	TNXB	-0.524133	6.04735e-07	Ovary_ModC_Hypo
chr6	32093383	32093384	cg07148038_TC11	chr6	32041153	32115334	TNXB	-0.567046	4.16397e-08	Ovary_ModC_Hypo
chr6	32108756	32108757	cg21448535_BC21	chr6	32041153	32115334	TNXB	-0.489349	4.09986e-06	Ovary_ModC_Hypo
chr6	32113833	32113834	cg16992627_BC21	chr6	32041153	32115334	TNXB	-0.471586	1.00757e-05	Ovary_ModC_Hypo
chr6	32114866	32114867	cg25471234_BC21	chr6	32041153	32115334	TNXB	-0.700637	4.6678e-13	Ovary_ModC_Hypo
chr6	32117394	32117395	cg08952475_TC21	chr6	32041153	32115334	TNXB	-0.512818	1.15368e-06	Ovary_ModC_Hypo
chr6	32127286	32127287	cg24990564_BC21	chr6	32041153	32115334	TNXB	-0.45771	8.69433e-05	Ovary_ModC_Hypo
chr6	32155702	32155703	cg11122280_BC21	chr6	32041153	32115334	TNXB	-0.53967	6.98607e-07	Ovary_ModC_Hypo
chr6	32155874	32155875	cg27631107_TC21	chr6	32041153	32115334	TNXB	-0.513904	1.08539e-06	Ovary_ModC_Hypo
chr6	32155874	32155875	cg27631107_BC21	chr6	32041153	32115334	TNXB	-0.506445	1.64317e-06	Ovary_ModC_Hypo
chr6	32163192	32163193	cg09375334_TC21	chr6	32041153	32115334	TNXB	-0.406436	0.000183356	Ovary_ModC_Hypo
chr6	32081400	32081401	cg00661399_TC11	chr6	32115264	32128253	ATF6B	-0.288096	0.00955729	Ovary_ModC_Hypo
chr6	32081458	32081459	cg17031787_TC11	chr6	32115264	32128253	ATF6B	-0.244687	0.0287081	Ovary_ModC_Hypo
chr6	32081922	32081923	cg04872123_TC21	chr6	32115264	32128253	ATF6B	-0.233753	0.0369018	Ovary_ModC_Hypo
chr6	32093383	32093384	cg07148038_TC11	chr6	32115264	32128253	ATF6B	-0.302872	0.00631819	Ovary_ModC_Hypo
chr6	32108756	32108757	cg21448535_BC21	chr6	32115264	32128253	ATF6B	-0.0855422	0.450576	Ovary_ModC_Hypo
chr6	32113833	32113834	cg16992627_BC21	chr6	32115264	32128253	ATF6B	0.155454	0.168534	Ovary_ModC_Hypo
chr6	32114866	32114867	cg25471234_BC21	chr6	32115264	32128253	ATF6B	-0.372639	0.000664052	Ovary_ModC_Hypo
chr6	32117394	32117395	cg08952475_TC21	chr6	32115264	32128253	ATF6B	-0.183968	0.102356	Ovary_ModC_Hypo
chr6	32127286	32127287	cg24990564_BC21	chr6	32115264	32128253	ATF6B	-0.308625	0.010448	Ovary_ModC_Hypo
chr6	32155702	32155703	cg11122280_BC21	chr6	32115264	32128253	ATF6B	-0.298567	0.00976993	Ovary_ModC_Hypo
chr6	32155874	32155875	cg27631107_TC21	chr6	32115264	32128253	ATF6B	-0.2724	0.0145057	Ovary_ModC_Hypo
chr6	32155874	32155875	cg27631107_BC21	chr6	32115264	32128253	ATF6B	-0.319075	0.0039168	Ovary_ModC_Hypo
chr6	32163192	32163193	cg09375334_TC21	chr6	32115264	32128253	ATF6B	-0.304609	0.00600998	Ovary_ModC_Hypo
chr6	32108756	32108757	cg21448535_BC21	chr6	32153441	32163678	PPT2	-0.448299	3.04381e-05	Ovary_ModC_Hypo
chr6	32113833	32113834	cg16992627_BC21	chr6	32153441	32163678	PPT2	-0.218439	0.0515817	Ovary_ModC_Hypo
chr6	32114866	32114867	cg25471234_BC21	chr6	32153441	32163678	PPT2	-0.556891	8.1165e-08	Ovary_ModC_Hypo
chr6	32117394	32117395	cg08952475_TC21	chr6	32153441	32163678	PPT2	-0.466916	1.2659e-05	Ovary_ModC_Hypo
chr6	32127286	32127287	cg24990564_BC21	chr6	32153441	32163678	PPT2	-0.624052	1.30257e-08	Ovary_ModC_Hypo
chr6	32155702	32155703	cg11122280_BC21	chr6	32153441	32163678	PPT2	-0.657389	1.98907e-10	Ovary_ModC_Hypo
chr6	32155874	32155875	cg27631107_TC21	chr6	32153441	32163678	PPT2	-0.587608	1.004e-08	Ovary_ModC_Hypo
chr6	32155874	32155875	cg27631107_BC21	chr6	32153441	32163678	PPT2	-0.656856	3.67978e-11	Ovary_ModC_Hypo
chr6	32163192	32163193	cg09375334_TC21	chr6	32153441	32163678	PPT2	-0.45273	2.48153e-05	Ovary_ModC_Hypo
chr6	32188294	32188295	cg16602460_BC21	chr6	32153441	32163678	PPT2	-0.595385	5.71086e-09	Ovary_ModC_Hypo
chr6	33237899	33237900	cg01254264_TC21	chr6	33272075	33276511	RPS18	-0.518575	8.32944e-07	Ovary_ModC_Hypo
chr6	33433765	33433766	cg03866862_TC21	chr6	33410399	33416453	PHF1	-0.206433	0.0661844	Ovary_ModC_Hypo
chr6	42696682	42696683	cg14517133_TC21	chr6	42696598	42722597	PRPH2	-0.211441	0.132394	Ovary_ModC_Hypo
chr6	42710576	42710577	cg21228424_BC11	chr6	42696598	42722597	PRPH2	-0.274963	0.0402725	Ovary_ModC_Hypo
chr6	43082845	43082846	cg09506691_TC21	chr6	43076307	43161719	PTK7	-0.564145	5.05013e-08	Ovary_ModC_Hypo
chr6	129141348	129141349	cg17422019_BC21	chr6	128883138	129516566	LAMA2	-0.626065	6.82273e-10	Ovary_ModC_Hypo
chr6	130970108	130970109	cg26195291_BC21	chr6	130839347	131063322	EPB41L2	-0.191391	0.089005	Ovary_ModC_Hypo
chr6	133645125	133645126	cg10114814_BC11	chr6	133502252	133892802	TARID	-0.618561	9.69118e-10	Ovary_ModC_Hypo
chr6	133804632	133804633	cg10326379_TC21	chr6	133502252	133892802	TARID	-0.515335	1.00127e-06	Ovary_ModC_Hypo
chr6	133877362	133877363	cg10116333_TC21	chr6	133502252	133892802	TARID	-0.532833	8.6085e-07	Ovary_ModC_Hypo
chr6	133877362	133877363	cg10116333_TC21	chr6	133889113	133895553	TCF21	-0.535852	7.26256e-07	Ovary_ModC_Hypo
chr6	134288690	134288691	cg20393620_TC21	chr6	134169246	134318112	SGK1	-0.407594	0.00100856	Ovary_ModC_Hypo
chr6	134352024	134352025	cg22855968_TC21	chr6	134169246	134318112	SGK1	-0.0710607	0.531069	Ovary_ModC_Hypo
chr6	134288690	134288691	cg20393620_TC21	chr6	134283092	134283193	Y_RNA	0.127483	0.32344	Ovary_ModC_Hypo
chr6	136229666	136229667	cg10135709_BC21	chr6	135851701	136195574	PDE7B	-0.431901	7.05491e-05	Ovary_ModC_Hypo
chr6	136229666	136229667	cg10135709_BC21	chr6	136256627	136289851	BCLAF1	-0.34709	0.00172518	Ovary_ModC_Hypo
chr6	137799082	137799083	cg26400113_BC21	chr6	137784374	137784486	Y_RNA	-0.0761505	0.501987	Ovary_ModC_Hypo
chr6	137868884	137868885	cg16113883_TC21	chr6	137867214	137883312	TNFAIP3	-0.793962	4.77657e-13	Ovary_ModC_Hypo
chr6	151482704	151482705	cg20730694_TC21	chr6	151404762	151452158	RMND1	-0.291245	0.0326234	Ovary_ModC_Hypo
chr6	151491128	151491129	cg10266017_BC21	chr6	151404762	151452158	RMND1	-0.254462	0.0236324	Ovary_ModC_Hypo
chr6	151482704	151482705	cg20730694_TC21	chr6	151494017	151621193	CCDC170	-0.408628	0.00215737	Ovary_ModC_Hypo
chr6	151491128	151491129	cg10266017_BC21	chr6	151494017	151621193	CCDC170	-0.515975	1.13413e-06	Ovary_ModC_Hypo
chr6	156840411	156840412	cg02662417_TC21	chr6	156776020	157210779	ARID1B	-0.347447	0.00158994	Ovary_ModC_Hypo
chr6	157172263	157172264	cg10316988_BC11	chr6	156776020	157210779	ARID1B	-0.41539	0.000787054	Ovary_ModC_Hypo
chr6	165616191	165616192	cg10411200_BC11	chr6	165327287	165988078	PDE10A	-0.274602	0.0163684	Ovary_ModC_Hypo
chr6	165636556	165636557	cg15294489_TC21	chr6	165327287	165988078	PDE10A	-0.0314497	0.781829	Ovary_ModC_Hypo
chr6	165637486	165637487	cg07508299_BC21	chr6	165327287	165988078	PDE10A	-0.549442	1.57254e-07	Ovary_ModC_Hypo
chr6	169676662	169676663	cg07968685_TC21	chr6	169457212	169702067	WDR27	-0.364431	0.000889456	Ovary_ModC_Hypo
chr6	169676662	169676663	cg07968685_TC21	chr6	169703902	169725566	PHF10	-0.450876	2.70381e-05	Ovary_ModC_Hypo
chr7	2728932	2728933	cg26517831_BC11	chr7	2728105	2844308	GNA12	-0.647329	1.14446e-10	Ovary_ModC_Hypo
chr7	2734780	2734781	cg11884933_TC21	chr7	2728105	2844308	GNA12	-0.562719	5.54871e-08	Ovary_ModC_Hypo
chr7	2734909	2734910	cg01492538_BC21	chr7	2728105	2844308	GNA12	-0.568405	3.80166e-08	Ovary_ModC_Hypo
chr7	2796658	2796659	cg10574913_BC21	chr7	2728105	2844308	GNA12	-0.452204	2.54279e-05	Ovary_ModC_Hypo
chr7	2807883	2807884	cg09658497_BC11	chr7	2728105	2844308	GNA12	-0.389749	0.000852701	Ovary_ModC_Hypo
chr7	2807954	2807955	cg10575073_BC21	chr7	2728105	2844308	GNA12	-0.335509	0.00234731	Ovary_ModC_Hypo
chr7	6172945	6172946	cg05986052_BC21	chr7	6212638	6212740	Y_RNA	-0.163448	0.147429	Ovary_ModC_Hypo
chr7	26129118	26129119	cg10792222_BC21	chr7	26171151	26201529	HNRNPA2B1	-0.302576	0.00637219	Ovary_ModC_Hypo
chr7	29795877	29795878	cg10829404_TC11	chr7	29806486	29917066	WIPF3	-0.0869705	0.445979	Ovary_ModC_Hypo
chr7	36304178	36304179	cg26234658_BC21	chr7	36337667	36337778	Y_RNA	-0.176581	0.117145	Ovary_ModC_Hypo
chr7	39645779	39645780	cg10912097_TC21	chr7	39566385	39610320	YAE1	-0.364388	0.000890795	Ovary_ModC_Hypo
chr7	66664841	66664842	cg11149207_BC11	chr7	66628881	66649067	KCTD7	-0.312143	0.00482122	Ovary_ModC_Hypo
chr7	75773025	75773026	cg16911809_BC21	chr7	75769533	75789896	CCL26	-0.547502	1.47538e-07	Ovary_ModC_Hypo
chr7	76010436	76010437	cg15143037_BC11	chr7	75986831	75994656	TMEM120A	-0.0586379	0.605391	Ovary_ModC_Hypo
chr7	76513861	76513862	cg22169427_TC21	chr7	76523605	76523706	Y_RNA	-0.204663	0.0704052	Ovary_ModC_Hypo
chr7	101117107	101117108	cg11474565_BC11	chr7	101085481	101097967	TRIM56	-0.324378	0.00333037	Ovary_ModC_Hypo
chr7	102912985	102912986	cg20442697_TC21	chr7	102913000	102945111	LRRC17	-0.45696	7.91548e-05	Ovary_ModC_Hypo
chr7	102933658	102933659	cg03942871_TC21	chr7	102913000	102945111	LRRC17	-0.497568	2.65791e-06	Ovary_ModC_Hypo
chr7	102934057	102934058	cg20066782_TC21	chr7	102913000	102945111	LRRC17	-0.448895	2.96176e-05	Ovary_ModC_Hypo
chr7	102934388	102934389	cg11505762_TC21	chr7	102913000	102945111	LRRC17	-0.469687	1.10602e-05	Ovary_ModC_Hypo
chr7	102934523	102934524	cg11505766_TC11	chr7	102913000	102945111	LRRC17	-0.453189	2.4292e-05	Ovary_ModC_Hypo
chr7	136133838	136133839	cg11756953_TC21	chr7	136129980	136130081	Y_RNA	-0.183547	0.13707	Ovary_ModC_Hypo
chr7	140626500	140626501	cg12996720_TC21	chr7	140609847	140609955	Y_RNA	-0.101349	0.371039	Ovary_ModC_Hypo
chr8	11720002	11720003	cg12188182_BC11	chr8	11676959	11760002	GATA4	-0.773999	3.81678e-17	Ovary_ModC_Hypo
chr8	17578369	17578370	cg12240039_TC21	chr8	17497088	17570573	SLC7A2	-0.749121	7.12619e-13	Ovary_ModC_Hypo
chr8	17619509	17619510	cg23181433_BC21	chr8	17497088	17570573	SLC7A2	-0.495806	3.91808e-06	Ovary_ModC_Hypo
chr8	19322204	19322205	cg10273679_TC21	chr8	19313693	19396218	SH2D4A	-0.359781	0.00104608	Ovary_ModC_Hypo
chr8	19347351	19347352	cg12257376_BC21	chr8	19313693	19396218	SH2D4A	0.0202318	0.858622	Ovary_ModC_Hypo
chr8	26419025	26419026	cg22022716_BC21	chr8	26383054	26505636	BNIP3L	-0.482767	5.75471e-06	Ovary_ModC_Hypo
chr8	26440551	26440552	cg03280108_BC21	chr8	26383054	26505636	BNIP3L	-0.446802	3.25906e-05	Ovary_ModC_Hypo
chr8	28415436	28415437	cg22688072_TC21	chr8	28345590	28402701	ZNF395	-0.665581	8.23852e-07	Ovary_ModC_Hypo
chr8	30728987	30728988	cg12381147_BC11	chr8	30729131	30767006	UBXN8	-0.590965	7.88431e-09	Ovary_ModC_Hypo
chr8	30800878	30800879	cg07666727_BC21	chr8	30729131	30767006	UBXN8	-0.603891	3.02782e-09	Ovary_ModC_Hypo
chr8	30728987	30728988	cg12381147_BC11	chr8	30774457	30814314	PPP2CB	-0.452676	2.48775e-05	Ovary_ModC_Hypo
chr8	30800878	30800879	cg07666727_BC21	chr8	30774457	30814314	PPP2CB	-0.23217	0.0382357	Ovary_ModC_Hypo
chr8	37947757	37947758	cg13057663_TC21	chr8	37962990	37966599	ADRB3	-0.575299	2.38042e-08	Ovary_ModC_Hypo
chr8	38320949	38320950	cg13706362_TC21	chr8	38269704	38382272	NSD3	-0.392524	0.000316677	Ovary_ModC_Hypo
chr8	38488411	38488412	cg27563869_BC21	chr8	38400215	38468834	FGFR1	-0.362338	0.000957101	Ovary_ModC_Hypo
chr8	38740098	38740099	cg02345321_BC21	chr8	38744020	38744131	Y_RNA	-0.13568	0.230132	Ovary_ModC_Hypo
chr8	43191339	43191340	cg24048338_TC21	chr8	43140464	43202855	HGSNAT	-0.4434	3.80231e-05	Ovary_ModC_Hypo
chr8	73327819	73327820	cg12724117_TC21	chr8	73290242	73295789	RPL7	-0.578293	2.38742e-08	Ovary_ModC_Hypo
chr8	73328024	73328025	cg23338668_BC21	chr8	73290242	73295789	RPL7	-0.66936	1.54328e-11	Ovary_ModC_Hypo
chr8	99862121	99862122	cg12906167_BC21	chr8	99013266	99877580	VPS13B	-0.51328	1.12418e-06	Ovary_ModC_Hypo
chr8	99872813	99872814	cg02464112_TC21	chr8	99013266	99877580	VPS13B	-0.364149	0.000898298	Ovary_ModC_Hypo
chr8	102995252	102995253	cg26370484_BC21	chr8	102950467	102950564	Y_RNA	-0.123451	0.27528	Ovary_ModC_Hypo
chr8	105704621	105704622	cg12955046_TC11	chr8	104590733	105804539	ZFPM2	-0.65854	3.15252e-11	Ovary_ModC_Hypo
chr8	108194683	108194684	cg13734860_BC21	chr8	108162787	108443496	EIF3E	-0.514578	1.2261e-06	Ovary_ModC_Hypo
chr8	122818700	122818701	cg13063829_TC21	chr8	122781655	122974510	ZHX2	-0.407331	0.00017688	Ovary_ModC_Hypo
chr8	140540440	140540441	cg14827056_TC11	chr8	140520156	140635633	AGO2	-0.247955	0.0265802	Ovary_ModC_Hypo
chr8	140609384	140609385	cg02345613_TC21	chr8	140520156	140635633	AGO2	-0.292918	0.00836892	Ovary_ModC_Hypo
chr8	142174106	142174107	cg10309769_BC21	chr8	142212080	142403182	TSNARE1	0.0860079	0.448105	Ovary_ModC_Hypo
chr8	142177743	142177744	cg12109170_TC11	chr8	142212080	142403182	TSNARE1	-0.516221	9.52302e-07	Ovary_ModC_Hypo
chr8	142259673	142259674	cg18824193_BC21	chr8	142212080	142403182	TSNARE1	-0.0295362	0.794803	Ovary_ModC_Hypo
chr8	144415302	144415303	cg13309533_BC11	chr8	144423601	144428563	VPS28	-0.110744	0.328099	Ovary_ModC_Hypo
chr8	144415317	144415318	cg13309534_TC21	chr8	144423601	144428563	VPS28	-0.268391	0.0160786	Ovary_ModC_Hypo
chr8	144438408	144438409	cg11899596_TC21	chr8	144423601	144428563	VPS28	-0.117047	0.301146	Ovary_ModC_Hypo
chr9	2005484	2005485	cg13598426_BC21	chr9	1980290	2193624	SMARCA2	-0.395326	0.000284213	Ovary_ModC_Hypo
chr9	2191798	2191799	cg13837335_TC21	chr9	1980290	2193624	SMARCA2	-0.440949	4.24452e-05	Ovary_ModC_Hypo
chr9	2194969	2194970	cg13346094_TC21	chr9	1980290	2193624	SMARCA2	-0.517293	8.96056e-07	Ovary_ModC_Hypo
chr9	2424726	2424727	cg13817518_TC21	chr9	2421597	2643359	VLDLR-AS1	-0.457843	1.95367e-05	Ovary_ModC_Hypo
chr9	4686293	4686294	cg01114441_BC21	chr9	4709556	4742043	AK3	-0.00530766	0.962972	Ovary_ModC_Hypo
[truncated: 56,417 more rows]
