# Supplementary material for: Scalable screening of ternary-code DNA methylation dynamics associated with human traits
Source: Cell Genom. 2025 Jul 3;5(9):100929. doi: 10.1016/j.xgen.2025.100929 (PMC12534708; doi:10.1016/j.xgen.2025.100929)
Supplement: Table S9. CpGs with consistent hypo-, intermediate, or hyper-5modC across all tissues, related to Figure 5 [file mmc10.xlsx]

## Sheet: Table S9 constitutive_5modC
Supplemental Table S9: CpGs with consistent hypo, intermediate, or hyper-5modC across all tissues, related to Figure 5
CpG_chrm	CpG_beg	CpG_end	Probe_ID	Mean_Beta	Type	chrom_state	genes
chr1	924627	924629	cg03725447_BC11	0.0435556	Hypo	TssBiv	FAM41C;AL669831.5;AL645608.6;AL645608.2;AL645608.4;LINC02593;SAMD11;NOC2L;KLHL17;PLEKHN1
chr1	925240	925242	cg06091566_TC11	0.0489185	Hypo	TssBiv	FAM41C;AL669831.5;AL645608.6;AL645608.2;AL645608.4;LINC02593;SAMD11;NOC2L;KLHL17;PLEKHN1;PERM1
chr1	1001119	1001121	cg08122545_BC11	0.0211963	Hypo	TssBiv	NOC2L;KLHL17;PLEKHN1;PERM1;AL645608.7;HES4;ISG15;AL645608.3;AL645608.1;AGRN
chr1	1019702	1019704	cg15153791_BC11	0.0217745	Hypo	TssA	PLEKHN1;PERM1;AL645608.7;HES4;ISG15;AL645608.3;AL645608.1;AGRN;AL645608.5;AL390719.1;AL645608.8
chr1	1052121	1052123	cg10490668_TC21	0.888169	Hyper	Tx	ISG15;AL645608.3;AL645608.1;AGRN;AL645608.5;AL390719.1;AL645608.8;RNF223;C1orf159;AL390719.3
chr1	1069600	1069602	cg00014751_TC11	0.0270144	Hypo	TssBiv	AGRN;AL645608.5;AL390719.1;AL645608.8;RNF223;C1orf159;AL390719.3
chr1	1084621	1084623	cg08039585_BC11	0.949029	Hyper	Quies	AGRN;AL645608.5;AL390719.1;AL645608.8;RNF223;C1orf159;AL390719.3
chr1	1095103	1095105	cg00015769_TC21	0.938678	Hyper	Quies	AGRN;AL645608.5;AL390719.1;AL645608.8;RNF223;C1orf159;AL390719.3;LINC01342
chr1	1115356	1115358	cg14981312_TC11	0.0277214	Hypo	TssFlnk	AL390719.1;RNF223;C1orf159;AL390719.3;LINC01342
chr1	1201736	1201738	cg06778273_TC11	0.0266103	Hypo	TssBiv	MIR200B;MIR200A;MIR429;AL390719.2;TTLL10-AS1;TTLL10;TNFRSF18;TNFRSF4;SDF4;B3GALT6;C1QTNF12;AL162741.1
chr1	1223679	1223681	cg00020429_BC11	0.970563	Hyper	Tx	TTLL10-AS1;TTLL10;TNFRSF18;TNFRSF4;SDF4;B3GALT6;C1QTNF12;AL162741.1;UBE2J2
chr1	1223947	1223949	cg04559485_TC21	0.964122	Hyper	TxWk	TTLL10-AS1;TTLL10;TNFRSF18;TNFRSF4;SDF4;B3GALT6;C1QTNF12;AL162741.1;UBE2J2
chr1	1232655	1232657	cg19945840_BC22	0.505938	Intermediate	TssFlnkU	TTLL10;TNFRSF18;TNFRSF4;SDF4;B3GALT6;C1QTNF12;AL162741.1;UBE2J2;LINC01786;SCNN1D
chr1	1232655	1232657	cg19945840_BC24	0.530647	Intermediate	TssFlnkU	TTLL10;TNFRSF18;TNFRSF4;SDF4;B3GALT6;C1QTNF12;AL162741.1;UBE2J2;LINC01786;SCNN1D
chr1	1375334	1375336	cg15604233_BC11	0.0220072	Hypo	TssA	CPTP;TAS1R3;DVL1;MIR6808;MXRA8;AURKAIP1;NDUFB4P8;CCNL2;MRPL20-AS1;MRPL20;RN7SL657P;MRPL20-DT;ANKRD65;AL391244.1
chr1	1386140	1386142	cg00027261_TC21	0.898171	Hyper	Tx	DVL1;MIR6808;MXRA8;AURKAIP1;NDUFB4P8;CCNL2;MRPL20-AS1;MRPL20;RN7SL657P;MRPL20-DT;ANKRD65;AL391244.1;TMEM88B;LINC01770;VWA1
chr1	1547876	1547878	cg00355315_TC11	0.979761	Hyper	TxWk	AL645728.2;ATAD3A;TMEM240;SSU72;AL645728.1;AL691432.3
chr1	1553200	1553202	cg07426077_BC21	0.93623	Hyper	TxWk	AL645728.2;ATAD3A;TMEM240;SSU72;AL645728.1;AL691432.3;FNDC10;AL691432.4
chr1	1554163	1554165	cg22373622_BC11	0.933738	Hyper	TxWk	AL645728.2;ATAD3A;TMEM240;SSU72;AL645728.1;AL691432.3;FNDC10;AL691432.4
chr1	1575338	1575340	cg08271362_BC21	0.0768974	Hypo	TssA	ATAD3A;TMEM240;SSU72;AL645728.1;AL691432.3;FNDC10;AL691432.4;AL691432.2;MIB2
chr1	1599603	1599605	cg16358446_BC11	0.0151725	Hypo	TssBiv	SSU72;AL645728.1;AL691432.3;FNDC10;AL691432.4;AL691432.2;MIB2;MMP23B;CDK11B
chr1	1600317	1600319	cg00035036_BC11	0.0253609	Hypo	TssBiv	SSU72;AL645728.1;AL691432.3;FNDC10;AL691432.4;AL691432.2;MIB2;MMP23B;CDK11B
chr1	1666014	1666016	cg20255817_TC11	0.98067	Hyper	Tx	MIB2;MMP23B;CDK11B;FO704657.1;SLC35E2B;AL691432.1;MMP23A;CDK11A;AL031282.2
chr1	1756092	1756094	cg26342907_BC11	0.978833	Hyper	Tx	CDK11A;AL031282.2;AL031282.1;SLC35E2A;NADK;GNB1
chr1	1804447	1804449	cg26793463_TC21	0.937541	Hyper	Tx	NADK;GNB1
chr1	1891532	1891534	cg18854735_BC21	0.0843828	Hypo	TssA	GNB1;AL109917.1;CALML6;TMEM52;CFAP74
chr1	1909042	1909044	cg00309462_BC11	0.0166863	Hypo	TssA	GNB1;AL109917.1;CALML6;TMEM52;CFAP74
chr1	2003849	2003851	cg26067203_BC11	0.033317	Hypo	ReprPC	CFAP74;AL391845.2;GABRD;AL391845.1;PRKCZ
chr1	2050376	2050378	cg22865720_BC11	0.0172016	Hypo	TssBiv	CFAP74;AL391845.2;GABRD;AL391845.1;PRKCZ
chr1	2050385	2050387	cg11345323_BC11	0.0226202	Hypo	TssBiv	CFAP74;AL391845.2;GABRD;AL391845.1;PRKCZ
chr1	2050994	2050996	cg24035370_BC21	0.0468517	Hypo	TssBiv	CFAP74;AL391845.2;GABRD;AL391845.1;PRKCZ
chr1	2059500	2059502	cg00048880_TC21	0.96495	Hyper	Quies	AL391845.2;GABRD;AL391845.1;PRKCZ
chr1	2109632	2109634	cg11781622_TC21	0.910492	Hyper	Quies	PRKCZ;AL590822.2
chr1	2173952	2173954	cg01514357_BC11	0.974509	Hyper	Quies	PRKCZ;AL590822.2;PRKCZ-AS1;FAAP20;AL590822.1
chr1	2205407	2205409	cg21119525_BC21	0.0587805	Hypo	TssFlnkU	PRKCZ;PRKCZ-AS1;FAAP20;AL590822.1;SKI
chr1	2205627	2205629	cg03315007_TC11	0.0119253	Hypo	TssFlnkU	PRKCZ;PRKCZ-AS1;FAAP20;AL590822.1;SKI
chr1	2227182	2227184	cg00395931_TC21	0.0931392	Hypo	TssA	PRKCZ;PRKCZ-AS1;FAAP20;AL590822.1;SKI
chr1	2229226	2229228	cg00502932_TC21	0.103983	Hypo	TssA	PRKCZ;PRKCZ-AS1;FAAP20;AL590822.1;SKI
chr1	2355868	2355870	cg00059112_BC21	0.917772	Hyper	Quies	SKI;AL590822.3;MORN1;AL589739.1;AL513477.1;AL513477.2;RER1;PEX10
chr1	2358382	2358384	cg00059195_BC11	0.942205	Hyper	Quies	SKI;AL590822.3;MORN1;AL589739.1;AL513477.1;AL513477.2;RER1;PEX10
chr1	2391113	2391115	cg16579225_TC21	0.0595361	Hypo	TssFlnkU	MORN1;AL513477.1;AL513477.2;RER1;PEX10;PLCH2
chr1	2391541	2391543	cg17444015_BC11	0.0219848	Hypo	TssA	MORN1;AL513477.1;AL513477.2;RER1;PEX10;PLCH2
chr1	2512986	2512988	cg25975165_BC11	0.983208	Hyper	Tx	PLCH2;AL139246.1;AL139246.4;PANK4;HES5;AL139246.5;TNFRSF14-AS1;TNFRSF14
chr1	2513204	2513206	cg19238270_TC11	0.951312	Hyper	Tx	PLCH2;AL139246.1;AL139246.4;PANK4;HES5;AL139246.5;TNFRSF14-AS1;TNFRSF14
chr1	3639478	3639480	cg02619495_TC21	0.861189	Hyper	TxWk	MEGF6;AL513320.1;TPRG1L;WRAP73;TP73;TP73-AS3
chr1	3647433	3647435	cg11832534_BC11	0.964853	Hyper	TxWk	MEGF6;AL513320.1;TPRG1L;WRAP73;TP73;TP73-AS3
chr1	3647466	3647468	cg05399785_BC11	0.912864	Hyper	TxWk	MEGF6;AL513320.1;TPRG1L;WRAP73;TP73;TP73-AS3
chr1	3651671	3651673	cg00295572_BC11	0.0191705	Hypo	TssBiv	MEGF6;AL513320.1;TPRG1L;WRAP73;TP73;TP73-AS3
chr1	3652104	3652106	cg25885108_TC11	0.0227758	Hypo	TssBiv	MEGF6;AL513320.1;TPRG1L;WRAP73;TP73;TP73-AS3
chr1	3652145	3652147	cg16406833_BC11	0.0208981	Hypo	TssBiv	MEGF6;AL513320.1;TPRG1L;WRAP73;TP73;TP73-AS3
chr1	3652481	3652483	cg19783114_BC11	0.0131404	Hypo	TssBiv	MEGF6;AL513320.1;TPRG1L;WRAP73;TP73;TP73-AS3
chr1	3747519	3747521	cg03609308_TC21	0.0476418	Hypo	TssFlnk	TP73;TP73-AS2;TP73-AS1;AL136528.1;CCDC27;SMIM1;LRRC47;RN7SL574P;AL365330.1
chr1	3769272	3769274	cg00096779_BC11	0.966971	Hyper	ReprPCWk	TP73;TP73-AS1;AL136528.1;CCDC27;SMIM1;LRRC47;RN7SL574P;AL365330.1;CEP104
chr1	3772605	3772607	cg07549162_TC11	0.0409686	Hypo	TssA	TP73;TP73-AS1;AL136528.1;CCDC27;SMIM1;LRRC47;RN7SL574P;AL365330.1;CEP104
chr1	3796531	3796533	cg19148051_BC21	0.0624007	Hypo	TssA	TP73-AS1;CCDC27;SMIM1;LRRC47;RN7SL574P;AL365330.1;CEP104
chr1	3899882	3899884	cg03744522_BC11	0.0703033	Hypo	TssA	CEP104;DFFB;C1orf174;LINC01134;LINC01346;LINC01345
chr1	3900266	3900268	cg20314620_TC11	0.0506351	Hypo	TssA	CEP104;DFFB;C1orf174;LINC01134;LINC01346;LINC01345
chr1	4827949	4827951	cg00113927_BC11	0.977719	Hyper	Quies	AJAP1
chr1	5480889	5480891	cg06371555_BC21	0.909609	Hyper	ReprPCWk	Z98259.3;Z98259.2;Z98259.1
chr1	5593754	5593756	cg00122150_TC21	0.956169	Hyper	Quies	Z97988.2;AL365255.1;Z97988.1
chr1	5907653	5907655	cg00127443_TC11	0.97496	Hyper	Quies	MIR4689;NPHP4
chr1	5911951	5911953	cg04315255_BC21	0.912298	Hyper	Quies	MIR4689;NPHP4
chr1	5961699	5961701	cg01839313_TC21	0.946311	Hyper	Quies	NPHP4;KCNAB2
chr1	6072818	6072820	cg20814688_TC21	0.94927	Hyper	Quies	KCNAB2;CHD5
chr1	6072818	6072820	cg20814688_TC22	0.948435	Hyper	Quies	KCNAB2;CHD5
chr1	6199277	6199279	cg08541953_TC21	0.0706233	Hypo	TssA	CHD5;AL031847.1;RPL22;RNF207-AS1;RNF207;ICMT;LINC00337;HES3;GPR153
chr1	6203412	6203414	cg00134074_TC11	0.941912	Hyper	TxWk	CHD5;AL031847.1;RPL22;RNF207-AS1;RNF207;ICMT;LINC00337;HES3;GPR153
chr1	6235476	6235478	cg17145806_BC21	0.0640596	Hypo	TssFlnkU	AL031847.1;RPL22;RNF207-AS1;RNF207;ICMT;LINC00337;HES3;GPR153;ACOT7
chr1	6245529	6245531	cg11554771_BC21	0.083333	Hypo	TssBiv	AL031847.1;RPL22;RNF207-AS1;RNF207;ICMT;LINC00337;HES3;GPR153;ACOT7
chr1	6260410	6260412	cg14958889_BC21	0.0646069	Hypo	TssA	RNF207;ICMT;LINC00337;HES3;GPR153;ACOT7
chr1	6324086	6324088	cg11257164_TC21	0.944037	Hyper	Quies	ACOT7
chr1	6338619	6338621	cg24871821_TC21	0.916747	Hyper	Quies	ACOT7
chr1	6393934	6393936	cg27316808_TC21	0.08176	Hypo	TssA	ACOT7;AL031848.2;HES2;ESPN;MIR4252;AL031848.1
chr1	6394048	6394050	cg08889373_TC11	0.0214778	Hypo	TssA	ACOT7;AL031848.2;HES2;ESPN;MIR4252;AL031848.1
chr1	6424919	6424921	cg03397716_TC11	0.0313717	Hypo	ReprPC	ACOT7;AL031848.2;HES2;ESPN;MIR4252;AL031848.1;TNFRSF25;PLEKHG5
chr1	6486022	6486024	cg17329304_BC21	0.0756479	Hypo	TssBiv	ESPN;AL031848.1;TNFRSF25;PLEKHG5;NOL9
chr1	6490619	6490621	cg08477740_TC11	0.0195544	Hypo	TssA	ESPN;AL031848.1;TNFRSF25;PLEKHG5;NOL9
chr1	6490797	6490799	cg03432716_BC21	0.0951644	Hypo	TssA	ESPN;AL031848.1;TNFRSF25;PLEKHG5;NOL9
chr1	6497291	6497293	cg19919506_BC11	0.0218138	Hypo	TssBiv	ESPN;TNFRSF25;PLEKHG5;NOL9;RNU6-731P
chr1	6554526	6554528	cg24047689_BC11	0.0176986	Hypo	TssA	PLEKHG5;NOL9;RNU6-731P;AL591866.1;TAS1R1;ZBTB48;KLHL21
chr1	6601919	6601921	cg11405531_TC11	0.0117734	Hypo	TssA	NOL9;TAS1R1;ZBTB48;KLHL21;PHF13;THAP3;DNAJC11
chr1	6613610	6613612	cg17246131_BC21	0.0747232	Hypo	TssA	TAS1R1;ZBTB48;KLHL21;PHF13;THAP3;DNAJC11
chr1	6613610	6613612	cg17246131_TC11	0.0178137	Hypo	TssA	TAS1R1;ZBTB48;KLHL21;PHF13;THAP3;DNAJC11
chr1	6664042	6664044	cg00146748_BC11	0.943372	Hyper	TxWk	KLHL21;PHF13;THAP3;DNAJC11
chr1	6784458	6784460	cg16416718_TC11	0.0158282	Hypo	TssA	AL591163.1;CAMTA1-DT;CAMTA1;AL590128.1
chr1	6785186	6785188	cg16414762_BC11	0.0153663	Hypo	TssA	AL591163.1;CAMTA1-DT;CAMTA1;AL590128.1
chr1	6918531	6918532	ch.1.6918532R_BC21	0.0516021	Hypo	NA	CAMTA1
chr1	6957563	6957564	ch.1.6957564_TC21	0.0459375	Hypo	NA	CAMTA1
chr1	6961789	6961791	cg00151268_BO11	0.478233	Intermediate	EnhBiv	CAMTA1;AL512330.1
chr1	7121356	7121358	cg22417343_BC21	0.951151	Hyper	Quies	CAMTA1
chr1	7704676	7704678	cg01373292_BC11	0.0209396	Hypo	TssFlnk	CAMTA1;AL359881.3;AL359881.2;AL359881.1
chr1	7705308	7705310	cg15211499_BC11	0.0389183	Hypo	TssBiv	CAMTA1;AL359881.3;AL359881.2;AL359881.1
chr1	7705308	7705310	cg15211499_BC12	0.0353302	Hypo	TssBiv	CAMTA1;AL359881.3;AL359881.2;AL359881.1
chr1	7942637	7942639	cg16839093_BC21	0.0815132	Hypo	TssBiv	TNFRSF9;AL009183.1;PARK7;Y_RNA;AL034417.4
chr1	7961399	7961401	cg05165700_BC21	0.069876	Hypo	TssA	TNFRSF9;AL009183.1;PARK7;Y_RNA;AL034417.4;AL034417.3;ERRFI1
chr1	8136149	8136151	cg11221318_TC21	0.945789	Hyper	TxWk	AL034417.2
chr1	8324534	8324536	cg07958878_BC11	0.926082	Hyper	Quies	RNU6-991P;SLC45A1;Y_RNA;RERE
chr1	8338563	8338565	cg00173619_TC11	0.983324	Hyper	Quies	RNU6-991P;SLC45A1;Y_RNA;RERE
chr1	8338674	8338676	cg14285937_BC11	0.974515	Hyper	Quies	RNU6-991P;SLC45A1;Y_RNA;RERE
chr1	8355142	8355144	cg09035049_BC21	0.941337	Hyper	Tx	SLC45A1;Y_RNA;RERE
chr1	8358552	8358554	cg26816583_TC21	0.914172	Hyper	Tx	SLC45A1;Y_RNA;RERE
chr1	8361217	8361219	cg09117622_TC21	0.927088	Hyper	Tx	SLC45A1;Y_RNA;RERE
chr1	8423414	8423416	cg22736444_BC11	0.0219277	Hypo	TssA	RERE;RERE-AS1
chr1	8512739	8512741	cg25559081_TC21	0.951018	Hyper	TxWk	RERE;AL096855.1;AL096855.2
chr1	9104160	9104162	cg00184636_BC11	0.973677	Hyper	Quies	SLC2A5;AL158048.1;GPR157;MIR34AHG;MIR34A
chr1	9128865	9128867	cg06374766_TC11	0.0242055	Hypo	TssA	SLC2A5;AL158048.1;GPR157;MIR34AHG;MIR34A
chr1	9129581	9129583	cg22622886_BC11	0.0687242	Hypo	TssA	SLC2A5;AL158048.1;GPR157;MIR34AHG;MIR34A
chr1	9182124	9182126	cg04413644_BC11	0.0759426	Hypo	TssBiv	MIR34AHG;MIR34A;LNCTAM34A
chr1	9234851	9234853	cg23913482_BC21	0.0833615	Hypo	TssA	MIR34AHG;LNCTAM34A;H6PD
chr1	9293550	9293552	cg12458866_BC11	0.0248362	Hypo	TssA	H6PD;SPSB1
chr1	9428901	9428903	cg06843240_BC21	0.0864946	Hypo	TssA	BX323043.1;LINC02606;RNA5SP40
chr1	9495476	9495478	cg00192738_BC11	0.0368233	Hypo	TssBiv	AL928921.1;SLC25A33
chr1	9611062	9611064	cg00195291_BC21	0.956383	Hyper	TxWk	SLC25A33;AL954705.1;TMEM201;PIK3CD;PIK3CD-AS1;AL691449.1
chr1	9627197	9627199	cg08579819_BC21	0.0613501	Hypo	TssFlnk	SLC25A33;TMEM201;PIK3CD;PIK3CD-AS1;AL691449.1;PIK3CD-AS2
chr1	9651604	9651606	cg26573321_BC21	0.0906931	Hypo	TssBiv	TMEM201;PIK3CD;PIK3CD-AS1;AL691449.1;PIK3CD-AS2
chr1	9687204	9687206	cg19309580_TC11	0.0474139	Hypo	TssFlnkU	PIK3CD;PIK3CD-AS1;AL691449.1;PIK3CD-AS2;CLSTN1
chr1	9718828	9718830	cg27573593_TC11	0.982504	Hyper	Quies	PIK3CD;PIK3CD-AS2;CLSTN1
chr1	9823434	9823436	cg00199777_BC11	0.0236728	Hypo	TssA	CLSTN1;MZT1P1;AL357140.3;CTNNBIP1;AL357140.1
chr1	9823970	9823972	cg08845510_TC11	0.0216133	Hypo	TssA	CLSTN1;MZT1P1;AL357140.3;CTNNBIP1;AL357140.1
chr1	9824539	9824541	cg24044762_TC11	0.0163448	Hypo	TssFlnkU	CLSTN1;MZT1P1;AL357140.3;CTNNBIP1;AL357140.1
chr1	9943693	9943695	cg06853505_TC21	0.055939	Hypo	TssA	CTNNBIP1;AL357140.4;LZIC;AL357140.2;NMNAT1;RN7SKP269;TMEM274P;MIR5697;AL603962.1
chr1	9997099	9997101	cg18086187_BC11	0.0368311	Hypo	TssBiv	AL357140.2;NMNAT1;RN7SKP269;TMEM274P;MIR5697;AL603962.1;RBP7;UBE4B
chr1	9997109	9997111	cg03994053_BC11	0.0202432	Hypo	TssBiv	AL357140.2;NMNAT1;RN7SKP269;TMEM274P;MIR5697;AL603962.1;RBP7;UBE4B
chr1	9997244	9997246	cg23107691_BC11	0.0208219	Hypo	TssBiv	AL357140.2;NMNAT1;RN7SKP269;TMEM274P;MIR5697;AL603962.1;RBP7;UBE4B
chr1	10033471	10033473	cg23036426_BC21	0.053865	Hypo	TssA	NMNAT1;AL603962.1;RBP7;UBE4B;AL590639.1;PGAM1P11
chr1	10176086	10176088	cg14598668_TC21	0.936334	Hyper	TxWk	UBE4B;RNU6-828P;KIF1B
chr1	10210595	10210597	cg24722365_BC11	0.0187039	Hypo	TssA	UBE4B;RNU6-828P;KIF1B;AL358013.1
chr1	10324829	10324831	cg10249098_BC21	0.955139	Hyper	TxWk	KIF1B;RNU6-37P;RN7SL731P
chr1	10326929	10326931	cg04325406_TC21	0.907707	Hyper	TxWk	KIF1B;RNU6-37P;RN7SL731P
chr1	10399082	10399084	cg05704155_BC11	0.0219963	Hypo	TssA	KIF1B;AL139424.3;AL139424.2;PGD;AL139424.1;CENPS-CORT;CENPS
chr1	10430237	10430239	cg23551924_TC11	0.0219043	Hypo	TssFlnkU	KIF1B;AL139424.3;AL139424.2;PGD;AL139424.1;CENPS-CORT;CENPS;CORT;DFFA;AL354956.1;PEX14
chr1	10430821	10430823	cg00209901_BC11	0.0204688	Hypo	TssA	KIF1B;AL139424.3;AL139424.2;PGD;AL139424.1;CENPS-CORT;CENPS;CORT;DFFA;AL354956.1;PEX14
chr1	10431246	10431248	cg11196904_TC11	0.0683372	Hypo	TssFlnkU	KIF1B;AL139424.3;AL139424.2;PGD;AL139424.1;CENPS-CORT;CENPS;CORT;DFFA;AL354956.1;PEX14
chr1	10474994	10474996	cg11263042_TC21	0.0767852	Hypo	TssA	AL139424.1;CENPS-CORT;CENPS;CORT;DFFA;AL354956.1;PEX14
chr1	10693774	10693776	cg20462360_TC11	0.0528837	Hypo	TssA	CASZ1;AL139423.1
chr1	10782105	10782107	cg00135211_TC21	0.935841	Hyper	ReprPCWk	CASZ1
chr1	10796144	10796146	cg13840194_TC11	0.0356048	Hypo	TssBiv	CASZ1
chr1	10833766	10833768	cg03648215_TC21	0.933306	Hyper	ReprPCWk	CASZ1
chr1	10866909	10866911	cg00219129_TC11	0.0277703	Hypo	TssBiv	HSPE1P24
chr1	11012771	11012773	cg00221996_BC11	0.0171691	Hypo	TssA	C1orf127;CFL1P6;TARDBP;AL109811.3;MASP2;AL109811.2;SRM
chr1	11059570	11059572	cg21379816_TC21	0.0998877	Hypo	TssA	TARDBP;AL109811.3;MASP2;AL109811.2;SRM;EXOSC10;AL109811.1;EXOSC10-AS1;MTOR
chr1	11060996	11060998	cg09501892_BC21	0.0531494	Hypo	TssFlnkU	TARDBP;AL109811.3;MASP2;AL109811.2;SRM;EXOSC10;AL109811.1;EXOSC10-AS1;MTOR
chr1	11069701	11069703	cg00223240_BC21	0.938529	Hyper	Tx	TARDBP;AL109811.3;MASP2;AL109811.2;SRM;EXOSC10;AL109811.1;EXOSC10-AS1;MTOR
chr1	11082591	11082593	cg02392075_TC21	0.934228	Hyper	Tx	MASP2;SRM;EXOSC10;AL109811.1;EXOSC10-AS1;MTOR
chr1	11114744	11114746	cg23984342_BC11	0.932051	Hyper	Tx	EXOSC10;AL109811.1;EXOSC10-AS1;MTOR;MTOR-AS1;RNU6-537P
chr1	11137186	11137188	cg00224315_BC11	0.951101	Hyper	TxWk	EXOSC10;EXOSC10-AS1;MTOR;MTOR-AS1;RNU6-537P
chr1	11262133	11262135	cg07029998_BC21	0.0578633	Hypo	TssFlnk	MTOR;RNU6-291P;RPL39P6;UBIAD1;UBE2V2P3;AL031291.1
chr1	11262751	11262753	cg24041799_TC21	0.0387551	Hypo	TssA	MTOR;RNU6-291P;RPL39P6;UBIAD1;UBE2V2P3;AL031291.1
chr1	11680951	11680953	cg15012981_BC11	0.0125745	Hypo	TssA	AL031731.1;FBXO2;FBXO44;FBXO6;MAD2L2;DRAXIN
chr1	11681368	11681370	cg19651567_TC11	0.0203732	Hypo	TssA	AL031731.1;FBXO2;FBXO44;FBXO6;MAD2L2;DRAXIN
chr1	11695865	11695867	cg00233479_BC11	0.946353	Hyper	ReprPCWk	FBXO2;FBXO44;FBXO6;MAD2L2;DRAXIN;AGTRAP
chr1	11719943	11719945	cg20432181_TC11	0.0248511	Hypo	Quies	FBXO6;MAD2L2;DRAXIN;AGTRAP;C1orf167
chr1	11736005	11736007	cg20164720_BC21	0.0415617	Hypo	TssA	MAD2L2;DRAXIN;AGTRAP;C1orf167;C1orf167-AS1;MTHFR
chr1	11736018	11736020	cg13862210_BC11	0.0164696	Hypo	TssA	MAD2L2;DRAXIN;AGTRAP;C1orf167;C1orf167-AS1;MTHFR
chr1	11736021	11736023	cg17324198_BC11	0.013521	Hypo	TssA	MAD2L2;DRAXIN;AGTRAP;C1orf167;C1orf167-AS1;MTHFR
chr1	11805862	11805864	cg27012203_BC11	0.0178683	Hypo	TssA	C1orf167;C1orf167-AS1;MTHFR;CLCN6;AL021155.2;AL021155.3;NPPA;AL021155.1
chr1	11806097	11806099	cg08269394_TC11	0.0157811	Hypo	TssA	C1orf167;C1orf167-AS1;MTHFR;CLCN6;AL021155.2;AL021155.3;NPPA;AL021155.1
chr1	11859318	11859320	cg04779720_TC11	0.0199765	Hypo	EnhBiv	CLCN6;AL021155.2;AL021155.3;NPPA;AL021155.1;NPPB;SBF1P2;AL021155.4;RNU5E-1
chr1	11934841	11934843	cg23231974_BC11	0.0223996	Hypo	TssA	AL021155.4;RNU5E-1;RNU5E-4P;KIAA2013;PLOD1;AL096840.2;MFN2
chr1	11940463	11940465	cg10803903_BC21	0.940112	Hyper	TxWk	AL021155.4;RNU5E-1;RNU5E-4P;KIAA2013;PLOD1;AL096840.2;MFN2
chr1	11956708	11956710	cg00238700_BC11	0.949955	Hyper	Tx	AL021155.4;RNU5E-1;RNU5E-4P;KIAA2013;PLOD1;AL096840.2;MFN2
chr1	11980355	11980357	cg19502972_BC11	0.0683407	Hypo	TssA	PLOD1;AL096840.2;MFN2;AL096840.1;MIIP;Y_RNA;MIR6729
chr1	12492993	12492995	cg00246783_TC11	0.938276	Hyper	Quies	VPS13D;SNORA59A;LINC02766
chr1	12617082	12617084	cg00776782_BC11	0.0222147	Hypo	TssA	DHRS3;RNU6ATAC18P;MIR6730;AC254633.1;AADACL4
chr1	12618047	12618049	cg00249040_BC11	0.0174397	Hypo	TssA	DHRS3;RNU6ATAC18P;MIR6730;AC254633.1;AADACL4
chr1	13584171	13584173	cg05140069_BC11	0.031559	Hypo	TssBiv	BRWD1P1;PDPN;RNA5SP41
chr1	13584204	13584206	cg09804380_BC11	0.0232285	Hypo	TssBiv	BRWD1P1;PDPN;RNA5SP41
chr1	13700109	13700111	cg09765994_TC11	0.0184022	Hypo	TssA	AL359771.1;AL359771.2;PRDM2
chr1	13700122	13700124	cg07596209_BC11	0.0172204	Hypo	TssA	AL359771.1;AL359771.2;PRDM2
chr1	13769576	13769578	cg00261328_BC21	0.939401	Hyper	TxWk	PRDM2
chr1	13788161	13788163	cg00261598_BC11	0.959362	Hyper	TxWk	PRDM2
chr1	14887344	14887346	cg00273757_BC11	0.935811	Hyper	Quies	KAZN
chr1	15152495	15152497	cg25975626_BC11	0.0256557	Hypo	TssFlnkU	KAZN;TMEM51-AS1;TMEM51;C1orf195;MFFP1
chr1	15153401	15153403	cg00278615_BC11	0.0189572	Hypo	TssA	KAZN;TMEM51-AS1;TMEM51;C1orf195;MFFP1
chr1	15157265	15157266	ch.1.15157266R_TC21	0.045424	Hypo	NA	KAZN;TMEM51-AS1;TMEM51;C1orf195;MFFP1
chr1	15162945	15162946	ch.1.15162946_TC21	0.0734401	Hypo	NA	KAZN;TMEM51-AS1;TMEM51;C1orf195;MFFP1
chr1	15247605	15247607	cg10321876_BC21	0.0599033	Hypo	TssBiv	TMEM51;ZBTB2P1;FHAD1
chr1	15409575	15409577	cg15026696_TC11	0.0291397	Hypo	TssA	FHAD1;AL031283.1;EFHD2;CTRC;CELA2A
chr1	15409575	15409577	cg15026696_TC12	0.0286568	Hypo	TssA	FHAD1;AL031283.1;EFHD2;CTRC;CELA2A
chr1	15429677	15429679	cg00283174_BC11	0.979345	Hyper	TxWk	FHAD1;AL031283.1;EFHD2;CTRC;CELA2A;CELA2B
chr1	15523960	15523962	cg02612026_TC21	0.047782	Hypo	TssA	CELA2B;CASP9;DNAJC16;SCARNA21B;AL121992.3;AGMAT
chr1	15526782	15526784	cg18192808_TC11	0.0178483	Hypo	TssA	CELA2B;CASP9;DNAJC16;SCARNA21B;AL121992.3;AGMAT
chr1	15640204	15640206	cg00286684_TC21	0.92978	Hyper	TxWk	DNAJC16;AL121992.1;CHCHD2P6;RNU7-179P;CD24P1;DDI2;RSC1A1;AL121992.2;PLEKHM2
chr1	15834892	15834894	cg16655404_BC11	0.0378842	Hypo	TssA	FBLIM1;RPL12P14;UQCRHL;AL450998.1;FLJ37453;SPEN
chr1	15847410	15847412	cg18813148_TC21	0.05464	Hypo	TssA	UQCRHL;AL450998.1;FLJ37453;SPEN
chr1	15849376	15849378	cg09754868_TC11	0.0158264	Hypo	TssA	UQCRHL;AL450998.1;FLJ37453;SPEN
chr1	15975736	15975738	cg07437033_BC21	0.0558073	Hypo	TssA	SPEN;ZBTB17;AL355994.4;AL355994.1;AL355994.5;TBC1D3P6;SRARP;AL355994.3;HSPB7;CLCNKA
chr1	15975965	15975967	cg04655804_BC21	0.0499669	Hypo	TssA	SPEN;ZBTB17;AL355994.4;AL355994.1;AL355994.5;TBC1D3P6;SRARP;AL355994.3;HSPB7;CLCNKA
chr1	15976169	15976171	cg27051433_TC11	0.0289825	Hypo	TssA	SPEN;ZBTB17;AL355994.4;AL355994.1;AL355994.5;TBC1D3P6;SRARP;AL355994.3;HSPB7;CLCNKA
chr1	16005839	16005841	cg06624244_BC21	0.543597	Intermediate	Quies	ZBTB17;AL355994.4;AL355994.1;AL355994.5;TBC1D3P6;SRARP;AL355994.3;HSPB7;CLCNKA;AL355994.2;CLCNKB
chr1	16013103	16013105	cg21421278_TC11	0.0225621	Hypo	TssFlnkU	ZBTB17;AL355994.4;AL355994.1;AL355994.5;TBC1D3P6;SRARP;AL355994.3;HSPB7;CLCNKA;AL355994.2;CLCNKB;FAM131C
chr1	16125007	16125009	cg00295894_BC11	0.976828	Hyper	TxWk	EPHA2;AL451042.2;AL451042.1
chr1	16137920	16137922	cg07207833_BC11	0.985834	Hyper	Tx	EPHA2;AL451042.2;AL451042.1
chr1	16155441	16155443	cg21305452_BC21	0.055549	Hypo	TssBiv	EPHA2;AL451042.2;AL451042.1;ARHGEF19-AS1;ARHGEF19
chr1	16206494	16206496	cg03133876_TC11	0.0365076	Hypo	TssFlnkU	AL451042.2;AL451042.1;ARHGEF19-AS1;ARHGEF19;ANO7L1;AL109627.1;CPLANE2;MT1XP1;FBXO42
chr1	16231632	16231634	cg00298233_BC11	0.934679	Hyper	ReprPCWk	ARHGEF19-AS1;ARHGEF19;ANO7L1;AL109627.1;CPLANE2;MT1XP1;FBXO42
chr1	16236693	16236695	cg01978368_BC11	0.0408183	Hypo	TssFlnkU	ARHGEF19-AS1;ARHGEF19;ANO7L1;AL109627.1;CPLANE2;MT1XP1;FBXO42
chr1	16271863	16271865	cg04685158_TC21	0.951596	Hyper	Quies	ANO7L1;AL109627.1;CPLANE2;MT1XP1;FBXO42
chr1	16352088	16352090	cg20387712_TC11	0.0153477	Hypo	TssA	FBXO42;SZRD1;RPL22P3;SPATA21
chr1	16368232	16368234	cg04017052_BC21	0.0647271	Hypo	TssA	FBXO42;SZRD1;RPL22P3;SPATA21
chr1	16440830	16440832	cg07459264_BC21	0.0552673	Hypo	TssA	SZRD1;SPATA21;NECAP2;LINC01772;CROCCP3
chr1	16613199	16613201	cg09507771_BC11	0.0171288	Hypo	TssA	NBPF1;AL137798.1;CROCCP2;AL137798.3;MST1P2;AL137798.2
chr1	16927570	16927572	cg00308960_TC21	0.948966	Hyper	Quies	CROCC;BX284668.2;BX284668.5;BX284668.4;RNU1-2;BX284668.6;MFAP2;AL049569.2
chr1	16980471	16980473	cg16718986_BC11	0.0215615	Hypo	TssA	CROCC;MFAP2;AL049569.2;AL049569.1;ATP13A2;AL049569.3;SDHB
chr1	17005763	17005765	cg07798137_TC11	0.978394	Hyper	TxWk	CROCC;MFAP2;AL049569.2;AL049569.1;ATP13A2;AL049569.3;SDHB
chr1	17054089	17054091	cg24305835_TC11	0.0580275	Hypo	TssA	AL049569.1;ATP13A2;AL049569.3;SDHB;PADI2
chr1	17119572	17119574	cg18228326_TC11	0.0341297	Hypo	TssBiv	PADI2
chr1	17439676	17439678	cg16032384_BC21	0.0471268	Hypo	TssA	PADI6;RCC2-AS1;RCC2
chr1	17627000	17627002	cg00320931_TC11	0.969052	Hyper	Tx	ARHGEF10L
chr1	18860310	18860312	cg21731286_BC21	0.923879	Hyper	ReprPCWk	TAS1R2;ALDH4A1;MIR4695;MIR1290;IFFO2
chr1	18955885	18955887	cg20809997_TC11	0.0162062	Hypo	TssA	IFFO2
chr1	19209727	19209729	cg00223950_BC21	0.048344	Hypo	TssA	UBR4;EMC1-AS1;EMC1;MRTO4
chr1	19210046	19210048	cg14965477_TC11	0.0159245	Hypo	TssA	UBR4;EMC1-AS1;EMC1;MRTO4
chr1	19220790	19220792	cg26227957_BC21	0.929449	Hyper	Tx	UBR4;EMC1-AS1;EMC1;MRTO4;AL035413.2;AKR7L
chr1	19252117	19252119	cg00894870_BC21	0.0475069	Hypo	TssA	UBR4;EMC1-AS1;EMC1;MRTO4;AL035413.2;AKR7L;AKR7A3;AL035413.1
chr1	19252266	19252268	cg06837242_BC21	0.0923651	Hypo	TssA	UBR4;EMC1-AS1;EMC1;MRTO4;AL035413.2;AKR7L;AKR7A3;AL035413.1
chr1	19312364	19312366	cg20810288_TC11	0.0262833	Hypo	TssA	AKR7L;AKR7A3;AL035413.1;AKR7A2;RNU6-1099P;SLC66A1;CAPZB
chr1	19343951	19343953	cg15100209_BC21	0.877864	Hyper	Tx	AL035413.1;AKR7A2;RNU6-1099P;SLC66A1;CAPZB
chr1	19489667	19489669	cg15624109_BC21	0.566923	Intermediate	Quies	CAPZB;MICOS10;RNU4-28P
chr1	19596787	19596789	cg12094543_TC21	0.0581819	Hypo	TssA	MICOS10;AL031727.2;NBL1;MICOS10-NBL1;AL031727.1
chr1	19597009	19597011	cg04703227_TC11	0.0399133	Hypo	TssA	MICOS10;AL031727.2;NBL1;MICOS10-NBL1;AL031727.1
chr1	19694333	19694335	cg06579999_TC21	0.9362	Hyper	Quies	NBL1;MICOS10-NBL1;HTR6;TMCO4
chr1	19757246	19757248	cg00351959_BC21	0.946971	Hyper	Quies	TMCO4
chr1	19882926	19882928	cg07010359_TC11	0.0152533	Hypo	TssA	OTUD3;PLA2G2E
chr1	19892429	19892431	cg12082793_BC21	0.93993	Hyper	Tx	OTUD3;PLA2G2E
chr1	20246765	20246767	cg05461666_TC21	0.937968	Hyper	Quies	LINC01757;Z98257.2;VWA5B1;AL020998.1
chr1	20246765	20246767	cg05461666_TC22	0.932881	Hyper	Quies	LINC01757;Z98257.2;VWA5B1;AL020998.1
chr1	20246765	20246767	cg05461666_TC23	0.935182	Hyper	Quies	LINC01757;Z98257.2;VWA5B1;AL020998.1
chr1	20633332	20633334	cg23993660_TC21	0.0868398	Hypo	TssFlnk	CDA;PINK1;MIR6084;PINK1-AS;DDOST;KIF17
chr1	20633398	20633400	cg27395190_BC11	0.015241	Hypo	TssFlnk	CDA;PINK1;MIR6084;PINK1-AS;DDOST;KIF17
chr1	20633516	20633518	cg00002028_TC11	0.0429511	Hypo	TssA	CDA;PINK1;MIR6084;PINK1-AS;DDOST;KIF17
chr1	20633880	20633882	cg20697630_BC11	0.0680468	Hypo	TssA	CDA;PINK1;MIR6084;PINK1-AS;DDOST;KIF17
chr1	20634051	20634053	cg21499909_BC21	0.0557377	Hypo	TssA	CDA;PINK1;MIR6084;PINK1-AS;DDOST;KIF17
chr1	20655275	20655277	cg00363671_TC11	0.0960411	Hypo	Tx	CDA;PINK1;MIR6084;PINK1-AS;DDOST;KIF17;AL663074.2
chr1	20659634	20659636	cg01961278_BC21	0.933193	Hyper	TxWk	CDA;PINK1;MIR6084;PINK1-AS;DDOST;KIF17;AL663074.2
chr1	20698364	20698366	cg00364545_BC11	0.962095	Hyper	Quies	PINK1;PINK1-AS;DDOST;KIF17;AL663074.2;SH2D5;AL663074.1;HP1BP3
chr1	20704550	20704552	cg00364675_BC11	0.974665	Hyper	Quies	DDOST;KIF17;AL663074.2;SH2D5;AL663074.1;HP1BP3
chr1	20704818	20704820	cg07105891_BC11	0.921193	Hyper	Quies	DDOST;KIF17;AL663074.2;SH2D5;AL663074.1;HP1BP3
chr1	20718193	20718195	cg01694590_BC11	0.0196702	Hypo	TssBiv	KIF17;AL663074.2;SH2D5;AL663074.1;HP1BP3
chr1	20732830	20732832	cg20567404_BC11	0.0538332	Hypo	TssBiv	KIF17;AL663074.2;SH2D5;AL663074.1;HP1BP3
chr1	20787264	20787266	cg26572042_TC11	0.0231694	Hypo	TssA	HP1BP3;EIF4G3
chr1	21042624	21042626	cg09764780_TC21	0.95052	Hyper	Quies	EIF4G3;RPS15AP6;AL627311.1
chr1	21048989	21048991	cg00368871_TC21	0.953173	Hyper	Quies	EIF4G3;RPS15AP6;AL627311.1
chr1	21225081	21225083	cg05370193_BC21	0.929424	Hyper	Tx	EIF4G3;AL031005.2;ECE1;AL031005.1
chr1	21225409	21225411	cg15598754_TC11	0.971756	Hyper	Tx	EIF4G3;AL031005.2;ECE1;AL031005.1
chr1	21333465	21333467	cg00373079_TC11	0.95973	Hyper	EnhA2	ECE1;ECE1-AS1
chr1	21345414	21345416	cg00960509_TC11	0.0281393	Hypo	TssA	ECE1;ECE1-AS1
chr1	21345416	21345418	cg05364829_TC11	0.0198692	Hypo	TssA	ECE1;ECE1-AS1
chr1	21346003	21346005	cg21820517_BC21	0.121624	Hypo	TssFlnkU	ECE1;ECE1-AS1
chr1	21440238	21440240	cg22190291_BC11	0.0175777	Hypo	TssA	PPP1R11P1;AL592309.1;AL592309.2;NBPF2P;HS6ST1P1;CROCCP5;NBPF3;PFN1P10
chr1	21509126	21509128	cg17015803_BC21	0.0709613	Hypo	TssBiv	NBPF3;PFN1P10;ALPL
chr1	21601462	21601464	cg04346228_BC11	0.985588	Hyper	Quies	ALPL;LINC02596;RAP1GAP
chr1	21686633	21686635	cg09683730_BC21	0.919963	Hyper	Tx	RAP1GAP;USP48
chr1	21783302	21783304	cg22690075_BC21	0.0482817	Hypo	TssA	USP48;AL590103.1;LDLRAD2;HSPG2
chr1	21847919	21847921	cg00382201_BC11	0.915979	Hyper	Tx	LDLRAD2;HSPG2
chr1	21866598	21866600	cg00382670_BC21	0.93466	Hyper	TxWk	LDLRAD2;HSPG2;AL590556.1
chr1	21880444	21880446	cg00382995_BC11	0.986192	Hyper	Tx	HSPG2;AL590556.1
chr1	22053534	22053536	cg18327107_BC21	0.0694528	Hypo	TssA	AL590556.3;CELA3A;RN7SL186P;RNU6-776P;LINC01635;LINC00339;CDC42;CDC42-AS1;AL031281.1;CDC42-IT1;MPHOSPH6P1
chr1	22710486	22710488	cg14271400_TC21	0.0428946	Hypo	TssFlnk	C1QB;EPHB2;MIR4684
chr1	22965672	22965674	cg13771849_BC21	0.929927	Hyper	Quies	EPHB2;LACTBL1;TEX46
chr1	22965672	22965674	cg13771849_BC22	0.927608	Hyper	Quies	EPHB2;LACTBL1;TEX46
chr1	23019709	23019711	cg06958034_BC21	0.0670892	Hypo	TssA	TEX46;KDM1A;AL031428.1;MIR3115;AL031428.2
chr1	23168945	23168947	cg17520080_TC11	0.0283411	Hypo	TssA	LUZP1;AL161672.1;RNU6-514P;RNU6-135P;HTR1D
chr1	23196171	23196173	cg21536328_TC21	0.936218	Hyper	Quies	LUZP1;RNU6-514P;RNU6-135P;HTR1D;AL109936.1
chr1	23344393	23344395	cg13452718_BC21	0.0546174	Hypo	TssA	AL109936.9;HNRNPR;ZNF436;ZNF436-AS1;Y_RNA;AL109936.2;TCEA3
chr1	23344449	23344451	cg21273013_BC21	0.0511449	Hypo	TssA	AL109936.9;HNRNPR;ZNF436;ZNF436-AS1;Y_RNA;AL109936.2;TCEA3
chr1	23368537	23368539	cg18273566_BC21	0.0572574	Hypo	TssA	HNRNPR;ZNF436;ZNF436-AS1;Y_RNA;AL109936.2;TCEA3;AL357134.1
chr1	23424877	23424879	cg12692722_BC21	0.0813027	Hypo	TssBiv	AL109936.2;TCEA3;AL357134.1;ASAP3
chr1	23434340	23434342	cg11743665_TC21	0.902764	Hyper	Tx	TCEA3;AL357134.1;ASAP3
chr1	23530828	23530830	cg11798959_BC11	0.0237764	Hypo	TssFlnkU	ASAP3;E2F2;AL021154.1;ID3;AL450043.1
chr1	23531446	23531448	cg03333582_BC21	0.0784447	Hypo	TssA	ASAP3;E2F2;AL021154.1;ID3;AL450043.1
chr1	23531542	23531544	cg21211748_BC21	0.0583319	Hypo	TssFlnkU	ASAP3;E2F2;AL021154.1;ID3;AL450043.1;MDS2
chr1	23717882	23717884	cg00410686_TC21	0.953187	Hyper	Quies	AL451000.1;RPL11;ELOA-AS1;ELOA
chr1	23743205	23743207	cg20037384_BC21	0.0461992	Hypo	TssA	RPL11;ELOA-AS1;ELOA;PITHD1;LYPLA2
chr1	23743229	23743231	cg10881360_BC11	0.105489	Hypo	TssA	RPL11;ELOA-AS1;ELOA;PITHD1;LYPLA2
chr1	23743918	23743920	cg03400317_TC11	0.0242814	Hypo	TssA	RPL11;ELOA-AS1;ELOA;PITHD1;LYPLA2
chr1	23790992	23790994	cg05660611_BC21	0.0439972	Hypo	TssA	ELOA-AS1;ELOA;PITHD1;LYPLA2;GALE;HMGCL
chr1	23867962	23867964	cg11415975_BC11	0.0140352	Hypo	TssA	HMGCL;FUCA1;CNR2;BTBD6P1;AL590609.2
chr1	23959791	23959793	cg25245418_TC21	0.0897943	Hypo	TssA	CNR2;MIR378F;H3P1;PNRC2;SRSF10;AL590609.1
chr1	24454698	24454699	ch.1.24454699R_BC21	0.0584388	Hypo	NA	STPG1;NIPAL3;RCAN3AS;RCAN3
chr1	24459970	24459971	ch.1.24459971_TC21	0.0590343	Hypo	NA	STPG1;NIPAL3;RCAN3AS;RCAN3
chr1	24556188	24556190	cg17971531_TC11	0.0193265	Hypo	TssBiv	RCAN3AS;RCAN3;NCMAP-DT;NCMAP;AL445686.1
chr1	24642511	24642513	cg12657664_BC21	0.0906114	Hypo	TssA	NCMAP;Y_RNA;SRRM1
chr1	24642639	24642641	cg00424707_TC11	0.0141711	Hypo	TssA	NCMAP;Y_RNA;SRRM1
chr1	24745124	24745126	cg15729771_TC21	0.0513187	Hypo	TssA	AL445648.1;CLIC4;RNU6-1208P
chr1	24745264	24745266	cg00101986_BC11	0.0219101	Hypo	TssA	AL445648.1;CLIC4;RNU6-1208P
chr1	24745724	24745726	cg26155475_BC11	0.0171791	Hypo	TssA	AL445648.1;CLIC4;RNU6-1208P
chr1	24746091	24746093	cg10894102_TC21	0.0534299	Hypo	TssA	AL445648.1;CLIC4;RNU6-1208P
chr1	25102415	25102417	cg00432034_BC11	0.966642	Hyper	Quies	AL050344.1;IFITM3P7
chr1	25113874	25113876	cg08017245_TC21	0.933589	Hyper	Quies	AL050344.1;IFITM3P7
chr1	25232083	25232085	cg12131219_TC21	0.047378	Hypo	TssFlnkU	AL031432.1;SYF2;AL031432.4;AL031432.5;RSRP1;AL031432.3;AL031432.2;RHD
chr1	25246370	25246372	cg26531737_TC21	0.0448078	Hypo	TssA	AL031432.1;SYF2;AL031432.4;AL031432.5;RSRP1;AL031432.3;AL031432.2;RHD;SDHDP6
chr1	25543496	25543498	cg20458124_BC21	0.0493947	Hypo	TssFlnkU	MACO1;LDLRAP1;AL606491.1
chr1	25543515	25543517	cg20490126_TC11	0.0891488	Hypo	TssA	MACO1;LDLRAP1;AL606491.1
chr1	25616483	25616485	cg20333927_BC21	0.0755478	Hypo	TssA	LDLRAP1;AL606491.1;MAN1C1;AL031280.1
chr1	25665592	25665594	cg00440134_BC21	0.946194	Hyper	Quies	MAN1C1;AL031280.1
chr1	25781898	25781900	cg00441779_BC11	0.945644	Hyper	Quies	MAN1C1;SELENON;AL020996.2;AL020996.1;MTFR1L
chr1	25820576	25820578	cg00442601_BC11	0.0291495	Hypo	TssA	MAN1C1;SELENON;AL020996.2;AL020996.1;MTFR1L;AL020996.3;AUNIP;AL033528.2;PAQR7
chr1	25820818	25820820	cg10241147_BC11	0.0201604	Hypo	TssA	MAN1C1;SELENON;AL020996.2;AL020996.1;MTFR1L;AL020996.3;AUNIP;AL033528.2;PAQR7
chr1	25859505	25859507	cg00224299_BC21	0.0714524	Hypo	TssA	SELENON;AL020996.2;AL020996.1;MTFR1L;AL020996.3;AUNIP;AL033528.2;PAQR7;Y_RNA;STMN1;SNRPFP2;AL033528.1;MIR3917
chr1	25923090	25923092	cg04258380_BC11	0.0519048	Hypo	TssFlnkU	PAQR7;Y_RNA;STMN1;SNRPFP2;AL033528.1;MIR3917;PAFAH2;RNU6-110P
chr1	26046403	26046405	cg00703260_TC11	0.0234534	Hypo	TssBiv	PAFAH2;AL592064.1;AL592064.2;EXTL1;SLC30A2;AL391650.2;TRIM63
chr1	26110828	26110830	cg00947586_TC21	0.055079	Hypo	TssFlnkU	TRIM63;PDIK1L;FAM110D
chr1	26110832	26110834	cg13788820_BC11	0.0272502	Hypo	TssFlnkU	TRIM63;PDIK1L;FAM110D
chr1	26111933	26111935	cg11699826_BC21	0.0725337	Hypo	TssA	TRIM63;PDIK1L;FAM110D
chr1	26169910	26169912	cg24930443_TC11	0.0187246	Hypo	TssA	PDIK1L;FAM110D;C1orf232;AL391650.1;ZNF593;CNKSR1;CATSPER4;ZPLD2P;AL355877.2
chr1	26179860	26179862	cg18397790_TC21	0.926658	Hyper	Quies	FAM110D;C1orf232;AL391650.1;ZNF593;CNKSR1;CATSPER4;ZPLD2P;AL355877.2
chr1	26185129	26185131	cg27560182_TC11	0.961138	Hyper	Quies	FAM110D;C1orf232;AL391650.1;ZNF593;CNKSR1;CATSPER4;ZPLD2P;AL355877.2;CEP85
chr1	26227955	26227957	cg17721530_TC21	0.892145	Hyper	ReprPCWk	CNKSR1;CATSPER4;ZPLD2P;AL355877.2;CEP85;AL355877.1
chr1	26306639	26306641	cg02299586_BC21	0.0555364	Hypo	TssA	CEP85;AL355877.1;SH3BGRL3;UBXN11;CD52;CRYBG2;AL451139.1
chr1	26306714	26306716	cg00938395_BC21	0.058251	Hypo	TssA	CEP85;AL355877.1;SH3BGRL3;UBXN11;CD52;CRYBG2;AL451139.1
chr1	26432118	26432120	cg22377913_TC11	0.0219359	Hypo	TssA	LIN28A;DHDDS;AL513365.1;DHDDS-AS1;HMGN2
chr1	26432332	26432334	cg10837265_BC11	0.0200118	Hypo	TssA	LIN28A;DHDDS;AL513365.1;DHDDS-AS1;HMGN2
chr1	26432504	26432506	cg14211646_BC21	0.111085	Hypo	TssA	LIN28A;DHDDS;AL513365.1;DHDDS-AS1;HMGN2
chr1	26472460	26472462	cg14989462_BC11	0.0137084	Hypo	TssA	LIN28A;DHDDS;AL513365.1;DHDDS-AS1;HMGN2;DPPA2P2
chr1	26473349	26473351	cg14214685_TC21	0.0462432	Hypo	TssA	LIN28A;DHDDS;AL513365.1;DHDDS-AS1;HMGN2;DPPA2P2
chr1	26500971	26500973	cg07958926_BC21	0.0796826	Hypo	TssA	DHDDS;AL513365.1;DHDDS-AS1;HMGN2;DPPA2P2;RPS6KA1
chr1	26530156	26530158	cg02450742_BC11	0.0222967	Hypo	TssA	DPPA2P2;RPS6KA1;MIR1976
chr1	26697244	26697246	cg00371107_TC11	0.0261046	Hypo	TssA	AL627082.1;AL512408.1;ARID1A
chr1	26788784	26788786	cg20156498_TC21	0.047096	Hypo	TssFlnkU	ARID1A;PIGV;RN7SL165P;AL034380.2;ZDHHC18
chr1	26794911	26794913	cg00458122_TC11	0.931192	Hyper	Tx	ARID1A;PIGV;RN7SL165P;AL034380.2;ZDHHC18
chr1	26853997	26853999	cg07106944_TC21	0.88437	Hyper	Tx	RN7SL165P;AL034380.2;ZDHHC18;SFN;GPN2;AL034380.1;GPATCH3;NUDC
chr1	26865231	26865233	cg00459529_BC11	0.0203572	Hypo	TssA	AL034380.2;ZDHHC18;SFN;GPN2;AL034380.1;GPATCH3;NUDC;NR0B2
chr1	26865407	26865409	cg08366132_BC21	0.0542301	Hypo	TssA	AL034380.2;ZDHHC18;SFN;GPN2;AL034380.1;GPATCH3;NUDC;NR0B2
chr1	26889875	26889877	cg11674844_BC11	0.015033	Hypo	TssA	ZDHHC18;SFN;GPN2;AL034380.1;GPATCH3;NUDC;NR0B2
chr1	26900268	26900270	cg07956264_BC11	0.0320503	Hypo	TssA	ZDHHC18;SFN;GPN2;AL034380.1;GPATCH3;NUDC;NR0B2;KDF1
chr1	26900617	26900619	cg19239018_TC21	0.0502704	Hypo	TssA	ZDHHC18;SFN;GPN2;AL034380.1;GPATCH3;NUDC;NR0B2;KDF1
chr1	26960452	26960454	cg10706454_BC11	0.01668	Hypo	TssBiv	NUDC;NR0B2;KDF1;RPL12P13;AL356390.1;OSTCP2;TRNP1;TENT5B
chr1	27016521	27016523	cg00723277_TC21	0.959609	Hyper	Quies	RPL12P13;AL356390.1;OSTCP2;TRNP1;TENT5B
chr1	27101821	27101823	cg00464052_BC11	0.95772	Hyper	TxWk	SLC9A1
chr1	27291623	27291625	cg10294400_BC21	0.949897	Hyper	TxWk	WDTC1;Y_RNA;FO393419.3;TMEM222;RNU6-48P;ACTG1P20
chr1	27321901	27321903	cg09766323_BC21	0.054585	Hypo	TssFlnkU	WDTC1;FO393419.3;TMEM222;RNU6-48P;ACTG1P20;SYTL1;MAP3K6;FCN3
chr1	27365975	27365977	cg23546274_BC21	0.0675955	Hypo	TssA	TMEM222;RNU6-48P;ACTG1P20;SYTL1;MAP3K6;FCN3;CD164L2;FO393419.1;GPR3;WASF2
chr1	27366233	27366235	cg15126967_TC11	0.0252349	Hypo	TssA	TMEM222;RNU6-48P;ACTG1P20;SYTL1;MAP3K6;FCN3;CD164L2;FO393419.1;GPR3;WASF2
chr1	27490252	27490254	cg16406658_TC11	0.0231592	Hypo	TssA	WASF2;FO393419.2;BX293535.1;AHDC1
chr1	27550907	27550909	cg00471698_TC11	0.984996	Hyper	Tx	BX293535.1;AHDC1
chr1	27725634	27725636	cg18881776_TC21	0.0794777	Hypo	TssA	AL445490.1;RNU6-949P;CHMP1AP1;RNU6-424P;AL020997.5;FAM76A;AL020997.1;RPEP3;STX12;AL020997.2
chr1	27725858	27725860	cg03448816_TC21	0.0742117	Hypo	TssA	AL445490.1;CHMP1AP1;RNU6-424P;AL020997.5;FAM76A;AL020997.1;RPEP3;STX12;AL020997.2
chr1	27773284	27773286	cg27634501_BC21	0.0617005	Hypo	TssA	AL020997.5;FAM76A;AL020997.1;RPEP3;STX12;AL020997.2;AL020997.3
chr1	27773602	27773604	cg13464496_BC21	0.0830305	Hypo	TssA	AL020997.5;FAM76A;AL020997.1;RPEP3;STX12;AL020997.2;AL020997.3
chr1	27914202	27914204	cg09844983_BC21	0.0783136	Hypo	TssA	THEMIS2;RPA2;SMPDL3B;AL512288.1;XKR8
chr1	27914913	27914915	cg22711679_TC21	0.0433336	Hypo	TssFlnkU	THEMIS2;RPA2;SMPDL3B;AL512288.1;XKR8
chr1	27985543	27985545	cg00478600_TC21	0.938033	Hyper	TxWk	SMPDL3B;AL512288.1;XKR8;EYA3;AL512288.2;RN7SL559P
chr1	28088606	28088608	cg13690588_TC11	0.0275099	Hypo	TssA	EYA3;SPCS2P4;AL137792.2;AL137792.1
chr1	28232827	28232829	cg01877196_TC21	0.0405001	Hypo	TssA	PTAFR;DNAJC8;ATP5IF1;AL353622.1;AL353622.2;SESN2
chr1	28247365	28247367	cg07148744_TC21	0.061426	Hypo	TssA	DNAJC8;ATP5IF1;AL353622.1;AL353622.2;SESN2
chr1	28328919	28328921	cg19364137_TC11	0.0222269	Hypo	TssA	SESN2;MED18;PHACTR4
chr1	28505849	28505851	cg07528123_TC21	0.0365076	Hypo	TssA	PHACTR4;RNU6ATAC27P;RCC1;SNHG3;SNORA73A;SNORA73B;PRDX3P2;AL513497.1;TRNAU1AP
chr1	28517884	28517886	cg01551176_TC21	0.0562535	Hypo	TssFlnkU	PHACTR4;RNU6ATAC27P;RCC1;SNHG3;SNORA73A;SNORA73B;PRDX3P2;AL513497.1;TRNAU1AP
chr1	28581858	28581860	cg20497554_BC21	0.0861242	Hypo	TssA	RCC1;AL513497.1;TRNAU1AP;SNHG12;SNORD99;SNORA61;SNORA44;SNORA16A;SNORA16A;TAF12;RAB42
chr1	28582257	28582259	cg09513672_TC11	0.043046	Hypo	TssA	RCC1;AL513497.1;TRNAU1AP;SNHG12;SNORD99;SNORA61;SNORA44;SNORA16A;SNORA16A;TAF12;RAB42
chr1	28602040	28602041	ch.1.28801140F_TC21	0.0386581	Hypo	NA	TRNAU1AP;SNHG12;SNORD99;SNORA61;SNORA44;SNORA16A;SNORA16A;TAF12;RAB42;LINC01715;AL360012.1;RNU11
chr1	28648217	28648219	cg04234465_TC21	0.0444903	Hypo	TssFlnkU	TAF12;LINC01715;AL360012.1;RNU11;GMEB1;AL645729.1
chr1	28648297	28648299	cg26793905_TC21	0.0603604	Hypo	TssA	TAF12;LINC01715;AL360012.1;RNU11;GMEB1;AL645729.1
chr1	28736554	28736556	cg21735376_BC21	0.0537401	Hypo	TssA	GMEB1;AL645729.1;YTHDF2
chr1	28736992	28736994	cg09312767_BC11	0.0177072	Hypo	TssA	GMEB1;AL645729.1;YTHDF2
chr1	28750627	28750629	cg06514859_BC21	0.929772	Hyper	TxWk	GMEB1;YTHDF2
chr1	29124071	29124073	cg19716902_BC11	0.0159468	Hypo	TssBiv	EPB41;TMEM200B;AL357500.1;SRSF4;AL357500.2
chr1	29231098	29231100	cg19159602_TC11	0.0169448	Hypo	TssFlnkU	SRSF4;MECR;AL590729.1;PTPRU
chr1	29332539	29332541	cg00500369_BC21	0.527479	Intermediate	Quies	PTPRU;LINC01756
chr1	29805113	29805115	cg00505185_BC11	0.966022	Hyper	Quies	AL645944.2
chr1	30719310	30719312	cg13203239_BC21	0.0541761	Hypo	TssFlnkU	MATN1;MATN1-AS1;AL137857.1;LAPTM5;MIR4420
chr1	30719317	30719319	cg01809819_BC21	0.0710121	Hypo	TssFlnkU	MATN1;MATN1-AS1;AL137857.1;LAPTM5;MIR4420
chr1	30719486	30719488	cg22371743_BC21	0.0574721	Hypo	TssFlnkU	MATN1;MATN1-AS1;AL137857.1;LAPTM5;MIR4420
chr1	30721466	30721468	cg01928910_TC11	0.980442	Hyper	Quies	MATN1;MATN1-AS1;AL137857.1;LAPTM5;MIR4420
chr1	30819791	30819793	cg00516275_BC11	0.943883	Hyper	EnhA2	AL137027.1;LINC01778;RN7SKP91;AL445235.1;SDC3
chr1	30860833	30860835	cg00516840_BC21	0.950925	Hyper	Quies	AL137027.1;LINC01778;RN7SKP91;AL445235.1;SDC3
chr1	30933326	30933328	cg20976977_TC21	0.956178	Hyper	Tx	SDC3;RN7SL371P;PUM1
chr1	31065584	31065586	cg13436343_TC21	0.0440028	Hypo	TssA	PUM1;AL356320.2;AL356320.1;SELENOWP1;AC114495.1
chr1	31065669	31065671	cg02100343_TC11	0.0286938	Hypo	TssA	PUM1;AL356320.2;AL356320.1;SELENOWP1;AC114495.1
chr1	31155447	31155449	cg00520930_BC11	0.020233	Hypo	TssA	AC114495.1;NKAIN1
chr1	31267603	31267605	cg00522789_BC11	0.938865	Hyper	Tx	NKAIN1;SNRNP40;AC114495.2;ZCCHC17
chr1	31412975	31412977	cg14781190_BC11	0.0222229	Hypo	TssBiv	ZCCHC17;FABP3;SERINC2
chr1	31413032	31413034	cg07924387_BC11	0.019243	Hypo	TssBiv	ZCCHC17;FABP3;SERINC2
chr1	31633264	31633266	cg00527221_TC11	0.500026	Intermediate	Tx	LINC01226;TINAGL1;HCRTR1;PEF1;PEF1-AS1;AC114488.2;COL16A1
chr1	31644844	31644846	cg07197864_BC21	0.120156	Hypo	TssA	HCRTR1;PEF1;PEF1-AS1;AC114488.2;COL16A1
chr1	31645217	31645219	cg19273467_TC21	0.12225	Hypo	TssA	HCRTR1;PEF1;PEF1-AS1;AC114488.2;COL16A1
chr1	31815321	31815323	cg03886315_BC21	0.938358	Hyper	Quies	AL354919.2;SPOCD1;AL354919.1;AL136115.2
chr1	32013823	32013825	cg02996314_TC11	0.0238962	Hypo	TssA	AL136115.3;KHDRBS1;AL445248.1
chr1	32014637	32014639	cg17446216_BC21	0.0794884	Hypo	TssA	AL136115.3;KHDRBS1;AL445248.1
chr1	32179763	32179765	cg13170450_BC11	0.014085	Hypo	TssA	KPNA6;AL049795.2;TXLNA;CCDC28B;AL049795.1;IQCC;DCDC2B;TMEM234;EIF3I
chr1	32207779	32207781	cg16173775_BC21	0.91126	Hyper	TxWk	KPNA6;AL049795.2;TXLNA;CCDC28B;AL049795.1;IQCC;DCDC2B;TMEM234;EIF3I;MTMR9LP;FAM167B;LCK
chr1	32282490	32282492	cg00537636_BC21	0.92948	Hyper	Quies	EIF3I;MTMR9LP;FAM167B;LCK;Metazoa_SRP;Y_RNA;HDAC1
chr1	32291891	32291893	cg04967775_BC21	0.0492735	Hypo	TssA	EIF3I;FAM167B;LCK;Metazoa_SRP;Y_RNA;HDAC1;MARCKSL1
chr1	32291891	32291893	cg04967775_BC22	0.047788	Hypo	TssA	EIF3I;FAM167B;LCK;Metazoa_SRP;Y_RNA;HDAC1;MARCKSL1
chr1	32292431	32292433	cg21930229_BC21	0.0893254	Hypo	TssA	EIF3I;FAM167B;LCK;Metazoa_SRP;Y_RNA;HDAC1;MARCKSL1
chr1	32394468	32394470	cg06043343_BC11	0.022752	Hypo	TssA	AL109945.1;TSSK3;FAM229A;BSDC1;GAPDHP20;AL356986.1;LRRC37A12P
chr1	32651222	32651224	cg16148416_BC11	0.016902	Hypo	TssA	ZBTB8A;ZBTB8OS;Y_RNA;RBBP4;SYNC
chr1	32651760	32651762	cg10545927_BC21	0.0764422	Hypo	TssA	ZBTB8A;ZBTB8OS;Y_RNA;RBBP4;SYNC
chr1	32702936	32702938	cg19296960_TC21	0.0764885	Hypo	TssA	RBBP4;SYNC;AC114489.1;KIAA1522
chr1	32753978	32753980	cg17716617_BC11	0.0202655	Hypo	TssFlnk	AC114489.1;KIAA1522;YARS1
chr1	32817893	32817895	cg09755102_BC21	0.06981	Hypo	TssA	KIAA1522;YARS1;S100PBP;FNDC5
chr1	32870639	32870641	cg00668227_BC11	0.0195725	Hypo	TssBiv	S100PBP;FNDC5;HPCA;TMEM54
chr1	32893158	32893160	cg00547922_BC11	0.0331681	Hypo	TssBiv	S100PBP;FNDC5;HPCA;TMEM54;AL031602.2;RNF19B
chr1	32893186	32893188	cg02631838_TC11	0.0409019	Hypo	TssBiv	S100PBP;FNDC5;HPCA;TMEM54;AL031602.2;RNF19B
chr1	33159744	33159746	cg00551839_BC11	0.915933	Hyper	TxWk	AZIN2;AL662907.1;TRIM62;AL662907.2;AL662907.3
chr1	33159798	33159800	cg16286249_BC21	0.945195	Hyper	TxWk	AZIN2;AL662907.1;TRIM62;AL662907.2;AL662907.3
chr1	33182252	33182254	cg11426590_BC21	0.0462962	Hypo	TssFlnkU	AL662907.1;TRIM62;AL662907.2;AL662907.3
chr1	33256533	33256535	cg01939664_TC11	0.0152299	Hypo	TssA	ZNF362;AL513327.2
chr1	33351677	33351679	cg19308367_TC21	0.927789	Hyper	TxWk	A3GALT2;AL513327.1;PHC2;MIR3605;RN7SKP16;PHC2-AS1
chr1	33372345	33372347	cg00554909_BC11	0.952021	Hyper	Quies	AL513327.1;PHC2;MIR3605;RN7SKP16;PHC2-AS1
chr1	33472705	33472707	cg16354201_BC11	0.0319258	Hypo	TssA	PHC2;TLR12P;ZSCAN20;AC115285.1;CSMD2
chr1	33633241	33633243	cg16593910_TC21	0.0471982	Hypo	ReprPCWk	CSMD2
chr1	34780090	34780092	cg25016308_BC21	0.930325	Hyper	ReprPC	SMIM12;GJB5;GJB4;AL121988.1;GJB3;GJA4
chr1	34792833	34792835	cg07070934_BC21	0.0457137	Hypo	ReprPC	SMIM12;GJB5;GJB4;AL121988.1;GJB3;GJA4
chr1	35079285	35079287	cg23686365_TC21	0.0399038	Hypo	TssA	AC114490.2;ZMYM6;ZMYM1;RPL12P45;EFCAB14P1
chr1	35269565	35269567	cg08269986_BC11	0.0929507	Hypo	TssA	ZMYM4;RN7SL503P;SNORA62
chr1	35557677	35557679	cg12106731_BC21	0.0419869	Hypo	TssA	KIAA0319L;AC004865.1;NCDN;TFAP2E-AS1;TFAP2E;PSMB2
chr1	35590975	35590977	cg08130783_TC11	0.95723	Hyper	Quies	KIAA0319L;NCDN;TFAP2E-AS1;TFAP2E;PSMB2
chr1	35641601	35641603	cg18323922_BC11	0.0193779	Hypo	TssA	TFAP2E;PSMB2
chr1	35769804	35769806	cg17417054_BC21	0.0453597	Hypo	TssA	CLSPN;AL354864.1;AGO4
chr1	35808268	35808270	cg24867146_BC11	0.0251281	Hypo	TssA	CLSPN;AGO4
chr1	36101650	36101652	cg08713695_BC21	0.956945	Hyper	Quies	AGO3;AL138787.1;TEKT2;ADPRS;COL8A2;TRAPPC3
chr1	36224294	36224296	cg09806633_TC11	0.0194561	Hypo	TssA	MAP7D1;RN7SL131P;THRAP3;UBE2V2P4
chr1	36306815	36306817	cg05063806_TC21	0.0718785	Hypo	TssA	THRAP3;SH3D21;EVA1B;AL591845.1;STK40
chr1	36347588	36347590	cg00588844_TC21	0.945042	Hyper	Tx	THRAP3;SH3D21;EVA1B;AL591845.1;STK40;LSM10
chr1	36385593	36385595	cg07789552_TC21	0.0890636	Hypo	TssA	STK40;LSM10;RNU4-27P;OSCP1;SNORA63C
chr1	36386070	36386072	cg19809977_TC11	0.0314638	Hypo	TssA	STK40;LSM10;RNU4-27P;OSCP1;SNORA63C
chr1	36393885	36393887	cg14609236_BC21	0.898333	Hyper	Tx	STK40;LSM10;RNU4-27P;OSCP1;SNORA63C
chr1	36450403	36450405	cg14912727_TC11	0.0410862	Hypo	TssA	RNU4-27P;OSCP1;SNORA63C;MRPS15;CSF3R
chr1	37474215	37474217	cg26007664_TC21	0.0824085	Hypo	TssA	LINC01137;ZC3H12A;MIR6732;MEAF6;MIR5581
chr1	37474321	37474323	cg12600418_BC11	0.0120641	Hypo	TssA	LINC01137;ZC3H12A;MIR6732;MEAF6;MIR5581
chr1	37474488	37474490	cg08706837_TC11	0.0293196	Hypo	TssA	LINC01137;ZC3H12A;MIR6732;MEAF6;MIR5581
chr1	37514127	37514129	cg03112782_BC21	0.100396	Hypo	TssA	LINC01137;ZC3H12A;MIR6732;MEAF6;MIR5581;SNIP1;FTH1P1;AL034379.1;DNALI1
chr1	37514758	37514760	cg13939431_BC11	0.0127069	Hypo	TssA	LINC01137;ZC3H12A;MIR6732;MEAF6;MIR5581;SNIP1;FTH1P1;AL034379.1;DNALI1
chr1	37515174	37515176	cg13852303_BC11	0.0149495	Hypo	TssA	LINC01137;ZC3H12A;MIR6732;MEAF6;MIR5581;SNIP1;FTH1P1;AL034379.1;DNALI1
chr1	37554247	37554249	cg26014017_BC21	0.0522151	Hypo	TssA	MEAF6;SNIP1;FTH1P1;AL034379.1;DNALI1;GNL2;AL513220.1
chr1	37554313	37554315	cg00939211_TC11	0.0198823	Hypo	TssA	MEAF6;SNIP1;FTH1P1;AL034379.1;DNALI1;GNL2;AL513220.1
chr1	37686431	37686433	cg16926734_BC21	0.933522	Hyper	Tx	C1orf109;CDCA8;EPHA10
chr1	37690505	37690507	cg07997689_BC21	0.0948624	Hypo	TssA	C1orf109;CDCA8;EPHA10;Y_RNA
chr1	37692295	37692297	cg05262634_TC11	0.0280427	Hypo	TssA	C1orf109;CDCA8;EPHA10;Y_RNA
chr1	37793812	37793814	cg27291080_BC11	0.0180775	Hypo	TssBiv	EPHA10;ACTN4P2;AL929472.1;MANEAL;AL929472.3;YRDC;C1orf122;MTF1;AL929472.4
chr1	37793892	37793894	cg10702645_TC11	0.0200096	Hypo	TssBiv	EPHA10;ACTN4P2;AL929472.1;MANEAL;AL929472.3;YRDC;C1orf122;MTF1;AL929472.4
chr1	37794197	37794199	cg00606847_BC11	0.0217309	Hypo	TssFlnk	EPHA10;ACTN4P2;AL929472.1;MANEAL;AL929472.3;YRDC;C1orf122;MTF1;AL929472.4
chr1	37931901	37931903	cg02632792_TC21	0.0501669	Hypo	TssA	INPP5B;SNORA63;RNU6-584P;Metazoa_SRP;SF3A3
chr1	38033019	38033021	cg00610669_BC21	0.572886	Intermediate	Quies	SF3A3;RNU6-510P;FHL3;UTP11;POU3F1;MIR3659HG;AL139158.1
chr1	38046557	38046559	cg18755829_BC21	0.110299	Hypo	TssFlnk	FHL3;UTP11;POU3F1;MIR3659HG;AL139158.1;MIR3659
chr1	38242567	38242569	cg17896197_TC21	0.932137	Hyper	ReprPCWk	AL390839.2;LINC01343
chr1	38859434	38859436	cg25015674_BC21	0.0874599	Hypo	TssA	AL354702.1;RRAGC;AL139260.2;AL139260.1;MYCBP;AL139260.3;GJA9;RHBDL2
chr1	38859790	38859792	cg15985196_BC11	0.0159744	Hypo	TssA	AL354702.1;RRAGC;AL139260.2;AL139260.1;MYCBP;AL139260.3;GJA9;RHBDL2
chr1	38859811	38859813	cg02155829_BC11	0.0171562	Hypo	TssA	AL354702.1;RRAGC;AL139260.2;AL139260.1;MYCBP;AL139260.3;GJA9;RHBDL2
chr1	38860047	38860049	cg13801712_BC21	0.0661798	Hypo	TssA	AL354702.1;RRAGC;AL139260.2;AL139260.1;MYCBP;AL139260.3;GJA9;RHBDL2
chr1	38872807	38872809	cg08273200_TC21	0.0708135	Hypo	TssA	RRAGC;AL139260.2;AL139260.1;MYCBP;AL139260.3;GJA9;RHBDL2
chr1	38873552	38873554	cg05598064_BC21	0.11563	Hypo	TssA	RRAGC;AL139260.2;AL139260.1;MYCBP;AL139260.3;GJA9;RHBDL2
chr1	38991155	38991157	cg16191204_TC11	0.0223377	Hypo	TssA	AL139260.1;RHBDL2;Y_RNA;EIF1P2;AKIRIN1;NDUFS5
chr1	38991584	38991586	cg14676817_BC21	0.043713	Hypo	TssA	AL139260.1;RHBDL2;Y_RNA;EIF1P2;AKIRIN1;NDUFS5
chr1	39026886	39026888	cg11746037_BC21	0.0680679	Hypo	TssA	AKIRIN1;NDUFS5
chr1	39081276	39081278	cg18794145_BC11	0.0463832	Hypo	TssFlnk	NDUFS5;MACF1;RNU6-608P
chr1	39081854	39081856	cg13514129_TC11	0.0243037	Hypo	TssBiv	NDUFS5;MACF1;RNU6-608P
chr1	39471221	39471223	cg00627378_TC11	0.94117	Hyper	Tx	MACF1;BMP8A;OXCT2P1
chr1	39526902	39526904	cg20140662_BC21	0.940651	Hyper	TxWk	MACF1;BMP8A;OXCT2P1;PPIEL;PABPC4;PABPC4-AS1;SNORA55
chr1	39559559	39559561	cg11704876_TC11	0.523133	Intermediate	TssA	BMP8A;OXCT2P1;PPIEL;PABPC4;PABPC4-AS1;SNORA55
chr1	39566173	39566175	cg00629083_BC21	0.938648	Hyper	Tx	BMP8A;OXCT2P1;PPIEL;PABPC4;PABPC4-AS1;SNORA55
chr1	39575703	39575705	cg15623149_TC11	0.0196272	Hypo	TssA	BMP8A;PPIEL;PABPC4;PABPC4-AS1;SNORA55;HEYL
chr1	39691452	39691454	cg22827640_BC21	0.0477768	Hypo	TssBiv	NT5C1A;HPCAL4;PPIE;AL035404.1;RNU7-121P
chr1	39691578	39691580	cg15322430_BC11	0.0323369	Hypo	TssBiv	NT5C1A;HPCAL4;PPIE;AL035404.1;RNU7-121P
chr1	39739174	39739176	cg15726714_BC21	0.0416024	Hypo	TssA	HPCAL4;PPIE;AL035404.1;RNU7-121P;BMP8B;OXCT2;BMP8B-AS1;AL033527.2
chr1	39762990	39762992	cg00632152_TC11	0.952999	Hyper	Quies	PPIE;AL035404.1;RNU7-121P;BMP8B;OXCT2;BMP8B-AS1;AL033527.2;AL033527.1;AL033527.3;LINC02811
chr1	39788971	39788973	cg11201606_TC11	0.0233613	Hypo	TssBiv	PPIE;BMP8B;OXCT2;BMP8B-AS1;AL033527.2;AL033527.1;AL033527.3;LINC02811;TRIT1
chr1	39789022	39789024	cg18217145_TC11	0.0142486	Hypo	TssBiv	PPIE;BMP8B;OXCT2;BMP8B-AS1;AL033527.2;AL033527.1;AL033527.3;LINC02811;TRIT1
chr1	39789039	39789041	cg19613400_BC11	0.0173795	Hypo	TssBiv	PPIE;BMP8B;OXCT2;BMP8B-AS1;AL033527.2;AL033527.1;AL033527.3;LINC02811;TRIT1
chr1	39902292	39902294	cg00040446_BC11	0.0771593	Hypo	TssBiv	TRIT1;Y_RNA;MYCL;MYCL-AS1;Y_RNA
chr1	40040326	40040328	cg09182986_TC21	0.041739	Hypo	TssA	CAP1;PPT1
chr1	40040347	40040349	cg00636277_TC21	0.0364426	Hypo	TssA	CAP1;PPT1
chr1	40097005	40097007	cg19736671_TC21	0.0443452	Hypo	TssA	CAP1;PPT1;OAZ1P1
chr1	40097169	40097171	cg10827045_TC21	0.0698374	Hypo	TssA	CAP1;PPT1;OAZ1P1
chr1	40161938	40161940	cg24724503_TC21	0.0707375	Hypo	TssA	OAZ1P1;RLF;RNU6-1237P
chr1	40258262	40258264	cg25275331_BC11	0.0400071	Hypo	TssA	RLF;TMCO2;AL050341.2;ZMPSTE24;AL050341.1;COL9A2
chr1	40258499	40258501	cg16407604_BC11	0.0375738	Hypo	TssA	RLF;TMCO2;AL050341.2;ZMPSTE24;AL050341.1;COL9A2
chr1	40315462	40315464	cg07367434_TC11	0.0154987	Hypo	TssBiv	ZMPSTE24;COL9A2;AL031985.2;SMAP2;AL031985.1
chr1	40317318	40317320	cg26710722_BC21	0.075811	Hypo	TssBiv	ZMPSTE24;COL9A2;AL031985.2;SMAP2;AL031985.1
chr1	40317318	40317320	cg26710722_BC22	0.0806662	Hypo	TssBiv	ZMPSTE24;COL9A2;AL031985.2;SMAP2;AL031985.1
chr1	40317318	40317320	cg26710722_BC23	0.0747042	Hypo	TssBiv	ZMPSTE24;COL9A2;AL031985.2;SMAP2;AL031985.1
chr1	40317318	40317320	cg26710722_BC24	0.0909663	Hypo	TssBiv	ZMPSTE24;COL9A2;AL031985.2;SMAP2;AL031985.1
chr1	40317330	40317332	cg26011014_TC11	0.0333554	Hypo	TssBiv	ZMPSTE24;COL9A2;AL031985.2;SMAP2;AL031985.1
chr1	40317330	40317332	cg26011014_TC12	0.0313933	Hypo	TssBiv	ZMPSTE24;COL9A2;AL031985.2;SMAP2;AL031985.1
chr1	40317330	40317332	cg26011014_TC13	0.0288177	Hypo	TssBiv	ZMPSTE24;COL9A2;AL031985.2;SMAP2;AL031985.1
chr1	40318650	40318652	cg14163334_BC21	0.945325	Hyper	ReprPC	ZMPSTE24;COL9A2;AL031985.2;SMAP2;AL031985.1
chr1	40373772	40373774	cg07499546_TC11	0.027394	Hypo	TssA	AL031985.2;SMAP2;AL031985.1
chr1	40449974	40449976	cg15324448_BC11	0.0573785	Hypo	TssA	SMAP2;AL031985.4;ZFP69B;AL031985.3;AL603839.4;ZFP69;AL603839.3
chr1	40450543	40450545	cg00641257_BC11	0.0250402	Hypo	TssA	SMAP2;AL031985.4;ZFP69B;AL031985.3;AL603839.4;ZFP69;AL603839.3
chr1	40457100	40457102	cg26401512_TC21	0.952928	Hyper	ZNF/Rpts	SMAP2;AL031985.4;ZFP69B;AL031985.3;AL603839.4;ZFP69;AL603839.3
chr1	40531523	40531525	cg12528403_BC11	0.0186275	Hypo	TssA	ZFP69;AL603839.3;EXO5;AL603839.1;AL603839.2;ZNF684;AL356379.2;AL356379.1
chr1	40687781	40687783	cg16599535_BC21	0.944409	Hyper	Quies	RIMS3;AL031289.2;AL031289.1;NFYC-AS1;NFYC
chr1	40691880	40691882	cg13730534_BC21	0.0685965	Hypo	TssA	RIMS3;AL031289.2;AL031289.1;NFYC-AS1;NFYC
chr1	40692155	40692157	cg11523685_TC11	0.016957	Hypo	TssA	RIMS3;AL031289.2;AL031289.1;NFYC-AS1;NFYC
chr1	41017905	41017907	cg11813544_BC21	0.906963	Hyper	Tx	CTPS1;SLFNL1-AS1;SLFNL1;SCMH1
chr1	41022628	41022630	cg00960373_BC11	0.908106	Hyper	TxWk	CTPS1;SLFNL1-AS1;SLFNL1;SCMH1
chr1	41259373	41259375	cg18523997_TC21	0.922409	Hyper	Quies	SCMH1;AC093151.7;AC093151.2;AC093151.1;AC093151.5
chr1	41361700	41361702	cg09992883_TC11	0.0132314	Hypo	TssA	AC093151.7;FOXO6;FOXO6-AS1
chr1	41513019	41513021	cg21681327_TC21	0.908559	Hyper	Quies	RNA5SP45;EDN2;HIVEP3;AL445933.2;AL445933.1
chr1	41513077	41513079	cg04490934_BC21	0.898749	Hyper	Quies	RNA5SP45;EDN2;HIVEP3;AL445933.2;AL445933.1
chr1	41917926	41917928	cg02031397_TC11	0.0342221	Hypo	TssBiv	HIVEP3
chr1	41976795	41976797	cg00658892_TC21	0.930503	Hyper	Quies	HIVEP3
chr1	42334557	42334559	cg11953541_BC21	0.0864034	Hypo	TssA	FOXJ3;AC096540.1;RIMKLA
chr1	42334608	42334610	cg03882929_TC21	0.0455346	Hypo	TssA	FOXJ3;AC096540.1;RIMKLA
chr1	42380798	42380800	cg21774736_BC11	0.0146343	Hypo	TssBiv	FOXJ3;AC096540.1;RIMKLA;AL513331.1;ZMYND12
chr1	42463572	42463574	cg23886509_BC21	0.0518323	Hypo	TssFlnkU	RIMKLA;ZMYND12;PPCS;CCDC30;RPS3AP11;TMSB4XP1
chr1	42657999	42658001	cg08540602_TC21	0.0461076	Hypo	TssFlnkU	CCDC30;PPIH;AC098484.4;AC098484.2;YBX1
chr1	42658250	42658252	cg02150709_BC21	0.0448923	Hypo	TssA	CCDC30;PPIH;AC098484.4;AC098484.2;YBX1
chr1	42682785	42682787	cg15472574_TC11	0.0176178	Hypo	TssA	CCDC30;PPIH;AC098484.4;AC098484.2;YBX1
chr1	42766956	42766958	cg19044674_BC21	0.103253	Hypo	TssA	CLDN19;P3H1;C1orf50;AC098484.3;AC098484.1;TMEM269;SVBP
chr1	42775588	42775590	cg12428622_TC21	0.935179	Hyper	Tx	CLDN19;P3H1;C1orf50;AC098484.3;AC098484.1;TMEM269;SVBP;ERMAP
chr1	42817447	42817449	cg04413085_BC11	0.0374182	Hypo	TssA	C1orf50;AC098484.3;AC098484.1;TMEM269;SVBP;ERMAP;AL512353.1;ZNF691
chr1	42830363	42830365	cg04129132_TC21	0.90448	Hyper	Quies	AC098484.3;TMEM269;SVBP;ERMAP;AL512353.1;ZNF691
chr1	42842599	42842601	cg00667426_TC11	0.934909	Hyper	Quies	AC098484.3;TMEM269;SVBP;ERMAP;AL512353.1;ZNF691;AL512353.2;MKRN8P
chr1	42846359	42846361	cg10803251_TC11	0.0263928	Hypo	TssA	TMEM269;SVBP;ERMAP;AL512353.1;ZNF691;AL512353.2;MKRN8P
chr1	42851427	42851429	cg14965064_TC11	0.975231	Hyper	Tx	TMEM269;SVBP;ERMAP;AL512353.1;ZNF691;AL512353.2;MKRN8P
chr1	42958955	42958957	cg08159148_BC21	0.0526669	Hypo	TssA	SLC2A1;ATP6V0CP4;SLC2A1-AS1;AC099795.1;RNU6-880P
chr1	43037987	43037989	cg00670119_BC21	0.925702	Hyper	Quies	SLC2A1-AS1;RNU6-880P;U6
chr1	43146725	43146727	cg24451411_TC21	0.950536	Hyper	ReprPCWk	AL161637.1;FAM183A;EBNA1BP2;MIR6733;CFAP57;RNA5SP46
chr1	43234331	43234333	cg00672329_TC21	0.928689	Hyper	Quies	EBNA1BP2;CFAP57;RNA5SP46;TMEM125;C1orf210
chr1	43338645	43338647	cg19337279_TC21	0.93398	Hyper	Quies	TIE1;MPL;AL139289.2;AL139289.1;CDC20;ELOVL1;MIR6734;MED8;MED8-AS1
chr1	43358937	43358939	cg23995744_BC11	0.0148301	Hypo	TssA	TIE1;MPL;AL139289.2;AL139289.1;CDC20;ELOVL1;MIR6734;MED8;MED8-AS1;SZT2
chr1	43389951	43389953	cg17006436_TC11	0.0142364	Hypo	TssA	MPL;AL139289.2;AL139289.1;CDC20;ELOVL1;MIR6734;MED8;MED8-AS1;SZT2
chr1	43592585	43592587	cg18394614_BC21	0.934087	Hyper	Tx	PTPRF
chr1	43603146	43603147	ch.1.1359032F_TC21	0.0507556	Hypo	NA	PTPRF;KDM4A;AL451062.2
chr1	43650070	43650072	cg03587511_BC21	0.0943261	Hypo	TssA	PTPRF;KDM4A;AL451062.2;KDM4A-AS1
chr1	43699333	43699335	cg00679439_TC21	0.946147	Hyper	Tx	KDM4A;AL451062.2;KDM4A-AS1;ST3GAL3;ST3GAL3-AS1;U6;AL451062.1
chr1	43706933	43706935	cg09903430_TC21	0.0792749	Hypo	TssFlnkU	KDM4A;AL451062.2;KDM4A-AS1;ST3GAL3;ST3GAL3-AS1;U6;AL451062.1
chr1	43707284	43707286	cg00704288_BC21	0.103407	Hypo	TssFlnkU	KDM4A;AL451062.2;KDM4A-AS1;ST3GAL3;ST3GAL3-AS1;U6;AL451062.1
chr1	43735108	43735110	cg00679979_TC21	0.962923	Hyper	Quies	KDM4A;AL451062.2;KDM4A-AS1;ST3GAL3;ST3GAL3-AS1;U6;AL451062.1
chr1	43837438	43837440	cg11704212_BC21	0.925038	Hyper	TxWk	AL451062.2;ST3GAL3;MIR6079;SHMT1P1
chr1	43951991	43951993	cg10327168_TC21	0.937246	Hyper	TxWk	AL451062.2;ST3GAL3;ARTN;AL357079.1;AL357079.3;IPO13;AL357079.2;DPH2;ATP6V0B;B4GALT2;CCDC24;SLC6A9
chr1	43951991	43951993	cg10327168_TC22	0.936901	Hyper	TxWk	AL451062.2;ST3GAL3;ARTN;AL357079.1;AL357079.3;IPO13;AL357079.2;DPH2;ATP6V0B;B4GALT2;CCDC24;SLC6A9
chr1	43969834	43969836	cg04099264_BC21	0.0757133	Hypo	TssFlnk	AL451062.2;ST3GAL3;ARTN;AL357079.1;AL357079.3;IPO13;AL357079.2;DPH2;ATP6V0B;B4GALT2;CCDC24;SLC6A9
chr1	43969896	43969898	cg00682440_BC21	0.0429321	Hypo	TssFlnk	AL451062.2;ST3GAL3;ARTN;AL357079.1;AL357079.3;IPO13;AL357079.2;DPH2;ATP6V0B;B4GALT2;CCDC24;SLC6A9
chr1	43979529	43979531	cg15695626_BC11	0.0174096	Hypo	TssA	AL451062.2;ST3GAL3;ARTN;AL357079.1;AL357079.3;IPO13;AL357079.2;DPH2;ATP6V0B;B4GALT2;CCDC24;SLC6A9
chr1	43979864	43979866	cg04122461_TC11	0.0186975	Hypo	TssA	AL451062.2;ST3GAL3;ARTN;AL357079.1;AL357079.3;IPO13;AL357079.2;DPH2;ATP6V0B;B4GALT2;CCDC24;SLC6A9
chr1	43991486	43991488	cg04323187_BC21	0.0429043	Hypo	TssFlnkU	AL357079.3;IPO13;AL357079.2;DPH2;ATP6V0B;B4GALT2;CCDC24;SLC6A9;AL139220.2
chr1	44000928	44000930	cg25605771_TC11	0.911305	Hyper	Quies	IPO13;AL357079.2;DPH2;ATP6V0B;B4GALT2;CCDC24;SLC6A9;AL139220.2
chr1	44030803	44030805	cg10588679_BC21	0.0771454	Hypo	TssA	B4GALT2;CCDC24;SLC6A9;AL139220.2
chr1	44243786	44243788	cg00686280_BC11	0.966062	Hyper	Quies	DMAP1;ERI3;ERI3-IT1
chr1	44355496	44355498	cg02674114_TC21	0.0743037	Hypo	TssFlnk	ERI3;RNU6-369P;RNF220
chr1	44405273	44405275	cg01175682_TC21	0.049842	Hypo	TssBiv	RNU6-369P;RNF220
chr1	44405303	44405305	cg01267315_TC21	0.0388274	Hypo	TssBiv	RNU6-369P;RNF220
chr1	44405483	44405485	cg26035323_BC11	0.0544265	Hypo	TssBiv	RNU6-369P;RNF220
chr1	44631642	44631644	cg00690787_BC11	0.0302346	Hypo	TssFlnkU	RNF220;TMEM53;ARMH1
chr1	44654487	44654489	cg10808027_TC11	0.948369	Hyper	TxWk	RNF220;TMEM53;ARMH1
chr1	44673851	44673853	cg26816438_TC11	0.0773416	Hypo	TssFlnkU	RNF220;TMEM53;ARMH1;RNU5F-1
chr1	44674252	44674254	cg17598287_BC21	0.0732989	Hypo	TssA	RNF220;TMEM53;ARMH1;RNU5F-1
chr1	44674414	44674416	cg12074084_BC11	0.0377495	Hypo	TssA	RNF220;TMEM53;ARMH1;RNU5F-1
chr1	44739599	44739601	cg12276329_TC21	0.045862	Hypo	TssA	ARMH1;RNU5F-1;RNU5D-1;KIF2C;AL592166.1;RPS8;SNORD55;SNORD46;SNORD38A;SNORD38B;SNORD38B;RPS15AP11;BEST4
chr1	44775341	44775343	cg05310898_BC11	0.0212405	Hypo	TssA	ARMH1;RNU5D-1;KIF2C;AL592166.1;RPS8;SNORD55;SNORD46;SNORD38A;SNORD38B;SNORD38B;RPS15AP11;BEST4;PLK3;TCTEX1D4;BTBD19;PTCH2;RNU5E-6P
chr1	44783293	44783295	cg27543578_BC21	0.959466	Hyper	TxWk	KIF2C;AL592166.1;RPS8;SNORD55;SNORD46;SNORD38A;SNORD38B;SNORD38B;RPS15AP11;BEST4;PLK3;TCTEX1D4;BTBD19;PTCH2;RNU5E-6P
chr1	44786346	44786348	cg22160000_BC21	0.0753953	Hypo	TssFlnkU	KIF2C;AL592166.1;RPS8;SNORD55;SNORD46;SNORD38A;SNORD38B;SNORD38B;RPS15AP11;BEST4;PLK3;TCTEX1D4;BTBD19;PTCH2;RNU5E-6P
chr1	44787575	44787577	cg01564925_BC21	0.934923	Hyper	Quies	KIF2C;AL592166.1;RPS8;SNORD55;SNORD46;SNORD38A;SNORD38B;SNORD38B;RPS15AP11;BEST4;PLK3;TCTEX1D4;BTBD19;PTCH2;RNU5E-6P
chr1	44800179	44800181	cg25561290_BC11	0.021215	Hypo	TssA	KIF2C;AL592166.1;RPS8;SNORD55;SNORD46;SNORD38A;SNORD38B;SNORD38B;RPS15AP11;BEST4;PLK3;TCTEX1D4;BTBD19;PTCH2;RNU5E-6P;AL136380.1
chr1	44804748	44804750	cg15619643_TC21	0.937999	Hyper	Tx	KIF2C;AL592166.1;RPS8;SNORD55;SNORD46;SNORD38A;SNORD38B;SNORD38B;RPS15AP11;BEST4;PLK3;TCTEX1D4;BTBD19;PTCH2;RNU5E-6P;AL136380.1;EIF2B3
chr1	44842952	44842954	cg21167628_BC11	0.0377586	Hypo	TssFlnkU	PLK3;TCTEX1D4;BTBD19;PTCH2;RNU5E-6P;AL136380.1;EIF2B3
chr1	44984157	44984159	cg17422409_TC11	0.514133	Intermediate	TxWk	EIF2B3;CCNB1IP1P1;PPIAP35;MRPS17P1;HECTD3;UROD;ZSWIM5
chr1	44986803	44986805	cg05331230_BC21	0.065734	Hypo	TssA	EIF2B3;CCNB1IP1P1;PPIAP35;MRPS17P1;HECTD3;UROD;ZSWIM5
chr1	45010637	45010639	cg00696857_BC11	0.0135227	Hypo	TssFlnkU	EIF2B3;PPIAP35;MRPS17P1;HECTD3;UROD;ZSWIM5
chr1	45011089	45011091	cg23888281_BC11	0.0237595	Hypo	TssA	EIF2B3;PPIAP35;MRPS17P1;HECTD3;UROD;ZSWIM5
chr1	45011287	45011289	cg08425065_TC11	0.0187885	Hypo	TssA	EIF2B3;PPIAP35;MRPS17P1;HECTD3;UROD;ZSWIM5
chr1	45205688	45205690	cg13227621_BC11	0.0582381	Hypo	TssA	ZSWIM5
chr1	45206314	45206316	cg06408034_BC21	0.0573475	Hypo	TssA	ZSWIM5
chr1	45206765	45206767	cg25918716_BC21	0.135277	Hypo	TssA	ZSWIM5
chr1	45327041	45327043	cg12178578_BC11	0.0262548	Hypo	TssFlnkU	ZSWIM5;LINC01144;HPDL;MUTYH;AL451136.1;TOE1;TESK2
chr1	45339665	45339667	cg10797195_BC21	0.0827288	Hypo	TssA	ZSWIM5;LINC01144;HPDL;MUTYH;AL451136.1;TOE1;TESK2
chr1	45340275	45340277	cg06788803_TC11	0.0140859	Hypo	TssA	ZSWIM5;LINC01144;HPDL;MUTYH;AL451136.1;TOE1;TESK2
chr1	45340540	45340542	cg07507056_BC21	0.0870408	Hypo	TssFlnkU	ZSWIM5;LINC01144;HPDL;MUTYH;AL451136.1;TOE1;TESK2
chr1	45491170	45491172	cg05343316_BC11	0.0225535	Hypo	TssA	AL451136.1;TESK2;CCDC163;MMACHC;PRDX1;HMGB1P48
chr1	45491259	45491261	cg00103132_BC21	0.0360758	Hypo	TssA	AL451136.1;TESK2;CCDC163;MMACHC;PRDX1;HMGB1P48
chr1	45491341	45491343	cg24296786_BC21	0.0497994	Hypo	TssA	AL451136.1;TESK2;CCDC163;MMACHC;PRDX1;HMGB1P48
chr1	45491380	45491382	cg15605315_BC11	0.0519591	Hypo	TssA	AL451136.1;TESK2;CCDC163;MMACHC;PRDX1;HMGB1P48
chr1	45491509	45491511	cg17930852_TC21	0.0596618	Hypo	TssA	AL451136.1;TESK2;CCDC163;MMACHC;PRDX1;HMGB1P48
chr1	45500054	45500056	cg09323228_BC11	0.0255168	Hypo	TssA	AL451136.1;TESK2;CCDC163;MMACHC;PRDX1;HMGB1P48
chr1	45550800	45550802	cg01020792_BC21	0.0601094	Hypo	TssA	MMACHC;PRDX1;HMGB1P48;AKR1A1;AL355480.3;AL355480.1;NASP;AL355480.2
chr1	45550901	45550903	cg22350160_TC11	0.0196127	Hypo	TssA	MMACHC;PRDX1;HMGB1P48;AKR1A1;AL355480.3;AL355480.1;NASP;AL355480.2
chr1	45584030	45584032	cg24352281_TC11	0.0229726	Hypo	TssA	PRDX1;AKR1A1;AL355480.3;AL355480.1;NASP;AL355480.2;AL355480.4;CCDC17;GPBP1L1
chr1	45584032	45584034	cg16305186_TC11	0.0266854	Hypo	TssA	PRDX1;AKR1A1;AL355480.3;AL355480.1;NASP;AL355480.2;AL355480.4;CCDC17;GPBP1L1
chr1	45686329	45686331	cg03295098_TC21	0.0888984	Hypo	TssA	GPBP1L1;RPS15AP10;AL604028.2;TMEM69;IPP;AL604028.1
chr1	45686629	45686631	cg22880518_TC11	0.013611	Hypo	TssA	GPBP1L1;RPS15AP10;AL604028.2;TMEM69;IPP;AL604028.1
chr1	45686666	45686668	cg26862690_TC11	0.0207077	Hypo	TssA	GPBP1L1;RPS15AP10;AL604028.2;TMEM69;IPP;AL604028.1
chr1	45750206	45750208	cg09580965_TC21	0.0619708	Hypo	TssA	IPP;AL603882.1;MAST2
chr1	46132834	46132836	cg07923305_TC21	0.0581374	Hypo	TssA	PIK3R3;P3R3URF-PIK3R3;AL358075.3;AL358075.2;TSPAN1;P3R3URF
chr1	46133329	46133331	cg15076218_BC21	0.04646	Hypo	TssFlnkU	PIK3R3;P3R3URF-PIK3R3;AL358075.3;AL358075.2;TSPAN1;P3R3URF
chr1	46133455	46133457	cg06272678_TC11	0.0169976	Hypo	TssFlnkU	PIK3R3;P3R3URF-PIK3R3;AL358075.3;AL358075.2;TSPAN1;P3R3URF
chr1	46198654	46198656	cg18885107_BC11	0.0208647	Hypo	TssA	P3R3URF-PIK3R3;TSPAN1;P3R3URF;POMGNT1;LURAP1;RAD54L
chr1	46198667	46198669	cg08947153_TC21	0.050963	Hypo	TssA	P3R3URF-PIK3R3;TSPAN1;P3R3URF;POMGNT1;LURAP1;RAD54L
chr1	46247769	46247771	cg00645897_BC11	0.0116723	Hypo	TssA	POMGNT1;LURAP1;RAD54L;LRRC41
chr1	46247771	46247773	cg21294209_TC11	0.0135001	Hypo	TssA	POMGNT1;LURAP1;RAD54L;LRRC41
chr1	46267598	46267600	cg00711744_TC11	0.934655	Hyper	TxWk	POMGNT1;LURAP1;RAD54L;LRRC41;UQCRH
chr1	46303403	46303405	cg09747578_TC21	0.0411536	Hypo	TssA	RAD54L;LRRC41;UQCRH;NSUN4
chr1	46340615	46340617	cg14993813_BC21	0.0768774	Hypo	TssA	LRRC41;UQCRH;NSUN4;AL122001.1
chr1	46340890	46340892	cg10495392_BC11	0.0133594	Hypo	TssA	LRRC41;UQCRH;NSUN4;AL122001.1
chr1	46341150	46341152	cg17875957_TC11	0.0236487	Hypo	TssA	LRRC41;UQCRH;NSUN4;AL122001.1
chr1	46343676	46343678	cg00530320_TC21	0.89692	Hyper	TxWk	LRRC41;UQCRH;NSUN4;AL122001.1
chr1	46394383	46394385	cg23538557_BC21	0.0747505	Hypo	TssBiv	NSUN4;AL122001.1;FAAH;FAAHP1
chr1	46604033	46604035	cg00717087_BC11	0.0227643	Hypo	TssA	MKNK1-AS1;MKNK1;MOB3C;ATPAF1
chr1	46604379	46604381	cg14202380_BC11	0.021585	Hypo	TssA	MKNK1-AS1;MKNK1;MOB3C;ATPAF1
chr1	46680027	46680029	cg09444931_TC21	0.931337	Hyper	Tx	ATPAF1;NENFP1;TEX38;EFCAB14-AS1;EFCAB14
chr1	46797563	46797565	cg14222679_BC21	0.932255	Hyper	Quies	CYP4B1;CYP4Z2P
chr1	47179304	47179306	cg26272105_TC21	0.050123	Hypo	TssA	CYP4A22-AS1;CYP4A22;MTND1P34;LINC00853;PDZK1IP1;TAL1;AL135960.1
chr1	47313715	47313717	cg02963188_BC21	0.0638352	Hypo	TssFlnkU	STIL;CMPK1
chr1	47314310	47314312	cg00722891_BC11	0.0270159	Hypo	TssA	STIL;CMPK1
chr1	47333675	47333677	cg06156157_BC21	0.0484544	Hypo	TssA	STIL;CMPK1;LINC01389
chr1	47416592	47416594	cg19809499_TC11	0.0309999	Hypo	TssBiv	CMPK1;LINC01389;FOXE3;FOXD2-AS1;FOXD2
chr1	47436637	47436639	cg26366304_TC11	0.0355087	Hypo	TssBiv	LINC01389;FOXE3;FOXD2-AS1;FOXD2;AL356458.1
chr1	47508042	47508044	cg14287868_TC11	0.0232802	Hypo	TssBiv	AL356458.1;RPL21P24;ATP6V0E1P4
chr1	47508046	47508048	cg00725927_TC11	0.0187961	Hypo	TssBiv	AL356458.1;RPL21P24;ATP6V0E1P4
chr1	47622586	47622588	cg00727096_BC21	0.918701	Hyper	Quies	NA
chr1	47709331	47709333	cg00728076_BC11	0.0238248	Hypo	TssBiv	LINC01738
chr1	47997100	47997102	cg00731217_BC11	0.0209079	Hypo	TssBiv	TRABD2B
chr1	48472344	48472346	cg01931775_BC21	0.0886999	Hypo	TssA	SPATA6;AL356968.2;RNU4-61P;AL356968.1
chr1	48777084	48777086	cg03603214_TC11	0.0144796	Hypo	TssA	AGBL4;BEND5
chr1	49016933	49016934	ch.1.49016934_BC21	0.0452395	Hypo	NA	AGBL4;AC099788.1
chr1	50024041	50024043	cg26682094_TC11	0.033796	Hypo	TssFlnk	AGBL4;AL645730.1;MTND2P29;ELAVL4
chr1	50025280	50025282	cg03093843_TC21	0.936942	Hyper	Quies	AGBL4;AL645730.1;MTND2P29;ELAVL4
chr1	50969820	50969822	cg23902761_TC21	0.0549317	Hypo	TssA	FAF1;CDKN2C
chr1	50969831	50969833	cg16135470_BC21	0.0420936	Hypo	TssA	FAF1;CDKN2C
chr1	51236986	51236988	cg24808674_BC21	0.0739242	Hypo	TssA	LINC01562;RNF11;AL162430.1;AL162430.2
chr1	51519071	51519073	cg17853302_TC21	0.0701938	Hypo	TssA	EPS15;EPS15-AS1;RNU6-1281P;CALR4P
chr1	51539226	51539228	cg21417735_TC21	0.931037	Hyper	Quies	EPS15;EPS15-AS1;RNU6-1281P;CALR4P;OSBPL9
chr1	51616997	51616999	cg00866484_BC11	0.0255152	Hypo	TssA	CALR4P;OSBPL9
chr1	51800406	51800408	cg00759717_BC21	0.948303	Hyper	Tx	OSBPL9;NRDC;AL050343.2;AL050343.3;MIR761
chr1	51878632	51878634	cg10251347_TC21	0.0997463	Hypo	TssA	NRDC;MIR761;TSEN15P2;RAB3B
chr1	51878644	51878646	cg22611633_TC21	0.11844	Hypo	TssA	NRDC;MIR761;TSEN15P2;RAB3B
chr1	51940352	51940353	ch.1.51940354R_BO11	0.057004	Hypo	NA	RAB3B;RNA5SP48;AL445685.2
chr1	51949407	51949408	ch.1.51949408_TC21	0.0399574	Hypo	NA	RAB3B;RNA5SP48;AL445685.2;RN7SL290P
chr1	51964390	51964391	ch.1.51964391R_BO11	0.0509869	Hypo	NA	RAB3B;RNA5SP48;AL445685.2;RN7SL290P
chr1	51965378	51965379	ch.1.51965380R_TO11	0.074287	Hypo	NA	RAB3B;RNA5SP48;AL445685.2;RN7SL290P
chr1	52000349	52000351	cg00761648_BC21	0.931939	Hyper	Quies	RAB3B;RNA5SP48;AL445685.2;RN7SL290P;TXNDC12;AL445685.3;KTI12;AL445685.1
chr1	52052488	52052490	cg00762360_BC11	0.939875	Hyper	Quies	TXNDC12;AL445685.3;KTI12;AL445685.1;TXNDC12-AS1;BTF3L4
chr1	52055529	52055531	cg04349311_BC21	0.0437824	Hypo	TssA	TXNDC12;AL445685.3;KTI12;AL445685.1;TXNDC12-AS1;BTF3L4
chr1	52155116	52155118	cg00763685_BC11	0.931284	Hyper	Quies	ZFYVE9;RN7SL788P;AL139156.2;AL139156.1;PDCL3P6;AL139156.3
chr1	52397787	52397789	cg00766498_BC11	0.962435	Hyper	TxWk	ZFYVE9;CC2D1B;AL513218.1;AL513218.2;PLA2G12AP1;ORC1;PRPF38A;TUT4
chr1	52404304	52404306	cg23606758_TC11	0.0863005	Hypo	TssA	CC2D1B;AL513218.2;PLA2G12AP1;ORC1;PRPF38A;TUT4
chr1	52404364	52404366	cg16136434_TC21	0.0483936	Hypo	TssA	CC2D1B;AL513218.2;PLA2G12AP1;ORC1;PRPF38A;TUT4
chr1	52602292	52602294	cg11953272_BC11	0.0251459	Hypo	TssFlnkU	TUT4;AL591167.1;EEF1GP7;GPX7;SHISAL2A
chr1	52698085	52698087	cg10877797_BC11	0.0248352	Hypo	TssA	SHISAL2A;COA7;NDUFS5P3;RN7SL62P;ZYG11B
chr1	52698235	52698237	cg01019362_TC21	0.0808778	Hypo	TssA	SHISAL2A;COA7;NDUFS5P3;RN7SL62P;ZYG11B
chr1	52698330	52698332	cg06157335_BC21	0.109771	Hypo	TssA	SHISAL2A;COA7;NDUFS5P3;RN7SL62P;ZYG11B
chr1	52703397	52703399	cg02892898_BC11	0.0260297	Hypo	TssFlnkU	SHISAL2A;COA7;NDUFS5P3;RN7SL62P;ZYG11B
chr1	52921839	52921841	cg23456286_TC11	0.026763	Hypo	TssBiv	ZYG11A;AC099677.3;ECHDC2;AC099677.1;AC099677.2;SCP2;AC099677.4;AC099677.6;AC099677.5;H3P2
chr1	52921849	52921851	cg17185953_TC21	0.0649813	Hypo	TssBiv	ZYG11A;AC099677.3;ECHDC2;AC099677.1;AC099677.2;SCP2;AC099677.4;AC099677.6;AC099677.5;H3P2
chr1	52927171	52927173	cg20055417_BC11	0.0214119	Hypo	TssA	ZYG11A;AC099677.3;ECHDC2;AC099677.1;AC099677.2;SCP2;AC099677.4;AC099677.6;AC099677.5;H3P2
chr1	52927208	52927210	cg24543286_BC21	0.0425911	Hypo	TssA	ZYG11A;AC099677.3;ECHDC2;AC099677.1;AC099677.2;SCP2;AC099677.4;AC099677.6;AC099677.5;H3P2
chr1	53034146	53034148	cg00774529_BC11	0.933216	Hyper	TxWk	SCP2;RRAS2P1;TUBBP10;PODN;AL445183.1;HIGD1AP11
chr1	53062264	53062266	cg04875084_BC11	0.0239584	Hypo	TssBiv	SCP2;PODN;AL445183.1;HIGD1AP11;SLC1A7
chr1	53163413	53163415	cg04135242_TC23	0.940597	Hyper	Quies	SLC1A7;AL445183.2;AL606760.4;CPT2;AL606760.2
chr1	53195149	53195151	cg18170581_BC21	0.947058	Hyper	Quies	AL606760.4;CPT2;AL606760.2;CZIB;AL606760.3;MAGOH;AL606760.1;LRP8
chr1	53196570	53196572	cg10321208_TC21	0.0381226	Hypo	TssA	AL606760.4;CPT2;AL606760.2;CZIB;AL606760.3;MAGOH;AL606760.1;LRP8
chr1	53220335	53220337	cg07249409_BC21	0.0666873	Hypo	TssA	AL606760.4;CPT2;AL606760.2;CZIB;AL606760.3;MAGOH;AL606760.1;LRP8;AL355483.3
chr1	53238073	53238075	cg11815448_TC21	0.0994414	Hypo	TssA	CPT2;AL606760.2;CZIB;AL606760.3;MAGOH;AL606760.1;LRP8;AL355483.3;AL355483.1
chr1	53238339	53238341	cg20282741_TC11	0.0272952	Hypo	TssA	CPT2;AL606760.2;CZIB;AL606760.3;MAGOH;AL606760.1;LRP8;AL355483.3;AL355483.1
chr1	53246871	53246873	cg04935522_BC21	0.951077	Hyper	Quies	CPT2;AL606760.2;CZIB;AL606760.3;MAGOH;AL606760.1;LRP8;AL355483.3;AL355483.1
chr1	53531118	53531119	ch.1.53531119R_TC21	0.0624315	Hypo	NA	GLIS1
chr1	53592970	53592971	ch.1.53592971R_TC21	0.0912557	Hypo	NA	GLIS1
chr1	53594851	53594852	ch.1.53594852R_BC21	0.0642632	Hypo	NA	GLIS1
chr1	53677136	53677138	cg23219046_TC21	0.95949	Hyper	Quies	GLIS1;RNU7-95P
chr1	53838387	53838389	cg12589749_TC21	0.0434958	Hypo	TssA	NDC1;AL049745.2;YIPF1
chr1	53838474	53838476	cg25637824_TC11	0.0142378	Hypo	TssA	NDC1;AL049745.2;YIPF1
chr1	53852051	53852053	cg00786035_TC21	0.949813	Hyper	TxWk	NDC1;AL049745.2;YIPF1;DIO1
chr1	53904347	53904349	cg00786585_TC21	0.922579	Hyper	Quies	YIPF1;DIO1;HSPB11;LRRC42
chr1	53946241	53946243	cg12595647_BC11	0.0200882	Hypo	TssA	DIO1;HSPB11;LRRC42;HNRNPA3P12
chr1	54052675	54052677	cg08388746_TC21	0.0500654	Hypo	TssA	LDLRAD1;TMEM59;AL353898.3;TCEANC2;MIR4781;AL353898.1;AL353898.2
chr1	54150873	54150875	cg00789436_TC21	0.946588	Hyper	Quies	TCEANC2;AL357673.1;CDCP2;AL357673.2;CYB5RL;MRPL37
chr1	54200263	54200265	cg19019972_TC21	0.0504173	Hypo	TssA	AL357673.1;CDCP2;CYB5RL;MRPL37;SSBP3;SSBP3-AS1
chr1	54215750	54215752	cg00790245_BC21	0.912031	Hyper	Tx	AL357673.1;CYB5RL;MRPL37;SSBP3;SSBP3-AS1
chr1	54305782	54305784	cg00791859_TC21	0.947757	Hyper	TxWk	SSBP3;AL161644.1
chr1	54489233	54489235	cg02031423_BC11	0.0281573	Hypo	TssA	AC099796.2;LINC02784;AC099796.1;HNRNPA1P63
chr1	54542031	54542033	cg09253316_TC21	0.060186	Hypo	TssFlnkU	AC099796.2;LINC02784;AC099796.1;HNRNPA1P63;ACOT11
chr1	54672842	54672844	cg00797617_TC21	0.959906	Hyper	Quies	ACOT11;FAM151A;AL590093.1;MROH7;MROH7-TTC4;TTC4
chr1	54801332	54801334	cg19808825_BC11	0.05661	Hypo	TssBiv	PARS2;TTC22;AC096536.1;LEXM;DHCR24
chr1	54854340	54854342	cg22027837_BC21	0.934893	Hyper	Tx	LEXM;DHCR24;AC096536.3;AC096536.2;DHCR24-DT
chr1	55039669	55039671	cg08920610_TC11	0.0250874	Hypo	TssBiv	TMEM61;AL590440.1;BSND;PCSK9;USP24
chr1	55046600	55046602	cg00802337_BC11	0.97882	Hyper	Quies	BSND;PCSK9;USP24
chr1	55222302	55222304	cg00804056_BC21	0.933336	Hyper	Quies	USP24;MIR4422HG;GYG1P3;MIR4422
chr1	56517663	56517665	cg14374866_BC21	0.939477	Hyper	TxWk	AC119674.1;AC119674.2;PLPP3;RPL21P23
chr1	56579317	56579319	cg06334284_TC21	0.0594779	Hypo	TssA	PLPP3;RPL21P23;RPL23AP85;AC099789.1
chr1	57598280	57598282	cg01770707_BC21	0.936254	Hyper	Quies	DAB1;RPS20P5
chr1	58105853	58105855	cg00823954_TC21	0.92207	Hyper	Quies	DAB1;RPS26P15;AL445193.2;AL445193.1
chr1	58312544	58312546	cg00825404_BC21	0.953989	Hyper	Quies	DAB1
chr1	58783205	58783207	cg17933911_TC11	0.0165996	Hypo	TssA	AL136985.3;JUN;LINC01135;AL136985.2
chr1	58784165	58784167	cg15096815_BC11	0.0517066	Hypo	TssA	AL136985.3;JUN;LINC01135;AL136985.2
chr1	59072859	59072861	cg16803908_BC21	0.944001	Hyper	Quies	LINC01358;AL592431.2;AL592431.1
chr1	59296858	59296860	cg13932364_TC21	0.0523633	Hypo	TssA	HSD52;AC093424.1;FGGY
chr1	59297156	59297158	cg17393296_TC21	0.0396513	Hypo	TssA	HSD52;AC093424.1;FGGY
chr1	59814669	59814671	cg07836257_TC21	0.0488853	Hypo	TssBiv	FGGY;AL035416.1;HOOK1
chr1	60904772	60904773	ch.1.60904773R_TC21	0.0307019	Hypo	NA	AC099792.1;NFIA;NFIA-AS2
chr1	61007893	61007894	ch.1.61007894_TC21	0.0525688	Hypo	NA	NFIA;NFIA-AS2
chr1	61050457	61050459	cg04093972_TC21	0.0641314	Hypo	TssA	NFIA;NFIA-AS2
chr1	61050462	61050464	cg02444243_BC21	0.0987239	Hypo	TssA	NFIA;NFIA-AS2
chr1	61742972	61742974	cg10316635_BC11	0.0240233	Hypo	TssA	TM2D1;AC099791.2;PATJ
chr1	62160966	62160968	cg00855328_BC11	0.928417	Hyper	Quies	PATJ;PIGPP2;RPS15AP7;L1TD1;AL162739.1
chr1	62281572	62281574	cg00857098_TC21	0.954311	Hyper	Quies	KANK4;RNU6-371P
chr1	62318984	62318986	cg00857552_TC11	0.0230377	Hypo	TssBiv	KANK4;RNU6-371P
chr1	62355192	62355194	cg00858092_BC21	0.926594	Hyper	Quies	KANK4
chr1	62436583	62436585	cg17821473_BC21	0.0483055	Hypo	TssA	USP1;DOCK7
chr1	62436990	62436992	cg13445763_TC21	0.0353395	Hypo	TssA	USP1;DOCK7
chr1	63317398	63317400	cg27545205_TC11	0.0143784	Hypo	TssBiv	LINC00466;FOXD3-AS1;FOXD3;MIR6068;Y_RNA;AL049636.1
chr1	63319872	63319874	cg02283366_BC11	0.0518039	Hypo	ReprPC	LINC00466;FOXD3-AS1;FOXD3;MIR6068;Y_RNA;AL049636.1;ALG6
chr1	63322256	63322258	cg11248715_TC11	0.0176058	Hypo	TssBiv	LINC00466;FOXD3-AS1;FOXD3;MIR6068;Y_RNA;AL049636.1;ALG6
chr1	63322757	63322759	cg12690148_TC11	0.0234169	Hypo	TssBiv	LINC00466;FOXD3-AS1;FOXD3;MIR6068;Y_RNA;AL049636.1;ALG6
chr1	63523453	63523455	cg21877855_BC21	0.0442095	Hypo	TssA	ITGB3BP;BX004807.1;EFCAB7;RN7SL488P;RNU7-123P;DLEU2L;AL109925.3;AL109925.6;AL109925.4;AL109925.2;AL109925.5;AL109925.1
chr1	63593625	63593627	cg02994863_TC11	0.0347721	Hypo	TssA	ITGB3BP;EFCAB7;DLEU2L;AL109925.3;AL109925.6;AL109925.4;AL109925.2;AL109925.5;AL109925.1;PGM1
chr1	63773959	63773961	cg11837766_TC11	0.0197697	Hypo	TssA	ROR1;AL161742.1
chr1	63774530	63774532	cg00504690_BC11	0.0167784	Hypo	TssA	ROR1;AL161742.1
chr1	64087363	64087365	cg09252377_TC21	0.960731	Hyper	Quies	ROR1;Y_RNA;ROR1-AS1
chr1	64469887	64469889	cg01393233_BC21	0.0586805	Hypo	TssBiv	CACHD1
chr1	64505528	64505530	cg00876969_BC11	0.0393806	Hypo	TssFlnk	CACHD1
chr1	64966755	64966757	cg05598969_BC21	0.045301	Hypo	TssA	JAK1;AL606517.2;AL606517.1;LINC01359;SLC2A3P2;AL357078.2
chr1	64966808	64966810	cg16618003_BC21	0.0632042	Hypo	TssA	JAK1;AL606517.2;AL606517.1;LINC01359;SLC2A3P2;AL357078.2
chr1	65147610	65147612	cg23164993_TC11	0.0174684	Hypo	TssBiv	AK4;RPS29P7
chr1	65148587	65148589	cg18312587_TC11	0.0225419	Hypo	TssBiv	AK4;RPS29P7
chr1	65148638	65148640	cg13297881_TC21	0.0815608	Hypo	TssBiv	AK4;RPS29P7
chr1	65340449	65340451	cg23383952_BC21	0.9346	Hyper	Quies	DNAJC6;AL139294.1;COX6CP13
chr1	65420582	65420584	cg07921092_BC11	0.0269319	Hypo	TssA	DNAJC6;RNU2-15P;LEPROT;LEPR
chr1	65510667	65510669	cg17235526_TC21	0.938684	Hyper	Quies	LEPR;AC119800.1
chr1	66311895	66311897	cg24058805_TC11	0.953369	Hyper	Quies	PDE4B
chr1	66725847	66725849	cg04296289_TC21	0.922636	Hyper	Quies	SGIP1;AL139147.1;TCTEX1D1
chr1	66774372	66774374	cg05508861_BC21	0.958901	Hyper	Quies	SGIP1;TCTEX1D1;INSL5;DNAI4
chr1	66924665	66924667	cg27519411_TC11	0.0499184	Hypo	TssA	DNAI4;MIER1
chr1	66929931	66929933	cg22875643_BC21	0.0416021	Hypo	TssA	DNAI4;MIER1
chr1	67430510	67430512	cg02932736_TC21	0.0628465	Hypo	TssA	IL12RB2;SERBP1;RNU6-387P
chr1	67431057	67431059	cg11697983_TC21	0.0366413	Hypo	TssA	IL12RB2;SERBP1;RNU6-387P
chr1	67648688	67648690	cg17637585_TC21	0.961082	Hyper	Quies	RN7SL392P;HNRNPCP9;GADD45A
chr1	67685476	67685478	cg01618932_BC21	0.0485764	Hypo	TssA	RN7SL392P;HNRNPCP9;GADD45A;GNG12
chr1	67686397	67686399	cg03705947_BC21	0.0844386	Hypo	TssA	RN7SL392P;HNRNPCP9;GADD45A;GNG12
chr1	67747784	67747785	ch.1.67747785_TO21	0.0692756	Hypo	NA	GNG12;RNU7-80P
chr1	67876756	67876758	cg00903234_TC21	0.948152	Hyper	Quies	GNG12;GNG12-AS1
chr1	68050134	68050136	cg00904331_TO11	0.473346	Intermediate	TssBiv	GNG12-AS1;AL157407.1;DIRAS3;ARL5AP3;WLS
chr1	68050172	68050174	cg00904332_BC21	0.563903	Intermediate	TssBiv	GNG12-AS1;AL157407.1;DIRAS3;ARL5AP3;WLS
chr1	68050293	68050295	cg19114595_BC21	0.546406	Intermediate	TssBiv	GNG12-AS1;AL157407.1;DIRAS3;ARL5AP3;WLS
chr1	68050386	68050388	cg00904336_TC21	0.484238	Intermediate	TssBiv	GNG12-AS1;AL157407.1;DIRAS3;ARL5AP3;WLS
chr1	68050396	68050398	cg12070746_BC21	0.5051	Intermediate	TssBiv	GNG12-AS1;AL157407.1;DIRAS3;ARL5AP3;WLS
chr1	68050454	68050456	cg25755905_BC11	0.467527	Intermediate	TssBiv	GNG12-AS1;AL157407.1;DIRAS3;ARL5AP3;WLS
chr1	68132593	68132594	ch.1.68132594R_TC21	0.0628251	Hypo	NA	GNG12-AS1;WLS;CTBP2P8
chr1	68230575	68230576	ch.1.68230577R_TO11	0.0470421	Hypo	NA	GNG12-AS1;WLS;MIR1262;RPS7P4
chr1	68497149	68497151	cg13174009_TC11	0.0135952	Hypo	TssA	RPE65;DEPDC1;AL138789.1;DEPDC1-AS1;TXNP2
chr1	69567535	69567537	cg00989492_BC11	0.0203225	Hypo	TssBiv	AL359894.1;LRRC7;SGO1P1
chr1	69567940	69567942	cg02860282_TC11	0.0200589	Hypo	TssBiv	AL359894.1;LRRC7;SGO1P1
chr1	70205534	70205536	cg02809263_BC21	0.0581182	Hypo	TssA	LRRC40;RN7SL242P;SRSF11;AL353771.1
chr1	70245671	70245673	cg00917817_TC21	0.923155	Hyper	Tx	LRRC40;SRSF11;AL353771.1;ANKRD13C
chr1	70354513	70354515	cg09735905_BC21	0.0588372	Hypo	TssA	ANKRD13C;HHLA3;HHLA3-AS1
chr1	71046886	71046888	cg00923420_BC11	0.508582	Intermediate	TssBiv	PTGER3;AL031429.2;ZRANB2-AS1;ZRANB2;MIR186;ZRANB2-AS2
chr1	71383353	71383354	rs12127469_BC21	0.030552	Hypo	NA	ZRANB2-AS2;AL358453.1;NEGR1
chr1	72283591	72283593	cg07721244_TC11	0.0538123	Hypo	TssA	NEGR1;GDI2P2;AL513166.1;RPL31P12
chr1	74198314	74198316	cg15431978_TC21	0.0601696	Hypo	TssA	LRRIQ3;FPGT;FPGT-TNNI3K;TNNI3K
chr1	74702598	74702600	cg00943071_BC11	0.946528	Hyper	Quies	ERICH3;AC135803.1;CRYZ;TYW3
chr1	74732914	74732916	cg09502221_BC21	0.0556907	Hypo	TssA	AC135803.1;CRYZ;TYW3
chr1	74733278	74733280	cg26690034_TC11	0.0285121	Hypo	TssA	AC135803.1;CRYZ;TYW3
chr1	75724268	75724270	cg18395777_BC11	0.0280895	Hypo	TssA	AL137803.1;ACADM;DLSTP1
chr1	75785851	75785853	cg00170796_BC21	0.0656139	Hypo	TssFlnkU	ACADM;DLSTP1;RABGGTB;SNORD45C;SNORD45A;SNORD45B;MSH4
chr1	75786199	75786201	cg00949959_TC11	0.0291794	Hypo	TssA	ACADM;DLSTP1;RABGGTB;SNORD45C;SNORD45A;SNORD45B;MSH4
chr1	76143713	76143715	cg00952383_TC21	0.942112	Hyper	Quies	ST6GALNAC3
chr1	77219329	77219331	cg18299211_BC21	0.0551588	Hypo	TssA	PIGK;AC093433.1;AC093433.2
chr1	77219811	77219813	cg02682988_TC21	0.0461458	Hypo	TssA	PIGK;AC093433.1;AC093433.2
chr1	77682576	77682578	cg04127303_TC21	0.0339468	Hypo	TssA	ZZZ3;RN7SL370P;USP33
chr1	77979027	77979029	cg18666238_TC21	0.0365011	Hypo	TssA	NEXN;FUBP1;DNAJB4;GIPC2;AC103591.3;AC103591.4
chr1	77979224	77979226	cg25846022_BC21	0.0978468	Hypo	TssA	NEXN;FUBP1;DNAJB4;GIPC2;AC103591.3;AC103591.4
chr1	77979281	77979283	cg10926994_TC21	0.0634412	Hypo	TssA	NEXN;FUBP1;DNAJB4;GIPC2;AC103591.3;AC103591.4
chr1	78046444	78046446	cg24719487_TC11	0.0171604	Hypo	TssBiv	DNAJB4;GIPC2;AC103591.3;AC103591.4;AC103591.2;RNU6-1102P;AC103591.1;RNA5SP22
chr1	81426446	81426448	cg14014687_BC21	0.917454	Hyper	Quies	ADGRL2;HNRNPA3P14
chr1	81800259	81800261	cg05125795_TC21	0.0711215	Hypo	TssA	ADGRL2
chr1	81801226	81801228	cg07212035_TC21	0.0874394	Hypo	TssA	ADGRL2
chr1	81802495	81802497	cg06940482_BC11	0.0351639	Hypo	TssA	ADGRL2
chr1	82985093	82985095	cg00996124_BC11	0.919321	Hyper	Quies	LINC01362;LINC01361
chr1	83999371	83999373	cg10977910_BC11	0.0312137	Hypo	TssA	TTLL7;TTLL7-IT1;AC104454.1;AC104454.2
chr1	83999466	83999468	cg05919561_BC11	0.0252473	Hypo	TssA	TTLL7;TTLL7-IT1;AC104454.1;AC104454.2
chr1	84077472	84077474	cg06628693_BC21	0.0595552	Hypo	TssA	AC104454.2;AL359504.1;PRKACB;TXN2P1
chr1	84259846	84259848	cg08091706_TC21	0.931967	Hyper	Quies	PRKACB;NEDD8P1;AL359273.1;SAMD13
chr1	84277530	84277532	cg19882881_BC21	0.937614	Hyper	Quies	PRKACB;NEDD8P1;AL359273.1;SAMD13
chr1	84479203	84479205	cg06797431_TC21	0.0659721	Hypo	TssA	AL844170.1;RPF1;GNG5;AL359762.3;SPATA1
chr1	84689864	84689866	cg04132851_BC21	0.0462755	Hypo	TssA	SSX2IP
chr1	84690882	84690884	cg23142964_TC21	0.0471231	Hypo	TssA	SSX2IP
chr1	84892793	84892795	cg10879116_BC11	0.0490784	Hypo	TssBiv	LPAR3;MCOLN2
chr1	84997128	84997130	cg09848789_BC11	0.0208049	Hypo	TssBiv	MCOLN2;DNAI3;MCOLN3
chr1	84997208	84997210	cg11262906_BC21	0.0728757	Hypo	TssBiv	MCOLN2;DNAI3;MCOLN3
chr1	84997269	84997271	cg22168369_BC11	0.0350261	Hypo	TssBiv	MCOLN2;DNAI3;MCOLN3
chr1	85048656	85048658	cg21649051_BC11	0.0312271	Hypo	TssBiv	DNAI3;MCOLN3
chr1	85048659	85048661	cg06388206_TC11	0.0207467	Hypo	TssBiv	DNAI3;MCOLN3
chr1	85202107	85202109	cg18635645_BC21	0.0510036	Hypo	TssA	AL603750.1;SYDE2;C1orf52
chr1	85275965	85275967	cg11206840_BC21	0.0423685	Hypo	TssA	C1orf52;Y_RNA;BCL10;AL078459.1;DDAH1
chr1	85465388	85465390	cg08946575_BC11	0.0189247	Hypo	TssBiv	AL078459.1;DDAH1;Y_RNA;AL360219.1;AC092807.3
chr1	86396260	86396262	cg01019268_BC11	0.0253274	Hypo	TssA	ODF2L;MIR7856;AC119749.1;CLCA2
chr1	86705626	86705628	cg07009521_TC11	0.0509082	Hypo	TssA	CLCA4-AS1;CLCA4-AS1;SH3GLB1
chr1	87328368	87328370	cg24932816_BC11	0.0228807	Hypo	TssA	LMO4;LINC01364
chr1	87328447	87328449	cg24046927_TC11	0.114076	Hypo	TssA	LMO4;LINC01364
chr1	87328841	87328843	cg25061772_BC21	0.128519	Hypo	TssA	LMO4;LINC01364
chr1	87329438	87329440	cg03129717_TC11	0.0392942	Hypo	TssA	LMO4;LINC01364
chr1	87331338	87331340	cg05095283_BC11	0.0225918	Hypo	TssA	LMO4;LINC01364
chr1	87335327	87335329	cg10200477_TC11	0.0225683	Hypo	TssA	LMO4;LINC01364
chr1	88295369	88295371	cg07388756_TC21	0.956809	Hyper	Quies	PKN2-AS1;AL049861.1
chr1	88679395	88679397	cg01035801_BC21	0.950219	Hyper	Quies	PKN2-AS1;PKN2
chr1	88684360	88684362	cg01077609_BC11	0.0137144	Hypo	TssA	PKN2-AS1;PKN2
chr1	89524670	89524672	cg22081084_TC21	0.0847173	Hypo	TssA	AL596214.1;LRRC8B
chr1	89820773	89820775	cg08479976_TC11	0.0136874	Hypo	TssFlnkU	AC093423.3;AC099568.1;AC099568.2;LRRC8D
chr1	89821073	89821075	cg10101470_TC11	0.0121353	Hypo	TssA	AC093423.3;AC099568.1;AC099568.2;LRRC8D
chr1	89821478	89821480	cg08158076_BC21	0.0887346	Hypo	TssA	AC093423.3;AC099568.1;AC099568.2;LRRC8D
chr1	89995205	89995207	cg22388653_BC11	0.0141051	Hypo	TssA	RN7SKP272;GEMIN8P4;ZNF326
chr1	89995358	89995360	cg21730067_TC21	0.0651825	Hypo	TssA	RN7SKP272;GEMIN8P4;ZNF326
chr1	91886083	91886085	cg24879809_BC11	0.0270177	Hypo	TssA	TGFBR3
chr1	92029821	92029823	cg03009464_BC11	0.0450517	Hypo	TssBiv	BRDT;EPHX4;LPCAT2BP;SETSIP
chr1	92484528	92484530	cg11412935_TC11	0.0281913	Hypo	TssBiv	GFI1;EVI5
chr1	92484790	92484792	cg05796321_BC11	0.121025	Hypo	TssBiv	GFI1;EVI5
chr1	92485017	92485019	cg13138155_TC21	0.0382793	Hypo	TssBiv	GFI1;EVI5
chr1	92486963	92486965	cg17858328_TC11	0.0299768	Hypo	TssBiv	GFI1;EVI5
chr1	92789332	92789334	cg11806203_BC21	0.952542	Hyper	Quies	EVI5;H3P3;CCNJP2;RPL5;DIPK1A;SNORD21
chr1	92961702	92961704	cg17283838_BC11	0.0161327	Hypo	TssA	DIPK1A;AL449283.1;RNU6-970P;RN7SL692P;AC093577.1;RNU6-210P
chr1	92962031	92962033	cg25179170_TC21	0.0476589	Hypo	TssA	DIPK1A;AL449283.1;RNU6-970P;RN7SL692P;AC093577.1;RNU6-210P
chr1	93180840	93180842	cg17470347_TC11	0.0166122	Hypo	TssA	MTF2;TMED5;CCDC18;AC126124.2;AC126124.1
chr1	93345268	93345270	cg02421543_TC21	0.0725993	Hypo	TssA	CCDC18-AS1;DR1;AL137159.1;Y_RNA
chr1	93345804	93345806	cg01719095_BC11	0.0218191	Hypo	TssA	CCDC18-AS1;DR1;AL137159.1;Y_RNA
chr1	93572974	93572976	cg01076707_BC11	0.922792	Hyper	Tx	FNBP1L;BCAR3;BCAR3-AS1
chr1	93800308	93800309	ch.1.93800309_BO11	0.0918476	Hypo	NA	BCAR3;MIR760;AL049796.1
chr1	93846833	93846835	cg16383389_BC11	0.0222199	Hypo	TssA	BCAR3;MIR760;AL049796.1;DNTTIP2;GCLM
chr1	93846833	93846835	cg16383389_BC12	0.0220668	Hypo	TssA	BCAR3;MIR760;AL049796.1;DNTTIP2;GCLM
chr1	93847786	93847788	cg16731318_TC11	0.023398	Hypo	TssA	BCAR3;MIR760;AL049796.1;DNTTIP2;GCLM
chr1	93878703	93878705	cg16398686_TC11	0.044913	Hypo	TssA	BCAR3;MIR760;AL049796.1;DNTTIP2;GCLM;CHCHD2P5;MTND4P11;MTND3P21;MTCO3P21;MTATP6P13;AL117351.2;MTCO2P21;MTCO1P21
chr1	93908711	93908713	cg24504423_BC21	0.0722711	Hypo	TssA	DNTTIP2;GCLM;CHCHD2P5;MTND4P11;MTND3P21;MTCO3P21;MTATP6P13;AL117351.2;MTCO2P21;MTCO1P21;AL117351.1
chr1	93909409	93909411	cg14860494_TC21	0.123756	Hypo	TssA	DNTTIP2;GCLM;CHCHD2P5;MTND4P11;MTND3P21;MTCO3P21;MTATP6P13;AL117351.2;MTCO2P21;MTCO1P21;AL117351.1
chr1	94018189	94018191	cg21692182_BC21	0.959686	Hyper	Quies	ABCA4
chr1	94087902	94087904	cg01081797_BC21	0.925174	Hyper	Quies	ABCA4
chr1	94247661	94247663	cg15727564_TC11	0.0137729	Hypo	TssBiv	ARHGAP29;ARHGAP29-AS1
chr1	94418984	94418986	cg09869791_TC21	0.0535416	Hypo	TssA	ARHGAP29-AS1;AC118469.1;AC118469.2;ABCD3
chr1	94541799	94541801	cg07586725_BC11	0.0476793	Hypo	TssA	ABCD3;F3;AC093117.1
chr1	94624949	94624951	cg01086555_BC11	0.982481	Hyper	Quies	AC093117.1;SLC44A3-AS1;KATNBL1P2
chr1	94756956	94756958	cg01087649_BC21	0.930732	Hyper	Quies	SLC44A3-AS1;MIR378G
chr1	95072989	95072991	cg07379140_BC11	0.0208621	Hypo	TssA	ALG14;ALG14-AS1;TLCD4;TLCD4-RWDD3;AC092802.3
chr1	95234017	95234019	cg12061021_BC21	0.0803297	Hypo	TssA	TLCD4;TLCD4-RWDD3;AC092802.1;RWDD3;AC092802.2;AC092802.4
chr1	95255451	95255453	cg07717317_BC21	0.944396	Hyper	Quies	TLCD4-RWDD3;AC092802.1;RWDD3;AC092802.2;AC092802.4
chr1	96721753	96721755	cg21737675_TC11	0.0222023	Hypo	TssA	RPL7P9;RN7SKP270;PTBP2
chr1	97144229	97144231	cg01103782_BC11	0.945141	Hyper	Quies	DPYD;DPYD-AS1
chr1	98045308	98045310	cg26924294_BC21	0.0397519	Hypo	TssBiv	MIR137HG;MIR2682;MIR137;AC104453.1;NFU1P2
chr1	99849864	99849866	cg13614946_BC21	0.0594949	Hypo	TssA	AC096949.1;AGL
chr1	100006670	100006672	cg01120982_BC11	0.943718	Hyper	Quies	AC118553.1;SLC35A3;AC118553.2;RNU6-750P;RNU6-1318P;MFSD14A
chr1	100037966	100037968	cg06639788_BC11	0.0179825	Hypo	TssA	SLC35A3;AC118553.2;RNU6-1318P;MFSD14A;AC093019.2;SASS6
chr1	100038209	100038211	cg25758134_BC11	0.019119	Hypo	TssA	SLC35A3;AC118553.2;RNU6-1318P;MFSD14A;AC093019.2;SASS6
chr1	100132821	100132823	cg23106864_BC21	0.0532772	Hypo	TssA	AC118553.2;MFSD14A;AC093019.2;SASS6;AC093019.1;TRMT13;LRRC39
chr1	100132977	100132979	cg14022530_TC11	0.0326812	Hypo	TssA	AC118553.2;MFSD14A;AC093019.2;SASS6;AC093019.1;TRMT13;LRRC39
chr1	100147904	100147906	cg09822923_TC21	0.946465	Hyper	Tx	SASS6;AC093019.1;TRMT13;LRRC39;DBT;RPL23AP90
chr1	100266076	100266078	cg01954107_TC21	0.0824833	Hypo	TssA	DBT;AL445928.2;AL445928.1;RTCA-AS1;RTCA;MIR553
chr1	100266379	100266381	cg00248795_BC11	0.0556212	Hypo	TssA	DBT;AL445928.2;AL445928.1;RTCA-AS1;RTCA;MIR553
chr1	100351375	100351377	cg01123844_TC11	0.0233889	Hypo	TssA	AC104457.1;AC104457.2;CDC14A;BCAS2P2
chr1	100353262	100353264	cg19337413_TC21	0.0520161	Hypo	TssA	AC104457.1;AC104457.2;CDC14A;BCAS2P2
chr1	100895095	100895097	cg00063077_TC11	0.0355406	Hypo	TssA	EXTL2;AC104506.1;SLC30A7;HNRNPA1P68
chr1	100895316	100895318	cg18814733_BC21	0.0424188	Hypo	TssA	EXTL2;AC104506.1;SLC30A7;HNRNPA1P68
chr1	100895830	100895832	cg23259435_TC21	0.0456028	Hypo	TssA	EXTL2;AC104506.1;SLC30A7;HNRNPA1P68
chr1	100896161	100896163	cg20401181_TC21	0.0435179	Hypo	TssA	EXTL2;AC104506.1;SLC30A7;HNRNPA1P68
chr1	100994965	100994967	cg00478840_TC21	0.925974	Hyper	TxWk	SLC30A7;DPH5;AC093157.2;AC093157.1
chr1	101025683	101025685	cg01128181_TC21	0.0568443	Hypo	TssA	SLC30A7;DPH5;AC093157.2;AC093157.1
chr1	101309895	101309897	cg05270922_TC11	0.0284543	Hypo	TssFlnkU	PPIAP7;LINC01307
chr1	103525495	103525497	cg18125865_BC11	0.0179063	Hypo	TssA	AC095032.1;RN7SKP285;RNPC3;AMY2B;ACTG1P4
chr1	103525498	103525500	cg00860370_BC11	0.0154796	Hypo	TssA	AC095032.1;RN7SKP285;RNPC3;AMY2B;ACTG1P4
chr1	103525796	103525798	cg08311092_BC21	0.0667624	Hypo	TssA	AC095032.1;RN7SKP285;RNPC3;AMY2B;ACTG1P4
chr1	103525865	103525867	cg07878955_BC21	0.0808124	Hypo	TssA	AC095032.1;RN7SKP285;RNPC3;AMY2B;ACTG1P4
chr1	103526041	103526043	cg24406691_TC21	0.0482036	Hypo	TssA	AC095032.1;RN7SKP285;RNPC3;AMY2B;ACTG1P4
chr1	107141054	107141056	cg18200760_TC21	0.0445903	Hypo	TssBiv	NTNG1
chr1	107570603	107570605	cg17299412_TC21	0.914997	Hyper	Quies	VAV3
chr1	107965143	107965145	cg25848557_BC11	0.016333	Hypo	TssFlnk	VAV3;VAV3-AS1
chr1	107965287	107965289	cg11084602_TC11	0.0481088	Hypo	TssFlnk	VAV3;VAV3-AS1
chr1	107965444	107965446	cg12619536_TC21	0.0425562	Hypo	TssFlnkU	VAV3;VAV3-AS1
chr1	107965490	107965492	cg19918758_BC21	0.0495687	Hypo	TssFlnkU	VAV3;VAV3-AS1
chr1	108188577	108188579	cg01168953_BC11	0.958941	Hyper	TxWk	SLC25A24;AL359258.2;AL359258.3;NBPF4
chr1	108650041	108650043	cg21689075_TC21	0.922974	Hyper	Quies	FAM102B;HENMT1;AL160171.1;PRPF38B
chr1	108746456	108746458	cg11666924_BC11	0.0311359	Hypo	TssA	PRPF38B;FNDC7;AL591719.2;STXBP3;AL591719.1
chr1	108746490	108746492	cg06527153_BC21	0.0620658	Hypo	TssA	PRPF38B;FNDC7;AL591719.2;STXBP3;AL591719.1
chr1	109213791	109213793	cg03023867_BC21	0.052015	Hypo	TssA	ELAPOR1;SARS1;CELSR2
chr1	109251869	109251871	cg07152001_BC11	0.959981	Hyper	ReprPCWk	ELAPOR1;SARS1;CELSR2;PSRC1;MYBPHL
chr1	109283341	109283343	cg06752594_BC11	0.014271	Hypo	TssA	SARS1;CELSR2;PSRC1;MYBPHL;SORT1
chr1	109311014	109311016	cg01181047_TC21	0.9598	Hyper	TxWk	CELSR2;PSRC1;MYBPHL;SORT1
chr1	109398131	109398133	cg09764697_BC21	0.053308	Hypo	TssA	SORT1;PSMA5
chr1	109548328	109548330	cg13878641_BC21	0.0390518	Hypo	TssA	CYB561D1;AMIGO1;GPR61;AL355310.3;GNAI3;RNU6V;AL355310.1
chr1	109548577	109548579	cg15694127_BC11	0.0161301	Hypo	TssA	CYB561D1;AMIGO1;GPR61;AL355310.3;GNAI3;RNU6V;AL355310.1
chr1	109548601	109548603	cg16582156_TC11	0.0144708	Hypo	TssA	CYB561D1;AMIGO1;GPR61;AL355310.3;GNAI3;RNU6V;AL355310.1
chr1	109565679	109565681	cg01184185_TC11	0.940986	Hyper	Quies	GPR61;AL355310.3;GNAI3;RNU6V;AL355310.1;MIR197;GNAT2
chr1	109655988	109655990	cg13792045_TC21	0.0471668	Hypo	TssA	GNAT2;AMPD2;AL355310.2;RPL7P8;GSTM4;GSTM2;GSTM1;AC000032.1
chr1	110018427	110018429	cg08182162_TC21	0.952536	Hyper	Tx	AHCYL1;STRIP1;AL160006.1;ALX3
chr1	110035206	110035208	cg07498874_BC11	0.0188408	Hypo	TssA	AHCYL1;STRIP1;AL160006.1;ALX3;LINC01397
chr1	110070774	110070776	cg08478074_BC11	0.0226499	Hypo	ReprPC	AHCYL1;STRIP1;AL160006.1;ALX3;LINC01397;UBL4B
chr1	110070774	110070776	cg08478074_BC12	0.0230461	Hypo	ReprPC	AHCYL1;STRIP1;AL160006.1;ALX3;LINC01397;UBL4B
chr1	110211186	110211188	cg01191949_TC11	0.0133959	Hypo	TssBiv	SLC6A17;SLC6A17-AS1;AL355990.1;LINC02586;KCNC4;AL137790.2
chr1	110223179	110223181	cg23928744_TC21	0.943178	Hyper	Quies	SLC6A17;AL355990.1;LINC02586;KCNC4;AL137790.2;AL137790.1
chr1	110339203	110339205	cg15357661_TC21	0.0457234	Hypo	TssA	RBM15-AS1;RBM15;LAMTOR5-AS1;SLC16A4;AL355488.1
chr1	110407989	110407991	cg20097268_BC21	0.0520444	Hypo	TssA	LAMTOR5-AS1;SLC16A4;AL355488.1;LAMTOR5;PROK1;AL358215.1
chr1	110407995	110407997	cg14198172_BC21	0.0434476	Hypo	TssA	LAMTOR5-AS1;SLC16A4;AL355488.1;LAMTOR5;PROK1;AL358215.1
chr1	110408085	110408087	cg12702097_BC11	0.0549969	Hypo	TssA	LAMTOR5-AS1;SLC16A4;AL355488.1;LAMTOR5;PROK1;AL358215.1
chr1	110416107	110416109	cg01194386_TC21	0.940749	Hyper	Quies	LAMTOR5-AS1;SLC16A4;AL355488.1;LAMTOR5;PROK1;AL358215.1
chr1	110606530	110606532	cg18935813_BC11	0.0225031	Hypo	TssBiv	KCNA2;AL365361.1
chr1	110606884	110606886	cg25281171_TC21	0.0513589	Hypo	TssBiv	KCNA2;AL365361.1
chr1	110607562	110607564	cg08770506_BC21	0.0678848	Hypo	TssBiv	KCNA2;AL365361.1
chr1	110963921	110963923	cg11787288_TC11	0.0172069	Hypo	TssA	AL360270.2;AL360270.1;LRIF1;AL360270.3;CCNT2P1
chr1	110963937	110963939	cg15139482_TC11	0.0711131	Hypo	TssA	AL360270.2;AL360270.1;LRIF1;AL360270.3;CCNT2P1
chr1	110963954	110963956	cg02638057_BC11	0.0239785	Hypo	TssA	AL360270.2;AL360270.1;LRIF1;AL360270.3;CCNT2P1
chr1	110964018	110964020	cg24016844_BC21	0.0653928	Hypo	TssA	AL360270.2;AL360270.1;LRIF1;AL360270.3;CCNT2P1
chr1	110964092	110964094	cg09319202_TC11	0.0182752	Hypo	TssA	AL360270.2;AL360270.1;LRIF1;AL360270.3;CCNT2P1
chr1	111230557	111230559	cg26110733_BC21	0.935626	Hyper	Quies	CEPT1;AL355816.1;AL355816.2;DENND2D;CHI3L2;CHIAP1;CHIAP2
chr1	111230557	111230559	cg26110733_BC22	0.937522	Hyper	Quies	CEPT1;AL355816.1;AL355816.2;DENND2D;CHI3L2;CHIAP1;CHIAP2
chr1	111346210	111346212	cg21869440_BC21	0.0740944	Hypo	TssA	CHIA;AL356387.1;AL356387.2;PIFO;CHIAP3;HIGD1AP12;PGBP
chr1	111346441	111346443	cg14008098_BC21	0.0574658	Hypo	TssA	CHIA;AL356387.1;AL356387.2;PIFO;CHIAP3;HIGD1AP12;PGBP
chr1	111448908	111448910	cg00172408_BC11	0.0149198	Hypo	TssA	OVGP1;AL390195.2;UBE2FP3;AL390195.1;WDR77;Y_RNA;ATP5PB;C1orf162;TMIGD3;RNU6-792P
chr1	111449550	111449552	cg18367110_BC21	0.0487186	Hypo	TssA	OVGP1;AL390195.2;UBE2FP3;AL390195.1;WDR77;Y_RNA;ATP5PB;C1orf162;TMIGD3;RNU6-792P;ADORA3
chr1	111449769	111449771	cg14092851_TC11	0.0222972	Hypo	TssA	OVGP1;AL390195.2;UBE2FP3;AL390195.1;WDR77;Y_RNA;ATP5PB;C1orf162;TMIGD3;RNU6-792P;ADORA3
chr1	111619753	111619755	cg21302420_TC11	0.0570389	Hypo	TssA	RAP1A;LINC01160;KRT18P57;RNU6-151P
chr1	111619770	111619772	cg10835423_TC11	0.0189444	Hypo	TssA	RAP1A;LINC01160;KRT18P57;RNU6-151P
chr1	111740363	111740365	cg04787602_TC11	0.0385413	Hypo	TssFlnkU	RAP1A;INKA2;INKA2-AS1;AL049557.1;DDX20;KCND3
chr1	111755979	111755981	cg17838705_BC11	0.09754	Hypo	TssA	RAP1A;INKA2;INKA2-AS1;AL049557.1;DDX20;KCND3
chr1	111756250	111756252	cg23955903_BC11	0.0200096	Hypo	TssA	RAP1A;INKA2;INKA2-AS1;AL049557.1;DDX20;KCND3
chr1	111756396	111756398	cg01205301_BC21	0.0549323	Hypo	TssA	RAP1A;INKA2;INKA2-AS1;AL049557.1;DDX20;KCND3
chr1	111818815	111818816	ch.1.111818816R_TC21	0.0385479	Hypo	NA	KCND3;KCND3-IT1
chr1	111856992	111856993	ch.1.111856993_TC21	0.0401866	Hypo	NA	KCND3;KCND3-IT1
chr1	111892385	111892386	ch.1.111892386R_TC21	0.0585327	Hypo	NA	KCND3;KCND3-IT1;KCND3-AS1
chr1	111989324	111989326	cg26330135_TC11	0.0277235	Hypo	TssBiv	KCND3;LINC01750
chr1	112385411	112385413	cg01210516_BC11	0.968877	Hyper	Quies	LINC02884;TXNP3;AL591521.1;CTTNBP2NL
chr1	112396433	112396435	cg26213873_BC21	0.0617325	Hypo	TssA	LINC02884;TXNP3;AL591521.1;CTTNBP2NL
chr1	112466303	112466305	cg04057053_TC21	0.0346879	Hypo	TssA	CTTNBP2NL;MIR4256;WNT2B
chr1	112466357	112466359	cg01211307_TC11	0.022456	Hypo	TssA	CTTNBP2NL;MIR4256;WNT2B
chr1	112502237	112502239	cg19510038_TC11	0.0203	Hypo	TssBiv	CTTNBP2NL;MIR4256;WNT2B;AL354760.1;ST7L
chr1	112618673	112618675	cg18144065_BC21	0.0496845	Hypo	TssA	ST7L;CAPZA1;MRPL53P1;RNU7-70P
chr1	112619094	112619096	cg02661426_BC11	0.022676	Hypo	TssA	ST7L;CAPZA1;MRPL53P1;RNU7-70P
chr1	112619371	112619373	cg17081063_BC21	0.0470426	Hypo	TssA	ST7L;CAPZA1;MRPL53P1;RNU7-70P
chr1	112619450	112619452	cg17861791_BC11	0.0839547	Hypo	TssA	ST7L;CAPZA1;MRPL53P1;RNU7-70P
chr1	112619869	112619871	cg01212953_BC11	0.0357244	Hypo	TssA	ST7L;CAPZA1;MRPL53P1;RNU7-70P
chr1	112630662	112630664	cg01213105_TC21	0.941166	Hyper	Quies	ST7L;CAPZA1;MRPL53P1;RNU7-70P;MOV10
chr1	112674338	112674340	cg05587474_BC21	0.0680646	Hypo	TssFlnkU	CAPZA1;MRPL53P1;RNU7-70P;MOV10;AL603832.1;RHOC;AL603832.3;PPM1J;AL603832.2;TAFA3
chr1	112696712	112696714	cg18281935_BC21	0.916835	Hyper	Tx	CAPZA1;MOV10;AL603832.1;RHOC;AL603832.3;PPM1J;AL603832.2;TAFA3
chr1	112707351	112707353	cg06201907_TC11	0.0307099	Hypo	TssA	CAPZA1;MOV10;AL603832.1;RHOC;AL603832.3;PPM1J;AL603832.2;TAFA3;NUTF2P4
chr1	112715478	112715480	cg03602124_TC11	0.0304289	Hypo	TssA	CAPZA1;MOV10;AL603832.1;RHOC;AL603832.3;PPM1J;AL603832.2;TAFA3;NUTF2P4
chr1	112849539	112849541	cg19019214_BC11	0.0390795	Hypo	TssBiv	LINC01356;LINC01357;AL390729.1
chr1	112956176	112956178	cg08491025_TC21	0.0452255	Hypo	TssA	SLC16A1;AKR7A2P1;SLC16A1-AS1;AL390242.1
chr1	113073255	113073257	cg10983720_BC21	0.0516138	Hypo	TssA	SLC16A1-AS1;LRIG2-DT;LRIG2
chr1	113855396	113855398	cg12705211_TC21	0.892173	Hyper	Quies	RSBN1;AL137856.1;PTPN22;AP4B1-AS1;BCL2L15;AP4B1;DCLRE1B
chr1	113905547	113905549	cg26154367_BC21	0.0591421	Hypo	TssA	AL137856.1;PTPN22;AP4B1-AS1;BCL2L15;AP4B1;DCLRE1B;HIPK1-AS1;HIPK1
chr1	113929351	113929353	cg01883521_BC11	0.0180267	Hypo	TssA	AP4B1-AS1;BCL2L15;AP4B1;DCLRE1B;HIPK1-AS1;HIPK1
chr1	114100483	114100484	ch.1.114100484_TC21	0.0423966	Hypo	NA	SYT6
chr1	114127740	114127741	ch.1.114127741_TC21	0.064806	Hypo	NA	SYT6
chr1	114511213	114511215	cg16036305_BC11	0.0360662	Hypo	TssA	TRIM33;EIF2S2P5;Y_RNA;PKMP1
chr1	114757818	114757820	cg08166982_TC21	0.0437913	Hypo	TssA	NRAS;CSDE1;RNY1P13;SIKE1
chr1	114758214	114758216	cg01234786_TC21	0.0429669	Hypo	TssA	NRAS;CSDE1;RNY1P13;SIKE1
chr1	115089614	115089616	cg01522456_TC11	0.0161403	Hypo	TssA	TSPAN2;LINC01765
chr1	115089640	115089642	cg15558982_TC11	0.0210442	Hypo	TssA	TSPAN2;LINC01765
chr1	115098522	115098524	cg12275438_BC21	0.937369	Hyper	Quies	TSPAN2;LINC01765
chr1	115286256	115286258	cg21264443_BC21	0.920462	Hyper	Quies	AL049825.1;NGF-AS1;NGF
chr1	115311479	115311481	cg01238575_TC21	0.922416	Hyper	Quies	AL049825.1;NGF-AS1;NGF;AL512638.3
chr1	115646476	115646478	cg00450425_TC21	0.937612	Hyper	TxWk	RN7SL420P;AL592436.1;VANGL1
chr1	115662089	115662091	cg01241189_BC21	0.945343	Hyper	TxWk	AL592436.1;VANGL1;CASQ2
chr1	115737622	115737624	cg01241951_BC21	0.903637	Hyper	Quies	VANGL1;CASQ2
chr1	115976403	115976405	cg11951449_BC11	0.0394922	Hypo	TssA	LINC01649;SLC22A15;AL365318.1
chr1	116133481	116133483	cg20970380_BC21	0.945503	Hyper	Quies	MAB21L3;LINC01779
chr1	116152169	116152171	cg24509331_TC11	0.016211	Hypo	EnhWk	MAB21L3;LINC01779
chr1	116152404	116152406	cg02634027_BC21	0.0748118	Hypo	TssFlnkU	MAB21L3;LINC01779
chr1	116418836	116418838	cg15572086_BC11	0.0264653	Hypo	TssA	ATP1A1;ATP1A1-AS1;RNU6-817P;LINC01762;AL136376.1;Y_RNA
chr1	116418902	116418904	cg17182302_BC11	0.0408573	Hypo	TssA	ATP1A1;ATP1A1-AS1;RNU6-817P;LINC01762;AL136376.1;Y_RNA
chr1	116480556	116480558	cg01248131_TC21	0.914049	Hyper	Quies	LINC01762;AL136376.1;Y_RNA;AL390066.1;AL390066.2;CD58
chr1	116516625	116516627	cg10992668_BC21	0.946285	Hyper	Quies	LINC01762;AL390066.1;AL390066.2;CD58;NAP1L4P1;MIR548AC
chr1	116571129	116571131	cg24695972_BC11	0.0431181	Hypo	TssA	CD58;NAP1L4P1;MIR548AC;IGSF3
chr1	116745753	116745755	cg03612201_TC21	0.932391	Hyper	Het	LINC02868;GAPDHP64;NEFHP1;CD2;FTH1P22
chr1	116910261	116910263	cg04997273_BC11	0.0191465	Hypo	TssA	AL157904.1;PTGFRN
chr1	116910282	116910284	cg11221228_BC11	0.0223625	Hypo	TssA	AL157904.1;PTGFRN
chr1	117121466	117121468	cg02614187_BC21	0.0601693	Hypo	TssA	TTF2;MIR942;TRIM45;RPS15AP9;VTCN1
chr1	117186282	117186284	cg01255065_BC21	0.953134	Hyper	Quies	RPS15AP9;VTCN1
chr1	117294534	117294536	cg01255881_TC11	0.908569	Hyper	Quies	LINC01525
chr1	117948363	117948365	cg01260740_BC21	0.925488	Hyper	Tx	GDAP2;WDR3;SPAG17
chr1	118185193	118185195	cg04624659_BC11	0.0357979	Hypo	TssFlnk	SPAG17;AL391557.1
chr1	118185588	118185590	cg09497789_TC21	0.0935553	Hypo	Quies	SPAG17;AL391557.1
chr1	119140106	119140108	cg23043968_TC21	0.109926	Hypo	TssA	WARS2;RPS3AP12;WARS2-AS1
chr1	119140386	119140388	cg01268297_TC11	0.0143055	Hypo	TssA	WARS2;RPS3AP12;WARS2-AS1
chr1	119140655	119140657	cg05257479_BC21	0.0678198	Hypo	TssA	WARS2;RPS3AP12;WARS2-AS1
chr1	119647827	119647829	cg21851530_TC11	0.0325408	Hypo	TssA	LINC00622;HSD3BP5;ZNF697;PHGDH
chr1	119647964	119647966	cg27431596_TC11	0.0192741	Hypo	TssA	LINC00622;HSD3BP5;ZNF697;PHGDH
chr1	119867679	119867681	cg01274131_TC21	0.93491	Hyper	Quies	NBPF7;PFN1P9;NOTCH2P1;ADAM30;NOTCH2
chr1	145824103	145824105	cg11694119_TC11	0.0177305	Hypo	TssA	RNF115;POLR3C;NUDT17;PIAS3;MIR6736;ANKRD35
chr1	145845928	145845930	cg16381028_TC21	0.0428567	Hypo	TssFlnkU	RNF115;POLR3C;NUDT17;PIAS3;MIR6736;ANKRD35;ITGA10;AC243547.1
chr1	145859270	145859272	cg01715562_BC21	0.0745284	Hypo	TssA	RNF115;POLR3C;NUDT17;PIAS3;MIR6736;ANKRD35;ITGA10;AC243547.1
chr1	145859480	145859482	cg04921814_TC21	0.0334527	Hypo	TssA	RNF115;POLR3C;NUDT17;PIAS3;MIR6736;ANKRD35;ITGA10;AC243547.1
chr1	145859497	145859499	cg05768362_BC21	0.040631	Hypo	TssA	RNF115;POLR3C;NUDT17;PIAS3;MIR6736;ANKRD35;ITGA10;AC243547.1
chr1	145886128	145886130	cg27582948_TC11	0.035594	Hypo	TssFlnk	POLR3C;NUDT17;PIAS3;MIR6736;ANKRD35;ITGA10;AC243547.1;PEX11B;RBM8A;GNRHR2;LIX1L-AS1;AC243547.3;LIX1L
chr1	145918765	145918767	cg12296644_TC21	0.0576422	Hypo	TssA	ANKRD35;ITGA10;AC243547.1;PEX11B;RBM8A;GNRHR2;LIX1L-AS1;AC243547.3;LIX1L;ANKRD34A;AC243547.2;POLR3GL
chr1	145958210	145958212	cg17949451_TC11	0.0305474	Hypo	TssA	ITGA10;PEX11B;RBM8A;GNRHR2;LIX1L-AS1;AC243547.3;LIX1L;ANKRD34A;AC243547.2;POLR3GL;TXNIP
chr1	145961388	145961390	cg18280463_TC11	0.0201918	Hypo	TssBiv	PEX11B;RBM8A;GNRHR2;LIX1L-AS1;AC243547.3;LIX1L;ANKRD34A;AC243547.2;POLR3GL;TXNIP
chr1	145964733	145964735	cg19413110_BC21	0.0461451	Hypo	TssA	PEX11B;RBM8A;GNRHR2;LIX1L-AS1;AC243547.3;LIX1L;ANKRD34A;AC243547.2;POLR3GL;TXNIP
chr1	147172526	147172528	cg15188491_BC21	0.0853835	Hypo	TssA	NBPF13P;PRKAB2;PDIA3P1;AC242426.2;FMO5;CCT8P1
chr1	147172756	147172758	cg14367344_BC21	0.0588752	Hypo	TssA	NBPF13P;PRKAB2;PDIA3P1;AC242426.2;FMO5;CCT8P1
chr1	147172789	147172791	cg17079961_BC21	0.0558692	Hypo	TssA	NBPF13P;PRKAB2;PDIA3P1;AC242426.2;FMO5;CCT8P1
chr1	147242465	147242467	cg24197750_BC21	0.065958	Hypo	TssFlnkU	AC242426.2;FMO5;CCT8P1;RPL7AP15;CHD1L;LINC00624
chr1	147242717	147242719	cg01369786_BC11	0.0250786	Hypo	TssA	AC242426.2;FMO5;CCT8P1;RPL7AP15;CHD1L;LINC00624
chr1	147670061	147670063	cg05968052_BC21	0.0918343	Hypo	TssA	BCL9;ACP6;RN7SL261P;AC241644.1
chr1	147670108	147670110	cg09066439_BC11	0.0382266	Hypo	TssA	BCL9;ACP6;RN7SL261P;AC241644.1
chr1	147670350	147670352	cg18709479_BC21	0.0441363	Hypo	TssA	BCL9;ACP6;RN7SL261P;AC241644.1
chr1	147670788	147670790	cg16790610_BC21	0.0517507	Hypo	TssA	BCL9;ACP6;RN7SL261P;AC241644.1
chr1	147670794	147670796	cg05755010_TC11	0.0174906	Hypo	TssA	BCL9;ACP6;RN7SL261P;AC241644.1
chr1	147893659	147893661	cg01375054_BC21	0.948631	Hyper	Quies	GJA8;GPR89B
chr1	149885446	149885448	cg08169409_BC21	0.0486295	Hypo	TssFlnkU	H4C14;H3C14;H2AC18;H2BC19P;H2BC20P;H2AC19;H3C15;H4C15;AC239868.1;H2BC21;H2AC20;H2AC21;BOLA1;SV2A;SF3B4;MTMR11
chr1	149885635	149885637	cg08908355_BC21	0.047971	Hypo	TssA	H4C14;H3C14;H2AC18;H2BC19P;H2BC20P;H2AC19;H3C15;H4C15;AC239868.1;H2BC21;H2AC20;H2AC21;BOLA1;SV2A;SF3B4;MTMR11
chr1	149886767	149886769	cg19376709_TC11	0.0194059	Hypo	TssA	H4C14;H3C14;H2AC18;H2BC19P;H2BC20P;H2AC19;H3C15;H4C15;AC239868.1;H2BC21;H2AC20;H2AC21;BOLA1;SV2A;SF3B4;MTMR11
chr1	149887007	149887009	cg20461538_BC21	0.0614099	Hypo	TssA	H4C14;H3C14;H2AC18;H2BC19P;H2BC20P;H2AC19;H3C15;H4C15;AC239868.1;H2BC21;H2AC20;H2AC21;BOLA1;SV2A;SF3B4;MTMR11
chr1	149888040	149888042	cg23098012_TC21	0.0400057	Hypo	TssA	H4C14;H3C14;H2AC18;H2BC19P;H2BC20P;H2AC19;H3C15;H4C15;AC239868.1;H2BC21;H2AC20;H2AC21;BOLA1;SV2A;SF3B4;MTMR11;OTUD7B
chr1	149899962	149899964	cg01386959_TC11	0.0178273	Hypo	TssA	H2BC20P;H2AC19;H3C15;H4C15;AC239868.1;H2BC21;H2AC20;H2AC21;BOLA1;SV2A;SF3B4;MTMR11;OTUD7B
chr1	149900015	149900017	cg01386965_BC11	0.0248652	Hypo	TssA	H2BC20P;H2AC19;H3C15;H4C15;AC239868.1;H2BC21;H2AC20;H2AC21;BOLA1;SV2A;SF3B4;MTMR11;OTUD7B
chr1	149927925	149927927	cg03952484_BC21	0.0483979	Hypo	TssA	H2BC21;H2AC20;H2AC21;BOLA1;SV2A;SF3B4;MTMR11;OTUD7B
chr1	150150499	150150501	cg18945035_BC21	0.0861392	Hypo	TssA	VPS45;PLEKHO1;AC242988.2
chr1	150236258	150236260	cg22377939_TC21	0.0344317	Hypo	TssA	RN7SL480P;ANP32E;RNU2-17P;AC242988.1;CA14;APH1A;C1orf54;CIART
chr1	150236281	150236283	cg15526406_BC21	0.0499619	Hypo	TssA	RN7SL480P;ANP32E;RNU2-17P;AC242988.1;CA14;APH1A;C1orf54;CIART
chr1	150236316	150236318	cg13458596_BC11	0.0293315	Hypo	TssA	RN7SL480P;ANP32E;RNU2-17P;AC242988.1;CA14;APH1A;C1orf54;CIART
chr1	150269149	150269151	cg12651044_BC11	0.0169281	Hypo	TssA	ANP32E;RNU2-17P;AC242988.1;CA14;APH1A;C1orf54;CIART;MRPS21
chr1	150296392	150296394	cg20161996_BC21	0.934437	Hyper	TxWk	AC242988.1;CA14;APH1A;C1orf54;CIART;MRPS21;PRPF3
chr1	150321452	150321454	cg20811730_TC11	0.0465907	Hypo	TssA	C1orf54;CIART;MRPS21;PRPF3;RPRD2
chr1	150321556	150321558	cg22517485_BC11	0.0302791	Hypo	TssA	C1orf54;CIART;MRPS21;PRPF3;RPRD2
chr1	150363973	150363975	cg11424069_BC21	0.0517967	Hypo	TssA	PRPF3;RPRD2
chr1	150364487	150364489	cg26756479_TC21	0.05768	Hypo	TssA	PRPF3;RPRD2
chr1	150543434	150543436	cg01396219_BC11	0.958782	Hyper	TxWk	TARS2;ECM1;FALEC;ADAMTSL4-AS2;ADAMTSL4;MIR4257;ADAMTSL4-AS1;MCL1;RN7SL473P;RN7SL600P
chr1	150549085	150549087	cg14938410_BC21	0.0672141	Hypo	TssA	TARS2;ECM1;FALEC;ADAMTSL4-AS2;ADAMTSL4;MIR4257;ADAMTSL4-AS1;MCL1;RN7SL473P;RN7SL600P
chr1	150549300	150549302	cg04122467_BC21	0.0638445	Hypo	TssA	TARS2;ECM1;FALEC;ADAMTSL4-AS2;ADAMTSL4;MIR4257;ADAMTSL4-AS1;MCL1;RN7SL473P;RN7SL600P
chr1	150549300	150549302	cg04122467_BC22	0.0741925	Hypo	TssA	TARS2;ECM1;FALEC;ADAMTSL4-AS2;ADAMTSL4;MIR4257;ADAMTSL4-AS1;MCL1;RN7SL473P;RN7SL600P
chr1	150549481	150549483	cg11395536_BC11	0.0430408	Hypo	TssA	TARS2;ECM1;FALEC;ADAMTSL4-AS2;ADAMTSL4;MIR4257;ADAMTSL4-AS1;MCL1;RN7SL473P;RN7SL600P
chr1	150557187	150557189	cg12471789_TC11	0.967377	Hyper	TxWk	TARS2;ECM1;FALEC;ADAMTSL4-AS2;ADAMTSL4;MIR4257;ADAMTSL4-AS1;MCL1;RN7SL473P;RN7SL600P;AL356356.1;ENSA
chr1	150579454	150579456	cg07561848_BC11	0.0336923	Hypo	TssA	ADAMTSL4-AS2;ADAMTSL4;MIR4257;ADAMTSL4-AS1;MCL1;RN7SL473P;RN7SL600P;AL356356.1;ENSA;U4
chr1	150579875	150579877	cg22649068_TC21	0.0690237	Hypo	TssA	ADAMTSL4-AS2;ADAMTSL4;MIR4257;ADAMTSL4-AS1;MCL1;RN7SL473P;RN7SL600P;AL356356.1;ENSA;U4
chr1	150579905	150579907	cg13175981_BC21	0.0477189	Hypo	TssA	ADAMTSL4-AS2;ADAMTSL4;MIR4257;ADAMTSL4-AS1;MCL1;RN7SL473P;RN7SL600P;AL356356.1;ENSA;U4
chr1	150629171	150629173	cg13905776_BC21	0.0490101	Hypo	TssA	MCL1;AL356356.1;ENSA;U4;GOLPH3L
chr1	150629266	150629268	cg04232674_TC21	0.0714196	Hypo	TssA	MCL1;AL356356.1;ENSA;U4;GOLPH3L
chr1	150751081	150751083	cg00189888_TC21	0.94624	Hyper	Quies	HORMAD1;RNU6-1042P;CTSS;AL356292.1;CTSK;UBE2D3P3
chr1	150926186	150926188	cg02060408_BC11	0.0569499	Hypo	TssA	ARNT;RPS27AP6;CTXND2;CYCSP51;SETDB1;CERS2;AL590133.2;AL590133.1
chr1	150974494	150974496	cg05931345_BC11	0.0246883	Hypo	TssA	SETDB1;CERS2;AL590133.2;AL590133.1;ANXA9;MINDY1;PRUNE1;RNU6-884P
chr1	150975110	150975112	cg01314194_BC21	0.0869913	Hypo	TssA	SETDB1;CERS2;AL590133.2;AL590133.1;ANXA9;MINDY1;PRUNE1;RNU6-884P
chr1	151070346	151070348	cg13232357_BC11	0.0533784	Hypo	TssA	PRUNE1;RNU6-884P;BNIPL;C1orf56;CDC42SE1;MLLT11;GABPB2;RPS29P29
chr1	151070399	151070401	cg16105380_BC21	0.0436982	Hypo	TssA	PRUNE1;RNU6-884P;BNIPL;C1orf56;CDC42SE1;MLLT11;GABPB2;RPS29P29
chr1	151158919	151158921	cg01405733_TC21	0.942671	Hyper	Tx	GABPB2;RPS29P29;AL592424.1;SEMA6C;TNFAIP8L2;SCNM1;LYSMD1;TMOD4;VPS72;PIP5K1A
chr1	151165849	151165851	cg15687138_BC11	0.0188395	Hypo	TssA	GABPB2;AL592424.1;SEMA6C;TNFAIP8L2;SCNM1;LYSMD1;TMOD4;VPS72;PIP5K1A
chr1	151165990	151165992	cg13134535_BC21	0.0344932	Hypo	TssA	GABPB2;AL592424.1;SEMA6C;TNFAIP8L2;SCNM1;LYSMD1;TMOD4;VPS72;PIP5K1A
chr1	151190226	151190228	cg08008299_TC21	0.0644122	Hypo	TssA	SEMA6C;TNFAIP8L2;SCNM1;LYSMD1;TMOD4;VPS72;PIP5K1A
chr1	151327305	151327307	cg12936983_BC21	0.0408734	Hypo	TssA	ZNF687-AS1;ZNF687;PI4KB;RN7SL444P;AL391069.2;RFX5;AL391069.1;RFX5-AS1;SELENBP1
chr1	151400095	151400097	cg01334186_TC21	0.0792147	Hypo	TssA	SELENBP1;PSMB4;POGZ;RNY4P25
chr1	151400104	151400106	cg10377191_BC21	0.0512994	Hypo	TssA	SELENBP1;PSMB4;POGZ;RNY4P25
chr1	151400145	151400147	cg05092189_BC11	0.0303179	Hypo	TssFlnkU	SELENBP1;PSMB4;POGZ;RNY4P25
chr1	151459288	151459290	cg09988380_BC11	0.0327411	Hypo	TssA	POGZ;RNY4P25
chr1	151510948	151510950	cg20077393_TC21	0.0935257	Hypo	TssA	CGN;AL365436.3;TUFT1;AL365436.2;MIR554;AL365436.1
chr1	151511097	151511099	cg26883264_TC21	0.080152	Hypo	TssA	CGN;AL365436.3;TUFT1;AL365436.2;MIR554;AL365436.1
chr1	151511766	151511768	cg03011500_TC21	0.061257	Hypo	TssBiv	CGN;AL365436.3;TUFT1;AL365436.2;MIR554;AL365436.1
chr1	151611898	151611900	cg13402217_TC11	0.0646879	Hypo	TssFlnkU	TUFT1;SNX27;AL391335.1;RNU6-1062P
chr1	151612533	151612535	cg22682031_TC11	0.0154691	Hypo	TssA	TUFT1;SNX27;AL391335.1;RNU6-1062P
chr1	151716919	151716921	cg06221680_BC11	0.0730543	Hypo	ReprPC	SNX27;CELF3;AL589765.1;RIIAD1;RNU6-662P;AL589765.7;AL589765.3;MRPL9;OAZ3;AL589765.4;AL589765.2;AL589765.5
chr1	151721631	151721633	cg22790257_BC11	0.0200022	Hypo	TssBiv	SNX27;CELF3;AL589765.1;RIIAD1;RNU6-662P;AL589765.7;AL589765.3;MRPL9;OAZ3;AL589765.4;AL589765.2;AL589765.5;TDRKH
chr1	151790663	151790665	cg22463080_BC21	0.0554231	Hypo	TssFlnk	RNU6-662P;AL589765.7;AL589765.3;MRPL9;OAZ3;AL589765.4;AL589765.2;AL589765.5;TDRKH;TDRKH-AS1;AL589765.6;LINGO4;RORC;C2CD4D
chr1	151909308	151909310	cg03940966_BC21	0.0653583	Hypo	TssA	THEM4;AL450992.2;AL450992.3;KRT8P28
chr1	151993978	151993980	cg16658496_TC11	0.0311234	Hypo	TssA	AL450992.3;KRT8P28;S100A10;AL450992.1;NBPF18P;S100A11
chr1	151994315	151994317	cg24594295_TC21	0.0394443	Hypo	TssFlnkU	AL450992.3;KRT8P28;S100A10;AL450992.1;NBPF18P;S100A11
chr1	152018252	152018254	cg01417387_TC21	0.52921	Intermediate	Quies	S100A10;AL450992.1;NBPF18P;S100A11
chr1	152018279	152018281	cg01417389_TC21	0.944346	Hyper	Quies	S100A10;AL450992.1;NBPF18P;S100A11
chr1	152036461	152036463	cg06366009_BC21	0.0567717	Hypo	TssA	S100A10;AL450992.1;NBPF18P;S100A11;SPTLC1P4;AL591893.1;TCHHL1
chr1	152398277	152398279	cg01420523_TC21	0.913628	Hyper	Quies	FLG-AS1;FLG2;HMGN3P1;CRNN
chr1	152398277	152398279	cg01420523_TC22	0.906133	Hyper	Quies	FLG-AS1;FLG2;HMGN3P1;CRNN
chr1	152415563	152415565	cg16713808_TC21	0.943659	Hyper	Quies	FLG-AS1;HMGN3P1;CRNN
chr1	152515432	152515434	cg00302521_TC11	0.0224464	Hypo	ReprPC	LCE5A;CRCT1
chr1	152796250	152796252	cg12725323_TO21	0.510546	Intermediate	Quies	KPRP;LCE1F;LCE1E;LCE1D;LCE1C;LCE1B;LCE1A;LCE6A
chr1	153223842	153223844	cg01425434_BC21	0.916284	Hyper	Quies	AL161636.1;LELP1;PRR9;AL161636.2;LORICRIN
chr1	153261791	153261793	cg21860629_TC11	0.0262329	Hypo	TssBiv	PRR9;AL161636.2;LORICRIN;PGLYRP3
chr1	153503364	153503366	cg01427931_TC21	0.919344	Hyper	Quies	S100A7;RN7SL44P;BX470102.1;S100A6;S100A5;S100A4;S100A3
chr1	153536065	153536067	cg13112903_BC11	0.0197728	Hypo	TssA	RN7SL44P;BX470102.1;S100A6;S100A5;S100A4;S100A3;S100A2
chr1	153553264	153553266	cg21140456_TC21	0.93701	Hyper	TxWk	BX470102.1;S100A6;S100A5;S100A4;S100A3;S100A2;BX470102.2
chr1	153633852	153633854	cg19736898_BC21	0.0522538	Hypo	TssA	BX470102.2;S100A16;S100A14;S100A13;AL162258.1;S100A1;AL162258.2;CHTOP;SNAPIN;ILF2;NPR1
chr1	153633863	153633865	cg22176994_BC21	0.0462408	Hypo	TssA	BX470102.2;S100A16;S100A14;S100A13;AL162258.1;S100A1;AL162258.2;CHTOP;SNAPIN;ILF2;NPR1
chr1	153633868	153633870	cg13467169_BC21	0.0663017	Hypo	TssA	BX470102.2;S100A16;S100A14;S100A13;AL162258.1;S100A1;AL162258.2;CHTOP;SNAPIN;ILF2;NPR1
chr1	153633868	153633870	cg13467169_BO21	0.0352607	Hypo	TssA	NA
chr1	153633894	153633896	cg01429780_BO21	0.0353363	Hypo	TssA	BX470102.2;S100A16;S100A14;S100A13;AL162258.1;S100A1;AL162258.2;CHTOP;SNAPIN;ILF2;NPR1
chr1	153633906	153633908	cg17138369_TC21	0.0494096	Hypo	TssA	BX470102.2;S100A16;S100A14;S100A13;AL162258.1;S100A1;AL162258.2;CHTOP;SNAPIN;ILF2;NPR1
chr1	153634003	153634005	cg24884190_BC21	0.060656	Hypo	TssA	BX470102.2;S100A16;S100A14;S100A13;AL162258.1;S100A1;AL162258.2;CHTOP;SNAPIN;ILF2;NPR1
chr1	153634012	153634014	cg01429789_TC21	0.0893578	Hypo	TssA	BX470102.2;S100A16;S100A14;S100A13;AL162258.1;S100A1;AL162258.2;CHTOP;SNAPIN;ILF2;NPR1
chr1	153634019	153634021	cg01429790_BC21	0.0601618	Hypo	TssA	BX470102.2;S100A16;S100A14;S100A13;AL162258.1;S100A1;AL162258.2;CHTOP;SNAPIN;ILF2;NPR1
chr1	153634027	153634029	cg01429791_BC21	0.0636968	Hypo	TssA	BX470102.2;S100A16;S100A14;S100A13;AL162258.1;S100A1;AL162258.2;CHTOP;SNAPIN;ILF2;NPR1
chr1	153634033	153634035	cg01429792_TC21	0.0418602	Hypo	TssA	BX470102.2;S100A16;S100A14;S100A13;AL162258.1;S100A1;AL162258.2;CHTOP;SNAPIN;ILF2;NPR1
chr1	153634033	153634035	cg01429792_TO21	0.0653997	Hypo	TssA	NA
chr1	153634045	153634047	cg01429793_BC21	0.0850965	Hypo	TssA	BX470102.2;S100A16;S100A14;S100A13;AL162258.1;S100A1;AL162258.2;CHTOP;SNAPIN;ILF2;NPR1
chr1	153634045	153634047	cg01429793_BO21	0.0777668	Hypo	TssA	BX470102.2;S100A16;S100A14;S100A13;AL162258.1;S100A1;AL162258.2;CHTOP;SNAPIN;ILF2;NPR1
chr1	153658571	153658573	cg23283690_BC21	0.0948284	Hypo	TssA	S100A16;S100A14;S100A13;AL162258.1;S100A1;AL162258.2;CHTOP;SNAPIN;ILF2;NPR1;MIR8083;RN7SL372P
chr1	153658657	153658659	cg25705526_TC21	0.0722022	Hypo	TssA	S100A16;S100A14;S100A13;AL162258.1;S100A1;AL162258.2;CHTOP;SNAPIN;ILF2;NPR1;MIR8083;RN7SL372P
chr1	153677840	153677842	cg22318989_TC21	0.0602623	Hypo	EnhBiv	S100A13;AL162258.1;S100A1;AL162258.2;CHTOP;SNAPIN;ILF2;NPR1;MIR8083;RN7SL372P;GEMIN2P1;Y_RNA
chr1	153727905	153727907	cg11769086_BC21	0.0946587	Hypo	TssA	NPR1;MIR8083;RN7SL372P;GEMIN2P1;Y_RNA;INTS3;AL513523.4;AL513523.3;SLC27A3
chr1	153728173	153728175	cg15371509_BC21	0.0576442	Hypo	TssA	NPR1;MIR8083;RN7SL372P;GEMIN2P1;Y_RNA;INTS3;AL513523.4;AL513523.3;SLC27A3
chr1	153775641	153775643	cg23376526_BC21	0.0663156	Hypo	TssA	Y_RNA;INTS3;AL513523.4;AL513523.3;SLC27A3;Y_RNA;GATAD2B;AL513523.2
chr1	153778853	153778855	cg21961721_TC21	0.950801	Hyper	TxWk	INTS3;AL513523.4;AL513523.3;SLC27A3;Y_RNA;GATAD2B;AL513523.2
chr1	153783632	153783634	cg10594585_TC11	0.0334256	Hypo	TssA	INTS3;AL513523.4;AL513523.3;SLC27A3;Y_RNA;GATAD2B;AL513523.2
chr1	153873324	153873326	cg01433682_BC21	0.943014	Hyper	Quies	GATAD2B;AL513523.1;AL831737.1
chr1	153922847	153922849	cg20773694_BC11	0.0244529	Hypo	TssA	GATAD2B;AL831737.1;AL358472.5;DENND4B;CRTC2;SLC39A1;AL358472.7;MIR6737;AL358472.4;AL358472.3;CREB3L4
chr1	153923244	153923246	cg26398333_TC21	0.0539875	Hypo	TssA	GATAD2B;AL831737.1;AL358472.5;DENND4B;CRTC2;SLC39A1;AL358472.7;MIR6737;AL358472.4;AL358472.3;CREB3L4
chr1	153946732	153946734	cg22112564_BC11	0.0195912	Hypo	TssFlnkU	GATAD2B;AL358472.5;DENND4B;CRTC2;SLC39A1;AL358472.7;MIR6737;AL358472.4;AL358472.3;CREB3L4;JTB;AL358472.6;AL358472.2;RAB13;RPS27;NUP210L;AL358472.1
chr1	153958642	153958644	cg18821316_TC21	0.0561086	Hypo	TssA	GATAD2B;AL358472.5;DENND4B;CRTC2;SLC39A1;AL358472.7;MIR6737;AL358472.4;AL358472.3;CREB3L4;JTB;AL358472.6;AL358472.2;RAB13;RPS27;NUP210L;AL358472.1
chr1	153958672	153958674	cg19939555_BC11	0.0136616	Hypo	TssA	GATAD2B;AL358472.5;DENND4B;CRTC2;SLC39A1;AL358472.7;MIR6737;AL358472.4;AL358472.3;CREB3L4;JTB;AL358472.6;AL358472.2;RAB13;RPS27;NUP210L;AL358472.1
chr1	153963798	153963800	cg14747580_TC21	0.0545696	Hypo	TssA	GATAD2B;AL358472.5;DENND4B;CRTC2;SLC39A1;AL358472.7;MIR6737;AL358472.4;AL358472.3;CREB3L4;JTB;AL358472.6;AL358472.2;RAB13;RPS27;NUP210L;AL358472.1
chr1	153967613	153967615	cg17841099_TC11	0.0694136	Hypo	TssA	GATAD2B;AL358472.5;DENND4B;CRTC2;SLC39A1;AL358472.7;MIR6737;AL358472.4;AL358472.3;CREB3L4;JTB;AL358472.6;AL358472.2;RAB13;RPS27;NUP210L;AL358472.1
chr1	153977536	153977538	cg01565237_BC11	0.0241696	Hypo	TssA	AL358472.5;DENND4B;CRTC2;SLC39A1;AL358472.7;MIR6737;AL358472.4;AL358472.3;CREB3L4;JTB;AL358472.6;AL358472.2;RAB13;RPS27;NUP210L;AL358472.1
chr1	153978005	153978007	cg06324094_BC11	0.0453429	Hypo	TssA	AL358472.5;DENND4B;CRTC2;SLC39A1;AL358472.7;MIR6737;AL358472.4;AL358472.3;CREB3L4;JTB;AL358472.6;AL358472.2;RAB13;RPS27;NUP210L;AL358472.1
chr1	153986771	153986773	cg23251254_TC21	0.0430125	Hypo	TssFlnkU	DENND4B;CRTC2;SLC39A1;AL358472.7;MIR6737;AL358472.4;AL358472.3;CREB3L4;JTB;AL358472.6;AL358472.2;RAB13;RPS27;NUP210L;AL358472.1
chr1	153990630	153990632	cg00040380_TC21	0.0500274	Hypo	TssA	DENND4B;CRTC2;SLC39A1;AL358472.7;MIR6737;AL358472.4;AL358472.3;CREB3L4;JTB;AL358472.6;AL358472.2;RAB13;RPS27;NUP210L;AL358472.1;RNU6-179P
chr1	154221264	154221266	cg03587150_BC11	0.0331819	Hypo	TssA	TPM3;MIR190B;C1orf189;C1orf43;UBAP2L;SNORA58B
chr1	154238570	154238572	cg01439133_BC11	0.945911	Hyper	Tx	TPM3;MIR190B;C1orf189;C1orf43;UBAP2L;SNORA58B;HAX1;AL354980.1
chr1	154272441	154272443	cg13943249_BC11	0.0186811	Hypo	TssA	UBAP2L;SNORA58B;HAX1;AL354980.1;RNU6-239P;RNU6-121P;AL354980.2;AQP10
chr1	154272483	154272485	cg01628253_TC21	0.0369271	Hypo	TssA	UBAP2L;SNORA58B;HAX1;AL354980.1;RNU6-239P;RNU6-121P;AL354980.2;AQP10
chr1	154272811	154272813	cg00074379_BC21	0.071187	Hypo	TssA	UBAP2L;SNORA58B;HAX1;AL354980.1;RNU6-239P;RNU6-121P;AL354980.2;AQP10
chr1	154272937	154272939	cg03388085_TC11	0.0317534	Hypo	TssA	UBAP2L;SNORA58B;HAX1;AL354980.1;RNU6-239P;RNU6-121P;AL354980.2;AQP10
chr1	154325078	154325080	cg21379008_TC21	0.0477364	Hypo	TssA	HAX1;AL354980.1;RNU6-239P;RNU6-121P;AL354980.2;AQP10;ATP8B2;RNU7-57P
chr1	154558941	154558943	cg09311052_BC21	0.0765318	Hypo	TssA	TDRD10;UBE2Q1;UBE2Q1-AS1;AL592078.2;CHRNB2;AL592078.1;ADAR
chr1	154558955	154558957	cg11219407_TC11	0.0112414	Hypo	TssA	TDRD10;UBE2Q1;UBE2Q1-AS1;AL592078.2;CHRNB2;AL592078.1;ADAR
chr1	154567794	154567796	cg00818872_BC21	0.0586607	Hypo	TssBiv	TDRD10;UBE2Q1;UBE2Q1-AS1;AL592078.2;CHRNB2;AL592078.1;ADAR
chr1	154591552	154591554	cg20246707_TC22	0.95529	Hyper	Tx	TDRD10;UBE2Q1;UBE2Q1-AS1;AL592078.2;CHRNB2;AL592078.1;ADAR
chr1	154591552	154591554	cg20246707_TC23	0.953785	Hyper	Tx	TDRD10;UBE2Q1;UBE2Q1-AS1;AL592078.2;CHRNB2;AL592078.1;ADAR
chr1	154610912	154610914	cg09786420_TC21	0.9203	Hyper	Quies	AL592078.2;CHRNB2;AL592078.1;ADAR
chr1	154614259	154614261	cg17556612_BC21	0.956478	Hyper	Quies	AL592078.2;CHRNB2;AL592078.1;ADAR
chr1	154627491	154627493	cg01517273_BC21	0.0724233	Hypo	TssA	CHRNB2;AL592078.1;ADAR;AL606500.1
chr1	154758061	154758063	cg00145672_TC21	0.946606	Hyper	ReprPCWk	KCNN3
chr1	154936977	154936979	cg20977411_BC21	0.0497338	Hypo	TssA	PMVK;AL451085.1;PBXIP1;Metazoa_SRP;PYGO2;AL451085.2;SHC1;CKS1B;MIR4258;FLAD1
chr1	154937186	154937188	cg16309729_BC21	0.0569243	Hypo	TssA	PMVK;AL451085.1;PBXIP1;Metazoa_SRP;PYGO2;AL451085.2;SHC1;CKS1B;MIR4258;FLAD1
chr1	155003010	155003012	cg01450762_BC11	0.0209584	Hypo	TssA	PBXIP1;PYGO2;AL451085.2;SHC1;CKS1B;MIR4258;FLAD1;LENEP;ZBTB7B;DCST2;DCST1;DCST1-AS1;ADAM15
chr1	155050585	155050587	cg00958409_TC11	0.0167526	Hypo	TssFlnkU	ZBTB7B;DCST2;DCST1;DCST1-AS1;ADAM15;EFNA4;AL691442.1;EFNA3
chr1	155050873	155050875	cg23890506_TC11	0.0289536	Hypo	TssFlnkU	ZBTB7B;DCST2;DCST1;DCST1-AS1;ADAM15;EFNA4;AL691442.1;EFNA3
chr1	155050958	155050960	cg15694180_TC11	0.0193067	Hypo	TssA	ZBTB7B;DCST2;DCST1;DCST1-AS1;ADAM15;EFNA4;AL691442.1;EFNA3
chr1	155055747	155055749	cg15466245_TC21	0.898019	Hyper	Tx	ZBTB7B;DCST2;DCST1;DCST1-AS1;ADAM15;EFNA4;AL691442.1;EFNA3
chr1	155081346	155081348	cg00449821_BC11	0.036128	Hypo	TssBiv	DCST2;DCST1;DCST1-AS1;ADAM15;EFNA4;AL691442.1;EFNA3;Y_RNA;EFNA1
chr1	155085481	155085483	cg24299360_BC11	0.0420418	Hypo	TssA	DCST1;DCST1-AS1;ADAM15;EFNA4;AL691442.1;EFNA3;Y_RNA;EFNA1;SLC50A1
chr1	155086219	155086221	cg14848832_BC21	0.0631054	Hypo	EnhWk	DCST1;DCST1-AS1;ADAM15;EFNA4;AL691442.1;EFNA3;Y_RNA;EFNA1;SLC50A1
chr1	155127012	155127014	cg01453403_TC11	0.0172636	Hypo	TssBiv	AL691442.1;EFNA3;Y_RNA;EFNA1;SLC50A1;DPM3;HMGN2P18;KRTCAP2;AL713999.2;TRIM46
chr1	155140604	155140606	cg27349682_BC11	0.0525576	Hypo	TssFlnkU	Y_RNA;EFNA1;SLC50A1;DPM3;HMGN2P18;KRTCAP2;AL713999.2;TRIM46;MUC1
chr1	155173303	155173305	cg23288653_TC11	0.0133458	Hypo	TssA	EFNA1;SLC50A1;DPM3;HMGN2P18;KRTCAP2;AL713999.2;TRIM46;MUC1;THBS3-AS1;MIR92B;THBS3;MTX1;AC234582.1;GBAP1
chr1	155174463	155174465	cg26906021_TC21	0.0499249	Hypo	TssFlnkU	EFNA1;SLC50A1;DPM3;HMGN2P18;KRTCAP2;AL713999.2;TRIM46;MUC1;THBS3-AS1;MIR92B;THBS3;MTX1;AC234582.1;GBAP1
chr1	155193750	155193752	cg17257175_TC11	0.0384901	Hypo	TssFlnkU	HMGN2P18;KRTCAP2;AL713999.2;TRIM46;MUC1;THBS3-AS1;MIR92B;THBS3;MTX1;AC234582.1;GBAP1;MTX1P1;GBA
chr1	155208610	155208612	cg21917676_BC21	0.0524196	Hypo	TssA	KRTCAP2;AL713999.2;TRIM46;MUC1;THBS3-AS1;MIR92B;THBS3;MTX1;AC234582.1;GBAP1;MTX1P1;GBA;FAM189B;SCAMP3
chr1	155248038	155248040	cg25386133_BC21	0.896795	Hyper	Tx	THBS3-AS1;THBS3;MTX1;AC234582.1;GBAP1;MTX1P1;GBA;FAM189B;SCAMP3;CLK2;HCN3;PKLR
chr1	155255071	155255073	cg27306034_BC11	0.0233473	Hypo	TssA	THBS3-AS1;THBS3;MTX1;AC234582.1;GBAP1;MTX1P1;GBA;FAM189B;SCAMP3;CLK2;HCN3;PKLR
chr1	155269635	155269637	cg02333202_TC21	0.949621	Hyper	Tx	GBAP1;MTX1P1;GBA;FAM189B;SCAMP3;CLK2;HCN3;PKLR;FDPS;RUSC1-AS1
chr1	155273034	155273036	cg04498032_BC21	0.100182	Hypo	TssA	GBAP1;MTX1P1;GBA;FAM189B;SCAMP3;CLK2;HCN3;PKLR;FDPS;RUSC1-AS1;RUSC1
chr1	155273643	155273645	cg25355924_BC21	0.0635463	Hypo	TssA	GBAP1;MTX1P1;GBA;FAM189B;SCAMP3;CLK2;HCN3;PKLR;FDPS;RUSC1-AS1;RUSC1
chr1	155277325	155277327	cg12391232_TC11	0.0252624	Hypo	TssFlnk	GBAP1;MTX1P1;GBA;FAM189B;SCAMP3;CLK2;HCN3;PKLR;FDPS;RUSC1-AS1;RUSC1
chr1	155277422	155277424	cg11702145_BC11	0.0192482	Hypo	TssA	MTX1P1;GBA;FAM189B;SCAMP3;CLK2;HCN3;PKLR;FDPS;RUSC1-AS1;RUSC1
chr1	155277916	155277918	cg01456744_TC11	0.0140462	Hypo	TssFlnkU	MTX1P1;GBA;FAM189B;SCAMP3;CLK2;HCN3;PKLR;FDPS;RUSC1-AS1;RUSC1
chr1	155291880	155291882	cg01457037_BC21	0.912091	Hyper	ReprPCWk	GBA;FAM189B;SCAMP3;CLK2;HCN3;PKLR;FDPS;RUSC1-AS1;RUSC1;ASH1L
chr1	155308638	155308640	cg14788660_TC11	0.0244549	Hypo	TssA	SCAMP3;CLK2;HCN3;PKLR;FDPS;RUSC1-AS1;RUSC1;ASH1L;MIR555
chr1	155308894	155308896	cg26420739_BC11	0.01368	Hypo	TssA	SCAMP3;CLK2;HCN3;PKLR;FDPS;RUSC1-AS1;RUSC1;ASH1L;MIR555;RNU6-106P
chr1	155323326	155323328	cg27129297_BC11	0.0455154	Hypo	TssA	CLK2;HCN3;PKLR;FDPS;RUSC1-AS1;RUSC1;ASH1L;MIR555;RNU6-106P
chr1	155325120	155325122	cg01457824_BC11	0.0235728	Hypo	TssA	CLK2;HCN3;PKLR;FDPS;RUSC1-AS1;RUSC1;ASH1L;MIR555;RNU6-106P
chr1	155609728	155609730	cg11986615_TC21	0.0614691	Hypo	TssFlnkU	ASH1L;ASH1L-AS1;AL353807.4;DAP3P1;AL353807.1;AL353807.2;MSTO1;AL353807.3;AL353807.5;YY1AP1
chr1	155610172	155610174	cg18528640_BC21	0.0614492	Hypo	TssFlnk	ASH1L;ASH1L-AS1;AL353807.4;DAP3P1;AL353807.1;AL353807.2;MSTO1;AL353807.3;AL353807.5;YY1AP1
chr1	155934292	155934294	cg05321960_TC11	0.0483144	Hypo	TssA	SYT11;U4;RIT1;KHDC4;SNORA80E;SCARNA4;SCARNA4;RXFP4;ARHGEF2;MIR6738;AL355388.1
chr1	155978452	155978454	cg13183282_BC11	0.0267366	Hypo	TssA	KHDC4;RXFP4;ARHGEF2;MIR6738;AL355388.1;ARHGEF2-AS1;AL355388.2;SSR2
chr1	156054067	156054069	cg16014989_BC11	0.0144323	Hypo	TssA	ARHGEF2;AL355388.2;SSR2;UBQLN4;LAMTOR2;RAB25;MEX3A;LMNA
chr1	156054150	156054152	cg19863630_TC21	0.084751	Hypo	TssA	ARHGEF2;AL355388.2;SSR2;UBQLN4;LAMTOR2;RAB25;MEX3A;LMNA
chr1	156054491	156054493	cg17921310_BC21	0.0431595	Hypo	TssA	ARHGEF2;AL355388.2;SSR2;UBQLN4;LAMTOR2;RAB25;MEX3A;LMNA
chr1	156114542	156114544	cg00106073_BC11	0.0285876	Hypo	TssFlnkU	RAB25;MEX3A;LMNA;SEMA4A
chr1	156114606	156114608	cg09016639_TC21	0.0400897	Hypo	TssFlnkU	RAB25;MEX3A;LMNA;SEMA4A
chr1	156114698	156114700	cg23922289_BC11	0.0176264	Hypo	TssA	RAB25;MEX3A;LMNA;SEMA4A
chr1	156193895	156193897	cg24544113_TC21	0.046941	Hypo	TssA	SEMA4A;AL135927.1;SLC25A44;PMF1-BGLAP;PMF1;BGLAP;PAQR6
chr1	156213032	156213034	cg01471282_BC11	0.0233299	Hypo	TssA	SEMA4A;AL135927.1;SLC25A44;PMF1-BGLAP;PMF1;BGLAP;PAQR6;SMG5
chr1	156213304	156213306	cg26011156_BC21	0.0507333	Hypo	TssA	SEMA4A;AL135927.1;SLC25A44;PMF1-BGLAP;PMF1;BGLAP;PAQR6;SMG5
chr1	156243829	156243831	cg05267893_BC21	0.93937	Hyper	TxWk	SLC25A44;PMF1-BGLAP;PMF1;BGLAP;PAQR6;SMG5;TMEM79;GLMP
chr1	156282646	156282648	cg08763433_BC21	0.0740324	Hypo	TssA	PMF1-BGLAP;PMF1;BGLAP;PAQR6;SMG5;TMEM79;GLMP;VHLL;CCT3
chr1	156338382	156338384	cg18388972_BC21	0.105492	Hypo	TssA	TMEM79;GLMP;VHLL;CCT3;TSACC;RHBG;AL139130.1
chr1	156421165	156421167	cg10778599_BC21	0.112143	Hypo	TssBiv	RHBG;AL139130.1;MIR9-1HG;MIR9-1;MEF2D
chr1	156421393	156421395	cg01474763_TC11	0.0247554	Hypo	TssBiv	RHBG;AL139130.1;MIR9-1HG;MIR9-1;MEF2D
chr1	156501495	156501497	cg03989569_BC11	0.0264449	Hypo	TssA	MIR9-1HG;MEF2D;Y_RNA;AL365181.1;IQGAP3
chr1	156505384	156505386	cg12484590_BC21	0.108664	Hypo	TssA	MIR9-1HG;MEF2D;Y_RNA;AL365181.1;IQGAP3
chr1	156581114	156581116	cg02865554_BC21	0.916804	Hyper	Quies	IQGAP3;TTC24;NAXE;GPATCH4;AL365181.4;HAPLN2
chr1	156585806	156585808	cg01477452_TC11	0.922756	Hyper	Quies	IQGAP3;TTC24;NAXE;GPATCH4;AL365181.4;HAPLN2
chr1	156591541	156591543	cg09822001_TC21	0.0335684	Hypo	TssFlnkU	IQGAP3;TTC24;NAXE;GPATCH4;AL365181.4;HAPLN2;AL365181.2;BCAN
chr1	156601758	156601760	cg06957169_TC21	0.0424412	Hypo	TssA	IQGAP3;TTC24;NAXE;GPATCH4;AL365181.4;HAPLN2;AL365181.2;BCAN;AL365181.3;AL590666.2
chr1	156626054	156626056	cg00325919_TC11	0.0322981	Hypo	ReprPC	TTC24;NAXE;GPATCH4;AL365181.4;HAPLN2;AL365181.2;BCAN;AL365181.3;AL590666.2;NES
chr1	156657779	156657781	cg08465120_BC21	0.0591754	Hypo	EnhBiv	AL365181.4;HAPLN2;AL365181.2;BCAN;AL365181.3;AL590666.2;NES;AL590666.3;AL590666.4;CRABP2
chr1	156678211	156678213	cg27507237_TC21	0.0477784	Hypo	ReprPC	AL365181.2;BCAN;AL365181.3;AL590666.2;NES;AL590666.3;AL590666.4;CRABP2;AL590666.1;ISG20L2
chr1	156728087	156728089	cg18569472_TC21	0.0474215	Hypo	TssA	AL590666.3;AL590666.4;CRABP2;AL590666.1;ISG20L2;RRNAD1;MRPL24;HDGF;PRCC;AL590666.5
chr1	156741315	156741317	cg22493673_TC21	0.0449849	Hypo	TssA	AL590666.3;AL590666.4;CRABP2;AL590666.1;ISG20L2;RRNAD1;MRPL24;HDGF;PRCC;AL590666.5
chr1	156752354	156752356	cg13170934_TC11	0.0504875	Hypo	TssA	AL590666.4;CRABP2;AL590666.1;ISG20L2;RRNAD1;MRPL24;HDGF;PRCC;AL590666.5
chr1	156767131	156767133	cg20284773_BC21	0.0579637	Hypo	TssA	ISG20L2;RRNAD1;MRPL24;HDGF;PRCC;AL590666.5;SH2D2A;NTRK1
chr1	156767284	156767286	cg01480805_BC11	0.0235168	Hypo	TssA	ISG20L2;RRNAD1;MRPL24;HDGF;PRCC;AL590666.5;SH2D2A;NTRK1
chr1	156767457	156767459	cg05967123_TC21	0.0461959	Hypo	TssA	ISG20L2;RRNAD1;MRPL24;HDGF;PRCC;AL590666.5;SH2D2A;NTRK1
chr1	156781147	156781149	cg17002316_TC11	0.935401	Hyper	TxWk	RRNAD1;MRPL24;HDGF;PRCC;AL590666.5;SH2D2A;NTRK1
chr1	156860287	156860289	cg03055346_BC11	0.025679	Hypo	TssBiv	SH2D2A;NTRK1;INSRR;PEAR1
chr1	156927845	156927847	cg16020069_TC21	0.0508478	Hypo	TssBiv	NTRK1;PEAR1;LRRC71;ARHGEF11;MIR765
chr1	156928002	156928004	cg27317004_TC21	0.0769514	Hypo	TssBiv	NTRK1;PEAR1;LRRC71;ARHGEF11;MIR765
chr1	156964245	156964247	cg01484106_TC11	0.927461	Hyper	TxWk	PEAR1;LRRC71;ARHGEF11;MIR765;RN7SL612P
chr1	157127115	157127117	cg22158475_TC11	0.955139	Hyper	TxWk	ETV3L;ETV3;CYCSP52;AL357143.1
chr1	158180790	158180792	cg24698727_TC21	0.0415608	Hypo	TssBiv	LINC01704;ELL2P1;CD1D;AL138899.2;AL138899.1
chr1	159780889	159780891	cg01112401_BC11	0.0182569	Hypo	TssA	AL445528.1;DUSP23;FCRL6;SLAMF8
chr1	159881676	159881678	cg26025580_TC21	0.92903	Hyper	Quies	SLAMF8;AL590560.2;SNHG28;AL590560.1;VSIG8;AL590560.3;CFAP45;MIR4259;AL590560.5;AL590560.4;TAGLN2;IGSF9
chr1	159945638	159945640	cg02985724_TC11	0.022602	Hypo	TssBiv	CFAP45;MIR4259;AL590560.5;AL590560.4;TAGLN2;IGSF9;SLAMF9;LINC01133;AL513485.1
chr1	160032303	160032305	cg08038078_BC11	0.066333	Hypo	TssA	LINC01133;KCNJ10;AL513302.1;PIGM;AL121987.1;KCNJ9
chr1	160098680	160098682	cg26146390_TC11	0.068759	Hypo	TssA	KCNJ10;AL121987.1;KCNJ9;IGSF8;ATP1A2
chr1	160099210	160099212	cg01507420_BC11	0.0545292	Hypo	TssFlnkU	KCNJ10;AL121987.1;KCNJ9;IGSF8;ATP1A2
chr1	160099261	160099263	cg02032115_BC21	0.0628231	Hypo	TssFlnkU	KCNJ10;AL121987.1;KCNJ9;IGSF8;ATP1A2
chr1	160131293	160131295	cg01507780_BC11	0.906963	Hyper	Quies	KCNJ9;IGSF8;ATP1A2;ATP1A4
chr1	160222959	160222961	cg01508855_BC21	0.945493	Hyper	Tx	ATP1A4;CASQ1;AL121987.2;PEA15;DCAF8;AL139011.2;AL139011.1;RPSAP18
chr1	160262659	160262661	cg14838017_BC21	0.0447706	Hypo	TssA	PEA15;DCAF8;AL139011.2;AL139011.1;RPSAP18;PEX19;COPA
chr1	160262774	160262776	cg18136311_BC21	0.0381203	Hypo	TssA	PEA15;DCAF8;AL139011.2;AL139011.1;RPSAP18;PEX19;COPA
chr1	160262949	160262951	cg13149276_BC21	0.0448398	Hypo	TssA	PEA15;DCAF8;AL139011.2;AL139011.1;RPSAP18;PEX19;COPA
chr1	160282185	160282187	cg00579213_BC21	0.937053	Hyper	Tx	DCAF8;AL139011.2;AL139011.1;RPSAP18;PEX19;COPA;SUMO1P3;Y_RNA
chr1	160285239	160285241	cg14964658_BC21	0.041188	Hypo	TssFlnk	DCAF8;AL139011.2;AL139011.1;RPSAP18;PEX19;COPA;SUMO1P3;Y_RNA
chr1	160342372	160342374	cg27497900_BC21	0.0387183	Hypo	TssFlnkU	COPA;SUMO1P3;Y_RNA;NCSTN;NHLH1
chr1	160343140	160343142	cg26820501_BC11	0.0277633	Hypo	TssA	COPA;SUMO1P3;Y_RNA;NCSTN;NHLH1;RNU4-42P
chr1	161021363	161021365	cg13567636_BC21	0.0570063	Hypo	TssBiv	F11R;AL591806.2;GLRX5P2;TSTD1;USF1;ARHGAP30;NECTIN4
chr1	161021433	161021435	cg19284575_BC21	0.0516273	Hypo	TssBiv	F11R;AL591806.2;GLRX5P2;TSTD1;USF1;ARHGAP30;NECTIN4
chr1	161046139	161046141	cg03430800_BC21	0.0582671	Hypo	TssA	F11R;AL591806.2;GLRX5P2;TSTD1;USF1;ARHGAP30;NECTIN4;NECTIN4-AS1
chr1	161081616	161081618	cg24887134_TC21	0.920648	Hyper	Quies	AL591806.2;GLRX5P2;TSTD1;USF1;ARHGAP30;NECTIN4;NECTIN4-AS1;KLHDC9;PFDN2;NIT1;DEDD
chr1	161117932	161117934	cg26957370_BC21	0.0988775	Hypo	TssA	ARHGAP30;NECTIN4;NECTIN4-AS1;KLHDC9;PFDN2;NIT1;DEDD;AL591806.1;UFC1;AL590714.1;USP21;PPOX
chr1	161132889	161132891	cg07014742_TC21	0.0550308	Hypo	TssA	NECTIN4;NECTIN4-AS1;KLHDC9;PFDN2;NIT1;DEDD;AL591806.1;UFC1;AL590714.1;USP21;PPOX;B4GALT3
chr1	161153983	161153985	cg17016617_BC11	0.0250085	Hypo	TssA	PFDN2;NIT1;DEDD;AL591806.1;UFC1;AL590714.1;USP21;PPOX;B4GALT3;ADAMTS4;NDUFS2
chr1	161159379	161159381	cg22374567_TC21	0.0566725	Hypo	TssA	PFDN2;NIT1;DEDD;AL591806.1;UFC1;AL590714.1;USP21;PPOX;B4GALT3;ADAMTS4;NDUFS2
chr1	161159657	161159659	cg26486702_BC11	0.0316589	Hypo	TssA	PFDN2;NIT1;DEDD;AL591806.1;UFC1;AL590714.1;USP21;PPOX;B4GALT3;ADAMTS4;NDUFS2
chr1	161166756	161166758	cg01531388_TC21	0.0816406	Hypo	TssA	PFDN2;NIT1;DEDD;AL591806.1;UFC1;AL590714.1;USP21;PPOX;B4GALT3;ADAMTS4;NDUFS2;FCER1G
chr1	161177187	161177189	cg23082632_BC21	0.05506	Hypo	TssA	DEDD;AL591806.1;UFC1;AL590714.1;USP21;PPOX;B4GALT3;ADAMTS4;NDUFS2;FCER1G;APOA2;TOMM40L;MIR5187
chr1	161202464	161202466	cg16275967_BC21	0.0518766	Hypo	TssA	UFC1;AL590714.1;USP21;PPOX;B4GALT3;ADAMTS4;NDUFS2;FCER1G;APOA2;TOMM40L;MIR5187;NR1I3
chr1	161226417	161226419	cg18106171_BC11	0.0293342	Hypo	TssFlnkU	PPOX;B4GALT3;ADAMTS4;NDUFS2;FCER1G;APOA2;TOMM40L;MIR5187;NR1I3;PCP4L1
chr1	161400106	161400108	cg01521848_BC11	0.0223105	Hypo	TssA	SDHC;CFAP126;AL592295.6;RRM2P2;AL592295.4;AL592295.5;RNU6-481P;AL592295.3;AL592295.1;AL592295.2;AL831711.1
chr1	161400179	161400181	cg00912467_TC11	0.015382	Hypo	TssA	SDHC;CFAP126;AL592295.6;RRM2P2;AL592295.4;AL592295.5;RNU6-481P;AL592295.3;AL592295.1;AL592295.2;AL831711.1
chr1	161985394	161985395	ch.1.161985395R_BC21	0.0638664	Hypo	NA	ATF6;OLFML2B
chr1	161985439	161985440	ch.1.161985440_TC21	0.053118	Hypo	NA	ATF6;OLFML2B
chr1	161989270	161989271	ch.1.161989270_TO21	0.0481508	Hypo	NA	ATF6;OLFML2B;AL590408.1
chr1	161994084	161994085	ch.1.161994085R_TC21	0.0379095	Hypo	NA	ATF6;OLFML2B;AL590408.1
chr1	161995780	161995781	ch.1.161995781R_TC21	0.0503616	Hypo	NA	ATF6;OLFML2B;AL590408.1
chr1	162023895	162023897	cg24167624_BC11	0.0307947	Hypo	TssBiv	OLFML2B;AL590408.1;NOS1AP
chr1	162023895	162023897	cg24167624_BC12	0.0291955	Hypo	TssBiv	OLFML2B;AL590408.1;NOS1AP
chr1	162378681	162378683	cg10113864_TC21	0.926739	Hyper	Quies	NOS1AP;RNA5SP61;MIR556;AL512785.2;SPATA46;C1orf226;SH2D1B
chr1	162497834	162497836	cg16121685_BC11	0.0524379	Hypo	TssA	UHMK1;UQCRBP2
chr1	162561376	162561378	cg13471915_BC21	0.0594792	Hypo	TssA	UHMK1;UQCRBP2;AL596325.1;UAP1;AL596325.2
chr1	162561822	162561824	cg06623486_BC11	0.03659	Hypo	TssA	UHMK1;UQCRBP2;AL596325.1;UAP1;AL596325.2
chr1	162658189	162658191	cg01534170_BC21	0.942749	Hyper	Quies	DDR2
chr1	162790868	162790870	cg07774025_TC21	0.069412	Hypo	TssFlnk	DDR2;RN7SL861P;HSD17B7;CCDC190;AL392003.2
chr1	163202845	163202846	ch.1.163202846R_TC21	0.0500718	Hypo	NA	RGS5;RGS5-AS1;AL451063.1;RGS5
chr1	163322325	163322327	cg03927165_BC21	0.0399658	Hypo	TssA	RGS5;RGS5;NUF2
chr1	163410147	163410149	cg01538877_TC21	0.0503419	Hypo	Quies	AL603841.1
chr1	164559229	164559231	cg15074930_BC11	0.0976699	Hypo	TssA	PBX1
chr1	164610049	164610051	cg09023604_TC21	0.946102	Hyper	TxWk	PBX1;RNU6-171P
chr1	165356435	165356437	cg04351049_BC11	0.0215467	Hypo	TssBiv	LMX1A;RXRG
chr1	165445253	165445255	cg17885806_TC21	0.0674247	Hypo	TssBiv	RXRG;LRRC52-AS1
chr1	165630365	165630367	cg06961122_BC11	0.0333057	Hypo	TssA	LRRC52-AS1;AL356441.2;AL356441.1;MGST3;ALDH9A1;Y_RNA;AL451074.3;AL451074.2
chr1	165698327	165698329	cg17937102_BC11	0.0190931	Hypo	TssA	MGST3;ALDH9A1;Y_RNA;AL451074.3;AL451074.2;AL451074.1;AL451074.5;TMCO1
chr1	165699004	165699006	cg05441253_BC21	0.0436174	Hypo	TssFlnkU	MGST3;ALDH9A1;Y_RNA;AL451074.3;AL451074.2;AL451074.1;AL451074.5;TMCO1
chr1	165827935	165827937	cg16815379_BC11	0.02067	Hypo	TssA	TMCO1;AL451074.4;UCK2
chr1	166166968	166166970	cg26247215_BC21	0.0494508	Hypo	TssFlnk	FAM78B;AL596087.3;MIR921;AL596087.2
chr1	166975618	166975620	cg11503720_BC11	0.0143305	Hypo	TssBiv	ILDR2;MAEL;RNA5SP65
chr1	167220940	167220942	cg17423711_TC21	0.0572109	Hypo	TssA	LINC01363;AL451050.2;POU2F1
chr1	167365612	167365614	cg04626603_BC21	0.945679	Hyper	Quies	POU2F1;AL136984.1
chr1	167455324	167455326	cg00628228_BC21	0.0821319	Hypo	TssA	POU2F1;CD247;AL359962.3;AL359962.1;AL359962.2
chr1	167533086	167533088	cg15154540_TC21	0.907859	Hyper	Quies	CD247;AKR1D1P1;CREG1
chr1	167634951	167634952	ch.1.167634952R_TC21	0.0334278	Hypo	NA	AL031733.1;AL031733.2;RCSD1
chr1	167695127	167695128	ch.1.167695129R_TO11	0.0332116	Hypo	NA	RCSD1;MPZL1
chr1	167714904	167714906	cg01572076_TC21	0.0449617	Hypo	TssA	RCSD1;MPZL1
chr1	167715189	167715191	cg06366189_TC21	0.0667955	Hypo	TssFlnkU	RCSD1;MPZL1
chr1	167935955	167935957	cg05702448_TC11	0.0216925	Hypo	TssA	ADCY10;MPC2;DCAF6
chr1	167936491	167936493	cg10020897_TC21	0.0410949	Hypo	TssA	ADCY10;MPC2;DCAF6
chr1	167937326	167937328	cg04114368_TC21	0.0438859	Hypo	TssA	ADCY10;MPC2;DCAF6
chr1	167937512	167937514	cg07684150_TC21	0.0526984	Hypo	TssA	ADCY10;MPC2;DCAF6
chr1	168136078	168136080	cg04736140_BC21	0.0514562	Hypo	TssFlnkU	GPR161;TIPRL
chr1	168136618	168136620	cg02697423_BC11	0.0373372	Hypo	TssA	GPR161;TIPRL
chr1	168178757	168178759	cg25766537_TC11	0.0249099	Hypo	TssA	GPR161;TIPRL;RPL34P1;AL021397.1;SFT2D2
chr1	168178857	168178859	cg27182764_TC21	0.0837913	Hypo	TssA	GPR161;TIPRL;RPL34P1;AL021397.1;SFT2D2
chr1	168225707	168225709	cg20480045_TC21	0.0569327	Hypo	TssFlnkU	TIPRL;RPL34P1;AL021397.1;SFT2D2;ANKRD36BP1;RNU6-1310P
chr1	169106765	169106767	cg18159230_BC11	0.0291833	Hypo	TssA	AL135926.1;LINC00970;AL031726.2;RNA5SP66;AL031726.1;ATP1B1;NME7
chr1	169368006	169368008	cg03052835_TC21	0.0342414	Hypo	TssA	NME7;Z99758.1;BLZF1;CCDC181
chr1	169368075	169368077	cg16121444_TC21	0.0405959	Hypo	TssA	NME7;Z99758.1;BLZF1;CCDC181
chr1	169485816	169485818	cg00959118_TC11	0.0817687	Hypo	TssA	CCDC181;SLC19A2;AL021068.1;Z99572.1;F5
chr1	169485899	169485901	cg13868466_BC11	0.0190784	Hypo	TssA	CCDC181;SLC19A2;AL021068.1;Z99572.1;F5
chr1	169486357	169486359	cg20248356_TC21	0.0457532	Hypo	TssA	CCDC181;SLC19A2;AL021068.1;Z99572.1;F5
chr1	169795023	169795025	cg01588078_TC11	0.0169223	Hypo	TssA	C1orf112;SELE;AL021940.1;METTL18
chr1	169795066	169795068	cg20895818_TC21	0.0642861	Hypo	TssA	C1orf112;SELE;AL021940.1;METTL18
chr1	170074917	170074919	cg08913769_BC21	0.0444418	Hypo	TssA	KIFAP3;SIGLEC30P
chr1	170074935	170074937	cg06625811_BC21	0.0431932	Hypo	TssA	KIFAP3;SIGLEC30P
chr1	170532221	170532223	cg09767346_TC11	0.0351236	Hypo	TssA	GORAB-AS1;GORAB
chr1	170532503	170532505	cg22068764_TC21	0.0477703	Hypo	TssA	GORAB-AS1;GORAB
chr1	171251525	171251527	cg01597077_TC11	0.0158155	Hypo	TssBiv	BX284613.2;FMO2;AL021026.1;FMO1;Y_RNA;HMGB1P11
chr1	171485378	171485380	cg04393897_TC21	0.0373191	Hypo	TssA	CYCSP53;PRRC2C
chr1	171486047	171486049	cg00763094_BC11	0.0185094	Hypo	TssA	CYCSP53;PRRC2C
chr1	171742639	171742641	cg10025645_TC11	0.0499793	Hypo	TssA	VAMP4;Z98751.1;Z98751.3;Z98751.2;AL135931.1;EEF1AKNMT
chr1	171781241	171781243	cg01382363_BC21	0.0336111	Hypo	TssA	VAMP4;Z98751.1;Z98751.3;Z98751.2;AL135931.1;EEF1AKNMT;AL031864.1;AL031864.2
chr1	171781641	171781643	cg16409744_TC11	0.0206784	Hypo	TssA	VAMP4;Z98751.1;Z98751.3;Z98751.2;AL135931.1;EEF1AKNMT;AL031864.1;AL031864.2
chr1	171781656	171781658	cg14848555_BC11	0.0189794	Hypo	TssA	VAMP4;Z98751.1;Z98751.3;Z98751.2;AL135931.1;EEF1AKNMT;AL031864.1;AL031864.2
chr1	171842336	171842338	cg20800956_TC11	0.0277518	Hypo	TssBiv	EEF1AKNMT;AL031864.1;AL031864.2;DNM3;DNM3-IT1
chr1	172067529	172067531	cg01603588_BC21	0.952805	Hyper	Quies	DNM3
chr1	172121561	172121563	cg01603954_BC21	0.922779	Hyper	Quies	DNM3;DNM3OS;MIR214;MIR3120;MIR199A2
chr1	172388752	172388754	cg01605389_TC21	0.925464	Hyper	Quies	DNM3;RNU6-157P;PIGC;C1orf105
chr1	172533279	172533281	cg25759457_TC21	0.0622657	Hypo	TssA	SUCO
chr1	173182616	173182618	cg01610050_TC21	0.940589	Hyper	Quies	GOT2P2;AL022310.1;TNFSF4
chr1	173400059	173400061	cg01611258_TC21	0.904309	Hyper	Quies	AL645568.2;AL645568.1;PRDX6-AS1
chr1	173404059	173404061	cg10659720_BC21	0.941239	Hyper	Quies	AL645568.1;PRDX6-AS1
chr1	173477102	173477104	cg11828430_BC21	0.0935243	Hypo	TssA	PRDX6-AS1;PRDX6;SLC9C2
chr1	173477875	173477877	cg01209226_TC21	0.0438287	Hypo	TssA	PRDX6-AS1;PRDX6;SLC9C2
chr1	173714798	173714800	cg24241455_BC21	0.0412224	Hypo	TssA	AL139142.2;ANKRD45;KLHL20;BX248409.1
chr1	173714905	173714907	cg02315113_BC21	0.0451116	Hypo	TssA	AL139142.2;ANKRD45;KLHL20;BX248409.1
chr1	173823987	173823989	cg06803925_BC11	0.025842	Hypo	TssA	KLHL20;RN7SKP160;CENPL;Y_RNA;DARS2;GAS5;GAS5-AS1;ZBTB37
chr1	173840214	173840216	cg16263158_BC21	0.929556	Hyper	Tx	RN7SKP160;CENPL;Y_RNA;DARS2;GAS5;GAS5-AS1;ZBTB37
chr1	173868046	173868048	cg02955369_BC21	0.0536335	Hypo	TssA	CENPL;DARS2;GAS5;GAS5-AS1;ZBTB37;SERPINC1
chr1	173868149	173868151	cg17868533_TC11	0.0248276	Hypo	TssA	CENPL;DARS2;GAS5;GAS5-AS1;ZBTB37;SERPINC1
chr1	173868856	173868858	cg10578779_TC21	0.062075	Hypo	TssA	CENPL;DARS2;GAS5;GAS5-AS1;ZBTB37;SERPINC1
chr1	173868856	173868858	cg10578779_TC22	0.0617288	Hypo	TssA	CENPL;DARS2;GAS5;GAS5-AS1;ZBTB37;SERPINC1
chr1	174021800	174021802	cg11602935_BC21	0.0731395	Hypo	TssA	RC3H1;RC3H1-IT1;LINC02776
chr1	174163100	174163102	cg27299776_BC21	0.942049	Hyper	Quies	RABGAP1L-DT;RABGAP1L
chr1	174999608	174999610	cg00767644_BC11	0.0687945	Hypo	TssA	RABGAP1L;RABGAP1L-AS1;RNU6-307P;Z99127.3;CACYBP;MRPS14;Y_RNA;ENTR1P2
chr1	174999692	174999694	cg04488215_TC21	0.0623181	Hypo	TssA	RABGAP1L;RABGAP1L-AS1;RNU6-307P;Z99127.3;CACYBP;MRPS14;Y_RNA;ENTR1P2
chr1	175000162	175000164	cg00820581_TC21	0.100331	Hypo	TssA	RABGAP1L;RABGAP1L-AS1;RNU6-307P;Z99127.3;CACYBP;MRPS14;Y_RNA;ENTR1P2
chr1	175000873	175000875	cg01624054_BC21	0.0409124	Hypo	TssFlnk	RABGAP1L;RABGAP1L-AS1;RNU6-307P;Z99127.3;CACYBP;MRPS14;Y_RNA;ENTR1P2
chr1	175158170	175158172	cg01625749_BC21	0.929318	Hyper	TxWk	TNN;KIAA0040;AL008626.1
chr1	175161047	175161049	cg21266698_BC21	0.935711	Hyper	Tx	TNN;KIAA0040;AL008626.1
chr1	175192389	175192391	cg06835628_BC11	0.034153	Hypo	TssA	TNN;KIAA0040;AL008626.1
chr1	175193173	175193175	cg11973900_TC11	0.0241438	Hypo	TssA	TNN;KIAA0040;AL008626.1
chr1	175689877	175689879	cg01629609_TC21	0.908855	Hyper	Quies	TNR
chr1	176181567	176181569	cg22684507_TC21	0.926377	Hyper	Quies	COP1;AL591043.2;U7;AL359265.2
chr1	176207382	176207384	cg00958215_BC21	0.0803907	Hypo	TssA	COP1;AL591043.2;U7;AL359265.2;RNU2-12P
chr1	176207425	176207427	cg26912688_TC21	0.0899458	Hypo	TssA	COP1;AL591043.2;U7;AL359265.2;RNU2-12P
chr1	176207784	176207786	cg25741192_BC21	0.0407917	Hypo	TssA	COP1;AL591043.2;U7;AL359265.2;RNU2-12P
chr1	176207784	176207786	cg25741192_BC22	0.0389866	Hypo	TssA	COP1;AL591043.2;U7;AL359265.2;RNU2-12P
chr1	176207784	176207786	cg25741192_BC23	0.0394254	Hypo	TssA	COP1;AL591043.2;U7;AL359265.2;RNU2-12P
chr1	176207784	176207786	cg25741192_BC24	0.0562053	Hypo	TssA	COP1;AL591043.2;U7;AL359265.2;RNU2-12P
chr1	176864437	176864439	cg01637505_BC21	0.931281	Hyper	Quies	PAPPA2;AL031290.1;ASTN1
chr1	177181730	177181732	cg01639816_BC11	0.0278711	Hypo	TssBiv	ASTN1;BRINP2
chr1	177948571	177948573	cg01644578_BC11	0.0677988	Hypo	Quies	AL136114.1;SEC16B;CRYZL2P-SEC16B
chr1	178093675	178093677	cg24367628_TC11	0.0177739	Hypo	TssA	RASAL2-AS1;RASAL2
chr1	178512890	178512892	cg14205576_BC11	0.975113	Hyper	Quies	RASAL2;CLEC20A;Metazoa_SRP;AL513013.1;TEX35;C1orf220;RNA5SP69
chr1	178542636	178542638	cg00498603_TC11	0.0144521	Hypo	TssA	CLEC20A;AL513013.1;TEX35;C1orf220;RNA5SP69
chr1	178563669	178563671	cg01649725_BC11	0.96246	Hyper	Quies	TEX35;C1orf220;RNA5SP69
chr1	179025946	179025948	cg22332891_TC11	0.0215983	Hypo	TssA	FAM20B;AL139132.1
chr1	179081847	179081849	cg27403822_TC21	0.0329595	Hypo	TssFlnkU	FAM20B;AL139132.1;TOR3A;ABL2
chr1	179081996	179081998	cg13676787_BC11	0.0171258	Hypo	TssA	FAM20B;AL139132.1;TOR3A;ABL2
chr1	179082474	179082476	cg19697085_BC11	0.0176235	Hypo	TssA	FAM20B;AL139132.1;TOR3A;ABL2
chr1	179082757	179082759	cg02709261_TC21	0.067057	Hypo	TssA	FAM20B;AL139132.1;TOR3A;ABL2
chr1	179115529	179115531	cg07172339_BC21	0.951992	Hyper	TxWk	FAM20B;TOR3A;ABL2;AL512326.5
chr1	179229278	179229280	cg04691540_BC21	0.113774	Hypo	TssA	ABL2;SETP10;AL512326.2;AL512326.1;EIF4A1P11;AL512326.3;COX5BP8;AL512326.4
chr1	179293812	179293814	cg14024780_TC11	0.0140015	Hypo	TssA	COX5BP8;AL512326.4;SOAT1
chr1	179294106	179294108	cg24378597_BC11	0.0248108	Hypo	TssA	COX5BP8;AL512326.4;SOAT1
chr1	179365951	179365953	cg03732293_BC21	0.0521744	Hypo	TssA	SOAT1;AXDND1
chr1	179575955	179575957	cg06515144_TC11	0.0312333	Hypo	ReprPC	AXDND1;AL160286.3;NPHS2;RNU5F-2P;AL160286.1;AL160286.2;TDRD5
chr1	179743055	179743057	cg09683824_TC11	0.0311453	Hypo	TssBiv	AL359853.2;FAM163A
chr1	179743055	179743057	cg09683824_TC12	0.0297791	Hypo	TssBiv	AL359853.2;FAM163A
chr1	179743055	179743057	cg09683824_TC13	0.029972	Hypo	TssBiv	AL359853.2;FAM163A
chr1	179743055	179743057	cg09683824_TC14	0.0296767	Hypo	TssBiv	AL359853.2;FAM163A
chr1	179743145	179743147	cg00962913_TC11	0.019828	Hypo	TssBiv	AL359853.2;FAM163A
chr1	179743145	179743147	cg00962913_TC12	0.019781	Hypo	TssBiv	AL359853.2;FAM163A
chr1	179743301	179743303	cg01661089_BC11	0.0223011	Hypo	TssBiv	AL359853.2;FAM163A
chr1	179743975	179743977	cg01661181_BC11	0.0252986	Hypo	TssBiv	AL359853.2;FAM163A
chr1	179881958	179881960	cg12647251_TC21	0.0649114	Hypo	TssA	LINC02818;TOR1AIP2;AL353708.3;TOR1AIP1;RN7SL230P;AL353708.2
chr1	179954457	179954459	cg23808061_TC21	0.0488874	Hypo	TssA	TOR1AIP1;AL353708.2;AL353708.1;CEP350;RPSAP16;AL590632.1
chr1	179954709	179954711	cg11502736_BC21	0.0722255	Hypo	TssA	TOR1AIP1;AL353708.2;AL353708.1;CEP350;RPSAP16;AL590632.1
chr1	180025502	180025504	cg01664242_TC21	0.9491	Hyper	TxWk	CEP350;AL590632.1
chr1	180197981	180197983	cg07603239_BC21	0.938805	Hyper	TxWk	QSOX1;LHX4
chr1	180230133	180230135	cg03469793_TC11	0.023448	Hypo	TssBiv	QSOX1;LHX4;ACBD6
chr1	180230133	180230135	cg03469793_TC12	0.0206806	Hypo	TssBiv	QSOX1;LHX4;ACBD6
chr1	180502358	180502360	cg06745235_BC21	0.0705403	Hypo	TssA	ACBD6;OVAAL;Y_RNA
chr1	180971134	180971136	cg02683853_TC21	0.915915	Hyper	TxWk	KIAA1614;AL162431.1;KIAA1614-AS1;AL162431.2;AL162431.3;STX6
chr1	180971241	180971243	cg11649969_TC21	0.958683	Hyper	TxWk	KIAA1614;AL162431.1;KIAA1614-AS1;AL162431.2;AL162431.3;STX6
chr1	180976549	180976551	cg15201153_TC21	0.930695	Hyper	Tx	KIAA1614;AL162431.1;KIAA1614-AS1;AL162431.2;AL162431.3;STX6
chr1	181022006	181022008	cg21934978_BC21	0.044506	Hypo	TssA	AL162431.1;STX6;MR1
chr1	181088931	181088933	cg12712846_BC21	0.0813512	Hypo	TssA	MR1;IER5
chr1	181105653	181105655	cg01697986_BC21	0.0707375	Hypo	TssA	MR1;IER5
chr1	181318666	181318668	cg11423323_BC11	0.0283886	Hypo	ReprPC	CACNA1E
chr1	182615042	182615044	cg23474794_BC21	0.0589006	Hypo	TssA	RNASEL;Metazoa_SRP;RGS16;LINC01686;RGS8
chr1	182652401	182652403	cg14170540_BC21	0.927342	Hyper	Quies	RGS16;LINC01686;RGS8
chr1	182652401	182652403	cg14170540_BC22	0.922033	Hyper	Quies	RGS16;LINC01686;RGS8
chr1	182653989	182653991	cg01688307_TC11	0.939488	Hyper	Quies	RGS16;LINC01686;RGS8
chr1	182666859	182666861	cg01688398_TC21	0.931836	Hyper	Quies	RGS8;LINC01688
chr1	182839118	182839120	cg00085830_BC21	0.0708196	Hypo	TssA	NPL;AL355999.1;DHX9
chr1	183023491	183023493	cg06883736_BC11	0.0172152	Hypo	TssA	RNU6-41P;LAMC1
chr1	183023592	183023594	cg01338658_BC21	0.0995657	Hypo	TssA	RNU6-41P;LAMC1
chr1	183418286	183418288	cg00767642_TC11	0.0248025	Hypo	TssBiv	NMNAT2;AL449223.1;SMG7-AS1
chr1	183472328	183472330	cg04719420_BC21	0.0701121	Hypo	TssA	SMG7-AS1;SMG7
chr1	183635374	183635376	cg10811340_BC11	0.0206742	Hypo	TssA	SMG7;NCF2;AL137800.1;ARPC5;RGL1;APOBEC4
chr1	183635538	183635540	cg12737363_BC21	0.056091	Hypo	TssA	SMG7;NCF2;AL137800.1;ARPC5;RGL1;APOBEC4
chr1	183635638	183635640	cg27155653_BC21	0.0530264	Hypo	TssA	SMG7;NCF2;AL137800.1;ARPC5;RGL1;APOBEC4
chr1	183804979	183804981	cg04621654_TC21	0.0525443	Hypo	TssA	RGL1
chr1	183805096	183805098	cg26057754_BC11	0.0222634	Hypo	TssA	RGL1
chr1	183809130	183809132	cg04023434_TC21	0.941332	Hyper	TxWk	RGL1
chr1	183866597	183866599	cg01699164_BC11	0.951694	Hyper	Quies	RGL1
chr1	183883858	183883859	ch.1.183883859_TC21	0.0485559	Hypo	NA	RGL1;COLGALT2
chr1	183921995	183921997	cg09899933_TC21	0.950675	Hyper	TxWk	RGL1;COLGALT2
chr1	184051552	184051554	cg21404028_BC21	0.0400671	Hypo	TssA	COLGALT2;TSEN15;AL158011.1
chr1	184051849	184051851	cg16998327_BC11	0.0170569	Hypo	TssA	COLGALT2;TSEN15;AL158011.1
chr1	184051899	184051901	cg14773259_TC21	0.0414955	Hypo	TssA	COLGALT2;TSEN15;AL158011.1
chr1	184387978	184387980	cg14509921_BC21	0.0748099	Hypo	TssA	AL445228.2;C1orf21;AL078645.1
chr1	184754816	184754818	cg23618323_TC11	0.0147803	Hypo	TssA	EDEM3;NIBAN1
chr1	184754874	184754876	cg22488975_TC11	0.017628	Hypo	TssA	EDEM3;NIBAN1
chr1	184755071	184755073	cg27645888_TC21	0.0532774	Hypo	TssA	EDEM3;NIBAN1
chr1	184974497	184974499	cg05655671_BC11	0.0261735	Hypo	TssBiv	NIBAN1;LINC01633;RNA5SP72
chr1	185045105	185045107	cg01708402_BC11	0.0546624	Hypo	TssA	LINC01633;RNA5SP72;RNF2;FTH1P25
chr1	185045237	185045239	cg02901408_BC21	0.0465442	Hypo	TssA	LINC01633;RNA5SP72;RNF2;FTH1P25
chr1	185104731	185104733	cg01709127_TC21	0.942515	Hyper	Quies	RNF2;FTH1P25;TRMT1L
chr1	185156833	185156835	cg23335946_BC21	0.0635084	Hypo	TssA	TRMT1L;SWT1;RPL22P24
chr1	185317329	185317331	cg04777683_BC11	0.0254169	Hypo	TssA	SWT1;AL356273.2;AL356273.3;IVNS1ABP;AL078644.1;GS1-279B7.1
chr1	185317674	185317676	cg08358671_TC21	0.0472207	Hypo	TssFlnkU	SWT1;AL356273.2;AL356273.3;IVNS1ABP;AL078644.1;GS1-279B7.1
chr1	185734526	185734528	cg06361272_BC11	0.023945	Hypo	TssA	HMCN1
chr1	186375584	186375586	cg27294431_BC21	0.0585691	Hypo	TssA	TPR;ODR4;PDC-AS1
chr1	186680584	186680586	cg14147740_BC11	0.0471343	Hypo	TssA	PTGS2;PACERR
chr1	188387970	188387972	cg01729121_BC21	0.937809	Hyper	Quies	NA
chr1	190475535	190475537	cg21581821_BC21	0.0859807	Hypo	TssBiv	BRINP3;LINC01351;AL391645.1
chr1	190478290	190478292	cg08876441_TC11	0.0249213	Hypo	TssBiv	BRINP3;LINC01351;AL391645.1
chr1	192599196	192599198	cg01752144_TC11	0.925313	Hyper	Quies	AL390957.1;RGS1;RGS13
chr1	192808504	192808506	cg26913977_BC11	0.0319712	Hypo	TssFlnkU	AL390957.1;AL035407.2;AL035407.1;RGS2
chr1	193058976	193058978	cg26035915_TC21	0.0650362	Hypo	TssA	UCHL5;SCARNA18B;RO60;GLRX2
chr1	193059706	193059708	cg04402184_TC21	0.095568	Hypo	TssA	UCHL5;SCARNA18B;RO60;GLRX2
chr1	193104563	193104565	cg24881113_BC21	0.0571176	Hypo	TssA	UCHL5;SCARNA18B;RO60;GLRX2;CDC73;MIR1278
chr1	193121611	193121613	cg14790772_TC11	0.0897448	Hypo	TssA	RO60;GLRX2;CDC73;MIR1278
chr1	193121690	193121692	cg16682663_BC21	0.077352	Hypo	TssA	RO60;GLRX2;CDC73;MIR1278
chr1	193121857	193121859	cg04910183_BC11	0.036534	Hypo	TssA	RO60;GLRX2;CDC73;MIR1278
chr1	193258531	193258533	cg24678148_TC21	0.946242	Hyper	Quies	CDC73;Metazoa_SRP;LINC01031
chr1	193389819	193389821	cg01757712_TC21	0.946539	Hyper	Quies	LINC01031
chr1	197763874	197763876	cg07185592_BC21	0.949086	Hyper	Quies	DENND1B;AL365258.2;FAM204BP;AL365258.1
chr1	197775095	197775097	cg02736602_TC11	0.0285849	Hypo	TssA	DENND1B;AL365258.2;FAM204BP;AL365258.1
chr1	198159230	198159232	cg23237225_TC11	0.0267301	Hypo	TssA	NEK7;PRR13P1
chr1	198159259	198159261	cg12092932_TC11	0.0383008	Hypo	TssA	NEK7;PRR13P1
chr1	199550013	199550015	cg13371627_BC21	0.94378	Hyper	Quies	NA
chr1	199550013	199550015	cg13371627_BC22	0.94317	Hyper	Quies	NA
chr1	199550013	199550015	cg13371627_BC23	0.941549	Hyper	Quies	NA
chr1	200302277	200302279	cg01799870_BC11	0.0205877	Hypo	TssA	LINC00862;AC097065.2;AC097065.1;AC104461.1
chr1	200302541	200302543	cg06792347_BC21	0.0734549	Hypo	TssBiv	LINC00862;AC097065.2;AC097065.1;AC104461.1
chr1	200556931	200556933	cg01802585_TC11	0.922331	Hyper	Quies	KIF14
chr1	200670060	200670062	cg14375754_BC11	0.0204024	Hypo	TssA	KIF14;DDX59;DDX59-AS1
chr1	200849466	200849468	cg01805592_BC21	0.945118	Hyper	Tx	CAMSAP2;RPL34P6;GPR25;INAVA
chr1	200891600	200891602	cg01806217_BC11	0.0737419	Hypo	TssBiv	CAMSAP2;RPL34P6;GPR25;INAVA;MROH3P;RNU6-704P
chr1	201023637	201023639	cg01808244_BC11	0.0178085	Hypo	TssFlnk	KIF21B;AL358473.1;AL358473.2;CACNA1S
chr1	201023659	201023661	cg07148880_BC11	0.0172174	Hypo	TssFlnk	KIF21B;AL358473.1;AL358473.2;CACNA1S
chr1	201154096	201154098	cg20807000_BC21	0.110367	Hypo	TssA	CACNA1S;ASCL5;TMEM9;IGFN1
chr1	201171472	201171474	cg19259723_TC21	0.0402182	Hypo	TssFlnkU	ASCL5;TMEM9;IGFN1
chr1	201228717	201228719	cg12297814_TC21	0.928248	Hyper	Quies	IGFN1;AC103925.1
chr1	201317613	201317615	cg01812059_BC21	0.942645	Hyper	Quies	PKP1;TNNT2;AC119427.2
chr1	201468978	201468980	cg10773982_TC11	0.0258576	Hypo	TssA	TNNI1;AC096677.3;PHLDA3;AC096677.2;CSRP1;AC096677.1;RPS10P7
chr1	201519537	201519539	cg27504053_TC21	0.926665	Hyper	Quies	CSRP1;AC096677.1;RPS10P7
chr1	201522404	201522406	cg01814847_BC21	0.93952	Hyper	Quies	CSRP1;AC096677.1;RPS10P7
chr1	201539836	201539838	cg12908763_BC21	0.0669017	Hypo	TssBiv	CSRP1;AC096677.1;RPS10P7
chr1	201808502	201808504	cg12636482_BC21	0.928554	Hyper	Tx	NAV1;IPO9-AS1;MIR1231;IPO9
chr1	201829085	201829087	cg23687186_BC21	0.063359	Hypo	TssA	NAV1;IPO9-AS1;MIR1231;IPO9;MIR6739
chr1	201829686	201829688	cg17069416_TC21	0.0559532	Hypo	TssA	NAV1;IPO9-AS1;MIR1231;IPO9;MIR6739
chr1	201946580	201946582	cg20568322_TC11	0.0903618	Hypo	TssBiv	AL513217.1;LMOD1;TIMM17A;SNORA70H;RPL10P4;RNPEP;ELF3-AS1
chr1	201955443	201955445	cg15262928_BC21	0.0588914	Hypo	TssA	LMOD1;TIMM17A;SNORA70H;RPL10P4;RNPEP;ELF3-AS1;MIR6740
chr1	201983449	201983451	cg20362147_BC21	0.0604606	Hypo	TssA	LMOD1;TIMM17A;SNORA70H;RPL10P4;RNPEP;ELF3-AS1;MIR6740;ELF3;AL691482.3;AL691482.1
chr1	202070846	202070848	cg01821843_TC21	0.941167	Hyper	Quies	AL691482.1;AL691482.2;Y_RNA;CRIP1P3
chr1	202144133	202144135	cg11418036_TC11	0.0209607	Hypo	TssA	CRIP1P3;GPR37L1;ARL8A;PTPN7;PTPRVP;LGR6
chr1	202144575	202144577	cg27261136_BC21	0.0927719	Hypo	TssA	CRIP1P3;GPR37L1;ARL8A;PTPN7;PTPRVP;LGR6
chr1	202341712	202341714	cg01918706_BC21	0.0391813	Hypo	TssA	LGR6;UBE2T;PPP1R12B;CYCSP4
chr1	202348792	202348794	cg23035897_TC21	0.066218	Hypo	TssA	LGR6;UBE2T;PPP1R12B;CYCSP4
chr1	202349066	202349068	cg08990198_BC21	0.0787681	Hypo	TssA	LGR6;UBE2T;PPP1R12B;CYCSP4
chr1	202728400	202728402	cg26899811_BC21	0.945524	Hyper	Tx	SYT2;KDM5B;AC098934.1
chr1	202858151	202858153	cg15569630_BC21	0.940243	Hyper	Quies	KDM5B;AC098934.2;PCAT6;MGAT4EP;TUBA5P;ACTG1P25;RABIF;KLHL12
chr1	202861627	202861629	cg21690091_BC21	0.0514664	Hypo	TssA	PCAT6;MGAT4EP;TUBA5P;ACTG1P25;RABIF;KLHL12
chr1	202861697	202861699	cg13787193_BC11	0.0169574	Hypo	TssFlnk	PCAT6;MGAT4EP;TUBA5P;ACTG1P25;RABIF;KLHL12
chr1	202889241	202889243	cg05642873_BC11	0.0262182	Hypo	TssA	TUBA5P;ACTG1P25;RABIF;KLHL12;HNRNPA1P59;Y_RNA
chr1	202927328	202927330	cg20248954_TC11	0.0170693	Hypo	TssA	RABIF;KLHL12;HNRNPA1P59;Y_RNA;ADIPOR1;CYB5R1
chr1	202927328	202927330	cg20248954_TC12	0.0173974	Hypo	TssA	RABIF;KLHL12;HNRNPA1P59;Y_RNA;ADIPOR1;CYB5R1
chr1	202927364	202927366	cg04462209_BC21	0.0654635	Hypo	TssA	RABIF;KLHL12;HNRNPA1P59;Y_RNA;ADIPOR1;CYB5R1
chr1	202958508	202958510	cg13198269_BC11	0.0268033	Hypo	TssFlnkU	KLHL12;HNRNPA1P59;Y_RNA;ADIPOR1;CYB5R1;MGAT4FP;AC096632.1;TMEM183A
chr1	203007337	203007339	cg25311330_TC11	0.0156344	Hypo	TssA	ADIPOR1;CYB5R1;MGAT4FP;AC096632.1;TMEM183A;PPFIA4
chr1	203007410	203007412	cg11656663_TC11	0.016685	Hypo	TssA	ADIPOR1;CYB5R1;MGAT4FP;AC096632.1;TMEM183A;PPFIA4
chr1	203026346	203026348	cg27104969_BC21	0.0588597	Hypo	TssA	MGAT4FP;AC096632.1;TMEM183A;PPFIA4
chr1	203055531	203055533	cg01833932_TC21	0.923893	Hyper	Quies	TMEM183A;PPFIA4;MYOG;ADORA1
chr1	203182918	203182920	cg04361579_BC21	0.955322	Hyper	Quies	ADORA1;AC105940.1;MYBPH;CHI3L1;CHIT1
chr1	203273363	203273365	cg22854078_TC21	0.0886786	Hypo	TssFlnkU	CHIT1;NPM1P40;LINC01353;LINC01136;BTG2;RNU6-487P
chr1	203305559	203305561	cg13556604_BC11	0.0150814	Hypo	TssA	CHIT1;NPM1P40;LINC01353;LINC01136;BTG2;RNU6-487P;FMOD;AL359837.1
chr1	203327714	203327716	cg12267222_BC11	0.0348533	Hypo	TssFlnkU	LINC01353;LINC01136;BTG2;RNU6-487P;FMOD;AL359837.1
chr1	203535972	203535974	cg01839449_TC21	0.928206	Hyper	Quies	PRELP;OPTC
chr1	203739783	203739785	cg17850539_TC21	0.925736	Hyper	Tx	ATP2B4;SNORA77;LAX1
chr1	203994637	203994639	cg01844928_TC21	0.940475	Hyper	Quies	CBX1P3;AC096645.1;LINC00303
chr1	204073643	204073645	cg16099036_BC11	0.0247284	Hypo	TssA	LINC00303;AL592146.2;SOX13
chr1	204073838	204073839	ch.1.204073840R_BC11	0.0142589	Hypo	NA	LINC00303;AL592146.2;SOX13
chr1	204073897	204073899	cg11669877_TC21	0.0925281	Hypo	TssA	LINC00303;AL592146.2;SOX13
chr1	204090705	204090707	cg01846329_BC21	0.910157	Hyper	TxWk	LINC00303;AL592146.2;SOX13;AL592146.1;ETNK2
chr1	204094715	204094716	ch.1.204094716_TC21	0.0528108	Hypo	NA	AL592146.2;SOX13;AL592146.1;ETNK2;ERLNC1
chr1	204100761	204100762	ch.1.204100763R_TO11	0.0487513	Hypo	NA	AL592146.2;SOX13;AL592146.1;ETNK2;ERLNC1
chr1	204151818	204151820	cg25623721_BC11	0.0185681	Hypo	TssA	SOX13;AL592146.1;ETNK2;ERLNC1;REN;AL592114.2;KISS1;GOLT1A
chr1	204241475	204241477	cg15703335_BC11	0.951471	Hyper	Quies	KISS1;GOLT1A;PLEKHA6;AL592114.3
chr1	204242988	204242990	cg01848217_TC21	0.91744	Hyper	Quies	KISS1;GOLT1A;PLEKHA6;AL592114.3
chr1	204401133	204401135	cg21142557_TC21	0.944142	Hyper	TxWk	PLEKHA6;LINC00628;AL606489.1;AL606489.2;PPP1R15B;PIK3C2B
chr1	204410675	204410677	cg26906418_BC21	0.0434176	Hypo	TssA	PLEKHA6;LINC00628;AL606489.1;AL606489.2;PPP1R15B;PIK3C2B
chr1	204411883	204411885	cg00093900_BC11	0.0338019	Hypo	TssA	PLEKHA6;LINC00628;AL606489.1;AL606489.2;PPP1R15B;PIK3C2B
chr1	204561756	204561758	cg01852263_BC21	0.936509	Hyper	TxWk	MDM4;AL512306.1;RNA5SP74;AL512306.3
chr1	204649144	204649146	cg01853314_BC21	0.929218	Hyper	ReprPCWk	AL512306.3;LRRN2;AL512306.2;AL161793.1
chr1	205122272	205122274	cg05290904_TC21	0.0484392	Hypo	TssA	CNTN2;TMEM81;RBBP5;AL583832.1;AC093422.2;DSTYK
chr1	205228522	205228524	cg14514226_TC21	0.0644807	Hypo	TssBiv	DSTYK;AC093422.1;TMCC2;TMCC2-AS1
chr1	205228747	205228749	cg24581572_BC21	0.0540148	Hypo	TssBiv	DSTYK;AC093422.1;TMCC2;TMCC2-AS1
chr1	205278874	205278876	cg01860826_TC11	0.938363	Hyper	Quies	TMCC2;TMCC2-AS1;NUAK2
chr1	205303790	205303792	cg01861215_TC11	0.976114	Hyper	Tx	TMCC2;NUAK2;KLHDC8A;SNRPGP10
chr1	205321203	205321205	cg07391498_BC21	0.0423165	Hypo	TssA	TMCC2;NUAK2;KLHDC8A;SNRPGP10
chr1	205504749	205504751	cg01225317_TC21	0.0728464	Hypo	TssA	LEMD1;BLACAT1;LEMD1-DT;CDK18
chr1	205505303	205505304	ch.1.205505304R_TC21	0.0410028	Hypo	NA	LEMD1;BLACAT1;LEMD1-DT;CDK18
chr1	205515624	205515625	ch.1.205515625_TC21	0.0515898	Hypo	NA	LEMD1-DT;CDK18
chr1	205532304	205532305	ch.1.205532305_BC21	0.0628939	Hypo	NA	CDK18;RNU2-19P;MFSD4A
chr1	205592186	205592188	cg10398288_BC21	0.0520742	Hypo	TssFlnkU	RNU2-19P;MFSD4A;RNU6-418P;ELK4;AC096533.1
chr1	205594959	205594961	cg13177053_BC21	0.913096	Hyper	TxWk	RNU2-19P;MFSD4A;RNU6-418P;ELK4;AC096533.1
chr1	205679962	205679964	cg13791589_TC21	0.0278061	Hypo	TssA	ELK4;SLC45A3;Metazoa_SRP;NUCKS1
chr1	205776632	205776634	cg16288872_TC21	0.949388	Hyper	Quies	NUCKS1;SNORA72;RAB29;AC119673.1;SLC41A1;AC119673.2
chr1	206024970	206024972	cg17591741_TC11	0.940922	Hyper	Quies	RAB7B;CTSE;BX571818.1;RHEX
chr1	206684716	206684718	cg04790761_BC21	0.0711282	Hypo	TssA	DYRK3-AS1;DYRK3;MAPKAPK2;AL591846.1
chr1	206792494	206792496	cg11705432_TC21	0.928045	Hyper	Quies	Y_RNA;IL10;IL19
chr1	207051042	207051044	cg25594636_BC11	0.0196502	Hypo	TssA	C1orf116;PFKFB2;YOD1;C4BPB
chr1	207053073	207053075	cg15833596_BC21	0.0711922	Hypo	TssA	C1orf116;PFKFB2;YOD1;C4BPB
chr1	207053121	207053123	cg12710176_TC21	0.0686547	Hypo	TssA	C1orf116;PFKFB2;YOD1;C4BPB
chr1	207053129	207053131	cg10505247_BC11	0.063364	Hypo	TssA	C1orf116;PFKFB2;YOD1;C4BPB
chr1	207053218	207053220	cg03544525_BC21	0.0647398	Hypo	TssA	C1orf116;PFKFB2;YOD1;C4BPB
chr1	207053478	207053480	cg01378578_BC21	0.0513307	Hypo	TssFlnkU	C1orf116;PFKFB2;YOD1;C4BPB
chr1	207300290	207300292	cg01881368_TC21	0.952171	Hyper	Quies	AL596218.1;CD55
chr1	207321382	207321384	cg24065395_TC21	0.057916	Hypo	TssA	AL596218.1;CD55
chr1	207321387	207321389	cg06792598_BC21	0.0575226	Hypo	TssA	AL596218.1;CD55
chr1	207751997	207751999	cg00102714_BC11	0.0191866	Hypo	TssA	CR1L;RNA5SP534;AL137789.2;CD46;CDCA4P4;MIR29B2CHG;MIR29C
chr1	208243797	208243799	cg06942064_TC21	0.115064	Hypo	TssA	PLXNA2;AL606753.1;AL606753.2
chr1	208244392	208244394	cg01905828_BC21	0.104183	Hypo	TssA	PLXNA2;AL606753.1;AL606753.2
chr1	209207977	209207979	cg13802571_BC21	0.0594818	Hypo	TssBiv	AC092810.2;AC092810.1;TFDP1P1
chr1	209566700	209566702	cg00124849_BC21	0.952355	Hyper	ReprPCWk	AL023754.1;AL023754.2;CAMK1G;LAMB3
chr1	209747886	209747888	cg12410692_BC21	0.066353	Hypo	TssFlnkD	HSD11B1-AS1;HSD11B1;ADORA2BP1;TRAF3IP3;C1orf74;IRF6
chr1	209747983	209747985	cg01901471_BC21	0.0522395	Hypo	TssFlnkD	HSD11B1-AS1;HSD11B1;ADORA2BP1;TRAF3IP3;C1orf74;IRF6
chr1	209747998	209748000	cg01901472_BC21	0.059106	Hypo	TssFlnkD	HSD11B1-AS1;HSD11B1;ADORA2BP1;TRAF3IP3;C1orf74;IRF6
chr1	209755180	209755182	cg19099296_TC21	0.921882	Hyper	Quies	HSD11B1-AS1;HSD11B1;ADORA2BP1;TRAF3IP3;C1orf74;IRF6
chr1	209806124	209806126	cg22442454_TC11	0.0230588	Hypo	TssBiv	TRAF3IP3;C1orf74;IRF6;UTP25
chr1	209806226	209806228	cg22338127_BC11	0.0237921	Hypo	TssBiv	TRAF3IP3;C1orf74;IRF6;UTP25
chr1	209827846	209827848	cg06929287_BC21	0.0480068	Hypo	TssA	TRAF3IP3;C1orf74;IRF6;UTP25
chr1	209827913	209827915	cg05527609_TC11	0.0188046	Hypo	TssA	TRAF3IP3;C1orf74;IRF6;UTP25
chr1	210233892	210233894	cg01905586_BC11	0.0398675	Hypo	TssBiv	SERTAD4-AS1;SERTAD4;ST13P19
chr1	210311395	210311397	cg01906503_BC21	0.0551725	Hypo	TssFlnk	ST13P19;AL035414.1;HHAT
chr1	210328591	210328593	cg14159522_TC11	0.0217324	Hypo	TssFlnkU	AL035414.1;HHAT;AL034351.4;RNU5A-8P
chr1	210951240	210951242	cg01911337_TC21	0.927981	Hyper	Quies	KCNH1;AL590132.1
chr1	211133835	211133837	cg10203375_BC11	0.0207988	Hypo	TssBiv	KCNH1;AL590132.1;AC092017.2;AC092017.3;KCNH1-IT1;AC092017.1
chr1	211258763	211258765	cg06939061_TC21	0.0339156	Hypo	TssA	RCOR3
chr1	211260504	211260506	cg01914118_TC11	0.0214284	Hypo	TssA	RCOR3
chr1	211669867	211669869	cg07776569_BC21	0.937939	Hyper	Quies	AL356310.1;LINC01693;NEK2;FDPSP8;AC096637.2;AC096637.1
chr1	211676070	211676072	cg24458466_BC21	0.0673279	Hypo	TssFlnk	AL356310.1;LINC01693;NEK2;FDPSP8;AC096637.2;AC096637.1
chr1	211830646	211830648	cg13064658_TC11	0.0770684	Hypo	TssA	LPGAT1;RN7SL344P;Y_RNA;LPGAT1-AS1
chr1	212035788	212035790	cg16222083_BC11	0.0160008	Hypo	TssA	INTS7;AC092814.1;DTL;RPL21P28;MIR3122
chr1	212284795	212284797	cg20999912_TC11	0.0369185	Hypo	TssA	LINC02608;PPP2R5A;AL360091.2;AL360091.3;RPL23AP18
chr1	212284819	212284821	cg24143933_TC11	0.0936001	Hypo	TssA	LINC02608;PPP2R5A;AL360091.2;AL360091.3;RPL23AP18
chr1	212285049	212285051	cg01924690_TC11	0.0146813	Hypo	TssA	LINC02608;PPP2R5A;AL360091.2;AL360091.3;RPL23AP18
chr1	212295084	212295086	cg18275477_BC21	0.943807	Hyper	Quies	PPP2R5A;AL360091.2;AL360091.3;RPL23AP18
chr1	212386955	212386957	cg01925877_BC11	0.968552	Hyper	TxWk	PPP2R5A;SNORA16B;AL360091.1;PACC1;AC092803.3;NENF
chr1	212414333	212414335	cg04837461_BC11	0.0160201	Hypo	TssFlnk	PACC1;AC092803.3;NENF
chr1	212414455	212414457	cg25923018_BC21	0.0580615	Hypo	TssFlnk	PACC1;AC092803.3;NENF
chr1	212559113	212559115	cg03900353_BC21	0.066533	Hypo	TssFlnkU	AC092803.2;LINC01740;AC092803.1;AC092803.4;ATF3
chr1	212608109	212608111	cg17080534_TC11	0.0137886	Hypo	TssBiv	AC092803.1;AC092803.4;ATF3;AL590648.2;FAM71A;AL590648.1;LINC02773
chr1	212608769	212608771	cg21160472_BC11	0.0161999	Hypo	TssA	AC092803.1;AC092803.4;ATF3;AL590648.2;FAM71A;AL590648.1;LINC02773
chr1	212685003	212685005	cg01929433_BC11	0.967706	Hyper	Quies	AL590648.1;LINC02773;BATF3;NSL1
chr1	212695901	212695903	cg01929560_TC21	0.935708	Hyper	ReprPC	AL590648.1;LINC02773;BATF3;NSL1
chr1	212699336	212699338	cg21421701_BC11	0.0196639	Hypo	TssBiv	LINC02773;BATF3;NSL1
chr1	212699643	212699645	cg14588027_TC21	0.0822163	Hypo	TssBiv	LINC02773;BATF3;NSL1
chr1	212700742	212700744	cg06150468_BC21	0.073417	Hypo	TssBiv	LINC02773;BATF3;NSL1
chr1	212701291	212701293	cg08138435_TC11	0.0370236	Hypo	EnhBiv	LINC02773;BATF3;NSL1
chr1	212735022	212735024	cg01930175_BC11	0.948787	Hyper	Quies	BATF3;NSL1
chr1	212847918	212847920	cg13924868_TC11	0.475898	Intermediate	Quies	TATDN3;AC104333.3;SPATA45;FLVCR1-DT;AC104333.1;AC104333.2;FLVCR1
chr1	213015821	213015823	cg17969298_BC21	0.0679778	Hypo	TssA	VASH2;ANGEL2;RPS6KC1
chr1	213989201	213989203	cg04976324_TC11	0.0275821	Hypo	TssBiv	PROX1-AS1;PROX1;AC011700.1;AL606537.1
chr1	214551070	214551072	cg23073032_BC11	0.0270794	Hypo	TssA	PTPN14;KRT18P12
chr1	214552479	214552481	cg26119331_BC11	0.0380514	Hypo	TssFlnkU	PTPN14;KRT18P12
chr1	214603125	214603127	cg09885951_BC21	0.0531859	Hypo	TssA	CENPF;ABHD17AP3;UBE2V1P13
chr1	214603590	214603592	cg01947513_BC11	0.0245411	Hypo	TssA	CENPF;ABHD17AP3;UBE2V1P13
chr1	216601245	216601247	cg06960784_BC11	0.0219652	Hypo	TssA	ESRRG
chr1	217134567	217134569	cg01958550_BC21	0.0775412	Hypo	TssBiv	ESRRG
chr1	217372580	217372582	cg16416156_TC21	0.921153	Hyper	Quies	NA
chr1	217499283	217499285	cg10112117_BC21	0.939039	Hyper	Quies	GPATCH2
chr1	217506889	217506891	cg20100122_TC21	0.922209	Hyper	Quies	GPATCH2
chr1	219173678	219173680	cg26757053_TC21	0.0537366	Hypo	TssA	LYPLAL1-DT;LYPLAL1;RIMKLBP2;AL360093.1
chr1	219173920	219173922	cg01978740_TC11	0.0118962	Hypo	TssA	LYPLAL1-DT;LYPLAL1;RIMKLBP2;AL360093.1
chr1	219173928	219173930	cg01978741_BC11	0.0128433	Hypo	TssA	LYPLAL1-DT;LYPLAL1;RIMKLBP2;AL360093.1
chr1	219173952	219173954	cg01978744_BC11	0.014588	Hypo	TssA	LYPLAL1-DT;LYPLAL1;RIMKLBP2;AL360093.1
chr1	219173997	219173999	cg02665570_BC21	0.037259	Hypo	TssA	LYPLAL1-DT;LYPLAL1;RIMKLBP2;AL360093.1
chr1	219174017	219174019	cg01978745_BC21	0.0588879	Hypo	TssA	LYPLAL1-DT;LYPLAL1;RIMKLBP2;AL360093.1
chr1	219174035	219174037	cg01978747_TC11	0.0360475	Hypo	TssA	LYPLAL1-DT;LYPLAL1;RIMKLBP2;AL360093.1
chr1	219174067	219174069	cg16681597_BC11	0.0236372	Hypo	TssA	LYPLAL1-DT;LYPLAL1;RIMKLBP2;AL360093.1
chr1	219174106	219174108	cg01978750_TC11	0.0325912	Hypo	TssA	LYPLAL1-DT;LYPLAL1;RIMKLBP2;AL360093.1
chr1	219174115	219174117	cg03221247_BC11	0.0258006	Hypo	TssA	LYPLAL1-DT;LYPLAL1;RIMKLBP2;AL360093.1
chr1	219661228	219661230	cg01981890_TC11	0.0444931	Hypo	Quies	ZC3H11B;SLC30A10
chr1	219928382	219928384	cg24396691_BC11	0.0207992	Hypo	TssBiv	SLC30A10;U3;EPRS1
chr1	219928442	219928444	cg10325600_BC11	0.0211848	Hypo	TssBiv	SLC30A10;U3;EPRS1
chr1	220046087	220046089	cg20796294_BC11	0.0414286	Hypo	TssA	EPRS1;BPNT1;IARS2
chr1	220046480	220046482	cg11581362_BC11	0.0190914	Hypo	TssA	EPRS1;BPNT1;IARS2
chr1	220094254	220094256	cg01985728_BC11	0.021678	Hypo	TssA	EPRS1;BPNT1;IARS2;MIR215;MIR194-1;RPS15AP12
chr1	220094590	220094592	cg24256991_TC21	0.0863815	Hypo	TssA	EPRS1;BPNT1;IARS2;MIR215;MIR194-1;RPS15AP12
chr1	220094590	220094592	cg24256991_TC22	0.0795995	Hypo	TssA	EPRS1;BPNT1;IARS2;MIR215;MIR194-1;RPS15AP12
chr1	220271863	220271865	cg05367960_TC21	0.0940283	Hypo	TssA	RAB3GAP2;MORF4L1P1;AURKAP1;XRCC6P3;AL451081.2
chr1	220690229	220690231	cg24310461_TC11	0.0285304	Hypo	TssBiv	MARK1;C1orf115
chr1	220690776	220690778	cg09786013_BC11	0.0288639	Hypo	TssBiv	MARK1;C1orf115
chr1	220879215	220879217	cg23027583_BC11	0.0169588	Hypo	TssBiv	AL445423.3;LINC01352;HLX-AS1;HLX
chr1	220879362	220879364	cg09580567_TC21	0.0493729	Hypo	TssBiv	AL445423.3;LINC01352;HLX-AS1;HLX
chr1	222465629	222465631	cg09974205_TC21	0.0647537	Hypo	TssA	AL513314.1;CICP13;AL513314.2;RNU6-791P;AL592148.2
chr1	222589806	222589808	cg25385272_BC21	0.0454026	Hypo	TssA	HHIPL2;TAF1A;TAF1A-AS1;MIA3
chr1	222644125	222644127	cg08484944_BC21	0.0720405	Hypo	TssA	MIA3;AL592148.1;AL592148.3;AIDA
chr1	222711574	222711576	cg05930166_TC21	0.0471462	Hypo	TssA	MIA3;AIDA;BROX;FAM177B;AL392172.1
chr1	222712491	222712493	cg04844391_TC11	0.0156285	Hypo	TssA	MIA3;AIDA;BROX;FAM177B;AL392172.1
chr1	222713147	222713149	cg11177955_BC21	0.0562424	Hypo	TssA	MIA3;AIDA;BROX;FAM177B;AL392172.1
chr1	222713220	222713222	cg13855472_TC11	0.0254668	Hypo	TssA	MIA3;AIDA;BROX;FAM177B;AL392172.1
chr1	222713435	222713437	cg17160590_BC11	0.0311756	Hypo	TssA	MIA3;AIDA;BROX;FAM177B;AL392172.1
chr1	222815523	222815525	cg23667232_BC21	0.033204	Hypo	TssA	AL392172.1;DISP1
chr1	223075614	223075616	cg02009025_BC11	0.957226	Hyper	Quies	AL929091.1;TLR5
chr1	223081556	223081558	cg05938623_TC21	0.0465653	Hypo	TssA	AL929091.1;TLR5
chr1	223081633	223081635	cg11587315_BC11	0.0334531	Hypo	TssA	AL929091.1;TLR5
chr1	223133822	223133824	cg02009798_TC11	0.0397718	Hypo	EnhBiv	AL929091.1;TLR5;AL359979.2;AL359979.1
chr1	223143291	223143293	cg00255925_BC11	0.0286021	Hypo	TssFlnkU	AL929091.1;TLR5;AL359979.2;AL359979.1
chr1	223321092	223321094	cg09416903_TC21	0.920857	Hyper	Quies	SUSD4
chr1	223362953	223362955	cg26896499_BC11	0.049189	Hypo	ReprPC	SUSD4;RNU4-57P;CCDC185
chr1	223545272	223545274	cg02013810_BC21	0.935699	Hyper	Quies	CAPN8
chr1	223800157	223800159	cg02016281_TC21	0.936473	Hyper	Tx	CAPN2;TP53BP2
chr1	224114471	224114473	cg26043391_BC21	0.0899425	Hypo	TssA	RN7SKP49;FBXO28
chr1	224434131	224434133	cg13001538_TC21	0.0585533	Hypo	TssA	WDR26;MIR4742;CNIH3
chr1	224434727	224434729	cg07562458_BC11	0.0382268	Hypo	TssA	WDR26;MIR4742;CNIH3
chr1	224434895	224434897	cg23019037_TC21	0.043335	Hypo	TssA	WDR26;MIR4742;CNIH3
chr1	224930047	224930049	cg20492807_BC11	0.0363271	Hypo	TssA	AL391811.1;DNAH14
chr1	225380528	225380530	cg02031200_BC21	0.948939	Hyper	Quies	DNAH14;LBR
chr1	225427966	225427968	cg18764107_BC21	0.0736084	Hypo	TssA	DNAH14;LBR;LINC02765;AC092811.1
chr1	225882229	225882231	cg09940756_BC11	0.0185923	Hypo	TssA	EPHX1;AL591895.1;TMEM63A;LEFTY1;AL117348.2;PYCR2;MIR6741
chr1	225882242	225882244	cg02037973_TC11	0.0136074	Hypo	TssA	EPHX1;AL591895.1;TMEM63A;LEFTY1;AL117348.2;PYCR2;MIR6741
chr1	225882344	225882346	cg04976319_BC21	0.0424819	Hypo	TssA	EPHX1;AL591895.1;TMEM63A;LEFTY1;AL117348.2;PYCR2;MIR6741
chr1	225882351	225882353	cg03586437_BC11	0.0233476	Hypo	TssA	EPHX1;AL591895.1;TMEM63A;LEFTY1;AL117348.2;PYCR2;MIR6741
chr1	225883008	225883010	cg08135278_BC11	0.020121	Hypo	TssA	EPHX1;AL591895.1;TMEM63A;LEFTY1;AL117348.2;PYCR2;MIR6741
chr1	225924557	225924559	cg02477458_TC21	0.0943751	Hypo	TssA	TMEM63A;LEFTY1;AL117348.2;PYCR2;MIR6741;AL117348.1;LEFTY2;NDUFA3P3
chr1	225924706	225924708	cg02038838_BC11	0.0505107	Hypo	TssFlnkU	TMEM63A;LEFTY1;AL117348.2;PYCR2;MIR6741;AL117348.1;LEFTY2;NDUFA3P3
chr1	225924736	225924738	cg02038842_BC21	0.0830538	Hypo	TssFlnkU	TMEM63A;LEFTY1;AL117348.2;PYCR2;MIR6741;AL117348.1;LEFTY2;NDUFA3P3
chr1	225999102	225999104	cg19709822_BC21	0.0724528	Hypo	TssA	NDUFA3P3;SDE2;AL512343.2
chr1	225999633	225999635	cg27326518_BC21	0.0878227	Hypo	TssA	NDUFA3P3;SDE2;AL512343.2
chr1	226062682	226062684	cg27530209_BC21	0.0942029	Hypo	TssA	AL512343.2;H3-3A;LINC01703
chr1	226122406	226122408	cg02033788_BC21	0.0387133	Hypo	TssA	LINC01703;AL512343.1;ACBD3;ACBD3-AS1
chr1	226186836	226186838	cg06314646_TC11	0.072857	Hypo	TssA	ACBD3;ACBD3-AS1;AL592045.1;MIXL1;LIN9
chr1	226210332	226210334	cg01939962_TC21	0.960702	Hyper	Quies	ACBD3;AL592045.1;MIXL1;LIN9
chr1	226210332	226210334	cg01939962_TC22	0.961497	Hyper	Quies	ACBD3;AL592045.1;MIXL1;LIN9
chr1	226210332	226210334	cg01939962_TC23	0.964526	Hyper	Quies	ACBD3;AL592045.1;MIXL1;LIN9
chr1	226309242	226309244	cg20449648_BC11	0.0158849	Hypo	TssA	LIN9;YBX1P9;AL359742.1
chr1	226309573	226309575	cg11408656_TC11	0.0400859	Hypo	TssA	LIN9;YBX1P9;AL359742.1
chr1	226537004	226537006	cg02047831_TC11	0.943324	Hyper	Quies	CDKN2AIPNLP1;AL359704.2;STUM
chr1	226549011	226549013	cg03745431_BC11	0.0237544	Hypo	TssBiv	AL359704.2;STUM
chr1	226549639	226549641	cg07046852_BC21	0.0511729	Hypo	TssBiv	AL359704.2;STUM
chr1	226703490	226703492	cg26604311_BC11	0.0295929	Hypo	TssA	ITPKB;ITPKB-IT1;ITPKB-AS1
chr1	226703655	226703657	cg13500195_TC11	0.0143983	Hypo	TssA	ITPKB;ITPKB-IT1;ITPKB-AS1
chr1	226802699	226802701	cg05067847_BC21	0.913482	Hyper	Quies	RPS27P5;AL359732.1
chr1	226828214	226828216	cg23950691_BC11	0.0226701	Hypo	EnhA1	RPS27P5;AL359732.1;PSEN2;AL391628.1
chr1	227081439	227081441	cg21099767_TC21	0.934164	Hyper	Quies	CDC42BPA;AL353689.3
chr1	227235734	227235736	cg19902029_BC11	0.945536	Hyper	Quies	CDC42BPA;AL627308.1;AL627308.2;AL627308.3
chr1	227734810	227734812	cg00012386_TC21	0.0669488	Hypo	TssA	ZNF847P;SNAP47;JMJD4;SNAP47-AS1
chr1	227948425	227948427	cg06641299_BC11	0.0194218	Hypo	TssBiv	WNT9A;MIR5008;CICP26;SEPTIN14P17
chr1	228083592	228083594	cg02308112_TC21	0.106789	Hypo	TssA	WNT3A;LINC02809;ARF1;MIR3620;C1orf35;MRPL55;FAM96AP2;AL136379.1;AL359510.2
chr1	228140012	228140014	cg26308942_TC11	0.024458	Hypo	TssA	ARF1;MIR3620;C1orf35;MRPL55;FAM96AP2;AL136379.1;AL359510.2;AL359510.1;GUK1;GJC2;IBA57-DT;IBA57
chr1	228166177	228166179	cg22942971_TC11	0.0167087	Hypo	TssA	AL136379.1;AL359510.2;AL359510.1;GUK1;GJC2;IBA57-DT;IBA57;OBSCN-AS1;OBSCN
chr1	228217061	228217063	cg05369582_TC11	0.97867	Hyper	TxWk	IBA57;OBSCN-AS1;OBSCN;AL353593.1
chr1	228264612	228264614	cg02070334_BC21	0.957516	Hyper	Quies	OBSCN;AL353593.1;AL353593.2
chr1	228276018	228276020	cg14661383_TC11	0.0369531	Hypo	TssA	OBSCN;AL353593.1;AL353593.2
chr1	228394820	228394822	cg16529993_TC21	0.892669	Hyper	Tx	OBSCN;AL670729.3;AL670729.2;TRIM11;AL670729.1;MIR6742;AL139288.1;TRIM17;H3-4
chr1	228406327	228406329	cg17465697_BC11	0.0199901	Hypo	TssA	OBSCN;AL670729.3;AL670729.2;TRIM11;AL670729.1;MIR6742;AL139288.1;TRIM17;H3-4;RPL23AP15
chr1	228458690	228458692	cg13449295_BC11	0.0268355	Hypo	TssA	AL139288.1;TRIM17;H3-4;RPL23AP15;H2AW;H2BU1;MIR4666A;H2BU2P;AL139288.2;RNF187
chr1	228647797	228647799	cg01328119_BC21	0.072294	Hypo	TssBiv	RNA5S1;RNA5S2;RNA5S3;RNA5S4;RNA5S5;RNA5S6;RNA5S7;RNA5S8;RNA5S9;RNA5S10;RNA5S11;RNA5S12;RNA5S13;RNA5S14;RNA5S15;RNA5S16;RNA5S17;RNA5SP18;DUSP5P1;AL713899.1;FTH1P2
chr1	228735553	228735555	cg23010344_TC11	0.0162866	Hypo	TssA	FTH1P2;RHOU;AL078624.2
chr1	228736498	228736500	cg02057833_TC11	0.0382959	Hypo	TssFlnkU	FTH1P2;RHOU;AL078624.2
chr1	228876832	228876834	cg06967436_TC21	0.925205	Hyper	Quies	AL078624.1
chr1	228905874	228905876	cg25446782_TC21	0.936351	Hyper	Quies	AL078624.1
chr1	229004534	229004536	cg02080466_TC21	0.952598	Hyper	Quies	LINC02815;ISCA1P2
chr1	229220078	229220080	cg05578107_BC21	0.952383	Hyper	Quies	LINC02814;AL162595.2;TMEM78;AL162595.1
chr1	229271483	229271485	cg02083399_BC11	0.025003	Hypo	TssA	AL162595.2;TMEM78;AL162595.1;RAB4A;AL117350.1;CCSAP
chr1	229342411	229342413	cg02296583_BC11	0.0148745	Hypo	TssA	RAB4A;AL117350.1;CCSAP;RNU6-180P
chr1	229377318	229377320	cg01691948_TC21	0.930232	Hyper	Quies	CCSAP;RNU6-180P;RN7SKP276;AL160004.2
chr1	229612085	229612087	cg02087984_BC21	0.941997	Hyper	Tx	HMGN2P19;TAF5L;URB2
chr1	229625834	229625836	cg11715981_BC11	0.0404377	Hypo	TssA	TAF5L;URB2
chr1	229626400	229626402	cg04122790_BC21	0.066011	Hypo	TssA	TAF5L;URB2
chr1	230067295	230067297	cg23656755_BC21	0.0765891	Hypo	TssA	GALNT2
chr1	230068443	230068445	cg12840261_TC21	0.0494011	Hypo	TssA	GALNT2
chr1	230096157	230096159	cg02092932_BC11	0.930783	Hyper	Quies	GALNT2
chr1	230097346	230097348	cg02092946_BC21	0.911352	Hyper	Quies	GALNT2
chr1	230283787	230283789	cg11714846_BC21	0.934875	Hyper	Quies	GALNT2;AL136988.2;AL136988.1;PGBD5
chr1	230868410	230868412	cg08005943_TC21	0.109884	Hypo	TssA	RNA5SP79;AL118511.2;C1orf198;AL118511.1;AL118511.4;AL118511.3;RN7SL837P;TTC13
chr1	230981187	230981189	cg12741407_BC21	0.919564	Hyper	TxWk	TTC13;ARV1;FAM89A;MIR1182;AL732414.1
chr1	231162257	231162259	cg09150076_TC11	0.0322479	Hypo	TssBiv	AL109810.1;TRIM67;TRIM67-AS1
chr1	231211495	231211497	cg02106692_BC11	0.0383037	Hypo	TssFlnk	TRIM67;TRIM67-AS1;C1orf131;GNPAT
chr1	231240877	231240879	cg02077977_BC21	0.0548509	Hypo	TssA	TRIM67;C1orf131;GNPAT;RNA5SP80
chr1	231337785	231337787	cg26422975_BC11	0.0496171	Hypo	TssA	EXOC8;SPRTN;AL117352.1;EGLN1;AL445524.2
chr1	231338039	231338041	cg22037798_BC21	0.0651134	Hypo	TssA	EXOC8;SPRTN;AL117352.1;EGLN1;AL445524.2
chr1	231422170	231422172	cg17142856_BC11	0.0138493	Hypo	TssA	EGLN1;AL445524.2
chr1	231528425	231528427	cg23162821_TC11	0.0196159	Hypo	TssA	AL445524.2;AL445524.1;TSNAX;TSNAX-DISC1
chr1	231666713	231666715	cg10225523_BC21	0.92103	Hyper	Quies	TSNAX-DISC1;DISC1;RNU5A-5P
chr1	232467647	232467649	cg17733594_BC21	0.934536	Hyper	Quies	SIPA1L2
chr1	232515345	232515347	cg03383695_TC21	0.938261	Hyper	Quies	SIPA1L2
chr1	232621633	232621635	cg02120738_BC11	0.945738	Hyper	TxWk	SIPA1L2
chr1	232803701	232803703	cg12043965_TC21	0.938251	Hyper	Quies	MAP10;RNU1-74P;AL122003.2
chr1	233277321	233277323	cg02126969_BC21	0.939942	Hyper	Quies	PCNX2;RPS7P3;AL133380.1
chr1	233375325	233375327	cg23203836_BC21	0.917222	Hyper	Quies	MAP3K21
chr1	233614196	233614198	cg00777689_BC11	0.0220739	Hypo	TssBiv	KCNK1;MIR4427
chr1	233904648	233904650	cg22685369_TC11	0.0213083	Hypo	TssBiv	AL663058.2;AL713868.1;SLC35F3
chr1	234222599	234222600	ch.1.234222599_TC11	0.0346329	Hypo	NA	SLC35F3;AL122008.3;AL122008.1;SLC35F3-AS1
chr1	234291147	234291148	ch.1.234291148_TC21	0.0554049	Hypo	NA	SLC35F3;AL122008.1;SLC35F3-AS1;AL122008.2;MIR4671
chr1	234373378	234373380	cg01364423_BC21	0.0451586	Hypo	TssA	SLC35F3;AL355472.1;AL355472.2;AL355472.3;COA6-AS1;COA6;TARBP1
chr1	234478485	234478487	cg11029501_TC11	0.0141007	Hypo	TssA	TARBP1;LINC01354
chr1	234780906	234780908	cg02142300_BC11	0.966303	Hyper	ReprPC	LINC01132;PP2672;AL391832.4
chr1	235129049	235129051	cg13467780_BC11	0.0178239	Hypo	TssA	AL732292.1;AL732292.2;TOMM20;SNORA14B;RBM34;ARID4B
chr1	235161488	235161490	cg09144196_TC21	0.0553346	Hypo	TssA	TOMM20;SNORA14B;RBM34;ARID4B;MIR4753
chr1	235327392	235327394	cg14522884_BC11	0.0199067	Hypo	TssA	ARID4B;RPL23AP23;GGPS1;AL357556.3;AL391994.1;AL357556.1;AL357556.5;TBCE
chr1	235504379	235504381	cg02152295_BC11	0.0193496	Hypo	TssA	B3GALNT2;MTCYBP14;MTND6P14;MTND5P19;MTND4P10;MTND4LP21;MTND3P8;MTCO3P46;GNG4
chr1	235649971	235649973	cg11696475_BC11	0.0231316	Hypo	TssFlnk	GNG4;AL583844.1;LYST
chr1	235650123	235650125	cg10840412_TC11	0.0399611	Hypo	TssFlnk	GNG4;AL583844.1;LYST
chr1	235738006	235738008	cg02155688_TC21	0.953009	Hyper	Quies	LYST;LDHAP2
chr1	235867189	235867191	cg19643344_TC11	0.0122785	Hypo	TssA	LYST;LYST-AS1;MIR1537;RNU6-968P
chr1	236032893	236032895	cg02158754_BC21	0.933499	Hyper	TxWk	NID1;Y_RNA
chr1	236065324	236065326	cg00095594_BC11	0.0286283	Hypo	TssBiv	NID1;Y_RNA;AL122018.1
chr1	236123744	236123746	cg07748774_BC21	0.908251	Hyper	Quies	AL122018.1;AL122018.2;GPR137B
chr1	236141498	236141500	cg08473553_TC11	0.0302121	Hypo	TssBiv	AL122018.1;AL122018.2;GPR137B
chr1	236141868	236141870	cg16505687_TC21	0.0487661	Hypo	TssBiv	AL122018.1;AL122018.2;GPR137B
chr1	236142318	236142320	cg17269430_TC11	0.0274264	Hypo	TssFlnk	AL122018.1;AL122018.2;GPR137B
chr1	236395395	236395397	cg14615868_BC11	0.0184071	Hypo	TssBiv	EDARADD
chr1	236523970	236523972	cg24846594_TC11	0.0120817	Hypo	TssA	EDARADD;ENO1P1;LGALS8;LGALS8-AS1;AL359921.2;AL359921.1;HEATR1
chr1	236524206	236524208	cg06676847_TC21	0.0856208	Hypo	TssA	EDARADD;ENO1P1;LGALS8;LGALS8-AS1;AL359921.2;AL359921.1;HEATR1
chr1	236524518	236524520	cg18785873_BC11	0.0313396	Hypo	TssA	EDARADD;ENO1P1;LGALS8;LGALS8-AS1;AL359921.2;AL359921.1;HEATR1
chr1	236604634	236604636	cg22526415_TC11	0.0189551	Hypo	TssA	HEATR1
chr1	236604696	236604698	cg11582993_TC21	0.0713374	Hypo	TssA	HEATR1
chr1	236739071	236739073	cg02168235_TC21	0.944158	Hyper	Quies	ACTN2
chr1	236869543	236869545	cg02169651_BC21	0.940517	Hyper	TxWk	MTR;RPSAP21
chr1	236895503	236895505	cg02169956_BC21	0.957747	Hyper	Tx	MTR
chr1	237042698	237042700	cg07914084_BC11	0.0290658	Hypo	TssBiv	MT1HL1;AL359259.1;RYR2
chr1	239437805	239437807	cg02190867_TC21	0.925932	Hyper	Quies	CHRM3
chr1	239825118	239825120	cg02193900_TC21	0.943148	Hyper	Quies	CHRM3
chr1	240116425	240116427	cg04299400_BC21	0.891605	Hyper	Quies	FMN2;AL359918.1;Y_RNA
chr1	240156696	240156698	cg18081687_TC21	0.90417	Hyper	Quies	FMN2;AL359918.1;Y_RNA;ADH5P3;AL359918.2
chr1	240612167	240612169	cg04539573_BC21	0.0585879	Hypo	TssBiv	GREM2;AL358176.4;AL358176.3;RNU5F-8P;AL358176.5
chr1	241254013	241254014	ch.1.241254014_BO11	0.0443186	Hypo	NA	RGS7
chr1	241357603	241357605	cg03613077_BC11	0.0496065	Hypo	TssBiv	RGS7;AL359764.1
chr1	241519860	241519862	cg06951363_BC21	0.0525962	Hypo	TssA	AL359764.3;FH;KMO
chr1	242188606	242188608	cg04763288_TC21	0.929183	Hyper	Quies	PLD5;AL591686.2;RN7SKP12;AL591686.1
chr1	243255410	243255412	cg17131070_BC11	0.0223093	Hypo	TssA	CEP170;SDCCAG8;FCF1P7
chr1	243255508	243255510	cg08547694_BC21	0.0720581	Hypo	TssA	CEP170;SDCCAG8;FCF1P7
chr1	243256227	243256229	cg08122338_BC21	0.0479256	Hypo	TssA	CEP170;SDCCAG8;FCF1P7
chr1	243306963	243306965	cg02228114_BC11	0.930791	Hyper	TxWk	SDCCAG8;FCF1P7;MIR4677
chr1	243850605	243850607	cg25664402_BC21	0.0677768	Hypo	TssA	AKT3
chr1	243991358	243991360	cg02234319_TC21	0.922453	Hyper	Quies	LINC02774
chr1	244451870	244451872	cg19375676_BC21	0.05473	Hypo	TssA	AL645465.1;ADSS2;CATSPERE
chr1	244452246	244452248	cg26670485_BC11	0.0156905	Hypo	TssA	AL645465.1;ADSS2;CATSPERE
chr1	244461449	244461451	cg11145055_TC11	0.01406	Hypo	TssA	ADSS2;CATSPERE
chr1	244461482	244461484	cg24304712_BC21	0.0671981	Hypo	TssA	ADSS2;CATSPERE
chr1	244549944	244549946	cg02240846_BC21	0.944446	Hyper	Quies	CATSPERE;CYCSP5
chr1	244594891	244594893	cg02241206_TC21	0.906974	Hyper	Quies	CATSPERE;CYCSP5
chr1	244653602	244653604	cg04826576_BC21	0.060636	Hypo	TssA	CATSPERE;DESI2;AL451007.1
chr1	244653919	244653921	cg15160742_TC21	0.0443934	Hypo	TssA	CATSPERE;DESI2;AL451007.1
chr1	244730353	244730355	cg11053304_TC21	0.0364927	Hypo	TssFlnk	DESI2;AL451007.1;AL451007.3;AL451007.2
chr1	244834861	244834863	cg16910115_BC21	0.045086	Hypo	TssA	BX323046.2;COX20;HNRNPU;BX323046.1
chr1	244835353	244835355	cg11227621_TC11	0.0171218	Hypo	TssA	BX323046.2;COX20;HNRNPU;BX323046.1
chr1	244864709	244864711	cg24517768_BC21	0.05605	Hypo	TssA	BX323046.2;COX20;HNRNPU;BX323046.1
chr1	244864978	244864980	cg20456607_BC21	0.049295	Hypo	TssA	BX323046.2;COX20;HNRNPU;BX323046.1
chr1	244969913	244969915	cg05210886_BC21	0.0756336	Hypo	TssA	RN7SKP55;RNU6-947P;AL356512.1;EFCAB2
chr1	245154668	245154670	cg11586600_TC11	0.014594	Hypo	TssBiv	EFCAB2;AL589763.1;RNU1-132P;KIF26B
chr1	245156128	245156130	cg06059663_BC21	0.060311	Hypo	TssBiv	EFCAB2;AL589763.1;RNU1-132P;KIF26B
chr1	245483587	245483588	ch.1.245483588_TC21	0.0661773	Hypo	NA	KIF26B
chr1	245653450	245653452	cg02257244_BC11	0.960966	Hyper	Quies	KIF26B;AC104462.2;AC104462.1
chr1	245685625	245685627	cg26434800_BC11	0.966868	Hyper	Quies	KIF26B;AC104462.1
chr1	245695265	245695266	ch.1.245695266R_BC21	0.0678263	Hypo	NA	KIF26B;AC104462.1
chr1	245971971	245971973	cg24506394_BC21	0.951573	Hyper	Quies	SMYD3
chr1	246050668	246050670	cg02262086_TC21	0.95988	Hyper	Quies	SMYD3;AC118555.1
chr1	246210299	246210301	cg02263788_BC21	0.939447	Hyper	Quies	SMYD3;CHCHD4P5;RNU6-1283P
chr1	246374450	246374452	cg11416969_TC21	0.922867	Hyper	Quies	SMYD3
chr1	246507425	246507427	cg04108811_TC11	0.0162463	Hypo	TssA	SMYD3;AL356583.1;LINC01743;AL356583.3;AL356583.2;TFB2M
chr1	246566269	246566271	cg24493137_TC21	0.0623324	Hypo	TssA	AL356583.1;LINC01743;AL356583.3;AL356583.2;TFB2M;CNST;AL591623.1
chr1	246566882	246566884	cg03614734_TC21	0.120027	Hypo	TssA	AL356583.1;LINC01743;AL356583.3;AL356583.2;TFB2M;CNST;AL591623.1
chr1	246566885	246566887	cg20615951_BC21	0.0722383	Hypo	TssA	AL356583.1;LINC01743;AL356583.3;AL356583.2;TFB2M;CNST;AL591623.1
chr1	246695906	246695908	cg02269614_BC11	0.957552	Hyper	Quies	CNST;AL591848.2;AL591848.1;SCCPDH
chr1	246723962	246723964	cg10913959_TC11	0.0280595	Hypo	TssA	AL591848.2;AL591848.1;SCCPDH;RPL35AP6;KIF28P;AL591848.3
chr1	246724000	246724002	cg08261858_BC11	0.0206882	Hypo	TssA	AL591848.2;AL591848.1;SCCPDH;RPL35AP6;KIF28P;AL591848.3
chr1	246931083	246931085	cg01773951_BC21	0.0412928	Hypo	TssA	AHCTF1;ZNF695;ZNF670-ZNF695
chr1	247059166	247059168	cg02274834_TC21	0.923717	Hyper	Het	ZNF670-ZNF695;AL512637.2;ZNF670;AL512637.1;AL627095.1;ZNF669;AL627095.2
chr1	247104405	247104407	cg09799690_BC11	0.0183374	Hypo	TssA	ZNF670-ZNF695;ZNF670;AL627095.1;ZNF669;AL627095.2;C1orf229;FGFR3P6;ZNF124
chr1	247106840	247106842	cg26369133_BC11	0.977977	Hyper	ReprPCWk	ZNF670-ZNF695;ZNF670;AL627095.1;ZNF669;AL627095.2;C1orf229;FGFR3P6;ZNF124
chr1	247210705	247210707	cg22136368_TC21	0.0909001	Hypo	TssA	ZNF124;AL390728.3;AL390728.2;AL390728.6;AL390728.4;MIR3916;RNA5SP82;AL390728.5;AL390728.1;VN1R17P;VN1R5
chr1	247309330	247309332	cg02278160_TC21	0.935979	Hyper	Tx	Y_RNA;ZNF496;AC104335.1
chr1	247310551	247310553	cg02278185_BC21	0.948592	Hyper	TxWk	Y_RNA;ZNF496;AC104335.1
chr1	247418725	247418727	cg10155695_BC21	0.929893	Hyper	Quies	AC104335.2;NLRP3;OR2B11
chr1	247418732	247418734	cg19134764_BC21	0.920647	Hyper	Quies	AC104335.2;NLRP3;OR2B11
chr1	247418763	247418765	cg14413862_BC21	0.93175	Hyper	Quies	AC104335.2;NLRP3;OR2B11
chr1	247418812	247418814	cg02279890_BC21	0.922932	Hyper	Quies	AC104335.2;NLRP3;OR2B11
chr1	247418812	247418814	cg02279890_BC22	0.92391	Hyper	Quies	AC104335.2;NLRP3;OR2B11
chr1	247418812	247418814	cg02279890_TC21	0.929533	Hyper	Quies	AC104335.2;NLRP3;OR2B11
chr1	248826060	248826062	cg12730702_BC21	0.0470902	Hypo	TssA	SH3BP5L;MIR3124;ZNF672;ZNF692;AL672291.1
chr1	248826259	248826261	cg20977327_BC21	0.0817956	Hypo	TssA	SH3BP5L;MIR3124;ZNF672;ZNF692;AL672291.1
chr1	248826371	248826373	cg14976442_BC11	0.0156285	Hypo	TssA	SH3BP5L;MIR3124;ZNF672;ZNF692;AL672291.1
chr1	248826442	248826444	cg22721468_TC11	0.0169532	Hypo	TssA	SH3BP5L;MIR3124;ZNF672;ZNF692;AL672291.1
chr1	248838277	248838279	cg20781835_BC21	0.0532384	Hypo	TssA	SH3BP5L;MIR3124;ZNF672;ZNF692;AL672291.1
chr1	248858752	248858754	cg17422500_TC21	0.0420141	Hypo	TssFlnkU	SH3BP5L;MIR3124;ZNF672;ZNF692;AL672291.1;PGBD2
chr1	248863302	248863304	cg03108496_BC21	0.085004	Hypo	TssA	SH3BP5L;MIR3124;ZNF672;ZNF692;AL672291.1;PGBD2;RNU6-1205P
chr1	248906412	248906414	cg02706649_TC21	0.0399736	Hypo	TssA	ZNF692;AL672291.1;PGBD2;RNU6-1205P;RPL23AP25
chr10	281592	281594	cg12537302_BC21	0.959653	Hyper	Tx	ZMYND11;DIP2C;RNA5SP298
chr10	357483	357485	cg11198912_TC21	0.942999	Hyper	Tx	DIP2C
chr10	384038	384040	cg01308737_BC21	0.942048	Hyper	TxWk	DIP2C;RN7SL754P
chr10	385462	385464	cg14529727_TC21	0.952359	Hyper	TxWk	DIP2C;RN7SL754P
chr10	386621	386623	cg14529771_TC21	0.941953	Hyper	TxWk	DIP2C;RN7SL754P
chr10	420291	420293	cg11740194_BC11	0.975779	Hyper	Quies	DIP2C;RN7SL754P;AL669841.1
chr10	506615	506617	cg14605119_TC21	0.937883	Hyper	Quies	DIP2C
chr10	720000	720002	cg14536841_TC11	0.953032	Hyper	Quies	DIP2C;AL157709.1
chr10	720007	720009	cg14536842_TC21	0.921945	Hyper	Quies	DIP2C;AL157709.1
chr10	720010	720012	cg14536843_TC21	0.944853	Hyper	Quies	DIP2C;AL157709.1
chr10	814736	814738	cg15213732_BC11	0.977752	Hyper	Tx	LARP4B
chr10	814921	814923	cg23889654_TC21	0.938469	Hyper	Tx	LARP4B
chr10	930653	930655	cg24862861_BC21	0.0928951	Hypo	TssA	LARP4B;AL359878.2;AL359878.1
chr10	963295	963297	cg06901613_TC21	0.902738	Hyper	Quies	LARP4B;AL359878.2;AL359878.1;GTPBP4
chr10	979698	979700	cg14626196_BC21	0.949833	Hyper	ZNF/Rpts	LARP4B;AL359878.2;AL359878.1;GTPBP4;IDI2;IDI2-AS1
chr10	979698	979700	cg14626196_BC22	0.953499	Hyper	ZNF/Rpts	LARP4B;AL359878.2;AL359878.1;GTPBP4;IDI2;IDI2-AS1
chr10	988160	988162	cg14541825_BC11	0.0335693	Hypo	TssA	AL359878.2;AL359878.1;GTPBP4;IDI2;IDI2-AS1
chr10	1014975	1014977	cg14542371_TC21	0.925925	Hyper	Tx	AL359878.1;GTPBP4;IDI2;IDI2-AS1;IDI1;WDR37
chr10	1048963	1048965	cg14542984_BC11	0.015293	Hypo	TssA	GTPBP4;IDI2;IDI2-AS1;IDI1;WDR37
chr10	1054004	1054006	cg02827958_TC21	0.926222	Hyper	TxWk	GTPBP4;IDI2;IDI2-AS1;IDI1;WDR37
chr10	1056430	1056432	cg17947053_BC11	0.0152094	Hypo	TssA	GTPBP4;IDI2;IDI2-AS1;IDI1;WDR37
chr10	1056670	1056672	cg19484183_BC21	0.102679	Hypo	TssA	GTPBP4;IDI2;IDI2-AS1;IDI1;WDR37
chr10	1056774	1056776	cg17288694_TC11	0.0208582	Hypo	TssA	GTPBP4;IDI2;IDI2-AS1;IDI1;WDR37
chr10	1056785	1056787	cg18964960_TC11	0.0300048	Hypo	TssA	GTPBP4;IDI2;IDI2-AS1;IDI1;WDR37
chr10	1084197	1084199	cg11961702_TC11	0.972339	Hyper	Tx	IDI2-AS1;IDI1;WDR37
chr10	1090447	1090449	cg14543777_BC21	0.906286	Hyper	Tx	IDI2-AS1;IDI1;WDR37
chr10	1104791	1104793	cg14544119_BC11	0.954049	Hyper	Tx	WDR37
chr10	1421041	1421043	cg14550070_BC11	0.0501356	Hypo	ReprPC	ADARB2
chr10	1623009	1623011	cg02726524_BC21	0.928397	Hyper	Quies	ADARB2
chr10	1671526	1671527	ch.10.1671527R_TC21	0.0520795	Hypo	NA	ADARB2
chr10	3066848	3066850	cg23782734_BC11	0.0408785	Hypo	TssBiv	AL731533.3;AL731533.2;PFKP
chr10	3069259	3069261	cg00593048_TC21	0.0588969	Hypo	TssFlnkU	AL731533.3;AL731533.2;PFKP
chr10	3104012	3104014	cg11250692_TC21	0.962807	Hyper	Tx	AL731533.2;PFKP;AL451164.2;PITRM1;PITRM1-AS1
chr10	3130130	3130132	cg14572747_BC11	0.961041	Hyper	Tx	PFKP;AL451164.2;PITRM1;PITRM1-AS1
chr10	3132274	3132276	cg20517650_TC21	0.944287	Hyper	Tx	PFKP;AL451164.2;PITRM1;PITRM1-AS1
chr10	3132398	3132400	cg14572792_TC21	0.952412	Hyper	Tx	PFKP;AL451164.2;PITRM1;PITRM1-AS1
chr10	3155545	3155547	cg15904848_BC11	0.938215	Hyper	Tx	PFKP;AL451164.2;PITRM1;PITRM1-AS1;AL451164.3
chr10	3172764	3172766	cg03823722_TC11	0.0163706	Hypo	TssA	PFKP;AL451164.2;PITRM1;PITRM1-AS1;AL451164.3
chr10	3258214	3258216	cg07342618_TC11	0.964693	Hyper	Quies	AL451164.3;AL451164.1;LINC02668;AL139280.1;AL139280.3;AL139280.2
chr10	3258252	3258254	cg17459949_BC11	0.969102	Hyper	Quies	AL451164.3;AL451164.1;LINC02668;AL139280.1;AL139280.3;AL139280.2
chr10	3520968	3520970	cg14578906_TC21	0.937574	Hyper	Quies	LINC02669;AL357833.1
chr10	3530028	3530030	cg10307076_TC21	0.950231	Hyper	Quies	LINC02669;AL357833.1
chr10	3785446	3785448	cg18115436_TC21	0.0346274	Hypo	TssA	AL450322.2;AL450322.1;KLF6;AL513303.1;LINC02639
chr10	3785502	3785504	cg25945303_BC21	0.0745231	Hypo	TssA	AL450322.2;AL450322.1;KLF6;AL513303.1;LINC02639
chr10	3785559	3785561	cg06162279_BC11	0.0160259	Hypo	TssA	AL450322.2;AL450322.1;KLF6;AL513303.1;LINC02639
chr10	4073030	4073032	cg14585920_TC21	0.920683	Hyper	Quies	AC025822.1;AC025822.2
chr10	5412495	5412497	cg13661397_BC11	0.0166983	Hypo	TssA	UCN3;TUBAL3;NET1
chr10	5470653	5470655	cg14597554_TC11	0.984298	Hyper	Quies	NET1;CALML5;CALML3-AS1
chr10	5536575	5536577	cg15642638_TC21	0.937095	Hyper	Quies	CALML5;CALML3-AS1;CALML3;AL732437.1;AL732437.3;AL732437.2
chr10	5665987	5665989	cg14601325_BC11	0.0300093	Hypo	TssA	LASTR;AL365356.2;RN7SL445P;ASB13;TASOR2;AL365356.1
chr10	5666767	5666769	cg07052796_BC21	0.0811824	Hypo	TssFlnk	LASTR;AL365356.2;RN7SL445P;ASB13;TASOR2;AL365356.1
chr10	5753743	5753745	cg14602399_BC21	0.957113	Hyper	TxWk	TASOR2;AL365356.1;GDI2;NRBF2P5
chr10	5893042	5893044	cg11662609_BC11	0.954197	Hyper	TxWk	ANKRD16;RPL12P28;FBH1;AL137186.2
chr10	5898837	5898838	ch.10.181390F_TC21	0.0510592	Hypo	NA	ANKRD16;RPL12P28;FBH1;AL137186.2;IL15RA
chr10	5901266	5901268	cg14604856_BC11	0.953647	Hyper	TxWk	ANKRD16;RPL12P28;FBH1;AL137186.2;IL15RA
chr10	5911540	5911542	cg14605015_TC21	0.961169	Hyper	Tx	ANKRD16;RPL12P28;FBH1;AL137186.2;IL15RA
chr10	6089735	6089737	cg14607758_TC11	0.0156635	Hypo	TssA	IL2RA;RPL32P23;RBM17
chr10	6144683	6144685	cg13874629_BC21	0.0517572	Hypo	TssA	RBM17;PFKFB3;RN7SKP78;MIR3155A;MIR3155B
chr10	6200783	6200785	cg03683171_TC11	0.0146326	Hypo	TssBiv	PFKFB3;MIR3155A;MIR3155B;AL157395.1;Y_RNA
chr10	6202046	6202048	cg16403307_TC21	0.0517011	Hypo	TssBiv	PFKFB3;MIR3155A;MIR3155B;AL157395.1;Y_RNA
chr10	6217157	6217159	cg27476893_BC21	0.914531	Hyper	Tx	PFKFB3;AL157395.1;Y_RNA
chr10	6217220	6217222	cg15795838_BC21	0.93781	Hyper	Tx	PFKFB3;AL157395.1;Y_RNA
chr10	6221520	6221522	cg04799588_BC11	0.980491	Hyper	Tx	PFKFB3;AL157395.1;Y_RNA;LINC02649
chr10	6229634	6229636	cg14610959_TC11	0.955169	Hyper	Tx	PFKFB3;AL157395.1;Y_RNA;LINC02649
chr10	6230143	6230145	cg14610975_BC11	0.944301	Hyper	Tx	PFKFB3;AL157395.1;Y_RNA;LINC02649
chr10	7161052	7161054	cg14620980_BC21	0.929064	Hyper	Quies	AL392086.3;AL590095.1;SFMBT2
chr10	7161150	7161152	cg14620984_BC11	0.945194	Hyper	Quies	AL392086.3;AL590095.1;SFMBT2
chr10	7213844	7213846	cg14621805_BC11	0.975475	Hyper	Quies	SFMBT2
chr10	7225418	7225420	cg14621949_BC11	0.962455	Hyper	Quies	SFMBT2
chr10	7264288	7264289	ch.10.7264289R_TC21	0.0489115	Hypo	NA	SFMBT2;COX6CP17
chr10	7463295	7463297	cg14625298_BC11	0.94601	Hyper	Quies	AL139125.1;LINC02642;RNU6-535P
chr10	7576650	7576652	cg20023675_TC21	0.9284	Hyper	Quies	AL445070.1;ITIH5
chr10	7767401	7767403	cg14046781_TC21	0.944732	Hyper	Tx	ITIH2;KIN;ATP5F1C
chr10	7787947	7787949	cg02075054_BC21	0.0404635	Hypo	TssA	ITIH2;KIN;ATP5F1C;TAF3;AL353754.1
chr10	7788087	7788089	cg23109134_BC11	0.0174587	Hypo	TssA	ITIH2;KIN;ATP5F1C;TAF3;AL353754.1
chr10	7818582	7818584	cg12590721_BC11	0.0129537	Hypo	TssA	KIN;ATP5F1C;TAF3;AL353754.1
chr10	7818908	7818910	cg02334915_TC21	0.113977	Hypo	TssA	KIN;ATP5F1C;TAF3;AL353754.1
chr10	7828064	7828066	cg14630086_TC21	0.944692	Hyper	Quies	KIN;ATP5F1C;TAF3;AL353754.1
chr10	8332562	8332564	cg18543035_TC21	0.0802176	Hypo	TssBiv	AL390835.1
chr10	9136593	9136595	cg14642758_BC11	0.925143	Hyper	Quies	NA
chr10	11018140	11018142	cg25560333_TC21	0.062376	Hypo	TssA	CELF2;AL136369.2;AL136369.1;AL162408.1
chr10	11390605	11390607	cg14661880_TC21	0.951451	Hyper	Quies	AC026887.1
chr10	11594248	11594250	cg14664104_BC11	0.936696	Hyper	Quies	USP6NL;AL512631.2
chr10	11610950	11610952	cg20716064_TC21	0.0451635	Hypo	TssA	USP6NL;AL512631.2
chr10	11706029	11706031	cg14665732_TC21	0.921414	Hyper	Quies	AL512631.1;ECHDC3
chr10	11755550	11755552	cg25087434_BC11	0.969633	Hyper	Quies	ECHDC3
chr10	11823525	11823527	cg23326811_BC11	0.0213435	Hypo	TssBiv	PROSER2;PROSER2-AS1
chr10	11853684	11853686	cg14668367_TC21	0.949513	Hyper	Quies	PROSER2;PROSER2-AS1
chr10	11907965	11907967	cg15766982_BC21	0.946924	Hyper	Quies	PROSER2;PROSER2-AS1;UPF2;RNU6-1095P
chr10	12042756	12042758	cg18388639_TC21	0.0421274	Hypo	TssA	UPF2;DHTKD1
chr10	12042756	12042758	cg18388639_TC22	0.0412724	Hypo	TssA	UPF2;DHTKD1
chr10	12042756	12042758	cg18388639_TC23	0.0421784	Hypo	TssA	UPF2;DHTKD1
chr10	12042973	12042975	cg11048311_TC11	0.0188344	Hypo	TssA	UPF2;DHTKD1
chr10	12068679	12068681	cg15563952_TC21	0.0459146	Hypo	TssA	UPF2;DHTKD1;RNU6-88P
chr10	12069049	12069051	cg14461963_BC21	0.117385	Hypo	TssA	UPF2;DHTKD1;RNU6-88P
chr10	12106544	12106546	cg14672629_TC21	0.956144	Hyper	Tx	DHTKD1;RNU6-88P;SEC61A2;MIR548AK
chr10	12179327	12179329	cg16739342_TC21	0.926114	Hyper	TxWk	SEC61A2;MIR548AK;NUDT5;CDC123
chr10	12195758	12195760	cg04225510_TC21	0.0435673	Hypo	TssA	SEC61A2;NUDT5;CDC123;AL512770.1
chr10	12195912	12195914	cg17586365_BC21	0.0430898	Hypo	TssA	SEC61A2;NUDT5;CDC123;AL512770.1
chr10	12349599	12349601	cg04028070_BC21	0.138505	Hypo	TssA	RN7SL198P;CAMK1D
chr10	12817613	12817615	cg14684477_TC21	0.951787	Hyper	Quies	CAMK1D
chr10	13100678	13100680	cg11579708_BC21	0.0473632	Hypo	TssA	CCDC3;RPL5P25;OPTN;SNRPGP5;AL355355.2;AL355355.1
chr10	13161446	13161448	cg15364548_TC11	0.0258385	Hypo	TssFlnk	OPTN;AL355355.2;AL355355.1;BTBD7P1;RPL36AP36;MCM10
chr10	13161597	13161599	cg12195984_TC11	0.0223685	Hypo	TssFlnk	OPTN;AL355355.2;AL355355.1;BTBD7P1;RPL36AP36;MCM10
chr10	13201857	13201859	cg14689378_BC11	0.969929	Hyper	Quies	BTBD7P1;RPL36AP36;MCM10;RNU6-6P;UCMA
chr10	13206240	13206242	cg20684718_BC11	0.972303	Hyper	Quies	BTBD7P1;RPL36AP36;MCM10;RNU6-6P;UCMA
chr10	13299659	13299661	cg01047414_BC21	0.0696392	Hypo	TssA	PHYH;RBISP1;SEPHS1
chr10	13528208	13528210	cg26041927_TC21	0.0760759	Hypo	TssBiv	BEND7;Y_RNA;AL590677.1
chr10	13528520	13528522	cg25390349_BC21	0.0787869	Hypo	TssA	BEND7;Y_RNA;AL590677.1
chr10	13586848	13586850	cg02475834_BC11	0.0257658	Hypo	TssFlnk	PRPF18;RPL6P24;AL157392.5;AL157392.3
chr10	13631461	13631463	cg14696160_BC11	0.957342	Hyper	Tx	PRPF18;RPL6P24;AL157392.5;AL157392.3;FRMD4A;AL157392.4
chr10	13666058	13666060	cg13734953_TC11	0.950967	Hyper	Tx	PRPF18;AL157392.5;AL157392.3;FRMD4A;AL157392.4;AL157392.1
chr10	13671868	13671870	cg14696800_TC21	0.925804	Hyper	TxWk	PRPF18;AL157392.5;AL157392.3;FRMD4A;AL157392.4;AL157392.1
chr10	13671963	13671965	cg14696801_BC11	0.928162	Hyper	TxWk	PRPF18;AL157392.5;AL157392.3;FRMD4A;AL157392.4;AL157392.1
chr10	13678397	13678399	cg14696895_TC11	0.93225	Hyper	Quies	PRPF18;AL157392.5;AL157392.3;FRMD4A;AL157392.4;AL157392.1;RNA5SP301
chr10	14435290	14435292	cg13959943_TC21	0.915908	Hyper	Quies	FRMD4A;Metazoa_SRP;MIR1265
chr10	14838938	14838940	cg12832988_TC21	0.0424032	Hypo	TssA	CDNF;AC069544.2;HSPA14;AC069544.1;SUV39H2
chr10	14878263	14878265	cg26354413_TC21	0.073452	Hypo	TssA	CDNF;AC069544.2;HSPA14;AC069544.1;SUV39H2;DCLRE1C
chr10	14878832	14878834	cg12977448_TC21	0.115504	Hypo	TssA	CDNF;AC069544.2;HSPA14;AC069544.1;SUV39H2;DCLRE1C
chr10	14954236	14954238	cg04785461_TC21	0.0357062	Hypo	TssA	SUV39H2;DCLRE1C;MEIG1;OR7E110P;OR7E26P
chr10	14954337	14954339	cg11038604_BC21	0.0468968	Hypo	TssA	DCLRE1C;MEIG1;OR7E110P;OR7E26P
chr10	14959360	14959362	cg20742906_BC11	0.0496695	Hypo	TssA	DCLRE1C;MEIG1;OR7E110P;OR7E26P;OR7E115P
chr10	15097056	15097058	cg26439641_TC11	0.0145106	Hypo	TssA	OLAH;ACBD7;GAPDHP45;RPP38-DT;RPP38;NMT2
chr10	15097360	15097362	cg12547658_BC11	0.0291072	Hypo	TssA	OLAH;ACBD7;GAPDHP45;RPP38-DT;RPP38;NMT2
chr10	15371437	15371439	cg18375586_TC11	0.0292514	Hypo	TssFlnk	FAM171A1
chr10	15582361	15582362	ch.10.15582363R_BC21	0.96856	Hyper	NA	ITGA8
chr10	15682146	15682147	ch.10.15682146_TC11	0.0384854	Hypo	NA	ITGA8
chr10	15715847	15715848	ch.10.15715848_BC21	0.0525252	Hypo	NA	ITGA8
chr10	15852004	15852006	cg21731862_BC21	0.955228	Hyper	Quies	MINDY3
chr10	15859893	15859895	cg19053479_TC21	0.0702707	Hypo	TssA	MINDY3
chr10	15860092	15860094	cg14723426_TC11	0.0177478	Hypo	TssA	MINDY3
chr10	16196008	16196010	cg18308359_TC21	0.928644	Hyper	Quies	RNU6-1075P
chr10	16436919	16436921	cg17526300_TC21	0.062693	Hypo	TssA	PTER;RNU2-18P
chr10	16638712	16638714	cg16819768_BC21	0.941964	Hyper	Quies	RSU1
chr10	16638750	16638752	cg23878357_TC21	0.947928	Hyper	Quies	RSU1
chr10	17191252	17191254	cg08892082_BC21	0.955636	Hyper	Quies	TRDMT1;VIM-AS1;VIM;AL133415.1
chr10	17228592	17228594	cg15363487_TC11	0.0208691	Hypo	TssA	TRDMT1;VIM-AS1;VIM;AL133415.1
chr10	17454720	17454722	cg01466017_TC21	0.0472052	Hypo	TssBiv	ST8SIA6;ST8SIA6-AS1
chr10	17644217	17644219	cg24090671_BC21	0.0608526	Hypo	TssA	HACD1;AC069542.2;STAM-AS1;STAM
chr10	17711018	17711020	cg14741661_BC21	0.943303	Hyper	TxWk	STAM;AC069542.1;TMEM236
chr10	18140761	18140763	cg06159486_BC11	0.0300984	Hypo	TssBiv	CACNB2
chr10	18553114	18553116	cg01581465_BC21	0.343384	Intermediate	Quies	CACNB2;AL450384.2;AL450384.1;NSUN6
chr10	18651417	18651419	cg26536847_TC21	0.0551873	Hypo	TssA	NSUN6;ARL5B
chr10	18651736	18651738	cg03122453_BC21	0.0579287	Hypo	TssA	NSUN6;ARL5B
chr10	18659287	18659289	cg16338816_TC11	0.0181131	Hypo	TssA	NSUN6;ARL5B
chr10	19817784	19817786	cg04318534_TC11	0.0253063	Hypo	TssBiv	MALRD1;RNU6-1212P;AL353147.1;PLXDC2
chr10	21495320	21495322	cg04759335_TC21	0.0634868	Hypo	TssFlnkU	AL158209.1;Metazoa_SRP;Y_RNA;MIR1915HG;MIR1915;SKIDA1;MLLT10;AL358780.1
chr10	21495384	21495386	cg00621240_BC21	0.0558047	Hypo	TssFlnkU	AL158209.1;Metazoa_SRP;Y_RNA;MIR1915HG;MIR1915;SKIDA1;MLLT10;AL358780.1
chr10	21496803	21496805	cg05088677_BC11	0.0148271	Hypo	TssA	AL158209.1;Metazoa_SRP;Y_RNA;MIR1915HG;MIR1915;SKIDA1;MLLT10;AL358780.1
chr10	21497374	21497376	cg26945813_BC11	0.0278349	Hypo	TssBiv	AL158209.1;Metazoa_SRP;Y_RNA;MIR1915HG;MIR1915;SKIDA1;MLLT10;AL358780.1
chr10	21497489	21497491	cg24823751_BC11	0.0421789	Hypo	TssBiv	AL158209.1;Metazoa_SRP;Y_RNA;MIR1915HG;MIR1915;SKIDA1;MLLT10;AL358780.1
chr10	21517209	21517211	cg17745251_BC21	0.116281	Hypo	TssA	Y_RNA;MIR1915HG;MIR1915;SKIDA1;MLLT10;AL358780.1;RNU6-306P
chr10	21534493	21534495	cg00879184_BC11	0.0242925	Hypo	TssA	MIR1915HG;MIR1915;SKIDA1;MLLT10;AL358780.1;RNU6-306P
chr10	21713202	21713204	cg14777057_BC11	0.942261	Hyper	TxWk	MLLT10;DNAJC1
chr10	21759365	21759367	cg19910568_TC11	0.981546	Hyper	Quies	MLLT10;DNAJC1;RN7SKP219
chr10	21759499	21759501	cg10024446_TC11	0.958483	Hyper	Quies	MLLT10;DNAJC1;RN7SKP219
chr10	22251815	22251817	cg16663900_TC11	0.0255258	Hypo	TssA	EBLN1;AL157831.2;PSME2P6;AL157831.3;AL158211.5;AL158211.1;RPL31P45
chr10	22252512	22252514	cg13307451_TC11	0.0187361	Hypo	TssBiv	EBLN1;AL157831.2;PSME2P6;AL157831.3;AL158211.5;AL158211.1;RPL31P45
chr10	22316249	22316251	cg10008970_BC11	0.0202411	Hypo	TssA	RPL31P45;COMMD3;COMMD3-BMI1;BMI1;AL158211.4;AL158211.2;AL158211.3;SPAG6;AL513128.1
chr10	22316252	22316254	cg15192688_TC11	0.0210108	Hypo	TssA	RPL31P45;COMMD3;COMMD3-BMI1;BMI1;AL158211.4;AL158211.2;AL158211.3;SPAG6;AL513128.1
chr10	22316262	22316264	cg12855213_TC11	0.0212901	Hypo	TssA	RPL31P45;COMMD3;COMMD3-BMI1;BMI1;AL158211.4;AL158211.2;AL158211.3;SPAG6;AL513128.1
chr10	22316271	22316273	cg11208656_BC11	0.0181756	Hypo	TssA	RPL31P45;COMMD3;COMMD3-BMI1;BMI1;AL158211.4;AL158211.2;AL158211.3;SPAG6;AL513128.1
chr10	22320967	22320969	cg10091662_BC11	0.0405115	Hypo	TssA	COMMD3;COMMD3-BMI1;BMI1;AL158211.4;AL158211.2;AL158211.3;SPAG6;AL513128.1
chr10	22321577	22321579	cg13379871_BC21	0.0534279	Hypo	TssA	COMMD3;COMMD3-BMI1;BMI1;AL158211.4;AL158211.2;AL158211.3;SPAG6;AL513128.1
chr10	22436955	22436957	cg20624830_BC11	0.0152911	Hypo	TssA	SPAG6;AL513128.1;AL513128.3;AL513128.2
chr10	22437680	22437682	cg01335685_BC21	0.0709406	Hypo	TssA	SPAG6;AL513128.1;AL513128.3;AL513128.2
chr10	22536339	22536341	cg09062038_BC21	0.955391	Hyper	TxWk	PIP4K2A
chr10	22714849	22714851	cg06690686_TC11	0.0266185	Hypo	TssA	PIP4K2A;AL390318.1
chr10	22761198	22761200	cg07367168_BC21	0.933596	Hyper	Quies	PIP4K2A;RNU6-413P
chr10	23439054	23439056	cg09882128_BC11	0.0145751	Hypo	TssA	AL606469.2;OTUD1;AL512603.2
chr10	24549015	24549017	cg14803906_BC21	0.943395	Hyper	Quies	KIAA1217;ARHGAP21
chr10	24952953	24952955	cg04957198_TC21	0.0568206	Hypo	TssA	PRTFDC1;RN7SKP241;AL512598.2;AL512598.1;ENKUR
chr10	25016166	25016168	cg22974158_TC11	0.0161313	Hypo	TssA	AL512598.2;ENKUR;THNSL1
chr10	25016408	25016410	cg20715589_TC11	0.0288487	Hypo	TssA	AL512598.2;ENKUR;THNSL1
chr10	25576635	25576637	cg14812788_BC21	0.933893	Hyper	Quies	GPR158
chr10	25586712	25586714	cg14812882_BC11	0.905005	Hyper	Quies	GPR158
chr10	26216315	26216317	cg15850954_BC11	0.036497	Hypo	TssBiv	MYO3A;GAD2
chr10	26697450	26697452	cg01136750_TC11	0.0154492	Hypo	TssA	FAM238B;SELENOOLP;AL390961.3;PDSS1;HSPA8P3;AL390961.2;ABI1
chr10	26697660	26697662	cg05227655_BC11	0.0149566	Hypo	TssA	FAM238B;SELENOOLP;AL390961.3;PDSS1;HSPA8P3;AL390961.2;ABI1
chr10	26698157	26698159	cg24343755_TC21	0.0771561	Hypo	TssFlnk	FAM238B;SELENOOLP;AL390961.3;PDSS1;HSPA8P3;AL390961.2;ABI1
chr10	26801210	26801212	cg14824027_BC11	0.968803	Hyper	Quies	ABI1;AL139404.1;RNU6-946P
chr10	26860809	26860811	cg14824616_BC21	0.0854132	Hypo	TssA	ABI1
chr10	27100478	27100480	cg17165760_BC21	0.0533753	Hypo	TssA	ANKRD26;RNU6-490P;YME1L1
chr10	27100642	27100644	cg14442939_BC11	0.0199757	Hypo	TssA	ANKRD26;RNU6-490P;YME1L1
chr10	27155968	27155970	cg21244397_TC21	0.0529656	Hypo	TssA	YME1L1;MASTL;ACBD5;RNU2-24P
chr10	27503975	27503977	cg06898923_TC21	0.0552549	Hypo	TssA	RAB18
chr10	27504186	27504188	cg14801290_BC11	0.0178645	Hypo	TssA	RAB18
chr10	27504194	27504196	cg02016328_TC11	0.0142915	Hypo	TssA	RAB18
chr10	27743788	27743790	cg06765035_BC21	0.0319301	Hypo	TssBiv	MKX;MKX-AS1;ARMC4;RN7SKP132
chr10	27745886	27745888	cg05694245_BC12	0.0402375	Hypo	TssBiv	MKX;MKX-AS1;ARMC4;RN7SKP132
chr10	27745886	27745888	cg05694245_BC14	0.036889	Hypo	TssBiv	MKX;MKX-AS1;ARMC4;RN7SKP132
chr10	27998949	27998951	cg00366818_TC11	0.0217164	Hypo	TssFlnk	ARMC4;AL390866.1;MRPS21P5
chr10	28303162	28303164	cg19701416_BC21	0.0464729	Hypo	TssA	MPP7;AL355501.1;MIR8086;MPP7-DT;ZNF101P1
chr10	28532824	28532826	cg03441304_TC21	0.0569304	Hypo	TssA	LINC02652;WAC-AS1;WAC
chr10	28533552	28533554	cg11688874_BC21	0.0524965	Hypo	TssA	LINC02652;WAC-AS1;WAC
chr10	28935802	28935804	cg14846130_TC11	0.962762	Hyper	Quies	LINC01517;RPL21P93
chr10	29409517	29409519	cg14970695_BC11	0.0395709	Hypo	TssA	AL158167.1;SVIL-AS1;PTCHD3P1;SVIL
chr10	29735812	29735814	cg02429622_TC11	0.0167711	Hypo	TssA	SVIL;CKS1BP2;RNU6-908P
chr10	29735881	29735883	cg08577384_BC11	0.0171053	Hypo	TssA	SVIL;CKS1BP2;RNU6-908P
chr10	29735964	29735966	cg00606662_TC21	0.0525785	Hypo	TssA	SVIL;CKS1BP2;RNU6-908P
chr10	30045133	30045135	cg14858511_BC21	0.923229	Hyper	Quies	JCAD
chr10	30309405	30309407	cg18759809_TC21	0.927996	Hyper	TxWk	RNU6-598P;EEF1A1P39;AL353796.1;MTPAP;AL353796.2;DNM1P17
chr10	30349345	30349347	cg13509954_TC11	0.0194067	Hypo	TssA	RNU6-598P;EEF1A1P39;AL353796.1;MTPAP;AL353796.2;DNM1P17;GOLGA2P6;RN7SL241P;MIR7162;NIFKP1;AL161651.1
chr10	30349442	30349444	cg18222494_BC21	0.0568683	Hypo	TssA	RNU6-598P;EEF1A1P39;AL353796.1;MTPAP;AL353796.2;DNM1P17;GOLGA2P6;RN7SL241P;MIR7162;NIFKP1;AL161651.1
chr10	30433295	30433297	cg13289132_BC21	0.0563507	Hypo	TssA	AL161651.1;CCND3P1;MAP3K8
chr10	30433356	30433358	cg12408189_BC11	0.0180913	Hypo	TssA	AL161651.1;CCND3P1;MAP3K8
chr10	30433730	30433732	cg04081651_BC21	0.0633247	Hypo	TssA	CCND3P1;MAP3K8
chr10	30433765	30433767	cg18035301_TC21	0.0413364	Hypo	TssA	CCND3P1;MAP3K8
chr10	30787851	30787853	cg07656883_BC21	0.898279	Hyper	Quies	ZNF438;AL359532.1
chr10	30887473	30887475	cg14868412_BC11	0.938681	Hyper	Quies	ZNF438;DDX10P1
chr10	31031845	31031847	cg11111696_TC21	0.105694	Hypo	TssA	ZNF438;AL359546.1
chr10	31031973	31031975	cg17016094_BC11	0.0178803	Hypo	TssA	ZNF438;AL359546.1
chr10	31032077	31032079	cg19826864_BC21	0.0802547	Hypo	TssFlnkU	ZNF438;AL359546.1
chr10	31032083	31032085	cg05888120_TC21	0.0537017	Hypo	TssFlnkU	ZNF438;AL359546.1
chr10	31032289	31032291	cg01977213_BC21	0.0436746	Hypo	TssA	ZNF438;AL359546.1
chr10	31319025	31319027	cg07089783_BC11	0.0341918	Hypo	TssA	ZEB1-AS1;ZEB1;SPTLC1P1;AL117340.1
chr10	31321161	31321163	cg07095783_TC21	0.0653249	Hypo	TssBiv	ZEB1-AS1;ZEB1;SPTLC1P1;AL117340.1
chr10	31321163	31321165	cg14582298_BC21	0.0629099	Hypo	TssBiv	ZEB1-AS1;ZEB1;SPTLC1P1;AL117340.1
chr10	31760007	31760009	cg26879815_TC11	0.0179137	Hypo	TssA	Y_RNA;ARHGAP12
chr10	31927461	31927463	cg26784012_BC21	0.0497945	Hypo	TssFlnkU	ARHGAP12;HMGB1P7
chr10	32346885	32346887	cg01819863_TC11	0.0161008	Hypo	TssA	EPC1;AL391839.2;AL391839.1;RNU6-1244P
chr10	32362955	32362957	cg14882101_TC21	0.948224	Hyper	Quies	EPC1;AL391839.2;AL391839.1;RNU6-1244P
chr10	32446229	32446231	cg20692684_TC21	0.0639634	Hypo	TssA	AL391839.3;CCDC7
chr10	32446363	32446365	cg12651014_BC21	0.0709438	Hypo	TssA	AL391839.3;CCDC7
chr10	32958344	32958346	cg27238079_BC11	0.0334457	Hypo	TssA	ITGB1;AK3P5;ITGB1-DT
chr10	32958603	32958605	cg12812502_TC11	0.0169932	Hypo	TssA	ITGB1;AK3P5;ITGB1-DT
chr10	32980883	32980885	cg02097843_BC11	0.0141078	Hypo	TssFlnkU	ITGB1;AK3P5;ITGB1-DT;MTND4LP11
chr10	33118772	33118774	cg14887723_BC21	0.935895	Hyper	Quies	ITGB1-DT;IATPR
chr10	33250382	33250384	cg14889092_TC21	0.92611	Hyper	TxWk	NRP1;AL121748.1;RN7SL398P
chr10	33335939	33335941	cg09365847_TC11	0.0428707	Hypo	TssBiv	NRP1;RN7SL398P;AL353600.1;AL353600.2
chr10	33763238	33763240	cg14893719_BC21	0.950069	Hyper	Quies	LINC00838
chr10	34153368	34153369	ch.10.34153368_TO11	0.0759552	Hypo	NA	PARD3;Y_RNA
chr10	34163765	34163767	cg14897404_TC21	0.939672	Hyper	Quies	PARD3;Y_RNA
chr10	34220902	34220904	cg14897943_BC11	0.945036	Hyper	Quies	PARD3;Y_RNA
chr10	34245886	34245888	cg14898206_TC11	0.948577	Hyper	Quies	PARD3;Y_RNA
chr10	34582791	34582793	cg23804261_BC21	0.953698	Hyper	Quies	PARD3
chr10	34770197	34770198	ch.10.34770197_TC21	0.124259	Hypo	NA	PARD3;PARD3-AS1
chr10	34806622	34806623	ch.10.34806622_TO11	0.0373219	Hypo	NA	PARD3;PARD3-AS1
chr10	34814114	34814116	cg14903590_TC11	0.0476733	Hypo	TssA	PARD3;PARD3-AS1
chr10	35126833	35126835	cg16657924_BC11	0.0477573	Hypo	TssA	CUL2;MIR3611;AL392046.1;CREM;RNU7-77P;ATP6V1G1P4
chr10	35393062	35393064	cg14911092_BC11	0.939989	Hyper	Quies	CCNY
[truncated: 16,914 more rows]
