# Supplementary material for: Scalable screening of ternary-code DNA methylation dynamics associated with human traits
Source: Cell Genom. 2025 Jul 3;5(9):100929. doi: 10.1016/j.xgen.2025.100929 (PMC12534708; doi:10.1016/j.xgen.2025.100929)
Supplement: Table S10. Age-associated 5modC and 5hmC CpG sites, related to Figure 5 [file mmc11.xlsx]

## Sheet: Table S10 Age 5hmC_5modC
Supplemental Table S10: Age associated 5modC and 5hmC CpG sites, related to Figure 5
CpG_chrm	CpG_beg	CpG_end	Probe_ID	Est_Age	Pval_Age	FDR_Age	Probe_Type	chrom_state	genes
chr1	1232655	1232657	cg19945840_BC21	0.00133062	6.05582e-08	0.000190321	Hyper 5modC (Age)	TssFlnkU	TTLL10;TNFRSF18;TNFRSF4;SDF4;B3GALT6;C1QTNF12;AL162741.1;UBE2J2;LINC01786;SCNN1D
chr1	1232655	1232657	cg19945840_BC22	0.00137781	2.29284e-07	0.000505084	Hyper 5modC (Age)	TssFlnkU	TTLL10;TNFRSF18;TNFRSF4;SDF4;B3GALT6;C1QTNF12;AL162741.1;UBE2J2;LINC01786;SCNN1D
chr1	1232655	1232657	cg19945840_BC23	0.00127698	2.34358e-07	0.000507151	Hyper 5modC (Age)	TssFlnkU	TTLL10;TNFRSF18;TNFRSF4;SDF4;B3GALT6;C1QTNF12;AL162741.1;UBE2J2;LINC01786;SCNN1D
chr1	1232655	1232657	cg19945840_BC24	0.00127996	6.28023e-08	0.000194776	Hyper 5modC (Age)	TssFlnkU	TTLL10;TNFRSF18;TNFRSF4;SDF4;B3GALT6;C1QTNF12;AL162741.1;UBE2J2;LINC01786;SCNN1D
chr1	1631307	1631309	cg08231710_TC11	0.00325296	3.06239e-06	0.00288732	Hyper 5modC (Age)	TssBiv	AL691432.3;FNDC10;AL691432.4;AL691432.2;MIB2;MMP23B;CDK11B;FO704657.1;SLC35E2B;AL691432.1
chr1	3651154	3651156	cg10038618_BC21	0.00157571	0.000301138	0.0435843	Hyper 5modC (Age)	EnhBiv	MEGF6;AL513320.1;TPRG1L;WRAP73;TP73;TP73-AS3
chr1	3651287	3651289	cg12475507_TC21	0.00149222	0.00030177	0.0435843	Hyper 5modC (Age)	EnhBiv	MEGF6;AL513320.1;TPRG1L;WRAP73;TP73;TP73-AS3
chr1	3651421	3651423	cg24073122_BC11	0.00138587	7.4532e-05	0.0203566	Hyper 5modC (Age)	EnhBiv	MEGF6;AL513320.1;TPRG1L;WRAP73;TP73;TP73-AS3
chr1	3718246	3718248	cg14084907_TC11	0.0015225	0.000289083	0.0425339	Hyper 5modC (Age)	ReprPC	TP73;TP73-AS3;TP73-AS2;TP73-AS1;AL136528.1;CCDC27
chr1	3718246	3718248	cg14084907_TC12	0.00161897	0.000165467	0.0313017	Hyper 5modC (Age)	ReprPC	TP73;TP73-AS3;TP73-AS2;TP73-AS1;AL136528.1;CCDC27
chr1	3732779	3732781	cg02924487_BC11	0.00198501	0.000232471	0.0380684	Hyper 5modC (Age)	ReprPC	TP73;TP73-AS2;TP73-AS1;AL136528.1;CCDC27;SMIM1;LRRC47
chr1	3733009	3733011	cg07178825_TC21	0.00205029	8.32209e-05	0.0215086	Hyper 5modC (Age)	ReprPC	TP73;TP73-AS2;TP73-AS1;AL136528.1;CCDC27;SMIM1;LRRC47;RN7SL574P
chr1	5847385	5847387	cg07928086_BC21	0.00153564	4.48796e-05	0.0150663	Hyper 5modC (Age)	Quies	MIR4689;NPHP4
chr1	6128059	6128061	cg12135344_TC11	0.00206434	0.000133209	0.0280296	Hyper 5modC (Age)	Quies	KCNAB2;CHD5;AL031847.1
chr1	6244159	6244161	cg19743103_TC21	0.001607	9.18054e-05	0.0228694	Hyper 5modC (Age)	ReprPC	AL031847.1;RPL22;RNF207-AS1;RNF207;ICMT;LINC00337;HES3;GPR153;ACOT7
chr1	6455519	6455521	cg00833822_TC21	0.00146228	8.03683e-05	0.0211187	Hyper 5modC (Age)	ReprPC	HES2;ESPN;MIR4252;AL031848.1;TNFRSF25;PLEKHG5
chr1	8026660	8026662	cg19560758_TC21	0.0014119	0.000195467	0.034851	Hyper 5modC (Age)	TssFlnkU	PARK7;Y_RNA;AL034417.4;AL034417.3;ERRFI1;AL034417.2;AL034417.1
chr1	11501653	11501655	cg10116490_TC21	0.00164347	0.000162207	0.0310823	Hyper 5modC (Age)	ReprPC	DISP3;AL590989.1
chr1	11858749	11858751	cg24697075_TC21	0.00115189	0.000359504	0.0481074	Hyper 5modC (Age)	ReprPC	CLCN6;AL021155.2;AL021155.3;NPPA;AL021155.1;NPPB;SBF1P2;AL021155.4;RNU5E-1
chr1	12594886	12594888	cg17468563_TC21	-0.00102378	2.05981e-05	0.00951496	Hypo 5modC (Age)	TssFlnkU	DHRS3;RNU6ATAC18P;MIR6730;AC254633.1;AADACL4
chr1	13699986	13699988	cg23813012_BC21	0.00110958	1.04507e-05	0.00630004	Hyper 5modC (Age)	TssA	AL359771.1;AL359771.2;PRDM2
chr1	14598638	14598640	cg15007156_BC21	0.00163491	0.000316602	0.0449011	Hyper 5modC (Age)	TssBiv	KAZN
chr1	16226833	16226835	cg03522107_BC21	0.00166099	6.36515e-05	0.0186143	Hyper 5modC (Age)	TssBiv	ARHGEF19-AS1;ARHGEF19;ANO7L1;AL109627.1;CPLANE2;MT1XP1;FBXO42
chr1	16226833	16226835	cg03522107_BC22	0.00147907	0.000192062	0.0345051	Hyper 5modC (Age)	TssBiv	ARHGEF19-AS1;ARHGEF19;ANO7L1;AL109627.1;CPLANE2;MT1XP1;FBXO42
chr1	16226833	16226835	cg03522107_BC23	0.00165748	2.523e-05	0.0105629	Hyper 5modC (Age)	TssBiv	ARHGEF19-AS1;ARHGEF19;ANO7L1;AL109627.1;CPLANE2;MT1XP1;FBXO42
chr1	16226833	16226835	cg03522107_BC24	0.00151434	0.000122174	0.0267831	Hyper 5modC (Age)	TssBiv	ARHGEF19-AS1;ARHGEF19;ANO7L1;AL109627.1;CPLANE2;MT1XP1;FBXO42
chr1	16520793	16520795	cg26613586_BC11	0.00165631	1.15121e-05	0.00668347	Hyper 5modC (Age)	ReprPC	CROCCP3;RNU1-1;AL137802.2;AL137802.3;AL137802.1;LINC01783;RNU1-6P;AL355149.1;NBPF1
chr1	16759364	16759366	cg10966582_BC11	0.00169458	0.000356812	0.0479011	Hyper 5modC (Age)	Quies	ESPNP;AL021920.3;CROCC;CROCCP4;RNU1-4;MST1L
chr1	16759565	16759567	cg04365481_BC11	0.00133629	0.000118174	0.0263525	Hyper 5modC (Age)	Quies	ESPNP;AL021920.3;CROCC;CROCCP4;RNU1-4;MST1L
chr1	20290789	20290791	cg02195657_TC21	0.00162196	0.000282664	0.0421004	Hyper 5modC (Age)	ReprPC	LINC01757;Z98257.2;VWA5B1;AL020998.1
chr1	20343411	20343413	cg00346208_BC11	0.00248934	0.000107468	0.0252049	Hyper 5modC (Age)	TssBiv	VWA5B1;AL020998.1;LINC01141
chr1	27915065	27915067	cg25410668_BC21	0.00222823	4.65445e-09	2.88708e-05	Hyper 5modC (Age)	TssFlnkU	THEMIS2;RPA2;SMPDL3B;AL512288.1;XKR8
chr1	27915065	27915067	cg25410668_BC22	0.00238681	1.64165e-09	1.13809e-05	Hyper 5modC (Age)	TssFlnkU	THEMIS2;RPA2;SMPDL3B;AL512288.1;XKR8
chr1	27915065	27915067	cg25410668_BC23	0.0022173	9.58289e-09	5.13355e-05	Hyper 5modC (Age)	TssFlnkU	THEMIS2;RPA2;SMPDL3B;AL512288.1;XKR8
chr1	27915065	27915067	cg25410668_BC24	0.00216949	6.87818e-08	0.000207852	Hyper 5modC (Age)	TssFlnkU	THEMIS2;RPA2;SMPDL3B;AL512288.1;XKR8
chr1	30094748	30094749	rs910696_TC21	0.00717898	0.000373881	0.0490138	Hyper 5modC (Age)	NA	AL137076.1
chr1	33660390	33660392	cg00557849_BC21	-0.00211811	0.000307497	0.044007	Hypo 5modC (Age)	Quies	CSMD2
chr1	34177504	34177506	cg18328755_BC21	0.00120137	0.00038286	0.049666	Hyper 5modC (Age)	ReprPC	CSMD2;C1orf94
chr1	37635164	37635166	cg10573018_BC11	0.00114884	0.000258577	0.0399818	Hyper 5modC (Age)	ReprPC	GNL2;AL513220.1;RSPO1;C1orf109
chr1	37761708	37761710	cg11521434_TC11	0.0020985	0.000200081	0.035232	Hyper 5modC (Age)	ReprPC	EPHA10;Y_RNA;ACTN4P2;AL929472.1;MANEAL;AL929472.3;YRDC;C1orf122;MTF1
chr1	37765172	37765174	cg21306240_TC11	0.00184847	0.000201804	0.0353675	Hyper 5modC (Age)	ReprPC	EPHA10;Y_RNA;ACTN4P2;AL929472.1;MANEAL;AL929472.3;YRDC;C1orf122;MTF1
chr1	38046004	38046006	cg18451114_BC11	0.00129712	1.12598e-06	0.00147718	Hyper 5modC (Age)	TssBiv	FHL3;UTP11;POU3F1;MIR3659HG;AL139158.1;MIR3659
chr1	39491720	39491722	cg03664992_BC21	0.00119264	0.000162425	0.0310823	Hyper 5modC (Age)	TssBiv	MACF1;BMP8A;OXCT2P1;PPIEL
chr1	39683977	39683979	cg22851420_TC11	0.00186431	0.000250523	0.0394194	Hyper 5modC (Age)	ReprPC	HEYL;NT5C1A;HPCAL4;PPIE;AL035404.1;RNU7-121P
chr1	40979156	40979158	cg19092368_BC11	0.00161042	0.000352838	0.0476222	Hyper 5modC (Age)	TssFlnkU	AL391730.1;AL391730.2;UBE2V1P8;CTPS1;SLFNL1-AS1;SLFNL1;SCMH1
chr1	42785019	42785021	cg13781744_TC11	0.00197152	0.00011139	0.0255652	Hyper 5modC (Age)	TssFlnkD	CLDN19;P3H1;C1orf50;AC098484.3;AC098484.1;TMEM269;SVBP;ERMAP;AL512353.1
chr1	46474747	46474749	cg02042310_TC21	0.00134168	9.25155e-05	0.0229007	Hyper 5modC (Age)	ReprPC	FAAHP1;LINC01398;DMBX1
chr1	47433231	47433233	cg00724660_BC11	0.00236563	1.28762e-05	0.0071657	Hyper 5modC (Age)	EnhBiv	LINC01389;FOXE3;FOXD2-AS1;FOXD2
chr1	47433369	47433371	cg00724665_TC21	0.00175003	0.000257813	0.0399267	Hyper 5modC (Age)	EnhBiv	LINC01389;FOXE3;FOXD2-AS1;FOXD2
chr1	47433470	47433472	cg00724671_TC11	0.00187088	0.000112105	0.0257044	Hyper 5modC (Age)	EnhBiv	LINC01389;FOXE3;FOXD2-AS1;FOXD2
chr1	47433479	47433481	cg00724672_BC11	0.00213477	7.88609e-05	0.0208856	Hyper 5modC (Age)	EnhBiv	LINC01389;FOXE3;FOXD2-AS1;FOXD2
chr1	47433511	47433513	cg00724674_BC11	0.00260903	0.00019095	0.0343838	Hyper 5modC (Age)	EnhBiv	LINC01389;FOXE3;FOXD2-AS1;FOXD2
chr1	47433539	47433541	cg18595867_TC11	0.0023485	0.000245433	0.0389566	Hyper 5modC (Age)	EnhBiv	LINC01389;FOXE3;FOXD2-AS1;FOXD2
chr1	47439748	47439750	cg00725102_TC21	0.00190566	0.00035962	0.0481074	Hyper 5modC (Age)	ReprPC	LINC01389;FOXE3;FOXD2-AS1;FOXD2;AL356458.1
chr1	50047981	50047983	cg18202449_BC21	0.00153621	2.41371e-05	0.0103602	Hyper 5modC (Age)	TssBiv	AGBL4;MTND2P29;ELAVL4
chr1	50047988	50047990	cg19098763_TC11	0.0015633	0.000371518	0.0488658	Hyper 5modC (Age)	TssBiv	AGBL4;MTND2P29;ELAVL4
chr1	50048076	50048078	cg02623400_BC11	0.00244981	0.000107959	0.0252949	Hyper 5modC (Age)	TssBiv	AGBL4;MTND2P29;ELAVL4
chr1	50251994	50251996	cg17168456_TC11	0.00125059	2.36619e-05	0.0102658	Hyper 5modC (Age)	Quies	ELAVL4;AL592182.1;LINC02808;AL592182.2
chr1	50268308	50268310	cg00745434_BC11	0.00215329	8.22356e-06	0.00536941	Hyper 5modC (Age)	Quies	AL592182.1;LINC02808;AL592182.2
chr1	50417340	50417342	cg17603689_BC11	0.00220412	2.71035e-05	0.0110238	Hyper 5modC (Age)	ReprPC	HMGB1P45;FCF1P6;DMRTA2;AL049637.1;FAF1;FAF1-AS1
chr1	50421304	50421306	cg00747052_BC11	0.00252923	6.49133e-05	0.0188896	Hyper 5modC (Age)	ReprPC	HMGB1P45;FCF1P6;DMRTA2;AL049637.1;FAF1;FAF1-AS1
chr1	50422787	50422789	cg00747129_TC11	0.00133818	0.00028671	0.0423167	Hyper 5modC (Age)	ReprPC	HMGB1P45;FCF1P6;DMRTA2;AL049637.1;FAF1;FAF1-AS1
chr1	52842981	52842983	cg06335143_BC21	0.00254344	9.15094e-09	5.07019e-05	Hyper 5modC (Age)	TssBiv	ZYG11B;RNU6-969P;ZYG11A;AC099677.3
chr1	52843095	52843097	cg06784991_TC11	0.00223614	8.6779e-10	7.30518e-06	Hyper 5modC (Age)	TssBiv	ZYG11B;RNU6-969P;ZYG11A;AC099677.3
chr1	52843235	52843237	cg24466241_BC11	0.00211168	2.93339e-06	0.00282214	Hyper 5modC (Age)	TssBiv	ZYG11B;RNU6-969P;ZYG11A;AC099677.3
chr1	52843588	52843590	cg18184411_BC21	0.00234887	3.70477e-06	0.00318703	Hyper 5modC (Age)	TssBiv	ZYG11B;RNU6-969P;ZYG11A;AC099677.3
chr1	52927101	52927103	cg08859206_BC21	0.00122519	0.000116231	0.0260483	Hyper 5modC (Age)	TssFlnkU	ZYG11A;AC099677.3;ECHDC2;AC099677.1;AC099677.2;SCP2;AC099677.4;AC099677.6;AC099677.5;H3P2
chr1	63318782	63318784	cg17941572_BC11	0.00292873	0.000122033	0.0267831	Hyper 5modC (Age)	ReprPC	LINC00466;FOXD3-AS1;FOXD3;MIR6068;Y_RNA;AL049636.1;ALG6
chr1	63324372	63324374	cg18279094_BC11	0.00245971	0.000130274	0.0276817	Hyper 5modC (Age)	TssBiv	LINC00466;FOXD3-AS1;FOXD3;MIR6068;Y_RNA;AL049636.1;ALG6
chr1	63327692	63327694	cg22724741_BC11	0.0011331	0.000127314	0.0272809	Hyper 5modC (Age)	EnhBiv	LINC00466;FOXD3-AS1;FOXD3;MIR6068;Y_RNA;AL049636.1;ALG6
chr1	71046886	71046888	cg00923420_BC11	0.000944031	0.000267554	0.0407783	Hyper 5modC (Age)	TssBiv	PTGER3;AL031429.2;ZRANB2-AS1;ZRANB2;MIR186;ZRANB2-AS2
chr1	71047289	71047291	cg15201877_TC21	0.00172634	9.93091e-07	0.00134528	Hyper 5modC (Age)	TssBiv	PTGER3;AL031429.2;ZRANB2-AS1;ZRANB2;MIR186;ZRANB2-AS2
chr1	75128367	75128369	cg09222749_TC21	0.00167458	6.60803e-06	0.0046909	Hyper 5modC (Age)	ReprPC	AC099786.3;AC099786.1;LHX8;AC099786.2
chr1	75130074	75130076	cg00945494_BC11	0.00168283	6.64516e-05	0.0191248	Hyper 5modC (Age)	ReprPC	AC099786.3;AC099786.1;LHX8;AC099786.2
chr1	75130284	75130286	cg22694818_BC11	0.00226289	0.000108225	0.0253074	Hyper 5modC (Age)	ReprPC	AC099786.3;AC099786.1;LHX8;AC099786.2
chr1	75135650	75135652	cg15343302_TC21	0.0022704	1.58375e-06	0.00189494	Hyper 5modC (Age)	TssBiv	AC099786.3;AC099786.1;LHX8;AC099786.2;RNU6-622P
chr1	75136481	75136483	cg08272731_TC11	0.00140037	0.000302369	0.0436174	Hyper 5modC (Age)	TssBiv	AC099786.3;AC099786.1;LHX8;AC099786.2;RNU6-622P
chr1	75136726	75136728	cg08146483_TC11	0.0016134	1.44533e-05	0.00762139	Hyper 5modC (Age)	ReprPC	AC099786.3;AC099786.1;LHX8;AC099786.2;RNU6-622P
chr1	79006596	79006598	cg14319235_TC21	0.00229733	1.1686e-05	0.00676777	Hyper 5modC (Age)	TssBiv	ADGRL4;PSAT1P3
chr1	79006657	79006659	cg21113740_TC11	0.00214435	0.000261697	0.0402637	Hyper 5modC (Age)	TssBiv	ADGRL4;PSAT1P3
chr1	79006722	79006724	cg15084543_BC11	0.00336881	3.62694e-05	0.013369	Hyper 5modC (Age)	TssBiv	ADGRL4;PSAT1P3
chr1	85616210	85616212	cg23173688_BC11	0.00176854	0.000384022	0.0497593	Hyper 5modC (Age)	Quies	DDAH1;AC092807.3;AC092807.2;CCN1;SNORD81;AC092807.1;ZNHIT6
chr1	90719675	90719677	cg22507154_TC11	0.00411515	7.51165e-06	0.00507323	Hyper 5modC (Age)	ReprPC	BARHL2;AC092805.1;LINC02609
chr1	90725062	90725064	cg15452970_TC11	0.00249221	0.000269154	0.0409566	Hyper 5modC (Age)	EnhBiv	BARHL2;AC092805.1;LINC02609
chr1	109466367	109466369	cg20591472_TC21	0.00164323	0.00037317	0.0489478	Hyper 5modC (Age)	TssBiv	PSMA5;SYPL2;ATXN7L2;CYB561D1;AMIGO1
chr1	110068372	110068374	cg00484358_BC21	0.00121241	2.18772e-05	0.00988257	Hyper 5modC (Age)	EnhBiv	AHCYL1;STRIP1;AL160006.1;ALX3;LINC01397;UBL4B
chr1	110674216	110674218	cg15726426_BC21	0.00208573	4.26293e-08	0.000156214	Hyper 5modC (Age)	TssBiv	KCNA2;AL365361.1;KCNA3
chr1	110675456	110675458	cg07903677_BC21	0.00177749	0.000148544	0.0297477	Hyper 5modC (Age)	TssBiv	KCNA2;AL365361.1;KCNA3
chr1	110675659	110675661	cg00995520_BC21	0.00256724	0.000121595	0.026736	Hyper 5modC (Age)	ReprPC	KCNA2;AL365361.1;KCNA3
chr1	110963888	110963890	cg26522319_BC11	0.000828723	0.000275589	0.0413782	Hyper 5modC (Age)	TssA	AL360270.2;AL360270.1;LRIF1;AL360270.3;CCNT2P1
chr1	111515681	111515683	cg11574975_TC11	0.00190719	0.000337839	0.046801	Hyper 5modC (Age)	TssFlnkU	C1orf162;TMIGD3;RNU6-792P;ADORA3;RAP1A
chr1	111515774	111515776	cg07314829_TC21	0.00163597	2.18254e-05	0.00988257	Hyper 5modC (Age)	TssFlnkU	C1orf162;TMIGD3;RNU6-792P;ADORA3;RAP1A
chr1	112509302	112509304	cg08739433_TC21	0.00210853	1.94349e-06	0.00216603	Hyper 5modC (Age)	TssBiv	CTTNBP2NL;MIR4256;WNT2B;AL354760.1;ST7L
chr1	114854961	114854963	cg01235619_TC21	0.0024985	3.99213e-05	0.0141927	Hyper 5modC (Age)	ReprPC	NR1H5P;SYCP1
chr1	118988078	118988080	cg27262412_TC21	0.00136631	0.000140023	0.0286487	Hyper 5modC (Age)	TssBiv	TBX15;AL139420.1;AL139420.2;WARS2
chr1	118989094	118989096	cg03760839_BC21	0.00170952	2.71261e-05	0.0110238	Hyper 5modC (Age)	ReprPC	TBX15;AL139420.1;AL139420.2;WARS2
chr1	118989420	118989422	cg14565725_BC11	0.00223702	0.00030059	0.0435843	Hyper 5modC (Age)	ReprPC	TBX15;AL139420.1;AL139420.2;WARS2
chr1	143652083	143652085	cg01340642_BC11	0.00251557	3.28861e-06	0.00299065	Hyper 5modC (Age)	ReprPC	NBPF17P;PFN1P12;RNU1-114P;RNVU1-17
chr1	143661243	143661245	cg01340857_TC21	0.00306843	1.26467e-06	0.00161132	Hyper 5modC (Age)	ReprPC	NBPF17P;PFN1P12;RNU1-114P;RNVU1-17
chr1	143667877	143667879	cg21937395_BC21	0.00274128	0.000221421	0.0372029	Hyper 5modC (Age)	ReprPC	NBPF17P;PFN1P12;RNU1-114P;RNVU1-17
chr1	145454352	145454354	cg12052661_BC21	0.00235135	1.13351e-07	0.000300199	Hyper 5modC (Age)	NA	EHMT1;MIR602;AL772363.1;CACNA1B
chr1	148246548	148246550	cg00769810_BC11	0.00168699	0.000272266	0.0410606	Hyper 5modC (Age)	TssBiv	AC239809.3;AC239809.1;AC239809.2;RNVU1-22;LINC01731;AC245100.3;LINC01138;LINC02806;AC245100.1
chr1	149558983	149558985	cg25582303_BC21	0.000685191	0.000125545	0.0270992	Hyper 5modC (Age)	Quies	PPIAL4E;AC246785.4;RNVU1-15;AC246785.3;AC246785.2;NBPF15;PFN1P6
chr1	149701055	149701057	cg24854435_TC11	0.00100468	0.000221544	0.0372029	Hyper 5modC (Age)	NA	AC239800.1;FAM91A3P;AC239800.3;LINC02591;RNU1-143P;AC239798.1
chr1	152107877	152107879	cg15973171_TC21	0.00127147	7.18567e-05	0.0200371	Hyper 5modC (Age)	ReprPC	SPTLC1P4;AL591893.1;TCHHL1;TCHH;AL589986.1;PUDPP2;RPTN
chr1	152859464	152859466	cg01423342_TC21	0.000688057	0.000343327	0.0469458	Hyper 5modC (Age)	Quies	LCE1B;LCE1A;LCE6A;AL162596.1;SMCP;IVL
chr1	153072797	153072799	cg06400319_TC21	-0.00115512	3.2333e-06	0.00297624	Hypo 5modC (Age)	Quies	AL356867.1;SPRR1B;SPRR2D;SPRR2A;SPRR2B;SPRR2E;SPRR2F
chr1	154502591	154502593	cg05637536_BC11	0.00241011	3.48667e-06	0.00307804	Hyper 5modC (Age)	TssBiv	IL6R;SHE;AL162591.2;TDRD10;UBE2Q1
chr1	156642643	156642645	cg09182138_BC21	0.00156741	0.000325052	0.0453888	Hyper 5modC (Age)	ReprPC	NAXE;GPATCH4;AL365181.4;HAPLN2;AL365181.2;BCAN;AL365181.3;AL590666.2;NES;AL590666.3;AL590666.4
chr1	156647011	156647013	cg16269733_BC11	0.00186446	0.000259062	0.0400151	Hyper 5modC (Age)	ReprPC	GPATCH4;AL365181.4;HAPLN2;AL365181.2;BCAN;AL365181.3;AL590666.2;NES;AL590666.3;AL590666.4
chr1	168709646	168709648	cg01580862_BC11	-0.00364858	0.000213275	0.0365339	Hypo 5modC (Age)	Quies	DPT;AL135926.1
chr1	173669550	173669552	cg06372962_BC11	0.00126203	4.94366e-05	0.0158971	Hyper 5modC (Age)	TssBiv	AL139142.2;ANKRD45;TEX50;KLHL20
chr1	173669550	173669552	cg06372962_BC12	0.00126055	0.000136034	0.0282833	Hyper 5modC (Age)	TssBiv	AL139142.2;ANKRD45;TEX50;KLHL20
chr1	174998985	174998987	cg24338780_BC21	0.00198991	4.01829e-05	0.0142427	Hyper 5modC (Age)	TssFlnkU	RABGAP1L;RABGAP1L-AS1;RNU6-307P;Z99127.3;CACYBP;MRPS14;Y_RNA;ENTR1P2
chr1	177164399	177164401	cg12268575_BC21	0.00142162	6.11488e-05	0.0181896	Hyper 5modC (Age)	TssBiv	ASTN1;BRINP2
chr1	179591734	179591736	cg12277666_TC21	0.00183167	9.48177e-05	0.0231839	Hyper 5modC (Age)	TssBiv	AXDND1;AL160286.3;NPHS2;RNU5F-2P;AL160286.1;AL160286.2;TDRD5
chr1	196608838	196608840	cg01775579_BC11	0.00131358	0.000251336	0.0394936	Hyper 5modC (Age)	TssA	KCNT2;MIR4735;CFH
chr1	200038734	200038736	cg21851672_BC11	0.00181348	4.22433e-05	0.0145551	Hyper 5modC (Age)	ReprPC	RNU6-716P;RNU6-609P;NR5A2;RNU6-570P
chr1	200873300	200873302	cg21870884_BC21	0.00184418	0.000152877	0.03023	Hyper 5modC (Age)	TssBiv	CAMSAP2;RPL34P6;GPR25;INAVA;MROH3P
chr1	200873761	200873763	cg13300273_TC11	0.00205553	4.16318e-05	0.0144626	Hyper 5modC (Age)	EnhBiv	CAMSAP2;RPL34P6;GPR25;INAVA;MROH3P
chr1	201507490	201507492	cg24155190_TC21	-0.00134225	0.000371293	0.0488658	Hypo 5modC (Age)	TssFlnkU	PHLDA3;AC096677.2;CSRP1;AC096677.1;RPS10P7
chr1	203075597	203075599	cg14640592_BC21	0.00171939	0.000366439	0.0485957	Hyper 5modC (Age)	TssBiv	PPFIA4;MYOG;ADORA1;AC105940.2
chr1	204086982	204086984	cg01846267_BC11	0.00111362	0.000142178	0.0289545	Hyper 5modC (Age)	TxWk	LINC01326;AC072046.2
chr1	207823674	207823676	cg10501210_BC11	-0.00494835	3.12039e-07	0.000597968	Hypo 5modC (Age)	TssA	CD46;MIR29B2CHG;MIR29C;MIR29B2
chr1	209231718	209231720	cg00563824_TC11	0.0029199	3.38144e-05	0.012773	Hyper 5modC (Age)	ZNF/Rpts	AC092810.2;TFDP1P1;ATP5MC2P1
chr1	209937816	209937818	cg26158959_BC21	0.00214232	1.00737e-07	0.000286157	Hyper 5modC (Age)	TssFlnk	SYT14;AL022397.1
chr1	212514499	212514501	cg00019759_BC21	0.00124161	0.000122853	0.0267877	Hyper 5modC (Age)	EnhBiv	LINC02771;AC092803.2;LINC01740;AC092803.1;AC092803.4
chr1	212515074	212515076	cg14988680_TC11	0.00198552	0.000134089	0.0281442	Hyper 5modC (Age)	ReprPC	LINC02771;AC092803.2;LINC01740;AC092803.1;AC092803.4
chr1	217139701	217139703	cg00116092_BC21	0.001715	1.33273e-05	0.00730549	Hyper 5modC (Age)	ReprPC	ESRRG
chr1	217925079	217925081	cg03936663_BC11	0.00183876	9.33235e-05	0.0230075	Hyper 5modC (Age)	ReprPC	LINC00210
chr1	226223355	226223357	cg18564989_TC11	0.00153098	1.29378e-05	0.00717537	Hyper 5modC (Age)	TssBiv	ACBD3;AL592045.1;MIXL1;LIN9
chr1	227541978	227541980	cg12696328_BC11	0.0019788	0.000317508	0.0450025	Hyper 5modC (Age)	TssFlnkD	AL451054.3;TUBB8P10;TUBB8P9;AL451054.1;AL451054.4;RNA5SP77;ZNF678
chr1	227542204	227542206	cg11846112_BC21	0.00255023	1.33872e-05	0.00731264	Hyper 5modC (Age)	TssA	AL451054.3;TUBB8P10;TUBB8P9;AL451054.1;AL451054.4;RNA5SP77;ZNF678
chr1	227561215	227561217	cg02059280_TC21	0.00184307	0.000104541	0.0248649	Hyper 5modC (Age)	ReprPC	AL451054.4;RNA5SP77;ZNF678;FAM133FP
chr1	228103889	228103891	cg11953245_TC11	0.00276599	0.000341138	0.0468998	Hyper 5modC (Age)	TssFlnkU	WNT3A;LINC02809;ARF1;MIR3620;C1orf35;MRPL55;FAM96AP2;AL136379.1;AL359510.2;AL359510.1;GUK1;GJC2
chr1	228212717	228212719	cg04193160_TC21	0.00212045	0.000219936	0.037029	Hyper 5modC (Age)	TssBiv	IBA57-DT;IBA57;OBSCN-AS1;OBSCN;AL353593.1
chr1	228212926	228212928	cg01557798_TC21	0.0028476	4.92212e-08	0.000163351	Hyper 5modC (Age)	TssFlnk	IBA57-DT;IBA57;OBSCN-AS1;OBSCN;AL353593.1
chr1	228464365	228464367	cg13242070_BC11	0.00151871	6.5705e-06	0.0046909	Hyper 5modC (Age)	TssBiv	TRIM17;H3-4;RPL23AP15;H2AW;H2BU1;MIR4666A;H2BU2P;AL139288.2;RNF187;BTNL10
chr1	228469834	228469836	cg25622154_TC11	0.00164698	0.000271429	0.0410372	Hyper 5modC (Age)	ReprPC	H3-4;RPL23AP15;H2AW;H2BU1;MIR4666A;H2BU2P;AL139288.2;RNF187;BTNL10
chr1	229431160	229431162	cg18343474_BC21	0.00169725	4.74789e-06	0.00370568	Hyper 5modC (Age)	EnhBiv	RNU6-180P;RN7SKP276;AL160004.2;ACTA1;NUP133;AL160004.1
chr1	229432612	229432614	cg11668749_TC11	0.00170537	0.000245964	0.0389884	Hyper 5modC (Age)	ReprPC	RNU6-180P;RN7SKP276;AL160004.2;ACTA1;NUP133;AL160004.1
chr1	236686172	236686174	cg10372476_BC21	0.00232701	0.000267809	0.0407783	Hyper 5modC (Age)	TssBiv	ACTN2
chr1	236686931	236686933	cg21376883_BC21	0.00148531	0.000362569	0.0482877	Hyper 5modC (Age)	TssBiv	ACTN2
chr1	242890370	242890372	cg12691488_BC21	0.0020266	3.13376e-05	0.0121689	Hyper 5modC (Age)	Quies	AL445675.1;AL445675.2
chr1	247348097	247348099	cg06902607_BC11	0.00156003	0.000225164	0.0374352	Hyper 5modC (Age)	Quies	ZNF496;AC104335.1;AC104335.2
chr1	247518278	247518280	cg05639522_BC11	0.00165857	0.000278555	0.0416874	Hyper 5modC (Age)	ZNF/Rpts	OR2W5;GCSAML;OR2C3;GCSAML-AS1;AL606804.1
chr10	1739799	1739801	cg19964348_BC21	0.00125121	0.000120719	0.0266242	Hyper 5modC (Age)	ReprPC	ADARB2
chr10	8043836	8043838	cg14416352_BC21	0.00126525	0.000203947	0.0355868	Hyper 5modC (Age)	ReprPC	TAF3;GATA3;GATA3-AS1;AL390294.1
chr10	8326271	8326273	cg14636456_TC21	0.000548841	2.91873e-05	0.0116341	Hyper 5modC (Age)	Quies	AL390835.1
chr10	16519865	16519867	cg14728977_BC21	0.00267815	0.000124518	0.0269528	Hyper 5modC (Age)	TssBiv	PTER;RNU2-18P;C1QL3;AL353576.1
chr10	16520470	16520472	cg08949408_BC21	0.00145012	2.48055e-05	0.0104971	Hyper 5modC (Age)	TssBiv	PTER;RNU2-18P;C1QL3;AL353576.1
chr10	18401018	18401020	cg05720640_BC21	0.00191279	2.89658e-05	0.011572	Hyper 5modC (Age)	TssFlnk	CACNB2
chr10	21509327	21509329	cg02360445_TC11	0.00104746	5.26983e-05	0.016398	Hyper 5modC (Age)	TssFlnkU	Y_RNA;MIR1915HG;MIR1915;SKIDA1;MLLT10;AL358780.1
chr10	22334530	22334532	cg10804656_TC11	0.0037173	1.16853e-07	0.000306035	Hyper 5modC (Age)	TssBiv	COMMD3;COMMD3-BMI1;BMI1;AL158211.4;AL158211.2;AL158211.3;SPAG6;AL513128.1
chr10	22334618	22334620	cg13327545_TC11	0.00302665	6.99309e-07	0.00106344	Hyper 5modC (Age)	TssBiv	COMMD3;COMMD3-BMI1;BMI1;AL158211.4;AL158211.2;AL158211.3;SPAG6;AL513128.1
chr10	22335733	22335735	cg23039195_BC11	0.00110106	4.73799e-05	0.0155541	Hyper 5modC (Age)	TssBiv	COMMD3;COMMD3-BMI1;BMI1;AL158211.4;AL158211.2;AL158211.3;SPAG6;AL513128.1
chr10	22336735	22336737	cg06073351_BC21	0.0010012	0.000341599	0.0468998	Hyper 5modC (Age)	TssBiv	COMMD3;COMMD3-BMI1;BMI1;AL158211.4;AL158211.2;AL158211.3;SPAG6;AL513128.1
chr10	22345215	22345217	cg13933080_BC11	0.00256793	1.5426e-05	0.00802298	Hyper 5modC (Age)	ReprPC	COMMD3;COMMD3-BMI1;BMI1;AL158211.4;AL158211.2;AL158211.3;SPAG6;AL513128.1
chr10	22345269	22345271	cg12610471_BC11	0.00185049	0.000216952	0.0367596	Hyper 5modC (Age)	ReprPC	COMMD3;COMMD3-BMI1;BMI1;AL158211.4;AL158211.2;AL158211.3;SPAG6;AL513128.1
chr10	22345288	22345290	cg12377139_BC11	0.00208529	2.96172e-05	0.0117131	Hyper 5modC (Age)	TssBiv	COMMD3;COMMD3-BMI1;BMI1;AL158211.4;AL158211.2;AL158211.3;SPAG6;AL513128.1
chr10	22345294	22345296	cg23016129_BC11	0.00205582	7.52086e-05	0.0203996	Hyper 5modC (Age)	TssBiv	COMMD3;COMMD3-BMI1;BMI1;AL158211.4;AL158211.2;AL158211.3;SPAG6;AL513128.1
chr10	22345296	22345298	cg18247055_TC11	0.00235694	2.19801e-05	0.00990064	Hyper 5modC (Age)	TssBiv	COMMD3;COMMD3-BMI1;BMI1;AL158211.4;AL158211.2;AL158211.3;SPAG6;AL513128.1
chr10	23199342	23199344	cg00824767_BC21	0.00160367	0.000180018	0.0333059	Hyper 5modC (Age)	ReprPC	AL139281.2;PTF1A;C10orf67
chr10	23343810	23343812	cg23956260_BC11	0.00174836	1.18657e-05	0.00685498	Hyper 5modC (Age)	TssBiv	C10orf67;AL606469.1;AL606469.2
chr10	23694042	23694044	cg14796417_BC11	0.0012898	0.000372923	0.0489426	Hyper 5modC (Age)	ReprPC	KIAA1217
chr10	23694756	23694758	cg06806958_BC21	0.00110063	0.000357537	0.0479376	Hyper 5modC (Age)	TssBiv	KIAA1217
chr10	26212135	26212137	cg03876032_BC11	0.00248384	2.201e-05	0.00990064	Hyper 5modC (Age)	ReprPC	MYO3A;GAD2
chr10	26215031	26215033	cg14817791_TC21	0.0023166	5.97118e-07	0.000970658	Hyper 5modC (Age)	ReprPC	MYO3A;GAD2
chr10	26217609	26217611	cg10991599_BC21	0.00107991	0.000214553	0.0366197	Hyper 5modC (Age)	ReprPC	MYO3A;GAD2
chr10	26438243	26438245	cg06157318_TC21	0.00158799	5.9189e-05	0.0177047	Hyper 5modC (Age)	ReprPC	APBB1IP
chr10	26438265	26438267	cg27303981_TC21	0.00136337	0.000223258	0.0373002	Hyper 5modC (Age)	ReprPC	APBB1IP
chr10	32056937	32056939	cg14776578_BC21	-0.00234452	0.000246415	0.0390335	Hypo 5modC (Age)	TssFlnkU	KIF5B;Y_RNA;RPS4XP11
chr10	37726650	37726652	cg20499290_BC11	0.00259661	0.000347011	0.0471432	Hyper 5modC (Age)	Het	AL132657.1;ZNF248
chr10	42475760	42475762	cg21096915_BC11	0.00219274	8.09075e-05	0.0211425	Hyper 5modC (Age)	ZNF/Rpts	CCNYL2;AL391099.1;LINC00839;ZNF37BP
chr10	42898279	42898281	cg03171770_TC11	0.00212641	0.000156705	0.0306529	Hyper 5modC (Age)	ReprPC	LINC02623
chr10	42898397	42898399	cg00803827_BC21	0.00161319	7.60518e-05	0.0205338	Hyper 5modC (Age)	ReprPC	LINC02623
chr10	45673148	45673150	cg18240400_BC21	0.0017341	0.000172292	0.032282	Hyper 5modC (Age)	TssA	ZFAND4;AGAP10P;FAM21FP
chr10	49608011	49608013	cg26990680_TC21	0.0011463	0.000319205	0.0450654	Hyper 5modC (Age)	ReprPC	CHAT;SLC18A3
chr10	49612041	49612043	cg15037833_TC11	0.00183158	4.49568e-05	0.0150663	Hyper 5modC (Age)	ReprPC	CHAT;SLC18A3
chr10	49768524	49768526	cg14156751_TC11	0.00298784	3.06453e-05	0.0120189	Hyper 5modC (Age)	ReprPC	OGDHL;MAPK6P6;RPL21P89;PARG
chr10	61452447	61452449	cg26296364_TC21	0.00125704	0.000110809	0.0254982	Hyper 5modC (Age)	TssBiv	TMEM26;TMEM26-AS1;AL356952.1
chr10	62374643	62374645	cg16852588_BC11	0.000833627	0.000114752	0.0259577	Hyper 5modC (Age)	TssBiv	AC024597.1;RN7SL591P;ZNF365;AC024598.1
chr10	62374643	62374645	cg16852588_BC12	0.000949396	2.47534e-05	0.0104939	Hyper 5modC (Age)	TssBiv	AC024597.1;RN7SL591P;ZNF365;AC024598.1
chr10	62818708	62818710	cg20744625_BC11	0.00107013	5.25342e-05	0.0163968	Hyper 5modC (Age)	TssBiv	AC067751.1;ADO;EGR2
chr10	62818715	62818717	cg03566822_BC11	0.00124052	0.000147116	0.0295671	Hyper 5modC (Age)	TssBiv	AC067751.1;ADO;EGR2
chr10	62818715	62818717	cg03566822_BC12	0.00135235	8.89346e-05	0.0224673	Hyper 5modC (Age)	TssBiv	AC067751.1;ADO;EGR2
chr10	67074595	67074597	cg04970498_TC11	0.000260922	8.01058e-05	0.0210967	Hyper 5modC (Age)	NA	NUDT21;OGFOD1;AC092140.2;BBS2
chr10	69630139	69630141	cg23193759_BC21	0.00148968	6.88363e-05	0.0195287	Hyper 5modC (Age)	TssBiv	MTATP6P23;MTCO2P23;MTCO1P23;MTND2P15;MTND1P20;FAM241B
chr10	75043910	75043912	cg14462779_BC11	0.00265929	4.36305e-05	0.0148614	Hyper 5modC (Age)	Quies	KAT6B;AC018511.2;AC018511.1;DUSP29;AC018511.6;PPIAP13
chr10	93075335	93075337	cg15396858_TC21	0.00126778	0.000198793	0.0351133	Hyper 5modC (Age)	TssBiv	EXOC6;AL358613.1;CYP26C1;AL358613.3;AL358613.2;CYP26A1;NIP7P1
chr10	97196950	97196952	cg15434930_BC21	0.00173987	0.000168216	0.0316693	Hyper 5modC (Age)	ReprPC	SLIT1;ARHGAP19-SLIT1;AL512424.1;ARHGAP19
chr10	99530271	99530273	cg00158122_BC11	0.00186034	9.32256e-05	0.0230075	Hyper 5modC (Age)	ReprPC	LINC01475;AL513542.1;NKX2-3
chr10	100115129	100115131	cg23963802_TC11	0.00259481	5.01785e-05	0.0160047	Hyper 5modC (Age)	Quies	CPN1;CYP2C23P;TPM4P1;SPCS2P2;ERLIN1
chr10	100115270	100115272	cg18267049_TC11	0.00299403	0.000177182	0.0330073	Hyper 5modC (Age)	Quies	CPN1;CYP2C23P;TPM4P1;SPCS2P2;ERLIN1
chr10	100115277	100115279	cg03679755_TC11	0.00247249	0.00032388	0.0453602	Hyper 5modC (Age)	Quies	CPN1;CYP2C23P;TPM4P1;SPCS2P2;ERLIN1
chr10	100115380	100115382	cg11675881_BC21	0.00234502	0.000184322	0.0337896	Hyper 5modC (Age)	Quies	CPN1;CYP2C23P;TPM4P1;SPCS2P2;ERLIN1
chr10	100562370	100562372	cg25427880_BC21	0.00123539	0.000126148	0.0271049	Hyper 5modC (Age)	EnhBiv	SEC31B;AL133352.1;NDUFB8;HIF1AN
chr10	100656840	100656842	cg17156803_TC21	0.00172337	6.42011e-06	0.00461363	Hyper 5modC (Age)	ReprPC	Metazoa_SRP
chr10	100709536	100709538	cg24053165_TC21	0.0018807	7.91713e-05	0.0209442	Hyper 5modC (Age)	ReprPC	Metazoa_SRP;PAX2
chr10	100749510	100749512	cg24903144_TC21	0.00116994	0.00036126	0.048272	Hyper 5modC (Age)	ReprPC	PAX2
chr10	100826696	100826698	cg02770534_BC11	0.00107617	0.00030604	0.0438517	Hyper 5modC (Age)	TssBiv	PAX2
chr10	101048319	101048321	cg18358869_BC11	0.00173322	0.000378414	0.0493882	Hyper 5modC (Age)	ReprPC	LZTS2;PDZD7;SFXN3;AL133215.2;KAZALD1;TLX1NB
chr10	101136446	101136448	cg15481474_BC11	0.00187716	4.74682e-05	0.0155614	Hyper 5modC (Age)	ReprPC	TLX1NB;TLX1;LINC01514;SMARCE1P7
chr10	101139479	101139481	cg15481547_TC11	0.00255334	3.42586e-05	0.0128175	Hyper 5modC (Age)	ReprPC	TLX1NB;TLX1;LINC01514;SMARCE1P7
chr10	101140225	101140227	cg10420161_BC11	0.0026428	1.77599e-05	0.00872112	Hyper 5modC (Age)	ReprPC	TLX1NB;TLX1;LINC01514;SMARCE1P7
chr10	101226110	101226112	cg13189149_TC21	0.00153464	0.000283144	0.0421068	Hyper 5modC (Age)	EnhBiv	LINC01514;SMARCE1P7;LBX1;LBX1-AS1;LINC02681
chr10	102410933	102410935	cg09599130_BC11	0.0015196	4.88447e-05	0.0158147	Hyper 5modC (Age)	TssBiv	GBF1;NFKB2;PSD;FBXL15;CUEDC2;MIR146B;RPARP-AS1;C10orf95
chr10	102419191	102419193	cg13548361_TC21	0.00129338	2.35384e-05	0.0102365	Hyper 5modC (Age)	EnhBiv	GBF1;NFKB2;PSD;FBXL15;CUEDC2;MIR146B;RPARP-AS1;C10orf95;MFSD13A;ACTR1A
chr10	103276969	103276971	cg24680586_BC11	0.00104801	4.48123e-05	0.0150663	Hyper 5modC (Age)	TssBiv	NT5C2;RPEL1;INA;PCGF6;RNU11-3P
chr10	103276969	103276971	cg24680586_BC12	0.00104702	9.18674e-05	0.0228694	Hyper 5modC (Age)	TssBiv	NT5C2;RPEL1;INA;PCGF6;RNU11-3P
chr10	103276969	103276971	cg24680586_BC13	0.000973349	9.23924e-05	0.0229007	Hyper 5modC (Age)	TssBiv	NT5C2;RPEL1;INA;PCGF6;RNU11-3P
chr10	103276969	103276971	cg24680586_BC14	0.000929814	8.97921e-05	0.0225157	Hyper 5modC (Age)	TssBiv	NT5C2;RPEL1;INA;PCGF6;RNU11-3P
chr10	104681277	104681279	cg12456799_BC11	0.00140174	5.57294e-06	0.0041834	Hyper 5modC (Age)	TssFlnk	SORCS3;SORCS3-AS1
chr10	108466628	108466630	cg15638709_BC11	0.00199077	6.12792e-05	0.0181896	Hyper 5modC (Age)	TssBiv	NA
chr10	114044818	114044820	cg13848598_BC21	0.00279504	4.26129e-08	0.000156214	Hyper 5modC (Age)	TssBiv	ADRB1
chr10	114045208	114045210	cg05575054_TC21	0.00189366	5.7268e-05	0.0173503	Hyper 5modC (Age)	TssBiv	ADRB1
chr10	116627815	116627817	cg01175142_TC21	0.00208608	0.000119733	0.0265456	Hyper 5modC (Age)	TssBiv	PNLIPP1;PNLIPRP1;PNLIPRP2;C10orf82;AC016825.1;HSPA12A
chr10	118594735	118594737	cg11705975_BC11	0.00315963	2.42152e-07	0.000514208	Hyper 5modC (Age)	ReprPC	SLC25A18P1;PRLHR;TOMM22P5
chr10	118595747	118595749	cg02531437_TC11	0.00161171	2.78823e-05	0.0112536	Hyper 5modC (Age)	ReprPC	SLC25A18P1;PRLHR;TOMM22P5
chr10	118596243	118596245	cg19392831_TC21	0.00182149	9.76281e-06	0.00605572	Hyper 5modC (Age)	ReprPC	SLC25A18P1;PRLHR;TOMM22P5
chr10	119386776	119386778	cg18001722_TC21	0.0032654	0.000382575	0.0496564	Hyper 5modC (Age)	Quies	GRK5;MIR4681
chr10	122954581	122954583	cg18565342_BC21	0.00161872	0.000160851	0.030977	Hyper 5modC (Age)	TssBiv	FAM24A;C10orf88;PSTK;IKZF5
chr10	123149390	123149392	cg00006081_BC21	0.0017872	1.45202e-05	0.00763955	Hyper 5modC (Age)	ReprPC	HMX3;HMX2;BUB3;RPS26P39
chr10	123357912	123357914	cg23521973_BC21	0.00229361	2.50456e-05	0.0105607	Hyper 5modC (Age)	Quies	AL160290.2;LINC02641
chr10	129959847	129959849	cg14405924_BC21	0.00131332	0.000221102	0.0371988	Hyper 5modC (Age)	ReprPC	EBF3
chr10	129969261	129969263	cg16827475_BC11	0.0012494	0.000371586	0.0488658	Hyper 5modC (Age)	ReprPC	EBF3
chr10	131310584	131310586	cg15808023_TC11	0.00189244	0.000370336	0.0488658	Hyper 5modC (Age)	ReprPC	TCERG1L
chr10	131354599	131354601	cg15808820_BC11	0.00214715	8.20061e-05	0.0213271	Hyper 5modC (Age)	Quies	TCERG1L
chr10	132186504	132186506	cg07295678_TC21	0.00151778	0.000265823	0.0405807	Hyper 5modC (Age)	TssBiv	JAKMIP3;AL512622.1;DPYSL4;STK32C
chr10	132186782	132186784	cg05652533_TC21	0.00278533	4.3741e-08	0.000156214	Hyper 5modC (Age)	TssBiv	JAKMIP3;AL512622.1;DPYSL4;STK32C
chr10	132784847	132784849	cg11174855_TC11	0.00271227	0.000144358	0.0291759	Hyper 5modC (Age)	ReprPC	INPP5A;NKX6-2;CFAP46
chr10	133101019	133101021	cg15851645_BC21	0.00141532	0.000352618	0.0476222	Hyper 5modC (Age)	ReprPC	ADGRA1;ADGRA1-AS1;RPL5P28
chr10	133230081	133230083	cg11234328_TC21	0.00144107	0.000175611	0.0327995	Hyper 5modC (Age)	ReprPC	KNDC1;UTF1;VENTX;MIR202HG;MIR202;AL592071.1;ADAM8;TUBGCP2
chr10	133465396	133465398	cg19623624_BC11	0.00431797	1.22763e-05	0.00695583	Hyper 5modC (Age)	Quies	AL360181.3;MTG1;SPRN;OR6L2P;SCART1;OR7M1P
chr10	133528002	133528004	cg15863925_TC21	0.00360447	0.000283712	0.0421336	Hyper 5modC (Age)	ReprPC	SCART1;OR7M1P;CYP2E1;AL161645.1;AL161645.2;SYCE1;AL731769.2;OR6L1P
chr10	133528023	133528025	cg13315147_TC21	0.00397518	0.000360503	0.0481982	Hyper 5modC (Age)	ReprPC	SCART1;OR7M1P;CYP2E1;AL161645.1;AL161645.2;SYCE1;AL731769.2;OR6L1P
chr10	133529431	133529433	cg18984983_BC21	0.00224662	0.000301705	0.0435843	Hyper 5modC (Age)	ReprPC	SCART1;OR7M1P;CYP2E1;AL161645.1;AL161645.2;SYCE1;AL731769.2;OR6L1P
chr10	133529688	133529690	cg05194426_BC21	0.00402521	3.14043e-05	0.0121747	Hyper 5modC (Age)	ReprPC	SCART1;OR7M1P;CYP2E1;AL161645.1;AL161645.2;SYCE1;AL731769.2;OR6L1P
chr10	133529743	133529745	cg11445109_BC11	0.0024615	0.000253123	0.0395381	Hyper 5modC (Age)	ReprPC	SCART1;OR7M1P;CYP2E1;AL161645.1;AL161645.2;SYCE1;AL731769.2;OR6L1P
chr10	133622669	133622671	cg22165279_BC21	0.00151339	4.58219e-07	0.000782651	Hyper 5modC (Age)	ReprPCWk	AL731769.2;OR6L1P;AL731769.1;FRG2B;RARRES2P2;AGGF1P2;CLUHP5;DUX4L28;DUX4L25;DUX4L24
chr10	133622962	133622964	cg17337483_TC11	0.00197468	0.000105559	0.0249481	Hyper 5modC (Age)	ReprPCWk	AL731769.2;OR6L1P;AL731769.1;FRG2B;RARRES2P2;AGGF1P2;CLUHP5;DUX4L28;DUX4L25;DUX4L24
chr11	2869479	2869481	cg02646491_BC11	0.00293614	4.62689e-05	0.0152959	Hyper 5modC (Age)	ReprPC	KCNQ1;KCNQ1-AS1;KCNQ1DN;AC013791.1;CDKN1C;SLC22A18AS;SLC22A18
chr11	2869494	2869496	cg09554951_TC11	0.00202595	0.00012402	0.0269091	Hyper 5modC (Age)	ReprPC	KCNQ1;KCNQ1-AS1;KCNQ1DN;AC013791.1;CDKN1C;SLC22A18AS;SLC22A18
chr11	2909764	2909766	cg03336167_BC11	0.00341993	0.000128194	0.0274444	Hyper 5modC (Age)	ReprPC	KCNQ1-AS1;KCNQ1DN;AC013791.1;CDKN1C;SLC22A18AS;SLC22A18;PHLDA2;NAP1L4
chr11	9004219	9004221	cg23091758_BC11	0.00157076	8.74205e-05	0.0222458	Hyper 5modC (Age)	TssBiv	TMEM9B;TMEM9B-AS1;NRIP3;AC079296.1;SCUBE2
chr11	9004219	9004221	cg23091758_BC13	0.00152754	0.000244108	0.0388247	Hyper 5modC (Age)	TssBiv	TMEM9B;TMEM9B-AS1;NRIP3;AC079296.1;SCUBE2
chr11	9004760	9004762	cg02780919_BC21	0.00182596	0.000247873	0.0391331	Hyper 5modC (Age)	ReprPC	TMEM9B;TMEM9B-AS1;NRIP3;AC079296.1;SCUBE2
chr11	15941385	15941387	cg07805777_BC11	0.00221936	0.000112727	0.0257847	Hyper 5modC (Age)	Quies	LINC02682;SOX6;MIR6073
chr11	16675301	16675302	ch.11.16675301_TC21	-0.00122604	3.88943e-05	0.0139929	Hypo 5modC (Age)	NA	SOX6;C11orf58
chr11	17735867	17735869	cg00413617_TC11	0.00207676	1.71972e-05	0.0086021	Hyper 5modC (Age)	ReprPC	AC124301.1;LINC02729;MYOD1;KCNC1
chr11	20162615	20162617	cg14934413_TC21	0.00196782	0.000200774	0.0352637	Hyper 5modC (Age)	ReprPC	NAV2;NAV2-AS1;AC068860.1;DBX1
chr11	20163180	20163182	cg16095946_TC11	0.00166172	4.76597e-08	0.000162369	Hyper 5modC (Age)	TssBiv	NAV2;NAV2-AS1;AC068860.1;DBX1
chr11	20599794	20599796	cg20632573_BC21	0.00155545	1.35021e-05	0.00734542	Hyper 5modC (Age)	ReprPC	HMGB1P40;AC090707.2;SLC6A5
chr11	20601652	20601654	cg21591624_BC21	0.0015995	2.53945e-05	0.0106026	Hyper 5modC (Age)	ReprPC	HMGB1P40;AC090707.2;SLC6A5
chr11	20669387	20669389	cg10824063_TC22	0.00180467	0.000282895	0.0421004	Hyper 5modC (Age)	TssBiv	SLC6A5;NELL1;AC090707.1
chr11	20671244	20671246	cg23549358_BC11	0.00143957	0.000382246	0.049641	Hyper 5modC (Age)	ReprPC	SLC6A5;NELL1;AC090707.1
chr11	27723127	27723129	cg01583131_TC11	0.00128623	0.000218245	0.0368232	Hyper 5modC (Age)	TssBiv	BDNF-AS;BDNF;AC103796.1
chr11	27806368	27806370	cg09313122_TC11	0.0015075	0.00026274	0.0403228	Hyper 5modC (Age)	Quies	AC103796.1;CBX3P1
chr11	30017129	30017131	cg15310492_BC11	0.00211369	9.20828e-05	0.0228798	Hyper 5modC (Age)	TssBiv	LINC02755;LINC01616;KCNA4;AL358944.1
chr11	30017240	30017242	cg03506489_TC21	0.00178305	0.000120164	0.0265949	Hyper 5modC (Age)	TssBiv	LINC02755;LINC01616;KCNA4;AL358944.1
chr11	30017456	30017458	cg12122597_TC11	0.00177854	5.88368e-05	0.0176441	Hyper 5modC (Age)	ReprPC	LINC02755;LINC01616;KCNA4;AL358944.1
chr11	31799023	31799025	cg01587682_TC21	0.00110691	0.000105493	0.0249481	Hyper 5modC (Age)	EnhBiv	ELP4;AC131571.1;PAX6;PAUPAR;AL035078.4
chr11	31799903	31799905	cg13023210_BC21	0.00118085	2.31894e-05	0.0101786	Hyper 5modC (Age)	ReprPC	ELP4;AC131571.1;PAX6;PAUPAR;AL035078.4
chr11	31802713	31802715	cg18988498_TC11	0.00186596	0.000177284	0.0330073	Hyper 5modC (Age)	ReprPC	ELP4;AC131571.1;PAX6;PAUPAR;AL035078.4
chr11	31805535	31805537	cg18372607_TC11	0.00173825	0.0003809	0.0495974	Hyper 5modC (Age)	EnhBiv	ELP4;AC131571.1;PAX6;PAUPAR;AL035078.4
chr11	31818079	31818081	cg01867395_BC11	0.00196502	0.000193894	0.0347019	Hyper 5modC (Age)	TssBiv	ELP4;PAX6;PAUPAR;AL035078.4
chr11	31818083	31818085	cg13570972_BC11	0.00151845	0.00027752	0.0415853	Hyper 5modC (Age)	TssBiv	ELP4;PAX6;PAUPAR;AL035078.4
chr11	31820432	31820434	cg11930477_BC21	0.00156087	2.34554e-05	0.0102365	Hyper 5modC (Age)	ReprPC	ELP4;PAX6;PAUPAR;AL035078.4
chr11	31825271	31825273	cg24935332_TC11	0.00199254	4.98204e-05	0.015977	Hyper 5modC (Age)	ReprPC	ELP4;PAX6;PAUPAR;AL035078.4
chr11	31825301	31825303	cg07441518_TC11	0.00216436	0.000235432	0.0380684	Hyper 5modC (Age)	ReprPC	ELP4;PAX6;PAUPAR;AL035078.4
chr11	31827093	31827095	cg16166747_BC11	0.00137245	0.000341758	0.0468998	Hyper 5modC (Age)	ReprPC	ELP4;PAX6;PAUPAR;AL035078.4
chr11	32433221	32433223	cg21769619_BC21	0.00146861	0.000304527	0.0437462	Hyper 5modC (Age)	TssBiv	WT1;WT1-AS;AL049692.6;AL049692.1;AL049692.5;AL049692.3;AL049692.2;AL049692.4
chr11	32433293	32433295	cg17486860_TC21	0.00114017	0.000162593	0.0310823	Hyper 5modC (Age)	TssBiv	WT1;WT1-AS;AL049692.6;AL049692.1;AL049692.5;AL049692.3;AL049692.2;AL049692.4
chr11	32433897	32433899	cg25586361_BC21	0.00158677	3.64718e-05	0.0134114	Hyper 5modC (Age)	TssBiv	WT1;WT1-AS;AL049692.6;AL049692.1;AL049692.5;AL049692.3;AL049692.2;AL049692.4
chr11	35663250	35663252	cg00474746_BC21	0.00154394	3.88993e-06	0.00325138	Hyper 5modC (Age)	TssA	FJX1;AL138812.1;TRIM44
chr11	43581306	43581308	cg14944647_TC11	0.00103759	0.000385691	0.0498334	Hyper 5modC (Age)	TssBiv	AC068205.1;MIR670;MIR670HG;AC068205.2;MIR129-2
chr11	43583207	43583209	cg17592231_BC21	0.00177884	0.000160743	0.030977	Hyper 5modC (Age)	ReprPC	AC068205.1;MIR670;MIR670HG;AC068205.2;MIR129-2
chr11	43881526	43881528	cg16257033_TC21	0.00195898	5.65058e-05	0.0172301	Hyper 5modC (Age)	TssFlnkD	AC068205.2;HSD17B12;AC087521.2;AC087521.4;ALKBH3;SEC14L1P1;ALKBH3-AS1;AC087521.3;C11orf96
chr11	44311387	44311389	cg06245037_TC11	0.00192778	9.24051e-05	0.0229007	Hyper 5modC (Age)	ReprPC	ALX4
chr11	44311389	44311391	cg07704934_BC11	0.00196371	0.000225089	0.0374352	Hyper 5modC (Age)	ReprPC	ALX4
chr11	44993161	44993163	cg16270491_BC21	0.00107549	0.000233045	0.0380684	Hyper 5modC (Age)	Quies	TP53I11;LINC02685;AC068858.1
chr11	49048678	49048680	cg19304273_BC11	0.00250386	0.000349431	0.0473355	Hyper 5modC (Age)	Quies	AC027369.1;TRIM49B;AC084851.4;TRIM64C;AC084851.3;AC084851.1;UBTFL7;AC084851.2;AC118273.1
chr11	49558444	49558446	cg02937674_BC11	0.00177595	0.000184496	0.0337896	Hyper 5modC (Age)	Quies	AC136759.1
chr11	60951236	60951238	cg21992250_BC21	0.00193303	2.08797e-05	0.00961234	Hyper 5modC (Age)	TssBiv	PRPF19;AP003721.4;AP003721.3;TMEM109;AP003721.1;TMEM132A;SLC15A3;CD6;RNU6-933P
chr11	61008651	61008653	cg27098804_TC21	0.00198224	0.000159297	0.0309507	Hyper 5modC (Age)	ReprPC	CD6;RNU6-933P;AP003721.2
chr11	61567598	61567600	cg12189835_TC21	0.00139012	9.71531e-06	0.00605572	Hyper 5modC (Age)	EnhBiv	SYT7;AP003108.5;AP003559.1;AP002754.1;RPLP0P2
chr11	64972241	64972243	cg02318971_BC21	0.00195529	3.31156e-06	0.00299065	Hyper 5modC (Age)	TssBiv	PPP2R5B;GPHA2;MAJIN;BATF2;ARL2;ARL2-SNX15;MIR6879
chr11	66421825	66421827	cg08715791_TC11	0.000691505	2.04959e-05	0.00949126	Hyper 5modC (Age)	ReprPCWk	SLC29A2;Metazoa_SRP;BRD9P1;RNU1-84P;AP001107.5;NPAS4;AP002748.1;MRPL11;AP002748.3;PELI3
chr11	66559528	66559530	cg05116382_BC11	0.00184708	0.000160624	0.030977	Hyper 5modC (Age)	ReprPC	DPP3;AP002748.5;BBS1;AP002748.6;ZDHHC24;ACTN3;AP002748.2;CTSF;CCDC87;CCS
chr11	66559528	66559530	cg05116382_BC12	0.00175228	0.000189918	0.034296	Hyper 5modC (Age)	ReprPC	DPP3;AP002748.5;BBS1;AP002748.6;ZDHHC24;ACTN3;AP002748.2;CTSF;CCDC87;CCS
chr11	68155343	68155345	cg16529008_TC21	0.00113823	0.000160833	0.030977	Hyper 5modC (Age)	TxWk	CHKA;AP002992.1;KMT5B
chr11	70397736	70397738	cg13414679_BC11	0.00106159	0.000182784	0.0336591	Hyper 5modC (Age)	TssFlnkU	PPFIA1;AP002336.2;AP000487.2;AP000487.1;CTTN
chr11	72244292	72244294	cg11334771_BC11	0.00171107	0.00025307	0.0395381	Hyper 5modC (Age)	ReprPC	AP000812.1;FOLR1;FOLR2;INPPL1;PHOX2A;AP000593.2;AP000593.4;AP000593.1;CLPB
chr11	72244292	72244294	cg11334771_BC12	0.00169041	0.00037582	0.0491827	Hyper 5modC (Age)	ReprPC	AP000812.1;FOLR1;FOLR2;INPPL1;PHOX2A;AP000593.2;AP000593.4;AP000593.1;CLPB
chr11	74311864	74311866	cg12538950_BC11	0.00169783	6.14275e-05	0.0181896	Hyper 5modC (Age)	TssBiv	P4HA3;P4HA3-AS1;PGM2L1;HNRNPA1P40
chr11	75242036	75242038	cg09661809_BC21	0.000872183	9.41594e-05	0.0231189	Hyper 5modC (Age)	TssBiv	SLCO2B1;AP001972.3;ZDHHC20P3;TPBGL;ARRB1;AP001972.1;AP001972.5;AP001972.2
chr11	75429819	75429821	cg08160331_TC11	0.00309266	6.73173e-09	4.06852e-05	Hyper 5modC (Age)	TssBiv	RPS3;SNORD15A;SNORD15B;KLHL35;GDPD5
chr11	85934982	85934984	cg16718649_BC11	0.00146586	0.000192605	0.034537	Hyper 5modC (Age)	Quies	CCDC83;AP003128.1;SLC25A1P1;PICALM
chr11	86906539	86906541	cg15050310_BC21	0.00119508	1.43744e-05	0.00760182	Hyper 5modC (Age)	Quies	PRSS23;OR7E2P;AP001528.1;AP001528.2;FZD4;FZD4-DT
chr11	92224493	92224495	cg13481638_TC21	0.00124734	0.00028188	0.0420248	Hyper 5modC (Age)	TssBiv	NA
chr11	92969496	92969498	cg07105285_BC11	0.00189963	8.93007e-05	0.0224673	Hyper 5modC (Age)	ReprPC	AP003171.2;SNRPGP16;AP003171.1;MTNR1B
chr11	94401499	94401501	cg05374654_BC21	0.00159117	1.72255e-05	0.0086021	Hyper 5modC (Age)	TssBiv	GPR83;MRE11
chr11	94401897	94401899	cg16772731_BC21	0.00204752	2.60973e-05	0.0107906	Hyper 5modC (Age)	ReprPC	GPR83;MRE11
chr11	122979781	122979783	cg24719321_TC21	0.0017487	9.48037e-05	0.0231839	Hyper 5modC (Age)	ReprPC	JHY;ATP5PBP5;BSX;AP003040.1
chr11	122981814	122981816	cg02159381_BC21	0.00119788	4.3174e-05	0.014729	Hyper 5modC (Age)	ReprPC	JHY;ATP5PBP5;BSX;AP003040.1
chr11	123302392	123302394	cg17428011_TC21	0.00232664	4.45937e-05	0.0150589	Hyper 5modC (Age)	TssBiv	U8;LINC02727;PHBP17
chr11	124920918	124920920	cg18877285_BC21	0.00149902	2.02365e-05	0.00942701	Hyper 5modC (Age)	TssBiv	ROBO3;AP003501.1;ROBO4;AP003501.2;HEPACAM;HEPN1;CCDC15-DT;CCDC15
chr11	125198396	125198398	cg17036040_TC11	0.000862343	0.000278515	0.0416874	Hyper 5modC (Age)	Quies	PKNOX2-AS1;PKNOX2;AP001007.3
chr11	125904551	125904553	cg11413039_TC11	0.00155477	4.31095e-05	0.014729	Hyper 5modC (Age)	TssBiv	AP000842.3;HYLS1;PUS3;AP000842.2;DDX25;AP000842.1;VSIG10L2
chr11	131911362	131911364	cg19717586_TC11	0.00156628	0.000199662	0.0351996	Hyper 5modC (Age)	TssBiv	NTM;AP000844.2
chr11	131911365	131911367	cg11358689_TC11	0.00258434	7.1684e-05	0.0200371	Hyper 5modC (Age)	TssBiv	NTM;AP000844.2
chr11	133951483	133951485	cg17128432_TC11	0.00265156	6.66611e-05	0.0191383	Hyper 5modC (Age)	TssBiv	IGSF9B
chr12	1530028	1530030	cg17165875_BC11	0.00130093	0.000263107	0.0403228	Hyper 5modC (Age)	TssBiv	ERC1;LINC00942;WNT5B;FBXL14
chr12	2230346	2230348	cg23390118_BC11	0.00208089	8.47526e-05	0.0217613	Hyper 5modC (Age)	Quies	CACNA1C;AC005344.1;CACNA1C-AS4;CACNA1C-IT3
chr12	3492139	3492141	cg08622677_TC21	0.00161492	2.46914e-07	0.00051964	Hyper 5modC (Age)	ReprPC	PRMT8;AC005908.2;AC005908.1;THCAT155
chr12	3838981	3838983	cg17200196_BC11	0.00181032	0.000346121	0.047079	Hyper 5modC (Age)	Quies	PARP11;OTUD4P1;PARP11-AS1
chr12	5434102	5434104	cg27423216_TC21	0.00243811	0.000123079	0.0268091	Hyper 5modC (Age)	TssBiv	AC007848.1;NTF3
chr12	11500551	11500553	cg00748589_BC21	0.00318405	3.74209e-10	4.00928e-06	Hyper 5modC (Age)	EnhBiv	PRB2;AC078950.1;HIGD1AP8;AC007450.4;AC007450.3;DDX55P1;AC007450.2;AC007450.1;RNU7-60P;LINC01252
chr12	11500551	11500553	cg00748589_BC22	0.00314222	5.82953e-11	1.24915e-06	Hyper 5modC (Age)	EnhBiv	PRB2;AC078950.1;HIGD1AP8;AC007450.4;AC007450.3;DDX55P1;AC007450.2;AC007450.1;RNU7-60P;LINC01252
chr12	11500551	11500553	cg00748589_BC23	0.00308098	7.79134e-11	1.5304e-06	Hyper 5modC (Age)	EnhBiv	PRB2;AC078950.1;HIGD1AP8;AC007450.4;AC007450.3;DDX55P1;AC007450.2;AC007450.1;RNU7-60P;LINC01252
chr12	11500551	11500553	cg00748589_BC24	0.00319086	7.21091e-10	6.29507e-06	Hyper 5modC (Age)	EnhBiv	PRB2;AC078950.1;HIGD1AP8;AC007450.4;AC007450.3;DDX55P1;AC007450.2;AC007450.1;RNU7-60P;LINC01252
chr12	13001930	13001932	cg20822426_TC21	0.00100592	0.000188229	0.0341433	Hyper 5modC (Age)	TssFlnkD	GPRC5D-AS1;GPRC5D;AC007688.3;AC007688.1;HEBP1;HTR7P1;AC023790.2;AC023790.1;FAM234B
chr12	17097796	17097798	cg17335184_TC11	0.000987479	7.20018e-05	0.0200371	Hyper 5modC (Age)	Quies	AC092793.1;RNU6-837P;AC092110.1;RPL7P40
chr12	27974849	27974851	cg25143990_BC11	0.00180308	8.11862e-05	0.021145	Hyper 5modC (Age)	ReprPC	AC008011.1;PTHLH;AC008011.2
chr12	30169796	30169798	cg13891539_BC11	0.00212579	0.00023468	0.0380684	Hyper 5modC (Age)	ReprPC	AC023511.3;AC023511.2;AC023511.1
chr12	30169930	30169932	cg01641177_TC21	0.00102769	0.000240343	0.0384857	Hyper 5modC (Age)	ReprPC	AC023511.3;AC023511.2;AC023511.1
chr12	30926759	30926761	cg21701379_BC21	0.00127044	0.000344979	0.0470025	Hyper 5modC (Age)	TssBiv	AC010198.2;TSPAN11
chr12	39145619	39145621	cg03468072_TC21	0.00192461	0.00016635	0.0314183	Hyper 5modC (Age)	TssBiv	LINC02406;AC084373.1
chr12	41189564	41189566	cg03769383_TC21	0.00156928	8.59009e-05	0.0219605	Hyper 5modC (Age)	TssBiv	PDZRN4
chr12	45050091	45050093	cg17450733_BC21	0.00218794	4.22355e-06	0.00343285	Hyper 5modC (Age)	ReprPC	DBX2;AC008127.1;RACGAP1P1;SSBL3P
chr12	48184789	48184791	cg14793287_TC21	0.00202024	3.35533e-06	0.00301862	Hyper 5modC (Age)	TssBiv	PFKM;ASB8;AC074029.3;AC074029.2;PHBP18;AC074029.1;CCDC184;AC074029.4;AC024257.3;OR10AD1;AC024257.1
chr12	49126864	49126866	cg26311454_TC24	0.00228684	0.00019268	0.034537	Hyper 5modC (Age)	TxWk	DHH;AC011603.1;LMBR1L;TUBA1B;AC011603.2;Y_RNA
chr12	49295196	49295198	cg16374999_BC11	0.00242102	0.000215216	0.0366786	Hyper 5modC (Age)	ReprPC	TUBA1C;AC010173.1;AC125611.3;AC125611.4;PRPH;TROAP;C1QL4
chr12	53973465	53973467	cg07123069_TC21	0.00211434	4.99539e-05	0.015998	Hyper 5modC (Age)	TssBiv	HOXC13-AS;HOXC13;HOXC12;HOTAIR;AC012531.5;AC012531.7;AC012531.4;AC012531.6;HOXC11;HOXC-AS3;HOXC10;AC012531.3;HOXC6;MIR196A2;HOXC-AS2;HOXC9;HOXC-AS1;HOXC8;HOXC4;AC012531.2;AC012531.1
chr12	53976567	53976569	cg15996644_TC11	0.00116401	7.54376e-05	0.0204148	Hyper 5modC (Age)	ReprPC	HOXC13-AS;HOXC13;HOXC12;HOTAIR;AC012531.5;AC012531.7;AC012531.4;AC012531.6;HOXC11;HOXC-AS3;HOXC10;AC012531.3;HOXC6;MIR196A2;HOXC-AS2;HOXC9;HOXC-AS1;HOXC8;HOXC4;AC012531.2;AC012531.1
chr12	53985111	53985113	cg08900043_BC21	0.00200604	0.000195342	0.034851	Hyper 5modC (Age)	TssBiv	HOXC13-AS;HOXC13;HOXC12;HOTAIR;AC012531.5;AC012531.7;AC012531.4;AC012531.6;HOXC11;HOXC-AS3;HOXC10;AC012531.3;HOXC6;MIR196A2;HOXC-AS2;HOXC9;HOXC-AS1;HOXC8;HOXC4;AC012531.2;AC012531.1;HOXC5;MIR615
chr12	54019316	54019318	cg00567703_BC11	0.00244965	4.97723e-05	0.015977	Hyper 5modC (Age)	TssBiv	HOTAIR;HOXC11;HOXC-AS3;HOXC10;AC012531.3;HOXC6;MIR196A2;HOXC-AS2;HOXC9;HOXC-AS1;HOXC8;HOXC4;AC012531.2;AC012531.1;HOXC5;MIR615;FLJ12825
chr12	54019599	54019601	cg15772924_BC21	0.00236584	9.89091e-05	0.0239852	Hyper 5modC (Age)	TssBiv	HOTAIR;HOXC11;HOXC-AS3;HOXC10;AC012531.3;HOXC6;MIR196A2;HOXC-AS2;HOXC9;HOXC-AS1;HOXC8;HOXC4;AC012531.2;AC012531.1;HOXC5;MIR615;FLJ12825
chr12	54032940	54032942	cg22358580_TC21	0.00152299	3.9143e-05	0.0140218	Hyper 5modC (Age)	TssBiv	HOXC-AS3;HOXC10;AC012531.3;HOXC6;MIR196A2;HOXC-AS2;HOXC9;HOXC-AS1;HOXC8;HOXC4;AC012531.2;AC012531.1;HOXC5;MIR615;FLJ12825;AC023794.3;AC023794.2
chr12	54107047	54107049	cg00015319_BC21	0.00196667	5.7225e-05	0.0173503	Hyper 5modC (Age)	ReprPCWk	FLJ12825;AC023794.3;AC023794.2;FAM242C;Y_RNA;SMUG1;LINC02381;AC023794.5
chr12	55020087	55020089	cg22047387_BC11	0.00183909	3.09066e-05	0.0120412	Hyper 5modC (Age)	ReprPC	TESPA1;AC027287.2;NEUROD4
chr12	62190944	62190946	cg20007569_TC21	0.00147023	3.31804e-05	0.0126143	Hyper 5modC (Age)	TssBiv	TAFA2;AC078789.1;KLF17P1
chr12	63150187	63150189	cg17725802_TO11	0.00198318	2.18109e-06	0.0023801	Hyper 5modC (Age)	ReprPC	AVPR1A;AC135584.1
chr12	65278393	65278395	cg21801127_TC21	0.00136897	0.000369596	0.0488048	Hyper 5modC (Age)	TssBiv	LEMD3;MSRB3;AC026124.1
chr12	68933668	68933670	cg25778262_BC11	0.00170859	1.22631e-06	0.00157951	Hyper 5modC (Age)	TssBiv	CPM;RNU7-4P;AC025423.5;PRELID2P1
chr12	68933676	68933678	cg27076669_BC21	0.00193501	7.31552e-06	0.00499805	Hyper 5modC (Age)	TssBiv	CPM;RNU7-4P;AC025423.5;PRELID2P1
chr12	75208147	75208149	cg16370491_TC21	0.0015164	4.16163e-05	0.0144626	Hyper 5modC (Age)	ReprPC	KCNC2;CAPS2-AS1;CCNG2P1
chr12	75209403	75209405	cg21500166_BC11	0.0021435	7.72977e-05	0.0206807	Hyper 5modC (Age)	ReprPC	KCNC2;CAPS2-AS1;CCNG2P1
chr12	78864626	78864628	cg03205584_BC21	0.00119327	0.000228952	0.0378338	Hyper 5modC (Age)	TssBiv	SYT1
chr12	85273837	85273839	cg16733705_TC11	0.0017817	0.000263732	0.0403399	Hyper 5modC (Age)	ReprPC	LRRIQ1;ALX1;LINC02820
chr12	85279633	85279635	cg04245590_TC21	0.00153435	0.000150166	0.0298947	Hyper 5modC (Age)	TssBiv	LRRIQ1;ALX1;LINC02820
chr12	94650245	94650247	cg22518670_BC11	0.000233394	0.000315847	0.044848	Hyper 5modC (Age)	TssA	TMCC3
chr12	98895026	98895028	cg03609960_BC21	0.00157594	7.32182e-05	0.0202026	Hyper 5modC (Age)	TssBiv	ANKS1B;AC069437.1
chr12	102824662	102824664	cg03810428_BC21	0.00170178	1.38693e-05	0.00746373	Hyper 5modC (Age)	ReprPC	LINC00485;PAH
chr12	103841700	103841702	cg06462291_BC21	0.0013449	0.000109017	0.0253915	Hyper 5modC (Age)	TssFlnkU	NT5DC3;AC012555.2;AC012555.1;TTC41P
chr12	106583060	106583062	cg08938906_BC21	0.00141881	0.000293353	0.0428863	Hyper 5modC (Age)	EnhBiv	AC079385.1;RFX4
chr12	111036211	111036213	cg08406486_BC11	0.00122574	0.000102577	0.0244968	Hyper 5modC (Age)	ReprPC	CUX2
chr12	113478803	113478805	cg09338032_BC11	0.00215888	4.05039e-05	0.0142707	Hyper 5modC (Age)	ReprPC	SDSL;LHX5;LHX5-AS1
chr12	113480188	113480190	cg10778288_TC21	0.00181815	2.79163e-06	0.00273033	Hyper 5modC (Age)	ReprPC	SDSL;LHX5;LHX5-AS1
chr12	114440681	114440683	cg07006091_BC21	0.00209919	1.75647e-05	0.00871097	Hyper 5modC (Age)	ReprPC	TBX5;TBX5-AS1
chr12	114444326	114444328	cg18133036_BC21	0.00207587	0.000108852	0.0253782	Hyper 5modC (Age)	ReprPC	TBX5;TBX5-AS1
chr12	114445040	114445042	cg18133066_BC11	0.000904599	0.000150109	0.0298947	Hyper 5modC (Age)	ReprPC	TBX5;TBX5-AS1
chr12	114445073	114445075	cg05128922_TC21	0.001724	8.39801e-05	0.0216336	Hyper 5modC (Age)	ReprPC	TBX5;TBX5-AS1
chr12	118981890	118981892	cg12878812_BC21	0.0022794	3.88182e-06	0.00325138	Hyper 5modC (Age)	ReprPC	SRRM4;AC087885.1;RN7SL508P;AC084361.1
chr12	128190880	128190882	cg19358307_BC21	0.00170169	0.000157193	0.0306938	Hyper 5modC (Age)	Quies	AC061709.2
chr12	128387893	128387895	cg18323986_BC11	0.00206318	7.50515e-05	0.0203996	Hyper 5modC (Age)	Quies	TMEM132C;AC023595.1;AC090424.1
chr12	129941683	129941685	cg18344188_TC21	0.00201486	7.495e-05	0.0203996	Hyper 5modC (Age)	Quies	TMEM132D
chr12	130163328	130163330	cg16498194_TC11	0.00169802	2.4836e-06	0.00259029	Hyper 5modC (Age)	ReprPC	AC026336.4;AC026336.3;FZD10-AS1;AC026336.5;FZD10
chr12	131618435	131618437	cg03554925_TC21	0.00167471	9.83323e-05	0.0238946	Hyper 5modC (Age)	ReprPC	AC140063.1;AC117500.5;AC117500.3;LINC02414;AC117500.6;AC117500.4;RNA5SP377;AC117500.1;RPS6P21
chr12	133181322	133181324	cg20404336_BC21	0.00146535	0.000329927	0.045934	Hyper 5modC (Age)	TssA	ZNF10;AC026786.1;ZNF268;AC226150.1;ANHX
chr13	23180010	23180012	cg02074078_TC21	0.00112206	0.000292813	0.0428685	Hyper 5modC (Age)	Quies	HMGA1P6;RNY3P4;LINC00362;SGCG;RNU6-58P
chr13	25047596	25047598	cg23760687_TC11	0.00165543	0.000361692	0.048275	Hyper 5modC (Age)	ReprPC	LSP1P1;AL590099.1;PABPC3
chr13	25171267	25171269	cg07920503_BC21	0.00209786	2.61402e-05	0.0107906	Hyper 5modC (Age)	TssBiv	AL359757.2;AMER2;LINC01053;LINC00463;AL359757.1;LINC01076;RPL23AP69
chr13	25301137	25301139	cg18518507_TC21	0.00232772	8.87724e-05	0.022451	Hyper 5modC (Age)	TssFlnkU	MTMR6;AL590787.1;NUP58
chr13	25468459	25468461	cg02057782_TC21	0.0016937	0.000139016	0.0285204	Hyper 5modC (Age)	ReprPC	ATP8A2;RNU6-78P
chr13	25468927	25468929	cg18236477_BC21	0.00299004	1.65905e-07	0.000402275	Hyper 5modC (Age)	TssBiv	ATP8A2;RNU6-78P
chr13	27791715	27791717	cg11508413_TC21	0.00125244	0.000251665	0.0394936	Hyper 5modC (Age)	ReprPC	POLR1D;GSX1;PLUT;RNU6-73P
chr13	33806837	33806839	cg18604327_BC21	0.00104481	4.21747e-06	0.00343285	Hyper 5modC (Age)	Quies	AL139081.2;RFC3;RNU5A-4P;AL161891.1
chr13	36674106	36674108	cg09907509_BC11	0.00292721	0.000239281	0.0383938	Hyper 5modC (Age)	TssBiv	SERTM1
chr13	36794550	36794552	cg18625397_TC21	0.000724064	0.000324136	0.045369	Hyper 5modC (Age)	Quies	ARL2BPP3;NDE1P2;RFXAP
chr13	48318844	48318846	cg18718554_BC11	0.00117093	0.000376773	0.0492425	Hyper 5modC (Age)	TssBiv	ITM2B;RB1-DT;RB1;PPP1R26P1;PCNPP5;AL392048.1
chr13	48318867	48318869	cg18718555_BC11	0.00190266	2.78744e-05	0.0112536	Hyper 5modC (Age)	TssBiv	ITM2B;RB1-DT;RB1;PPP1R26P1;PCNPP5;AL392048.1
chr13	49220498	49220500	cg10795666_BC11	0.00150471	8.55344e-05	0.0219371	Hyper 5modC (Age)	TssBiv	FNDC3A;COX7CP1;OGFOD1P1;MLNR;AL137000.1;CDADC1
chr13	50843332	50843334	cg17241776_TC11	0.00246508	3.14128e-06	0.00292658	Hyper 5modC (Age)	TssBiv	DLEU1;DLEU7;RNA5SP28;RNASEH2B-AS1
chr13	50843549	50843551	cg06679720_BC21	0.00149572	0.000154328	0.0304269	Hyper 5modC (Age)	TssBiv	DLEU1;DLEU7;RNA5SP28;RNASEH2B-AS1
chr13	50843786	50843788	cg08274637_TC11	0.00285612	6.90225e-05	0.0195308	Hyper 5modC (Age)	TssBiv	DLEU1;DLEU7;RNA5SP28;RNASEH2B-AS1
chr13	50843792	50843794	cg13846270_BC11	0.00266488	3.0407e-06	0.00288644	Hyper 5modC (Age)	TssBiv	DLEU1;DLEU7;RNA5SP28;RNASEH2B-AS1
chr13	50843840	50843842	cg27051129_BC11	0.00187528	0.000301244	0.0435843	Hyper 5modC (Age)	TssBiv	DLEU1;DLEU7;RNA5SP28;RNASEH2B-AS1
chr13	52847552	52847554	cg05336395_BC11	0.00292486	1.98402e-05	0.00929719	Hyper 5modC (Age)	ReprPC	MIR759;PPIAP26;PCDH8
chr13	53200972	53200974	cg17555373_TC11	0.00209739	0.000298722	0.0434357	Hyper 5modC (Age)	ReprPC	LINC01065;AL136359.1;PCDH8P1;AL356295.1
chr13	77919067	77919069	cg19916212_TC21	0.000882202	0.00031929	0.0450654	Hyper 5modC (Age)	TssBiv	EDNRB;OBI1-AS1;AL139002.1;RN7SL810P
chr13	78595617	78595619	cg23619399_BC21	0.00204768	2.77385e-05	0.011234	Hyper 5modC (Age)	ReprPC	OBI1-AS1;AL445209.1;POU4F1;OBI1
chr13	78595736	78595738	cg18539122_BC21	0.00220758	4.7327e-06	0.00370568	Hyper 5modC (Age)	ReprPC	OBI1-AS1;AL445209.1;POU4F1;OBI1
chr13	78596147	78596149	cg24221648_BC11	0.00177613	0.00036525	0.0484755	Hyper 5modC (Age)	TssBiv	OBI1-AS1;AL445209.1;POU4F1;OBI1
chr13	78596294	78596296	cg00055679_TC21	0.00141409	0.000151704	0.0300739	Hyper 5modC (Age)	TssBiv	OBI1-AS1;AL445209.1;POU4F1;OBI1
chr13	78607202	78607204	cg15126179_BC11	0.002188	8.1886e-06	0.00536941	Hyper 5modC (Age)	ReprPC	OBI1-AS1;AL445209.1;POU4F1;OBI1
chr13	79481035	79481037	cg25527618_BC11	0.000199003	0.000183273	0.0337157	Hyper 5modC (Age)	TssA	NDFIP2-AS1;NDFIP2
chr13	83882122	83882124	cg26998274_BC11	0.00144075	0.000296149	0.0432227	Hyper 5modC (Age)	TssBiv	SLITRK1;AL355481.1;VENTXP2
chr13	83882350	83882352	cg01729717_TC11	0.00193473	1.53715e-06	0.00184857	Hyper 5modC (Age)	TssBiv	SLITRK1;AL355481.1;VENTXP2
chr13	83882545	83882547	cg25938646_BC21	0.00166449	0.000164559	0.0312942	Hyper 5modC (Age)	TssBiv	SLITRK1;AL355481.1;VENTXP2
chr13	83882545	83882547	cg25938646_BC22	0.00162093	0.000315459	0.0448199	Hyper 5modC (Age)	TssBiv	SLITRK1;AL355481.1;VENTXP2
chr13	87674496	87674498	cg12271981_TC11	0.00155613	2.85417e-05	0.0114413	Hyper 5modC (Age)	TssBiv	MIR4500HG;SLITRK5
chr13	91398465	91398467	cg03036557_BC11	0.00125648	1.99434e-06	0.00220696	Hyper 5modC (Age)	TssBiv	MIR17HG;MIR17;MIR18A;MIR19A;MIR20A;MIR19B1;MIR92A1;GPC5
chr13	91398471	91398473	cg12678562_TC11	0.000925319	1.76799e-07	0.000408559	Hyper 5modC (Age)	TssBiv	MIR17HG;MIR17;MIR18A;MIR19A;MIR20A;MIR19B1;MIR92A1;GPC5
chr13	91398476	91398478	cg10548038_TC11	0.000485304	1.5528e-05	0.00804414	Hyper 5modC (Age)	TssBiv	MIR17HG;MIR17;MIR18A;MIR19A;MIR20A;MIR19B1;MIR92A1;GPC5
chr13	95552414	95552416	cg24426691_BC11	0.00145676	2.46171e-05	0.0104737	Hyper 5modC (Age)	ReprPC	CLDN10;CLDN10-AS1;DZIP1
chr13	95552723	95552725	cg25032595_TC11	0.00222677	0.000237167	0.038263	Hyper 5modC (Age)	TssBiv	CLDN10;CLDN10-AS1;DZIP1
chr13	99817148	99817150	cg19065444_BC21	0.000668496	0.00014554	0.0293438	Hyper 5modC (Age)	Quies	CLYBL;AL137139.1;AL137139.3;AL137139.2
chr13	99972038	99972040	cg24136205_TC11	0.00187083	0.000363015	0.0482877	Hyper 5modC (Age)	ReprPC	AL137139.2;ZIC5;AL355338.1;ZIC2;LINC00554
chr13	99997818	99997820	cg08534628_TC21	0.00128387	0.000279738	0.0417933	Hyper 5modC (Age)	ReprPC	AL137139.2;ZIC5;AL355338.1;ZIC2;LINC00554;NDUFA12P1
chr13	101415663	101415665	cg19083396_TC21	0.00144505	1.84354e-05	0.00881415	Hyper 5modC (Age)	TssBiv	NALCN;ITGBL1
chr13	112067410	112067412	cg00663972_TC21	0.00118676	0.000137547	0.0283904	Hyper 5modC (Age)	ReprPC	AL138691.1;SOX1-OT;SOX1;AL356961.1;LINC00404
chr13	112067463	112067465	cg19407095_TC21	0.00218711	1.66103e-06	0.00196743	Hyper 5modC (Age)	ReprPC	AL138691.1;SOX1-OT;SOX1;AL356961.1;LINC00404
chr13	112067635	112067637	cg16705627_BC11	0.00253555	2.40258e-05	0.0103602	Hyper 5modC (Age)	ReprPC	AL138691.1;SOX1-OT;SOX1;AL356961.1;LINC00404
chr13	112068018	112068020	cg15466862_TC11	0.00151553	0.000161379	0.030977	Hyper 5modC (Age)	ReprPC	AL138691.1;SOX1-OT;SOX1;AL356961.1;LINC00404
chr13	112068404	112068406	cg19802138_TC21	0.00301756	1.63158e-07	0.000400601	Hyper 5modC (Age)	ReprPC	AL138691.1;SOX1-OT;SOX1;AL356961.1;LINC00404
chr13	112273016	112273018	cg07402939_BC21	0.00183058	0.000129654	0.0275993	Hyper 5modC (Age)	Quies	LINC01043;LINC01044
chr14	20626321	20626323	cg19732889_TC21	0.0021481	6.5199e-05	0.018926	Hyper 5modC (Age)	TssBiv	AL163195.3;RNASE11;AL163195.2;RNASE12;AL163195.1;OR6S1
chr14	21989295	21989297	cg05847060_BC21	0.00213029	0.000267809	0.0407783	Hyper 5modC (Age)	Quies	TRAV9-2;TRAV15;AC245505.1;TRAV12-3;TRAV8-6;TRAV16;TRAV17;TRAV18;TRAV19;AC245505.2
chr14	28755321	28755323	cg19324471_BC11	0.00169653	4.71126e-05	0.0155095	Hyper 5modC (Age)	ReprPC	FOXG1-AS1;AL049777.1;FOXG1;LINC01551;LINC02282;LINC02281
chr14	28755520	28755522	cg19324477_TC21	0.0018097	0.000108498	0.0253457	Hyper 5modC (Age)	ReprPC	FOXG1-AS1;AL049777.1;FOXG1;LINC01551;LINC02282;LINC02281
chr14	28755531	28755533	cg19324478_BC11	0.00145007	0.00011532	0.0260478	Hyper 5modC (Age)	ReprPC	FOXG1-AS1;AL049777.1;FOXG1;LINC01551;LINC02282;LINC02281
chr14	28755705	28755707	cg11239048_TC11	0.00155977	0.000318811	0.0450517	Hyper 5modC (Age)	ReprPC	FOXG1-AS1;AL049777.1;FOXG1;LINC01551;LINC02282;LINC02281
chr14	28759969	28759971	cg19324582_BC21	0.00216117	9.0202e-06	0.00579493	Hyper 5modC (Age)	ReprPC	FOXG1-AS1;AL049777.1;FOXG1;LINC01551;LINC02282;LINC02281
chr14	28760083	28760085	cg19324586_TC11	0.00145898	3.78518e-05	0.0137473	Hyper 5modC (Age)	ReprPC	FOXG1-AS1;AL049777.1;FOXG1;LINC01551;LINC02282;LINC02281
chr14	28761907	28761909	cg19324637_TC21	0.00143267	1.80366e-05	0.00876573	Hyper 5modC (Age)	ReprPC	FOXG1-AS1;AL049777.1;FOXG1;LINC01551;LINC02282;LINC02281
chr14	28765771	28765773	cg23571812_BC11	0.00105971	0.000238764	0.0383586	Hyper 5modC (Age)	TssBiv	FOXG1-AS1;AL049777.1;FOXG1;LINC01551;LINC02282;LINC02281
chr14	28766810	28766812	cg02991338_BC11	0.000954309	0.000176257	0.0328941	Hyper 5modC (Age)	TssBiv	FOXG1-AS1;AL049777.1;FOXG1;LINC01551;LINC02282;LINC02281
chr14	28767269	28767271	cg10828337_BC21	0.00235557	1.01089e-05	0.00614689	Hyper 5modC (Age)	ReprPC	FOXG1-AS1;AL049777.1;FOXG1;LINC01551;LINC02282;LINC02281
chr14	28774297	28774299	cg17007640_BC11	0.00198429	1.40468e-05	0.00750782	Hyper 5modC (Age)	ReprPC	FOXG1-AS1;AL049777.1;FOXG1;LINC01551;LINC02282;LINC02281
chr14	28774483	28774485	cg23302649_TC11	0.00214806	0.000284042	0.0421336	Hyper 5modC (Age)	ReprPC	FOXG1-AS1;AL049777.1;FOXG1;LINC01551;LINC02282;LINC02281
chr14	28774978	28774980	cg18875371_TC21	0.00176082	9.70565e-05	0.0236089	Hyper 5modC (Age)	ReprPC	FOXG1-AS1;AL049777.1;FOXG1;LINC01551;LINC02282;LINC02281
chr14	28775659	28775661	cg19325049_BC21	0.00137458	0.000309794	0.0442455	Hyper 5modC (Age)	ReprPC	FOXG1-AS1;AL049777.1;FOXG1;LINC01551;LINC02282;LINC02281
chr14	28778129	28778131	cg03796729_BC21	0.0012816	0.00018835	0.0341433	Hyper 5modC (Age)	ReprPC	FOXG1-AS1;AL049777.1;FOXG1;LINC01551;LINC02282;LINC02281
chr14	28778197	28778199	cg19325072_BO11	0.000970412	0.000204876	0.0356654	Hyper 5modC (Age)	ReprPC	FOXG1-AS1;AL049777.1;FOXG1;LINC01551;LINC02282;LINC02281
chr14	28778251	28778253	cg20043105_TC21	0.00145087	3.29024e-05	0.0125695	Hyper 5modC (Age)	ReprPC	FOXG1-AS1;AL049777.1;FOXG1;LINC01551;LINC02282;LINC02281
chr14	28778398	28778400	cg12967137_TC21	0.00187458	5.45954e-05	0.0167178	Hyper 5modC (Age)	ReprPC	FOXG1-AS1;AL049777.1;FOXG1;LINC01551;LINC02282;LINC02281
chr14	28785646	28785648	cg01302656_TC21	0.00269165	4.2981e-06	0.00347529	Hyper 5modC (Age)	TssBiv	FOXG1-AS1;AL049777.1;FOXG1;LINC01551;LINC02282;LINC02281;LINC02327
chr14	30874220	30874222	cg26069353_TC11	0.00152816	0.000196141	0.0349449	Hyper 5modC (Age)	TssBiv	COCH;AL049830.3;STRN3
chr14	30875237	30875239	cg12920180_BC11	0.000880606	0.000185863	0.0339708	Hyper 5modC (Age)	TssBiv	COCH;AL049830.3;STRN3
chr14	35534236	35534238	cg07850604_BC21	0.00108254	0.000123555	0.0268661	Hyper 5modC (Age)	TssBiv	KRT18P6;INSM2;RALGAPA1
chr14	36522587	36522589	cg19390920_BC21	0.00156885	0.000149487	0.0298351	Hyper 5modC (Age)	ReprPC	AL132857.1;SFTA3;SFTA3;NKX2-1;NKX2-1-AS1;PHKBP2
chr14	36522638	36522640	cg19390923_TC11	0.0024655	2.02052e-06	0.00222548	Hyper 5modC (Age)	ReprPC	AL132857.1;SFTA3;SFTA3;NKX2-1;NKX2-1-AS1;PHKBP2
chr14	36522651	36522653	cg19390926_BC11	0.00208955	1.28484e-06	0.00161951	Hyper 5modC (Age)	ReprPC	AL132857.1;SFTA3;SFTA3;NKX2-1;NKX2-1-AS1;PHKBP2
chr14	36522677	36522679	cg19390927_TC11	0.00207744	1.21469e-05	0.00693118	Hyper 5modC (Age)	ReprPC	AL132857.1;SFTA3;SFTA3;NKX2-1;NKX2-1-AS1;PHKBP2
chr14	36522993	36522995	cg19390943_TC11	0.00245963	0.000187771	0.0341433	Hyper 5modC (Age)	ReprPC	AL132857.1;SFTA3;SFTA3;NKX2-1;NKX2-1-AS1;PHKBP2
chr14	36524311	36524313	cg18468354_BC11	0.00222649	4.69499e-05	0.0154925	Hyper 5modC (Age)	ReprPC	AL132857.1;SFTA3;SFTA3;NKX2-1;NKX2-1-AS1;PHKBP2
chr14	36524374	36524376	cg19390994_BC11	0.00178398	9.86372e-06	0.00610225	Hyper 5modC (Age)	ReprPC	AL132857.1;SFTA3;SFTA3;NKX2-1;NKX2-1-AS1;PHKBP2
chr14	36524389	36524391	cg19390996_TC11	0.00103624	0.000122315	0.0267831	Hyper 5modC (Age)	ReprPC	AL132857.1;SFTA3;SFTA3;NKX2-1;NKX2-1-AS1;PHKBP2
chr14	36524515	36524517	cg19391007_BC11	0.00176391	6.13983e-06	0.0044884	Hyper 5modC (Age)	ReprPC	AL132857.1;SFTA3;SFTA3;NKX2-1;NKX2-1-AS1;PHKBP2
chr14	36524528	36524530	cg19391008_BC11	0.00180985	1.54101e-05	0.00802298	Hyper 5modC (Age)	ReprPC	AL132857.1;SFTA3;SFTA3;NKX2-1;NKX2-1-AS1;PHKBP2
chr14	36524566	36524568	cg19391010_BC11	0.00102538	0.000110456	0.0254887	Hyper 5modC (Age)	ReprPC	AL132857.1;SFTA3;SFTA3;NKX2-1;NKX2-1-AS1;PHKBP2
chr14	36525016	36525018	cg19391028_TC11	0.00163826	4.1886e-05	0.0144782	Hyper 5modC (Age)	ReprPC	AL132857.1;SFTA3;SFTA3;NKX2-1;NKX2-1-AS1;PHKBP2
chr14	36648500	36648502	cg21126487_BC21	0.00141752	0.000310893	0.0442779	Hyper 5modC (Age)	TssBiv	AL132857.1;AL079303.1;PAX9;SLC25A21
chr14	38255442	38255444	cg16404157_TC21	0.00226206	8.0695e-05	0.0211425	Hyper 5modC (Age)	TssBiv	SSTR1;CLEC14A;AL355835.1
chr14	38255469	38255471	cg05057720_BC11	0.00226308	6.32636e-05	0.0185239	Hyper 5modC (Age)	TssBiv	SSTR1;CLEC14A;AL355835.1
chr14	41605017	41605019	cg12080253_BC22	0.00154677	0.000228781	0.0378338	Hyper 5modC (Age)	TssBiv	AL121821.3;AL121821.2;AL121821.1;LRFN5
chr14	41608470	41608472	cg04784672_TC21	0.00141447	0.000337941	0.046801	Hyper 5modC (Age)	TssBiv	AL121821.2;AL121821.1;LRFN5
chr14	47674993	47674995	cg18343957_BC11	0.00196717	9.43377e-05	0.0231222	Hyper 5modC (Age)	TssBiv	MDGA2
chr14	47676384	47676386	cg11268739_TC21	0.00121088	0.000114422	0.0259079	Hyper 5modC (Age)	TssBiv	MDGA2
chr14	56799156	56799158	cg18280830_BC11	0.00236365	0.000368693	0.048713	Hyper 5modC (Age)	ReprPC	AL161757.3;OTX2;OTX2-AS1;AL161757.4;RN7SL461P;RNU6-1204P
chr14	56809338	56809340	cg02036261_BC11	0.00202331	2.95014e-06	0.00282672	Hyper 5modC (Age)	ReprPC	AL161757.3;OTX2;OTX2-AS1;AL161757.4;RN7SL461P;RNU6-1204P
chr14	56810070	56810072	cg06966811_BC11	0.00273887	6.15063e-06	0.0044884	Hyper 5modC (Age)	ReprPC	AL161757.3;OTX2;OTX2-AS1;AL161757.4;RN7SL461P;RNU6-1204P
chr14	60485686	60485688	cg23989821_BC11	0.00138685	5.01572e-05	0.0160047	Hyper 5modC (Age)	TssBiv	C14orf39;SALL4P7;SIX6;AL049874.3
chr14	60486226	60486228	cg12189551_BC21	0.00134888	8.28478e-05	0.0214592	Hyper 5modC (Age)	TssBiv	C14orf39;SALL4P7;SIX6;AL049874.3
chr14	60509092	60509094	cg08132837_TC22	0.000915333	0.000266871	0.0407143	Hyper 5modC (Age)	TssBiv	C14orf39;SALL4P7;SIX6;AL049874.3;AL049874.4
chr14	60509127	60509129	cg18639233_BC11	0.000846151	0.000198874	0.0351133	Hyper 5modC (Age)	TssBiv	C14orf39;SALL4P7;SIX6;AL049874.3;AL049874.4
chr14	60509396	60509398	cg14186066_BC21	0.00159755	1.28659e-05	0.0071657	Hyper 5modC (Age)	TssBiv	C14orf39;SALL4P7;SIX6;AL049874.3;AL049874.4
chr14	60510634	60510636	cg04666975_BC21	0.000940069	0.000252348	0.0394995	Hyper 5modC (Age)	ReprPC	C14orf39;SALL4P7;SIX6;AL049874.3;AL049874.4
chr14	60511137	60511139	cg13019491_TC11	0.00251219	5.84281e-07	0.000963074	Hyper 5modC (Age)	ReprPC	C14orf39;SALL4P7;SIX6;AL049874.3;AL049874.4
chr14	60511236	60511238	cg19566358_BC21	0.00185335	0.000122605	0.0267831	Hyper 5modC (Age)	ReprPC	C14orf39;SALL4P7;SIX6;AL049874.3;AL049874.4
chr14	60511242	60511244	cg00157572_BC21	0.00159714	0.00012963	0.0275993	Hyper 5modC (Age)	ReprPC	C14orf39;SALL4P7;SIX6;AL049874.3;AL049874.4
chr14	60511375	60511377	cg00859478_BC21	0.00114795	0.000100585	0.0242918	Hyper 5modC (Age)	ReprPC	C14orf39;SALL4P7;SIX6;AL049874.3;AL049874.4
chr14	60511442	60511444	cg14507337_BC11	0.00121092	5.1209e-05	0.0162213	Hyper 5modC (Age)	ReprPC	C14orf39;SALL4P7;SIX6;AL049874.3;AL049874.4
chr14	60515916	60515918	cg15895690_BC21	0.00189329	3.84674e-05	0.0138853	Hyper 5modC (Age)	ReprPC	C14orf39;SALL4P7;SIX6;AL049874.3;AL049874.4
chr14	60641508	60641510	cg03032497_BC21	0.00340989	1.14876e-09	9.02575e-06	Hyper 5modC (Age)	ReprPC	AL049874.1;SALRNA1;SIX1
chr14	60641508	60641510	cg03032497_BC22	0.00338769	7.07848e-09	4.17114e-05	Hyper 5modC (Age)	ReprPC	AL049874.1;SALRNA1;SIX1
chr14	60641508	60641510	cg03032497_BC23	0.00367586	9.76216e-11	1.66369e-06	Hyper 5modC (Age)	ReprPC	AL049874.1;SALRNA1;SIX1
chr14	60641508	60641510	cg03032497_BC24	0.00339526	8.29794e-09	4.77046e-05	Hyper 5modC (Age)	ReprPC	AL049874.1;SALRNA1;SIX1
chr14	60642598	60642600	cg01449136_BC21	0.00141825	0.000350974	0.0474626	Hyper 5modC (Age)	EnhBiv	AL049874.1;SALRNA1;SIX1
chr14	60653943	60653945	cg13007843_TC11	0.00139226	0.000371002	0.0488658	Hyper 5modC (Age)	ReprPC	SALRNA1;SIX1
chr14	61189008	61189010	cg18111500_TC21	0.00273742	1.77526e-05	0.00872112	Hyper 5modC (Age)	TssA	PRKCH
chr14	61189129	61189131	cg01894498_BC11	0.00158046	4.42366e-05	0.0149597	Hyper 5modC (Age)	TssA	PRKCH
chr14	62117559	62117561	cg07471209_BC21	0.000883487	4.8345e-05	0.0157727	Hyper 5modC (Age)	TssBiv	SYT16;AL390816.1;AL390816.2;LINC00643;LINC00644;AL390816.3
chr14	68361401	68361403	cg19635306_TC11	0.00194554	0.00029033	0.0426907	Hyper 5modC (Age)	TxWk	RAD51B;AL122013.1
chr14	69547997	69547999	cg00793591_BC21	0.00108701	0.000140392	0.0286546	Hyper 5modC (Age)	TssBiv	PLEKHD1;AL133445.1;CCDC177;AL133445.3
chr14	77133873	77133875	cg23998119_BC11	0.00120517	0.000117685	0.0262682	Hyper 5modC (Age)	ReprPC	AC007686.2;AC007686.5;CIPC;AC007375.2;TMEM63C;ZDHHC22;AC007375.3;FAM204DP
chr14	77271277	77271279	cg02181639_BC21	0.00149158	0.000240965	0.0385067	Hyper 5modC (Age)	ReprPC	AC007375.2;TMEM63C;NGB;MIR1260A;POMT2;GSTZ1
chr14	80955766	80955768	cg09721659_BC21	0.00169508	0.000124095	0.0269091	Hyper 5modC (Age)	TssBiv	CEP128;TSHR;BHLHB9P1;RPL17P3;AC007262.1
chr14	92902871	92902873	cg19868334_BC11	0.00116372	0.000208723	0.0360159	Hyper 5modC (Age)	ReprPC	LINC02833;LINC02287;CHGA;ITPK1
chr14	92902938	92902940	cg19868339_TC11	0.00207324	2.0386e-05	0.00945896	Hyper 5modC (Age)	ReprPC	LINC02833;LINC02287;CHGA;ITPK1
chr14	92923139	92923141	cg15480367_BC21	0.00209245	2.88312e-06	0.00278514	Hyper 5modC (Age)	ReprPC	LINC02833;LINC02287;CHGA;ITPK1
chr14	92923211	92923213	cg16086620_TC11	0.00251589	1.62961e-05	0.00829615	Hyper 5modC (Age)	ReprPC	LINC02833;LINC02287;CHGA;ITPK1
chr14	92923545	92923547	cg12422450_TC21	0.00127231	0.000132772	0.0279923	Hyper 5modC (Age)	ReprPC	LINC02833;LINC02287;CHGA;ITPK1
chr14	93430848	93430850	cg26354128_BC11	0.00214108	4.31795e-05	0.014729	Hyper 5modC (Age)	TssBiv	UNC79;Y_RNA;RNU6-1258P
chr14	93431042	93431044	cg00741624_BC21	0.00242929	1.20427e-05	0.00688971	Hyper 5modC (Age)	ReprPC	UNC79;Y_RNA;RNU6-1258P
chr14	95875912	95875914	cg21495612_BC11	0.00124052	0.000346654	0.0471218	Hyper 5modC (Age)	ReprPC	AL133167.1;TUNAR
chr14	101077883	101077885	cg13539424_BC11	0.00118929	0.000234953	0.0380684	Hyper 5modC (Age)	ReprPC	MEG8;MIR494;MIR1193;MIR543;MIR495;MIR376C;MIR376A2;MIR654;MIR376B;MIR376A1;MIR300;MIR1185-1;MIR1185-2;MIR381HG;MIR381;MIR487B;MIR539;MIR889;MIR544A;MIR655;MIR487A;MIR382;MIR134;MIR668;MIR485;MIR323B;MIR154;MIR496;MIR377;MIR541;MIR409;MIR412;MIR369;MIR410;MIR656;MEG9;AL132709.7;AL132709.8;LINC02285
chr14	101457283	101457285	cg09061632_BC21	0.00114223	6.61826e-05	0.019094	Hyper 5modC (Age)	ReprPC	LINC00524;LINC02314;AL049836.2
chr14	102930552	102930554	cg00176863_BC11	0.00204549	0.000126747	0.0271972	Hyper 5modC (Age)	ReprPC	TRAF3;AMN;CDC42BPB;AL117209.1
chr14	104605044	104605046	cg03734874_TC21	0.0018707	7.38068e-06	0.00501954	Hyper 5modC (Age)	ReprPC	TMEM179;C14orf180;BX927359.1;AL583722.2
chr15	23226256	23226258	cg13059459_TC11	0.00134419	0.000343448	0.0469458	Hyper 5modC (Age)	Quies	ABCB10P1;AC116165.2;MIR4509-1;AC116165.3
chr15	24427369	24427371	cg20125601_TC11	0.000955695	0.000356717	0.0479011	Hyper 5modC (Age)	Quies	PWRN1
chr15	26866449	26866451	cg16967626_TC21	0.00127457	0.000323309	0.045307	Hyper 5modC (Age)	ReprPC	GABRB3;AC135999.1;GABRA5
chr15	26968026	26968028	cg02318784_TC21	0.00238459	0.000139542	0.0285761	Hyper 5modC (Age)	TssBiv	GABRB3;GABRA5;TVP23BP1;GABRG3
chr15	28099330	28099332	cg21567504_TC11	0.00113452	2.23269e-05	0.010005	Hyper 5modC (Age)	TssBiv	OCA2;HERC2
chr15	28508640	28508642	cg09471659_BC11	0.00236008	1.31977e-05	0.00726824	Hyper 5modC (Age)	Quies	AC138749.4;MIR4509-3;AC138749.7;ABCB10P4;GOLGA8G;Metazoa_SRP;AC138749.3;AC138749.1
chr15	31483202	31483204	cg01763090_TC21	0.00125274	1.57765e-05	0.00812535	Hyper 5modC (Age)	TssBiv	KLF13;AC104759.1;OTUD7A
chr15	31483691	31483693	cg04875128_TC11	0.00238031	0.000116257	0.0260483	Hyper 5modC (Age)	ReprPC	KLF13;AC104759.1;OTUD7A
chr15	32718334	32718336	cg21296230_BC21	0.00150427	2.2711e-05	0.0100623	Hyper 5modC (Age)	TssBiv	SCG5;SCG5-AS1;AC090877.2;GREM1;FMN1
chr15	33310615	33310617	cg02186782_BC21	0.00147134	0.000151548	0.0300682	Hyper 5modC (Age)	TssBiv	AC055874.1;RYR3
chr15	33310824	33310826	cg24632756_BC21	0.000974667	0.000186206	0.0339708	Hyper 5modC (Age)	TssBiv	AC055874.1;RYR3
chr15	33310824	33310826	cg24632756_BC22	0.000958448	0.000187838	0.0341433	Hyper 5modC (Age)	TssBiv	AC055874.1;RYR3
chr15	33310824	33310826	cg24632756_BC23	0.000938775	0.000222719	0.0372581	Hyper 5modC (Age)	TssBiv	AC055874.1;RYR3
chr15	41621923	41621925	cg01770755_BC21	0.00203635	1.34024e-05	0.00731264	Hyper 5modC (Age)	TssFlnkU	TYRO3;AC016134.1;MGA
chr15	44663899	44663901	cg06121469_TC21	0.00102099	1.2174e-05	0.00693118	Hyper 5modC (Age)	TssFlnkU	SPG11;PATL2;Y_RNA;B2M
chr15	45377869	45377871	cg05280133_BC21	0.00119427	0.000115988	0.0260483	Hyper 5modC (Age)	TssBiv	AC051619.2;RNU6-953P;GATM;AC025580.3;SPATA5L1
chr15	45379080	45379082	cg00767496_TC21	0.00221875	0.000321468	0.0452425	Hyper 5modC (Age)	TssBiv	AC051619.2;RNU6-953P;GATM;AC025580.3;SPATA5L1
chr15	48542218	48542220	cg13831575_TC11	-0.00324897	7.71201e-05	0.0206566	Hypo 5modC (Age)	Quies	FBN1;AC022467.2;AC022467.1
chr15	51681722	51681724	cg16717122_BC21	0.00203823	4.79637e-08	0.000162369	Hyper 5modC (Age)	TssBiv	SCG3;AC020892.1;AC020892.2;LYSMD2
chr15	58065120	58065122	cg02900766_TC21	0.00140112	9.89902e-06	0.00610806	Hyper 5modC (Age)	TssBiv	ALDH1A2;AC025431.1
chr15	64776394	64776396	cg11479165_TC21	0.00175775	0.000219464	0.0369854	Hyper 5modC (Age)	TssBiv	RBPMS2;MIR1272;PIF1
chr15	67823924	67823926	cg12591491_BC11	0.00144128	7.67858e-05	0.0206305	Hyper 5modC (Age)	ReprPC	MAP2K5;SKOR1;AC009292.2;AC009292.1;RNU6-1
chr15	78641464	78641466	cg24369989_BC11	0.00298975	3.3578e-08	0.00013191	Hyper 5modC (Age)	TssBiv	CHRNA5;CHRNA3;AC067863.2;CHRNB4;AC067863.1;AC022748.2;RPL18P11
chr15	78641477	78641479	cg17179314_BC11	0.00278287	2.2455e-06	0.00239494	Hyper 5modC (Age)	TssBiv	CHRNA5;CHRNA3;AC067863.2;CHRNB4;AC067863.1;AC022748.2;RPL18P11
chr15	79283806	79283808	cg02018902_BC21	0.00180227	7.72074e-06	0.00518002	Hyper 5modC (Age)	ReprPC	ANKRD34C-AS1;HNRNPCP3;ANKRD34C;TMED3;AC027811.1
chr15	79283955	79283957	cg22694275_TC22	0.00125364	0.000318032	0.0450133	Hyper 5modC (Age)	ReprPC	ANKRD34C-AS1;HNRNPCP3;ANKRD34C;TMED3;AC027811.1
chr15	82646863	82646865	cg03340215_BC21	0.00144567	0.000178738	0.0331894	Hyper 5modC (Age)	TssBiv	CPEB1;CPEB1-AS1;AP3B2;AC105339.4
chr15	82647471	82647473	cg27578811_BC11	0.00239171	1.77508e-06	0.00205098	Hyper 5modC (Age)	TssBiv	CPEB1;CPEB1-AS1;AP3B2;AC105339.4
chr15	82647607	82647609	cg08690482_TC11	0.00154088	1.41271e-07	0.000356643	Hyper 5modC (Age)	TssBiv	CPEB1;CPEB1-AS1;AP3B2;AC105339.4
chr15	82647623	82647625	cg07799043_TC21	0.00129787	5.67873e-06	0.00423583	Hyper 5modC (Age)	TssBiv	CPEB1;CPEB1-AS1;AP3B2;AC105339.4
chr15	82647626	82647628	cg16043144_BC21	0.00129912	1.54083e-07	0.0003823	Hyper 5modC (Age)	TssBiv	CPEB1;CPEB1-AS1;AP3B2;AC105339.4
chr15	82648529	82648531	cg07769790_TC21	0.00149966	0.000198425	0.0350865	Hyper 5modC (Age)	ReprPC	CPEB1;CPEB1-AS1;AP3B2;AC105339.4
chr15	82663312	82663314	cg25584930_TC21	0.00229579	1.1003e-08	5.76332e-05	Hyper 5modC (Age)	Quies	CPEB1;CPEB1-AS1;AP3B2;AC105339.4;AC105339.1
chr15	83107669	83107671	cg03063639_TC11	0.00167414	2.32855e-05	0.0102018	Hyper 5modC (Age)	TssBiv	AC022558.2;AC024270.3;BTBD1;AC024270.1;MIR4515;AC024270.4;TM6SF1;HDGFL3;AC024270.2
chr15	83284021	83284023	cg04090392_BC21	0.00222704	3.58741e-07	0.000657305	Hyper 5modC (Age)	TssBiv	AC103876.1;BNC1
chr15	83435259	83435261	cg20723524_TC11	-0.00178131	0.000244908	0.0389256	Hypo 5modC (Age)	Quies	AC103876.1;SH3GL3
chr15	88255099	88255101	cg05012697_TC21	0.00143311	9.91106e-05	0.0240094	Hyper 5modC (Age)	ReprPC	NTRK3;NTRK3-AS1
chr15	88258242	88258244	cg04188862_TC11	0.00303628	5.6765e-06	0.00423583	Hyper 5modC (Age)	TssBiv	NTRK3;NTRK3-AS1
chr16	1333431	1333433	cg08949164_BC21	0.00127609	0.000110516	0.0254887	Hyper 5modC (Age)	TssBiv	TPSP2;AC120498.4;AC120498.9;UBE2I;AL031714.1;RPS20P2;BAIAP3;TSR3;GNPTG;AL031709.1;UNKL
chr16	1964619	1964621	cg06385324_TC21	0.000927665	6.69731e-05	0.0191823	Hyper 5modC (Age)	TssA	HS3ST6;MSRB1;RPL3L;NDUFB10;RPS2;SNORA10;SNORA64;AC005363.1;SNHG9;SNORA78;RNF151;AC005363.2;TBL3;NOXO1;GFER;AC005606.2;SYNGR3;AC005606.1;ZNF598;NPW;RN7SL219P
chr16	1992101	1992103	cg27028760_TC11	0.000467628	2.48677e-05	0.0105045	Hyper 5modC (Age)	TssBiv	MSRB1;RPL3L;NDUFB10;RPS2;SNORA10;SNORA64;AC005363.1;SNHG9;SNORA78;RNF151;AC005363.2;TBL3;NOXO1;GFER;AC005606.2;SYNGR3;AC005606.1;ZNF598;NPW;RN7SL219P;SLC9A3R2;NTHL1
chr16	1992691	1992693	cg11220950_BC21	0.00137251	7.19936e-05	0.0200371	Hyper 5modC (Age)	TssBiv	MSRB1;RPL3L;NDUFB10;RPS2;SNORA10;SNORA64;AC005363.1;SNHG9;SNORA78;RNF151;AC005363.2;TBL3;NOXO1;GFER;AC005606.2;SYNGR3;AC005606.1;ZNF598;NPW;RN7SL219P;SLC9A3R2;NTHL1
chr16	2715841	2715843	cg10286969_BC11	0.00211575	1.6549e-05	0.00837067	Hyper 5modC (Age)	EnhBiv	ERVK13-1;KCTD5;AC092117.2;PRSS27;SRRM2-AS1;SRRM2
chr16	3175491	3175493	cg06755373_BC11	0.000935689	2.95104e-05	0.0116905	Hyper 5modC (Age)	ReprPC	ZNF213-AS1;ZNF213;CASP16P;AC108134.2;AJ003147.1;AJ003147.2;OR1F1;OR1F2P;ZNF200
chr16	3175582	3175584	cg21021388_BC11	0.00155368	0.000234836	0.0380684	Hyper 5modC (Age)	ReprPC	ZNF213-AS1;ZNF213;CASP16P;AC108134.2;AJ003147.1;AJ003147.2;OR1F1;OR1F2P;ZNF200
chr16	3187990	3187992	cg02970836_TC11	0.0022406	5.32471e-05	0.016477	Hyper 5modC (Age)	ReprPC	ZNF213-AS1;ZNF213;CASP16P;AC108134.2;AJ003147.1;AJ003147.2;OR1F1;OR1F2P;ZNF200
chr16	3192736	3192738	cg08151623_TC11	0.00346911	0.000202965	0.0355018	Hyper 5modC (Age)	ReprPC	ZNF213-AS1;ZNF213;CASP16P;AC108134.2;AJ003147.1;AJ003147.2;OR1F1;OR1F2P;ZNF200;MEFV
chr16	3295462	3295464	cg07116631_TC11	0.00228977	0.000113364	0.0258143	Hyper 5modC (Age)	ZNF/Rpts	MEFV;LINC00921;ZNF263;AJ003147.3;AC004232.2;TIGD7;ZNF75A;AC004232.1;AC025283.1
chr16	3305078	3305080	cg07949597_TC11	0.00211195	0.000160238	0.030977	Hyper 5modC (Age)	TssA	MEFV;LINC00921;ZNF263;AJ003147.3;AC004232.2;TIGD7;ZNF75A;AC004232.1;AC025283.1
chr16	3881227	3881229	cg24567591_BC21	0.000819771	0.000261353	0.0402371	Hyper 5modC (Age)	TssFlnkU	CREBBP;AC007151.1;LINC02861
chr16	12902729	12902731	cg00765783_BC11	0.00140657	0.000264218	0.0403618	Hyper 5modC (Age)	TssBiv	RPL35AP34;SHISA9
chr16	12903676	12903678	cg08280468_BC21	0.00171624	3.59678e-06	0.00313996	Hyper 5modC (Age)	TssBiv	RPL35AP34;SHISA9
chr16	14285493	14285495	cg23635060_BC21	-0.000493258	0.000216077	0.0367203	Hypo 5modC (Age)	TssA	MRTFB;Y_RNA;MIR193BHG;MIR193B;MIR365A
chr16	22813167	22813169	cg03033688_BC21	0.00164743	2.23331e-06	0.00239494	Hyper 5modC (Age)	ReprPC	AC130466.1;HS3ST2
chr16	25915166	25915168	cg21303798_BC21	0.00173951	0.00035875	0.0480544	Hyper 5modC (Age)	Quies	HS3ST4;AC093516.1
chr16	26317244	26317246	cg09045026_TC21	0.00202667	0.000308599	0.0441379	Hyper 5modC (Age)	Quies	AC009158.1;AC130464.1
chr16	31819346	31819348	cg26613361_BC21	0.00206543	9.39639e-05	0.0230986	Hyper 5modC (Age)	ZNF/Rpts	ZNF720;AC002519.1;VN1R67P;AC002519.2;VN1R3;RBM22P13
chr16	35208798	35208800	cg21424470_BC11	0.00181978	0.000336936	0.0467601	Hyper 5modC (Age)	ZNF/Rpts	UBE2MP1;SLC25A1P4;AC023824.1;AC023824.2;AC023824.4;AC023824.3;TP53TG3GP;RARRES2P5;FGFR3P5;FRG2JP;RARRES2P6;AGGF1P8
chr16	35575827	35575829	cg01611817_TC21	0.00132502	0.00019042	0.0343146	Hyper 5modC (Age)	ZNF/Rpts	AC018558.5;RARRES2P8;AGGF1P7;C2orf69P1;C1QL1P1
chr16	49484240	49484242	cg25592314_TC21	0.00291467	2.52779e-06	0.00259985	Hyper 5modC (Age)	EnhBiv	AC007861.1;AC007861.2;LINC02179;ZNF423;ADAM3B
chr16	49484502	49484504	cg09231171_BC21	0.00161364	0.000348853	0.0472843	Hyper 5modC (Age)	ReprPCWk	AC007861.1;AC007861.2;LINC02179;ZNF423;ADAM3B
chr16	49876950	49876952	cg14676592_TC21	0.00157798	3.29488e-06	0.00299065	Hyper 5modC (Age)	ReprPC	ZNF423;AC027348.1;AC007603.2;AC007603.1
chr16	51113857	51113859	cg02455820_TC21	0.00144523	0.000273468	0.0411547	Hyper 5modC (Age)	ReprPC	AC009166.3;SOD1P2;SALL1;AC009166.1;AC087564.1
chr16	51154217	51154219	cg08087868_TC11	0.00210623	0.000253741	0.0395823	Hyper 5modC (Age)	TssBiv	SOD1P2;SALL1;AC009166.1;AC087564.1;AC009166.2;AC137494.1
chr16	51154460	51154462	cg02352240_BC11	0.00221499	8.20662e-05	0.0213271	Hyper 5modC (Age)	ReprPC	SOD1P2;SALL1;AC009166.1;AC087564.1;AC009166.2;AC137494.1
chr16	54594921	54594923	cg27054162_BC21	0.00146662	0.000166332	0.0314183	Hyper 5modC (Age)	ReprPC	LINC02183;AC007491.1
chr16	54931579	54931581	cg05266781_BC21	0.00135378	0.000115371	0.0260478	Hyper 5modC (Age)	TssBiv	CRNDE;IRX5;AC106738.1;AC106738.2
chr16	55323863	55323865	cg04622777_TC11	0.00121358	0.000179299	0.0331989	Hyper 5modC (Age)	ReprPC	AC109462.1;RN7SL841P;AC109462.3;IRX6;AC109462.2;RPL31P56
chr16	55656960	55656962	cg04874129_BC21	0.00189773	2.51442e-06	0.00259985	Hyper 5modC (Age)	ReprPC	SLC6A2;AC136621.1
chr16	56194201	56194203	cg00348762_BC21	0.00214656	2.81568e-07	0.000572136	Hyper 5modC (Age)	TssBiv	AC040168.1;GNAO1;DKFZP434H168
chr16	57884364	57884366	cg21559779_TC11	0.00142489	0.000134305	0.0281644	Hyper 5modC (Age)	ReprPC	KIFC3;CNGB1
chr16	67150260	67150262	cg06279276_BC11	0.00239029	7.93419e-07	0.00114716	Hyper 5modC (Age)	TssBiv	CBFB;C16orf70;B3GNT9;TRADD;FBXL8;AC074143.1;HSF4;NOL3;KIAA0895L;EXOC3L1;E2F4;ELMO3
chr16	68235851	68235853	cg21654876_TC11	0.00266139	7.12956e-05	0.0200059	Hyper 5modC (Age)	TssBiv	NFATC3;AC130462.1;AC020978.6;AC020978.8;RPS12P27;AC020978.3;AC020978.7;AC020978.5;ESRP2;MIR6773;AC020978.4;PLA2G15;AC020978.2;SLC7A6;RNU6-1262P;SLC7A6OS
chr16	68235859	68235861	cg20264732_BC21	0.0017296	0.000156294	0.0305978	Hyper 5modC (Age)	TssBiv	NFATC3;AC130462.1;AC020978.6;AC020978.8;RPS12P27;AC020978.3;AC020978.7;AC020978.5;ESRP2;MIR6773;AC020978.4;PLA2G15;AC020978.2;SLC7A6;RNU6-1262P;SLC7A6OS
chr16	68236363	68236365	cg21690925_BC21	0.00144285	0.000262385	0.040317	Hyper 5modC (Age)	TssBiv	NFATC3;AC130462.1;AC020978.6;AC020978.8;RPS12P27;AC020978.3;AC020978.7;AC020978.5;ESRP2;MIR6773;AC020978.4;PLA2G15;AC020978.2;SLC7A6;RNU6-1262P;SLC7A6OS
chr16	68448917	68448919	cg10426893_TC21	0.00141868	1.56027e-05	0.0080651	Hyper 5modC (Age)	TssFlnkD	SMPD3;AC099521.3;AC099521.1;Y_RNA;RPL35AP33
chr16	71441548	71441550	cg10379472_BC11	0.00172145	0.000164907	0.0312961	Hyper 5modC (Age)	ZNF/Rpts	LINC02136;AC010547.6;TLE7;AC010547.5;ZNF23;AC010547.4;AC010547.1;ZNF19
chr16	77789091	77789093	cg03934782_BC21	0.00099762	7.74539e-05	0.020699	Hyper 5modC (Age)	TssBiv	NUDT7;AC092134.1;AC092134.3;VAT1L;AC092134.2
chr16	85395428	85395430	cg07082267_TC24	-0.00170554	2.51825e-05	0.0105618	Hypo 5modC (Age)	EnhA1	GSE1;AC092377.1
chr16	86929689	86929691	cg05177590_TC21	0.00139842	0.000255327	0.0396797	Hyper 5modC (Age)	EnhBiv	AC093519.2;AC093519.1
chr16	86954028	86954030	cg07304536_TC11	0.00191717	5.94284e-05	0.0177538	Hyper 5modC (Age)	ReprPCWk	AC093519.2;AC093519.1
chr16	87869685	87869687	cg08710629_BC11	0.00167441	0.000281727	0.0420248	Hyper 5modC (Age)	TxWk	SLC7A5;MIR6775;AC126696.2;CA5A;AC133539.1
chr16	88560731	88560733	cg21939800_TC21	0.0022924	6.03072e-06	0.00442832	Hyper 5modC (Age)	ReprPCWk	ZFPM1;AC116552.1;ZC3H18
chr16	89048311	89048313	cg12839813_TC21	0.001567	0.000126808	0.0271972	Hyper 5modC (Age)	ReprPC	AC135782.1;ACSF3
chr16	89561273	89561275	cg06154111_BC11	0.0008544	9.65182e-05	0.0235022	Hyper 5modC (Age)	TssA	SPG7;RPL13;SNORD68;CPNE7
chr16	89923805	89923807	cg13494498_TC21	0.000974132	0.000109783	0.0254574	Hyper 5modC (Age)	TssBiv	TCF25;AC092143.3;MC1R;AC092143.1;AC092143.2;TUBB3;DEF8;CENPBD1;AFG3L1P
chr16	90048114	90048116	cg06174989_BC21	0.00216072	0.00014225	0.0289545	Hyper 5modC (Age)	Quies	AFG3L1P;DBNDD1;GAS8;GAS8-AS1;URAHP;PRDM7;TUBB8P7
chr17	1203258	1203260	cg01912040_BC21	0.00285779	7.0286e-06	0.00484414	Hyper 5modC (Age)	Quies	ABR;AC016292.2;AC016292.1;AC144836.1
chr17	2781421	2781423	cg22049245_TC21	0.00180885	1.3327e-05	0.00730549	Hyper 5modC (Age)	ReprPCWk	CCDC92B;MIR1253;hsa-mir-1253;RAP1GAP2
chr17	4745270	4745272	cg14522800_BC21	0.00169593	0.000154518	0.0304269	Hyper 5modC (Age)	ReprPC	PELP1;AC091153.2;AC091153.3;AC091153.1;ARRB2;MED11;AC091153.4;CXCL16;ZMYND15;TM4SF5;VMO1;AC233723.2;GLTPD2
chr17	4745284	4745286	cg23350904_TC11	0.00221155	3.45373e-05	0.0128786	Hyper 5modC (Age)	ReprPC	PELP1;AC091153.2;AC091153.3;AC091153.1;ARRB2;MED11;AC091153.4;CXCL16;ZMYND15;TM4SF5;VMO1;AC233723.2;GLTPD2
chr17	6713547	6713549	cg13781853_BC21	0.000986697	0.000189907	0.034296	Hyper 5modC (Age)	TssBiv	C17orf100;ALOX15P1;SLC13A5;AC004706.2;RPL23AP73;XAF1
chr17	6776175	6776177	cg02093112_BC11	0.00171995	0.000136956	0.0283291	Hyper 5modC (Age)	ReprPC	AC004706.2;RPL23AP73;XAF1;PRAL;FBXO39;TEKT1
chr17	6776179	6776181	cg07540103_TC11	0.00206895	5.8025e-05	0.017519	Hyper 5modC (Age)	ReprPC	AC004706.2;RPL23AP73;XAF1;PRAL;FBXO39;TEKT1
chr17	6776213	6776215	cg02613386_TC11	0.00207228	2.28457e-05	0.010103	Hyper 5modC (Age)	ReprPC	AC004706.2;RPL23AP73;XAF1;PRAL;FBXO39;TEKT1
chr17	7023422	7023424	cg10137837_TC11	0.00214511	2.53754e-07	0.000524845	Hyper 5modC (Age)	TssBiv	ALOX12-AS1;AC027763.2;AC040977.2;AC040977.1;ALOX12;RNASEK;RNASEK-C17orf49;C17orf49;MIR497HG;MIR195;MIR497;BCL6B;SLC16A13;SLC16A11;AC120057.1
chr17	8073282	8073284	cg22142882_BC21	0.00146422	0.000171823	0.0322709	Hyper 5modC (Age)	EnhBiv	ALOX15B;AC129492.2;ALOXE3P1;ALOX12B;AC129492.1;MIR4314;ALOXE3;HES7
chr17	8210395	8210397	cg05617798_BC21	0.000809215	8.10541e-05	0.021145	Hyper 5modC (Age)	TssFlnkU	AC129492.3;VAMP2;TMEM107;SNORD118;AC129492.4;MIR4521;BORCS6;AC129492.6;AC129492.5;AURKB;LINC00324;CTC1;PFAS
chr17	9022931	9022933	cg01449663_BC21	0.00181585	2.96066e-07	0.000585955	Hyper 5modC (Age)	TssBiv	AC002091.1;NTN1
chr17	21323220	21323222	cg02538829_TC21	0.00202443	4.25212e-05	0.0146102	Hyper 5modC (Age)	TssBiv	MAP2K3
chr17	21452694	21452696	cg03259243_TC11	0.00227719	9.03027e-07	0.00124753	Hyper 5modC (Age)	TssBiv	KCNJ12;LINC02693;AC068418.3;PDLIM1P2;AC068418.2;AC068418.1
chr17	21452932	21452934	cg20273670_BC11	0.0030042	1.79809e-05	0.0087567	Hyper 5modC (Age)	ReprPC	KCNJ12;LINC02693;AC068418.3;PDLIM1P2;AC068418.2;AC068418.1
chr17	23779005	23779007	cg22337538_BC21	0.000667116	0.000241656	0.0385657	Hyper 5modC (Age)	NA	NA
chr17	29612860	29612862	cg22389242_TC11	0.00335871	6.90076e-05	0.0195308	Hyper 5modC (Age)	Quies	ABHD15;ABHD15-AS1;TP53I13;AC104564.3;GIT1;ANKRD13B;AC104564.4;CORO6;AC104564.2;SSH2;AC104564.1;RNU6-920P;AC104564.5
chr17	29612902	29612904	cg22389245_BC21	0.00190821	0.000258196	0.0399598	Hyper 5modC (Age)	Quies	ABHD15;ABHD15-AS1;TP53I13;AC104564.3;GIT1;ANKRD13B;AC104564.4;CORO6;AC104564.2;SSH2;AC104564.1;RNU6-920P;AC104564.5
chr17	31559865	31559867	cg08667128_BC11	0.00297323	1.72965e-05	0.00861928	Hyper 5modC (Age)	TssBiv	RAB11FIP4;RN7SL45P;AC003101.3;MIR4724;MIR193A;AC003101.2;RNU6ATAC7P;AC003101.1;MIR4725;MIR365B;AC007923.3
chr17	31559870	31559872	cg22894896_TC11	0.00323928	4.18914e-05	0.0144782	Hyper 5modC (Age)	TssBiv	RAB11FIP4;RN7SL45P;AC003101.3;MIR4724;MIR193A;AC003101.2;RNU6ATAC7P;AC003101.1;MIR4725;MIR365B;AC007923.3
chr17	32324411	32324413	cg25181130_TC21	-0.00215563	0.000171153	0.0321707	Hypo 5modC (Age)	Quies	RHBDL3;AC026620.1;AC005899.4;C17orf75;AC005899.3;OOSP1P2;MIR632;ZNF207
chr17	33667176	33667178	cg02845345_BC11	-0.00320075	0.000165124	0.0313017	Hypo 5modC (Age)	Quies	ASIC2;AC011824.2;AC011824.1;AC024614.1;AC024614.2;AC024614.3
chr17	34157092	34157094	cg12810096_BC11	0.000964908	0.000357184	0.0479176	Hyper 5modC (Age)	ReprPC	ASIC2;AC004147.4;AC004147.5;RNA5SP438;AC004147.3;AC004147.2;LINC01989;AC005549.1
chr17	34580919	34580921	cg18338311_BC21	0.00151554	0.000384423	0.0497593	Hyper 5modC (Age)	TssBiv	C17orf102;TMEM132E;AC005691.1
chr17	35448897	35448899	cg08151705_TC21	0.00157621	0.000161381	0.030977	Hyper 5modC (Age)	TssBiv	AC060766.6;AC060766.4;AC060766.7;AC060766.5;AC060766.1;SLFN12;SLFN13;AC015911.4;SLFN12L;AC015911.7;SLFN12L;AC015911.5;E2F3P1;TAF5LP1
chr17	35495984	35495986	cg11112161_TC21	0.00197229	0.000216836	0.0367596	Hyper 5modC (Age)	ReprPC	SLFN13;AC015911.4;SLFN12L;AC015911.7;SLFN12L;AC015911.5;E2F3P1;TAF5LP1;AC015911.3;TOMM20P2;AC015911.9;AC015911.2;SLFN14
chr17	36464347	36464349	cg09655666_BC11	0.00270662	0.000341452	0.0468998	Hyper 5modC (Age)	ReprPC	TBC1D3F;TBC1D3J;ZNHIT3;RNA5SP439;MYO19
chr17	36464869	36464871	cg21433231_TC11	0.0014948	0.000227945	0.0378103	Hyper 5modC (Age)	ReprPC	TBC1D3F;TBC1D3J;ZNHIT3;RNA5SP439;MYO19
chr17	36704005	36704007	cg22468426_BC21	0.00147048	3.92655e-05	0.0140443	Hyper 5modC (Age)	ReprPC	AC243830.3;AC243830.1
chr17	36927910	36927912	cg22471474_BC21	0.00206932	3.10451e-05	0.0120752	Hyper 5modC (Age)	NA	LHX1-DT;LHX1;AC243773.1;AATF
chr17	36935286	36935288	cg15001747_BC21	0.0014636	0.000136552	0.0282833	Hyper 5modC (Age)	TssBiv	LHX1-DT;LHX1;AC243773.1;AATF;AC243773.2
chr17	36937753	36937755	cg20189674_TC21	0.00105447	3.95105e-06	0.0032908	Hyper 5modC (Age)	TssBiv	LHX1-DT;LHX1;AC243773.1;AATF;AC243773.2
chr17	36942050	36942052	cg22472096_BC11	0.00174066	1.04288e-05	0.00630004	Hyper 5modC (Age)	ReprPC	LHX1-DT;LHX1;AC243773.1;AATF;AC243773.2
chr17	36942302	36942304	cg14754787_BC11	0.00197481	9.88429e-05	0.0239852	Hyper 5modC (Age)	TssBiv	LHX1-DT;LHX1;AC243773.1;AATF;AC243773.2
chr17	36942712	36942714	cg19760241_BC11	0.00234268	6.26308e-05	0.0184072	Hyper 5modC (Age)	ReprPC	LHX1-DT;LHX1;AC243773.1;AATF;AC243773.2
chr17	38578688	38578690	cg15256305_TC11	0.00201609	2.58779e-05	0.0107199	Hyper 5modC (Age)	ReprPC	SRCIN1;AC006449.1
chr17	39225221	39225223	cg14328457_BC11	0.000894237	1.22514e-05	0.00695583	Hyper 5modC (Age)	TssBiv	AC004408.1;CACNB1;RPL19;STAC2;AC015910.1;FBXL20
chr17	39225582	39225584	cg19179801_TC21	0.0014385	5.84008e-05	0.0175581	Hyper 5modC (Age)	TssBiv	AC004408.1;CACNB1;RPL19;STAC2;AC015910.1;FBXL20
chr17	39605438	39605440	cg13621679_TC11	0.00129174	1.6705e-06	0.00196875	Hyper 5modC (Age)	EnhBiv	CDK12;AC009283.1;NEUROD2;AC087491.1;PPP1R1B;STARD3
chr17	43953365	43953367	cg22575442_TC11	0.00148177	0.000211422	0.0362692	Hyper 5modC (Age)	ReprPC	MPP2;AC007993.3;FAM215A;AC007993.1;AC007993.2;LINC01976;PPY;PYY
chr17	43953473	43953475	cg01474257_BC21	0.00165244	0.00021006	0.0361541	Hyper 5modC (Age)	ReprPC	MPP2;AC007993.3;FAM215A;AC007993.1;AC007993.2;LINC01976;PPY;PYY
chr17	44354796	44354798	cg19935040_TC11	0.00270166	8.20181e-06	0.00536941	Hyper 5modC (Age)	TssFlnk	RUNDC3A-AS1;RNU6-453P;RUNDC3A;SLC25A39;AC003043.1;GRN;FAM171A2;RPL7L1P5;ITGA2B;GPATCH8
chr17	44656158	44656160	cg08496953_BC11	0.00268288	1.0677e-05	0.00640369	Hyper 5modC (Age)	ReprPC	SMCO4P1;LINC01180;MEIOC;CCDC43;AC091152.2;AC091152.4
chr17	44656173	44656175	cg22605919_TC11	0.00222237	6.93922e-05	0.0196119	Hyper 5modC (Age)	ReprPC	SMCO4P1;LINC01180;MEIOC;CCDC43;AC091152.2;AC091152.4
chr17	44656231	44656233	cg17269633_TC11	0.00278153	6.27778e-06	0.00452515	Hyper 5modC (Age)	ReprPC	SMCO4P1;LINC01180;MEIOC;CCDC43;AC091152.2;AC091152.4
chr17	44656329	44656331	cg02932314_TC21	0.00202927	5.19742e-05	0.0163082	Hyper 5modC (Age)	TssBiv	SMCO4P1;LINC01180;MEIOC;CCDC43;AC091152.2;AC091152.4
chr17	44656355	44656357	cg12127472_BC11	0.00172087	0.000132904	0.0279951	Hyper 5modC (Age)	TssBiv	SMCO4P1;LINC01180;MEIOC;CCDC43;AC091152.2;AC091152.4
chr17	44656360	44656362	cg12781700_BC11	0.00147031	0.000207059	0.0358864	Hyper 5modC (Age)	TssBiv	SMCO4P1;LINC01180;MEIOC;CCDC43;AC091152.2;AC091152.4
chr17	44948286	44948288	cg17704343_BC21	0.00190813	0.000151196	0.0300237	Hyper 5modC (Age)	TssFlnkU	EFTUD2;CCDC103;FAM187A;GFAP;KIF18B;MIR6783;AC015936.1;NMT1;C1QL1;AC015936.2
chr17	48997812	48997814	cg06638433_TC21	0.00147519	4.55176e-05	0.0151967	Hyper 5modC (Age)	TssBiv	RNU1-42P;AC091133.2;GIP;AC091133.3;IGF2BP1;AC091133.4;Metazoa_SRP;RNU6-826P;AC091133.5
chr17	49963936	49963938	cg01497613_BC21	0.00155389	0.000215302	0.0366786	Hyper 5modC (Age)	EnhBiv	AC027801.4;AC027801.3;RNU6-1313P;DLX4;DLX3;AC009720.1
chr17	49964205	49964207	cg14365070_BC11	0.00127003	0.000157305	0.0306938	Hyper 5modC (Age)	EnhBiv	AC027801.4;AC027801.3;RNU6-1313P;DLX4;DLX3;AC009720.1
chr17	49964526	49964528	cg15557036_BC21	0.00230255	2.54792e-06	0.00259985	Hyper 5modC (Age)	EnhBiv	AC027801.4;AC027801.3;RNU6-1313P;DLX4;DLX3;AC009720.1
chr17	50559832	50559834	cg11071401_TC11	0.00300443	1.35264e-06	0.00166926	Hyper 5modC (Age)	TssBiv	MYCBPAP;AC021491.2;EPN3;SPATA20;CACNA1G-AS1;CACNA1G;AC021491.3
chr17	58755604	58755606	cg22747426_TC11	0.00197917	0.000105343	0.0249481	Hyper 5modC (Age)	TssBiv	RAD51C;AC025521.1;PPM1E;Metazoa_SRP
chr17	58755629	58755631	cg26161329_BC11	0.00148668	3.30118e-06	0.00299065	Hyper 5modC (Age)	TssBiv	RAD51C;AC025521.1;PPM1E;Metazoa_SRP
chr17	58755638	58755640	cg16477091_TC21	0.000931085	4.32941e-07	0.0213792	Hyper 5hmC (Age)	TssBiv	RAD51C;AC025521.1;PPM1E;Metazoa_SRP
chr17	59565387	59565389	cg07584066_BC11	0.00424606	1.07299e-07	0.000297543	Hyper 5modC (Age)	TssFlnkU	LINC01476;RNU4-13P;DHX40
chr17	59565390	59565392	cg16969368_BC11	0.00333845	9.74946e-06	0.00605572	Hyper 5modC (Age)	TssFlnkU	LINC01476;RNU4-13P;DHX40
chr17	60139053	60139055	cg21158087_BC11	0.00210948	0.000149234	0.0298143	Hyper 5modC (Age)	ReprPC	WFDC21P;AC025048.6;AC025048.3;AC025048.2;AC025048.5;AC025048.7;AC025048.1;CA4;USP32
chr17	74852529	74852531	cg00439658_BC21	0.00152239	0.000303626	0.0437462	Hyper 5modC (Age)	ReprPC	TMEM104;GRIN2C;FDXR;FADS6
chr17	78232151	78232153	cg09473315_BC11	0.0023453	2.72924e-07	0.000559395	Hyper 5modC (Age)	ReprPC	TK1;AFMID;AC087645.1;BIRC5;TMEM235;AC087645.4;THA1P;AC087645.3;LINC01993
chr17	78969264	78969266	cg19413066_BC21	-0.00108922	0.000188462	0.0341433	Hypo 5modC (Age)	Quies	TIMP2;LGALS3BP;CANT1;C1QTNF1-AS1
chr17	79192662	79192664	cg23029780_BC21	0.00138121	0.000255321	0.0396797	Hyper 5modC (Age)	ReprPC	RBFOX3
chr17	80989420	80989422	cg09164913_TC21	-0.00154699	6.40502e-05	0.0187077	Hypo 5modC (Age)	EnhWk	RPTOR;AC127496.3;AC127496.4;AC127496.1;RPL12P37;CHMP6;AC127496.6;AC127496.7;AC127496.5;AC127496.2;BAIAP2-DT;BAIAP2
chr17	81552541	81552543	cg24655899_TC11	0.000137412	0.000379626	0.0494916	Hyper 5modC (Age)	TssA	ACTG1;AC139149.1;FSCN2;FAAP100;NPLOC4;Y_RNA
chr17	82491674	82491676	cg04200411_TC21	0.000938172	0.000367814	0.0486786	Hyper 5modC (Age)	TxWk	HEXD;CYBC1;AC132938.6;AC132938.3;NARF;AC132938.5;NARF-AS1;NARF-IT1;FOXK2
chr18	905099	905101	cg17059658_TC11	0.00190947	4.17564e-05	0.014474	Hyper 5modC (Age)	ReprPC	AP000894.1;AP000894.3;AP000894.2;ADCYAP1;LINC01904
chr18	5197071	5197073	cg00247557_BC21	0.00190108	0.000160943	0.030977	Hyper 5modC (Age)	ReprPC	AKAIN1;AP005380.1;AP001496.4;AP001496.2;LINC00526;LINC00667;AP001496.3
chr18	5197388	5197390	cg26355573_TC21	0.0016879	0.000116884	0.0261638	Hyper 5modC (Age)	ReprPC	AKAIN1;AP005380.1;AP001496.4;AP001496.2;LINC00526;LINC00667;AP001496.3
chr18	5197559	5197561	cg25349154_TC21	0.00184458	0.000255479	0.0396797	Hyper 5modC (Age)	ReprPC	AKAIN1;AP005380.1;AP001496.4;AP001496.2;LINC00526;LINC00667;AP001496.3
chr18	9823138	9823140	cg23233942_BC21	-0.000684239	0.000197626	0.0350591	Hypo 5modC (Age)	Quies	RAB31;ZNF415P1;RN7SL862P;AC006238.2;RNA5SP449
chr18	12254024	12254026	cg19883905_BC21	0.000997493	0.000110881	0.0254982	Hyper 5modC (Age)	TssBiv	AP005264.4;CCDC58P3;AP005264.2;PPIAP56;CIDEA;AP005264.6;AP005264.1
chr18	12911528	12911530	cg07758738_TC21	0.00195843	1.39386e-05	0.00746692	Hyper 5modC (Age)	TssBiv	PTPN2;STK25P1;EIF4A2P1;SEH1L
chr18	12911720	12911722	cg23272460_TC11	0.00202821	0.000140411	0.0286546	Hyper 5modC (Age)	TssBiv	PTPN2;STK25P1;EIF4A2P1;SEH1L
chr18	34159242	34159244	cg13611347_TC11	0.00125008	0.00012566	0.0270992	Hyper 5modC (Age)	TssBiv	NOL4
chr18	37362411	37362413	cg23448327_TC21	0.00208932	5.05166e-05	0.0160691	Hyper 5modC (Age)	ReprPC	CELF4
chr18	37565389	37565391	cg07300558_TC21	0.00110067	1.51438e-05	0.0079499	Hyper 5modC (Age)	TssBiv	CELF4;AC009899.1
chr18	46757135	46757137	cg09275869_BC21	0.0011492	4.84638e-06	0.00375767	Hyper 5modC (Age)	TssBiv	ST8SIA5;AC090311.1;AC090241.2;AC090241.3;PIAS2
chr18	46758135	46758137	cg01059449_BC21	0.00213864	4.11251e-05	0.0143821	Hyper 5modC (Age)	TssBiv	ST8SIA5;AC090311.1;AC090241.2;AC090241.3;PIAS2
chr18	47247613	47247615	cg01352175_TC21	0.00183589	0.000232698	0.0380684	Hyper 5modC (Age)	ReprPC	SKOR2;RNU6-1131P;AC051635.1;MIR4527HG
chr18	47247616	47247618	cg17939805_BC21	0.00205955	1.27454e-05	0.00715283	Hyper 5modC (Age)	ReprPC	SKOR2;RNU6-1131P;AC051635.1;MIR4527HG
chr18	47247682	47247684	cg00875989_BC21	0.00208099	9.47022e-06	0.00601673	Hyper 5modC (Age)	ReprPC	SKOR2;RNU6-1131P;AC051635.1;MIR4527HG
chr18	47251364	47251366	cg18669209_BC11	0.00169968	3.0724e-05	0.0120297	Hyper 5modC (Age)	ReprPC	SKOR2;RNU6-1131P;AC051635.1;MIR4527HG
chr18	47260466	47260468	cg23515189_TC11	0.00150339	0.000153341	0.0302966	Hyper 5modC (Age)	ReprPC	SKOR2;RNU6-1131P;AC051635.1;MIR4527HG
chr18	47261213	47261215	cg06629130_BC11	0.00205547	0.000356432	0.0479011	Hyper 5modC (Age)	ReprPC	SKOR2;RNU6-1131P;AC051635.1;MIR4527HG
chr18	47748764	47748766	cg23519038_BC11	0.00190864	6.52864e-05	0.0189281	Hyper 5modC (Age)	ReprPC	AC026898.1
chr18	47931649	47931651	cg17243289_TC21	0.00196131	1.09726e-07	0.000300199	Hyper 5modC (Age)	TssFlnkU	SMAD2;SMAD2;AC120349.1;AC120349.1;AC120349.2;AC120349.2
chr18	47931649	47931651	cg17243289_TC21	0.00151001	1.48966e-06	0.0423278	Hyper 5hmC (Age)	TssFlnkU	SMAD2;SMAD2;AC120349.1;AC120349.1;AC120349.2;AC120349.2
chr18	49872935	49872937	cg17588174_TC22	0.00103906	0.000105324	0.0249481	Hyper 5modC (Age)	Quies	AC090227.2;SNHG22;MYO5B;Y_RNA
chr18	55780362	55780364	cg22232327_BC11	0.00158545	5.39731e-05	0.0166082	Hyper 5modC (Age)	TssBiv	AC022031.2;LINC01415;AC022031.1
chr18	55780364	55780366	cg07519816_BC11	0.00172063	1.76283e-05	0.00871097	Hyper 5modC (Age)	TssBiv	AC022031.2;LINC01415;AC022031.1
chr18	57352476	57352478	cg22070406_BC21	0.00208588	1.92711e-07	0.000441004	Hyper 5modC (Age)	ReprPC	ST8SIA3
chr18	57441821	57441823	cg23599308_BC11	0.00178907	3.24509e-06	0.00297624	Hyper 5modC (Age)	ReprPC	AC090340.1;ONECUT2
chr18	59264849	59264851	cg19165390_BC21	0.00196434	0.000196745	0.0349996	Hyper 5modC (Age)	ReprPC	GRP;RAX;CPLX4
chr18	76823883	76823885	cg20234007_BC21	0.0022898	3.15852e-05	0.0122194	Hyper 5modC (Age)	TssFlnkU	ZNF236-DT;RNU6-346P;AC027575.2;ZNF236;RPL26P35;Metazoa_SRP
chr18	78978716	78978718	cg01692233_TC21	0.00129451	6.42428e-05	0.0187408	Hyper 5modC (Age)	ReprPC	LINC01896;SALL3
chr18	78979408	78979410	cg05080154_BC11	0.00215488	4.48848e-05	0.0150663	Hyper 5modC (Age)	ReprPCWk	LINC01896;SALL3
chr19	822634	822636	cg27072996_BC11	0.00215866	0.000176687	0.0329481	Hyper 5modC (Age)	ReprPC	AC006273.1;LINC01836;PTBP1;MIR4745;PLPPR3;MIR3187;AZU1;PRTN3;ELANE;CFD;MED16
chr19	1508555	1508557	cg13434396_BC21	0.0018745	1.14762e-05	0.00667907	Hyper 5modC (Age)	TssFlnkU	APC2;AC027307.2;C19orf25;PCSK4;REEP6;ADAMTSL5;PLK5;AC027307.1;MEX3D
chr19	1725535	1725537	cg21725716_BC21	0.0017376	0.000272753	0.0410922	Hyper 5modC (Age)	TssBiv	Metazoa_SRP;AC005256.1;ONECUT3
chr19	1775021	1775023	cg23891535_BC11	0.00139392	5.71795e-05	0.0173503	Hyper 5modC (Age)	ReprPC	AC005256.1;ONECUT3;ATP8B3;REXO1;AC012615.2;MIR1909;AC012615.6
chr19	9362888	9362890	cg05250458_BC21	0.00261244	2.34136e-08	0.000108211	Hyper 5modC (Age)	ZNF/Rpts	ZNF559;ZNF559-ZNF177;AC011451.2;ZNF177;AC011451.3;ZNF266
chr19	9406927	9406929	cg19021738_TC21	0.00165732	2.10574e-05	0.00965643	Hyper 5modC (Age)	ZNF/Rpts	ZNF559-ZNF177;ZNF177;AC011451.3;ZNF266
chr19	10270104	10270106	cg24095746_TC21	0.000914842	1.12072e-05	0.0065712	Hyper 5modC (Age)	TssBiv	DNMT1;S1PR2;MIR4322;MRPL4;AC011511.2;AC011511.3;ICAM1;AC011511.5;ICAM4;ICAM5;ZGLP1;AC011511.1;FDX2;AC011511.4;RAVER1
chr19	10293185	10293187	cg22910295_BC21	0.00193105	0.000317949	0.0450133	Hyper 5modC (Age)	ReprPC	MRPL4;AC011511.2;AC011511.3;ICAM1;AC011511.5;ICAM4;ICAM5;ZGLP1;AC011511.1;FDX2;AC011511.4;RAVER1;AC114271.1;ICAM3
chr19	10294166	10294168	cg24096625_BC11	0.00169331	0.00015987	0.030977	Hyper 5modC (Age)	ReprPC	MRPL4;AC011511.2;AC011511.3;ICAM1;AC011511.5;ICAM4;ICAM5;ZGLP1;AC011511.1;FDX2;AC011511.4;RAVER1;AC114271.1;ICAM3
chr19	10416899	10416901	cg14064148_TC21	0.00214988	2.21574e-05	0.00994796	Hyper 5modC (Age)	TssBiv	TYK2;TYK2;CDC37;CDC37;MIR1181;MIR1181;PDE4A;PDE4A
chr19	10416899	10416901	cg14064148_TC21	0.00156153	2.10728e-07	0.0213792	Hyper 5hmC (Age)	TssBiv	TYK2;TYK2;CDC37;CDC37;MIR1181;MIR1181;PDE4A;PDE4A
chr19	10416911	10416913	cg19399220_TC21	0.00235334	1.3002e-05	0.00717725	Hyper 5modC (Age)	TssBiv	TYK2;CDC37;MIR1181;PDE4A
chr19	11481173	11481175	cg18582342_BC21	0.00217271	7.38957e-06	0.00501954	Hyper 5modC (Age)	ReprPC	CCDC151;PRKCSH;ELAVL3;AC008481.3;ZNF653;MIR7974;ECSIT;RN7SL833P;AC008481.2;AC008481.1
chr19	15010703	15010705	cg05923226_TC21	0.00181674	0.000271599	0.0410372	Hyper 5modC (Age)	ReprPC	SLC1A6;CCDC105;CASP14
chr19	15232170	15232172	cg14556683_BC11	0.00234378	1.96603e-05	0.00924966	Hyper 5modC (Age)	ReprPC	NOTCH3;AC004257.1;EPHX3;BRD4
chr19	15232170	15232172	cg14556683_BC12	0.00202442	0.000222065	0.0372159	Hyper 5modC (Age)	ReprPC	NOTCH3;AC004257.1;EPHX3;BRD4
chr19	15232170	15232172	cg14556683_BC13	0.00242791	1.64603e-05	0.00834368	Hyper 5modC (Age)	ReprPC	NOTCH3;AC004257.1;EPHX3;BRD4
chr19	17606284	17606286	cg07066898_BC21	0.00124138	0.000311317	0.0443115	Hyper 5modC (Age)	TssFlnkU	COLGALT1;AC010618.1;UNC13A;AC008761.2;AC008761.3
chr19	17873833	17873835	cg10660916_TC11	0.00167281	3.73383e-05	0.0136383	Hyper 5modC (Age)	TssBiv	JAK3;RPL18A;SNORA68;AC005796.1;SLC5A5
chr19	18233090	18233092	cg17861230_BC11	0.00291981	2.57781e-06	0.00261901	Hyper 5modC (Age)	ReprPC	MPV17L2;RAB3A;AC005759.1;AC008397.2;PDE4C;AC008397.1;IQCN;JUND;MIR3188
chr19	18233384	18233386	cg20119148_TC21	0.00274841	2.98313e-07	0.000585955	Hyper 5modC (Age)	ReprPC	MPV17L2;RAB3A;AC005759.1;AC008397.2;PDE4C;AC008397.1;IQCN;JUND;MIR3188
chr19	18233511	18233513	cg13899108_TC21	0.00228041	1.75099e-06	0.00203312	Hyper 5modC (Age)	ReprPC	MPV17L2;RAB3A;AC005759.1;AC008397.2;PDE4C;AC008397.1;IQCN;JUND;MIR3188
chr19	19514454	19514456	cg25352836_TC11	0.00231603	2.44135e-05	0.0104059	Hyper 5modC (Age)	ZNF/Rpts	GATAD2A;TSSK6;NDUFA13;AC011448.1;YJEFN3;CILP2;PBX4
chr19	19540168	19540170	cg27434368_BC21	0.00189879	0.000110432	0.0254887	Hyper 5modC (Age)	ReprPC	GATAD2A;TSSK6;NDUFA13;AC011448.1;YJEFN3;CILP2;PBX4;PHF5CP
chr19	19540425	19540427	cg07544187_TC11	0.00307519	7.74725e-07	0.00113422	Hyper 5modC (Age)	EnhBiv	GATAD2A;TSSK6;NDUFA13;AC011448.1;YJEFN3;CILP2;PBX4;PHF5CP
chr19	19618585	19618587	cg14911690_BC11	0.00165107	3.75272e-06	0.00319171	Hyper 5modC (Age)	TssFlnkU	PBX4;PHF5CP;AC002306.1;LPAR2;GMIP;ATP13A1
chr19	19861233	19861235	cg07645542_TC21	0.00142555	4.57812e-05	0.0152133	Hyper 5modC (Age)	ZNF/Rpts	AC011477.3;ZNF56;ZNF506;BNIP3P9;ZNF253;BNIP3P10;AC011477.2;ZNF93;AC007204.1
chr19	19997704	19997706	cg24298939_TC21	0.0019353	5.34403e-06	0.00407647	Hyper 5modC (Age)	Het	ZNF93;AC007204.2;ZNF682;AC006539.2
chr19	20167241	20167243	cg03570035_BC11	0.00115037	0.000128728	0.0274839	Hyper 5modC (Age)	TssA	ZNF90;AC011447.3;AC011447.1;AC011447.2;BNIP3P15;ZNF486;BNIP3P16;AC011447.4;AC011447.6
chr19	21463526	21463528	cg23004160_BC21	0.00182285	4.2179e-05	0.0145551	Hyper 5modC (Age)	ZNF/Rpts	ZNF493;AC010615.4;AC010615.2;LINC00664;ZNF429
chr19	21463644	21463646	cg18692149_TC11	0.0014109	8.23072e-05	0.0213661	Hyper 5modC (Age)	ZNF/Rpts	ZNF493;AC010615.4;AC010615.2;LINC00664;ZNF429
chr19	21463802	21463804	cg23026602_BC21	0.0017464	3.40132e-06	0.00303655	Hyper 5modC (Age)	ZNF/Rpts	ZNF493;AC010615.4;AC010615.2;LINC00664;ZNF429
chr19	21463978	21463980	cg02997983_TC22	0.00196438	6.61419e-05	0.019094	Hyper 5modC (Age)	ZNF/Rpts	ZNF493;AC010615.4;AC010615.2;LINC00664;ZNF429
chr19	21475123	21475125	cg07800665_BC21	0.00200662	0.00015358	0.0303182	Hyper 5modC (Age)	TssFlnk	ZNF493;AC010615.4;AC010615.2;LINC00664;ZNF429;BNIP3P26
chr19	22286454	22286456	cg24320587_BC11	0.00110932	0.000383169	0.0496787	Hyper 5modC (Age)	ZNF/Rpts	AC073539.1;AC073539.3;ZNF729;BNIP3P31
chr19	22617826	22617828	cg17960886_TC21	0.00203953	4.40972e-05	0.014934	Hyper 5modC (Age)	ZNF/Rpts	AC011467.5;GOLGA2P9;RN7SL860P;AC011467.3;AC011467.4;RAD54L2P1;LINC01785;AC011467.2;ZNF492;AC024563.1
chr19	22622998	22623000	cg16105687_BC21	0.00250788	0.000273599	0.0411547	Hyper 5modC (Age)	ZNF/Rpts	AC011467.5;GOLGA2P9;RN7SL860P;AC011467.3;AC011467.4;RAD54L2P1;LINC01785;AC011467.2;ZNF492;AC024563.1
chr19	22709175	22709177	cg22340508_TC11	0.00290723	1.82086e-05	0.00877926	Hyper 5modC (Age)	ZNF/Rpts	ZNF492;AC024563.1;ZNF849P;RPL34P33;AC024563.2;VN1R87P;ZNF99
chr19	22807766	22807768	cg24326263_BC11	0.00193014	8.37716e-05	0.0216035	Hyper 5modC (Age)	ZNF/Rpts	ZNF99;AC008626.2;AC008626.1;BNIP3P34;ZNF723;BNIP3P35
chr19	22899249	22899251	cg23676880_TC21	0.000624568	0.000208167	0.0360159	Hyper 5modC (Age)	ZNF/Rpts	ZNF723;VN1R88P;AC022145.1;AC022145.2
chr19	23003165	23003167	cg00379720_BC11	0.00252284	4.57681e-06	0.0036201	Hyper 5modC (Age)	ZNF/Rpts	ZNF728;BNIP3P36;LINC01859;LINC01858
chr19	23117022	23117024	cg24329326_BC11	0.00161677	0.000128688	0.0274839	Hyper 5modC (Age)	TssA	AC074135.2;AC074135.1;ZNF730;BNIP3P37;AC124856.1;SNX6P1
chr19	23203847	23203849	cg12744311_BC21	0.00167982	0.000210178	0.0361541	Hyper 5modC (Age)	ZNF/Rpts	AC092329.2;ZNF724;AC092329.3;BNIP3P38
chr19	23914950	23914952	cg20649823_BC21	0.00208051	7.07309e-07	0.00106871	Hyper 5modC (Age)	TssA	AC139769.2;AC011503.4;ZNF726;AC011503.1;AC011503.2;AC011503.3
chr19	28549809	28549811	cg24351448_BC21	0.00150277	0.000224829	0.0374352	Hyper 5modC (Age)	Quies	AC005394.2;AC005381.1;AC005394.1;AC005616.1
chr19	29529820	29529822	cg10743390_TC21	0.0021851	2.12348e-05	0.00970002	Hyper 5modC (Age)	ReprPC	AC011474.1;AC011474.2;AC011474.4;VSTM2B
chr19	31357223	31357225	cg24436715_TC11	0.00192212	8.78982e-05	0.0222778	Hyper 5modC (Age)	ReprPC	TSHZ3;AC025809.1;AC025809.2
chr19	33684647	33684649	cg20439889_BC11	0.00243962	1.43839e-05	0.00760182	Hyper 5modC (Age)	ReprPC	CHST8
chr19	35558439	35558441	cg23368787_BC11	0.00340439	1.70667e-07	0.000402275	Hyper 5modC (Age)	TssBiv	DMKN;SBSN;GAPDHS;TMEM147-AS1;TMEM147;ATP4A;AD000090.1;PMIS2;LINC01766;AC002115.1
chr19	35963720	35963722	cg17110586_BC21	0.00269094	9.02019e-07	0.00124753	Hyper 5modC (Age)	ReprPCWk	LRFN3;AF038458.3;AF038458.1;AF038458.2;SDHAF1;SYNE4;AC002116.1;ALKBH6
chr19	36421958	36421960	cg24463746_TC11	0.00224483	0.000276778	0.041527	Hyper 5modC (Age)	TssBiv	ZFP14;AC092296.1;AC092296.4;ZFP82;AC092296.3;ZNF566
chr19	36604626	36604628	cg24466251_BC21	0.00144597	0.000240168	0.0384836	Hyper 5modC (Age)	TssFlnkU	ZNF529;ZNF529-AS1;ZNF382;ZNF461
chr19	36605207	36605209	cg07350105_TC11	0.00162618	0.000263719	0.0403399	Hyper 5modC (Age)	TssA	ZNF529;ZNF529-AS1;ZNF382;ZNF461
chr19	36605426	36605428	cg05020604_BC11	0.00128931	0.000287818	0.0424006	Hyper 5modC (Age)	TssA	ZNF529;ZNF529-AS1;ZNF382;ZNF461
chr19	36605685	36605687	cg22517995_BC21	0.00137422	8.5191e-07	0.00120965	Hyper 5modC (Age)	TssA	ZNF529;ZNF529-AS1;ZNF382;ZNF461
chr19	37334404	37334406	cg26734888_BC11	0.00233825	5.70976e-05	0.0173503	Hyper 5modC (Age)	TssFlnkU	AC016590.1;AC016590.4;ZNF875;AC016590.3;AC016590.2;ZNF527
chr19	37334406	37334408	cg14166009_BC21	0.00262465	7.18379e-05	0.0200371	Hyper 5modC (Age)	TssFlnkU	AC016590.1;AC016590.4;ZNF875;AC016590.3;AC016590.2;ZNF527
chr19	37334417	37334419	cg13687570_BC21	0.00254527	2.70221e-05	0.0110196	Hyper 5modC (Age)	TssFlnkU	AC016590.1;AC016590.4;ZNF875;AC016590.3;AC016590.2;ZNF527
chr19	37334485	37334487	cg05280698_TC21	0.00337671	1.79572e-08	8.46532e-05	Hyper 5modC (Age)	TssFlnkU	AC016590.1;AC016590.4;ZNF875;AC016590.3;AC016590.2;ZNF527
chr19	37334503	37334505	cg24834889_TC21	0.00308883	5.83289e-07	0.000963074	Hyper 5modC (Age)	TssA	AC016590.1;AC016590.4;ZNF875;AC016590.3;AC016590.2;ZNF527
chr19	37334543	37334545	cg12948621_TC21	0.0029018	4.82199e-08	0.000162369	Hyper 5modC (Age)	TssA	AC016590.1;AC016590.4;ZNF875;AC016590.3;AC016590.2;ZNF527
chr19	37334776	37334778	cg12024906_BC21	0.00349415	3.27584e-09	2.14484e-05	Hyper 5modC (Age)	TssA	AC016590.1;AC016590.4;ZNF875;AC016590.3;AC016590.2;ZNF527
chr19	37334781	37334783	cg24476034_BC11	0.00322906	1.74003e-07	0.000406079	Hyper 5modC (Age)	TssA	AC016590.1;AC016590.4;ZNF875;AC016590.3;AC016590.2;ZNF527
chr19	37335105	37335107	cg23448505_TC21	0.00239078	8.99127e-05	0.0225219	Hyper 5modC (Age)	TssFlnkU	AC016590.1;AC016590.4;ZNF875;AC016590.3;AC016590.2;ZNF527
chr19	37467804	37467806	cg08888354_BC11	0.00205795	0.000347332	0.0471546	Hyper 5modC (Age)	TssFlnkU	ZNF569;ZNF570;ZNF793-AS1;AC022148.2;ZNF793
chr19	37548763	37548765	cg00879218_TC21	0.00184155	0.000130439	0.0276817	Hyper 5modC (Age)	ZNF/Rpts	ZNF793-AS1;AC022148.2;ZNF793;AC022148.1;ZNF571-AS1;ZNF540;ZNF571
chr19	37551206	37551208	cg17431391_TC11	0.00182598	2.38765e-06	0.00250128	Hyper 5modC (Age)	ZNF/Rpts	ZNF793-AS1;AC022148.2;ZNF793;AC022148.1;ZNF571-AS1;ZNF540;ZNF571
chr19	37551220	37551222	cg27389185_BC21	0.00193181	2.53841e-07	0.000524845	Hyper 5modC (Age)	ZNF/Rpts	ZNF793-AS1;AC022148.2;ZNF793;AC022148.1;ZNF571-AS1;ZNF540;ZNF571
chr19	37551251	37551253	cg03320255_TC11	0.000841957	0.000136059	0.0282833	Hyper 5modC (Age)	ZNF/Rpts	ZNF793-AS1;AC022148.2;ZNF793;AC022148.1;ZNF571-AS1;ZNF540;ZNF571
chr19	37551515	37551517	cg15415136_TC11	0.0018074	3.67012e-07	0.000665444	Hyper 5modC (Age)	ZNF/Rpts	ZNF793-AS1;AC022148.2;ZNF793;AC022148.1;ZNF571-AS1;ZNF540;ZNF571
chr19	37551569	37551571	cg03975694_BC21	0.00247671	1.42229e-07	0.000356643	Hyper 5modC (Age)	ZNF/Rpts	ZNF793-AS1;AC022148.2;ZNF793;AC022148.1;ZNF571-AS1;ZNF540;ZNF571
chr19	37692360	37692362	cg14587524_TC11	0.00134892	0.000152353	0.0301518	Hyper 5modC (Age)	TssA	ZFP30;ZNF781;AC093227.2;SELENOKP1;ZNF607;AC093227.1;AC093227.3;ZNF573
chr19	37790406	37790408	cg08679971_TC11	0.00248982	0.000105691	0.0249481	Hyper 5modC (Age)	ZNF/Rpts	ZNF573;AC016582.2;AC016582.3;AC016582.1
chr19	37817162	37817164	cg25819441_TC21	0.00202927	4.10713e-06	0.00338491	Hyper 5modC (Age)	ZNF/Rpts	ZNF573;AC016582.2;AC016582.3;AC016582.1
chr19	37817416	37817418	cg27353143_BC11	0.00165771	0.000117221	0.0262144	Hyper 5modC (Age)	ZNF/Rpts	ZNF573;AC016582.2;AC016582.3;AC016582.1
chr19	37817428	37817430	cg00578032_BC21	0.00149597	0.000119129	0.0264652	Hyper 5modC (Age)	ZNF/Rpts	ZNF573;AC016582.2;AC016582.3;AC016582.1
chr19	37855178	37855180	cg15801340_BC21	0.00182791	0.000196371	0.0349593	Hyper 5modC (Age)	ZNF/Rpts	ZNF573;AC016582.3;AC016582.1;WDR87
chr19	38256737	38256739	cg02571816_TC11	0.00227376	4.16621e-05	0.0144626	Hyper 5modC (Age)	TssBiv	SIPA1L3;DPF1;SPINT2;PPP1R14A;AC011479.1;AC011479.4;Y_RNA;YIF1B;C19orf33
chr19	38950093	38950095	cg11896587_TC21	0.00225981	6.6038e-08	0.000202152	Hyper 5modC (Age)	TssFlnkD	NFKBIB;CCER2;SARS2;AC011455.2;MRPS12;ERVK9-11;FBXO17;AC011455.8;FBXO27
chr19	39248023	39248025	cg13486805_TC21	0.0019445	2.56662e-05	0.0106886	Hyper 5modC (Age)	ReprPC	NCCRP1;SYCN;IFNL3P1;IFNL3;IFNL4;MSRB1P1;IFNL4P1;IFNL2;IFNL1
chr19	42424309	42424311	cg24565889_TC11	0.00209101	7.0669e-05	0.0198774	Hyper 5modC (Age)	TssBiv	MEGF8;CNFN;LIPE-AS1;LIPE;AC011497.1;CXCL17;RNU4-60P
chr19	42697969	42697971	cg08319294_BC11	0.00238784	0.000245663	0.0389668	Hyper 5modC (Age)	ReprPC	LIPE-AS1;CEACAMP5;RPS10P28;PSG3
chr19	43820750	43820752	cg15634398_BC11	0.000901768	0.00032198	0.0452425	Hyper 5modC (Age)	TssBiv	KCNN4;LYPD5;AC115522.1;ZNF283
chr19	45530026	45530028	cg15147841_TC11	0.0015374	0.000333698	0.0464044	Hyper 5modC (Age)	ReprPC	RTN2;PPM1N;VASP;OPA3
chr19	45952951	45952953	cg21632975_TC21	0.00145024	1.94196e-06	0.00216603	Hyper 5modC (Age)	TssFlnkD	NANOS2;NOVA2;CCDC61
chr19	45974079	45974081	cg21461100_TC21	0.0013179	1.54125e-05	0.00802298	Hyper 5modC (Age)	ReprPC	NOVA2;CCDC61;MIR769;PGLYRP1
chr19	46078806	46078808	cg02189888_BC21	0.00239555	3.56693e-06	0.00312548	Hyper 5modC (Age)	ReprPC	AC007785.3;IGFL4;AC007785.1;AC007785.2;IGFL3
chr19	46471714	46471716	cg22824998_BC21	0.00183543	5.3161e-05	0.016477	Hyper 5modC (Age)	TssFlnkU	PNMA8C;PNMA8A;PPP5D1;PNMA8B;AC011484.1
chr19	48927076	48927078	cg24682734_BC11	-0.00192262	0.000136122	0.0282833	Hypo 5modC (Age)	Quies	TULP2;NUCB1;NUCB1-AS1;AC026803.1;DHDH;BAX;AC026803.2;FTL;GYS1
chr19	49031821	49031823	cg11177404_BC21	0.00250769	1.19761e-07	0.000310206	Hyper 5modC (Age)	Quies	GYS1;RUVBL2;MIR6798;LHB;AC008687.4;CGB3;AC008687.1;NTF6A;NTF6G;CGB2;CGB1;NTF6B;AC008687.5;CGB5;CGB8;AC008687.6;CGB7;AC008687.8;AC008687.7;AC008687.2;NTF4;AC008687.3;KCNA7;RN7SL708P
chr19	49036815	49036817	cg24346124_TC11	0.00201973	0.00031026	0.0442455	Hyper 5modC (Age)	Quies	GYS1;RUVBL2;MIR6798;LHB;AC008687.4;CGB3;AC008687.1;NTF6A;NTF6G;CGB2;CGB1;NTF6B;AC008687.5;CGB5;CGB8;AC008687.6;CGB7;AC008687.8;AC008687.7;AC008687.2;NTF4;AC008687.3;KCNA7;RN7SL708P;SNRNP70
chr19	49036817	49036819	cg02355049_TC21	0.00119597	0.000262869	0.0403228	Hyper 5modC (Age)	Quies	GYS1;RUVBL2;MIR6798;LHB;AC008687.4;CGB3;AC008687.1;NTF6A;NTF6G;CGB2;CGB1;NTF6B;AC008687.5;CGB5;CGB8;AC008687.6;CGB7;AC008687.8;AC008687.7;AC008687.2;NTF4;AC008687.3;KCNA7;RN7SL708P;SNRNP70
chr19	49072406	49072408	cg05962092_TC11	0.00272496	0.000120748	0.0266242	Hyper 5modC (Age)	ReprPC	CGB3;AC008687.1;NTF6A;NTF6G;CGB2;CGB1;NTF6B;AC008687.5;CGB5;CGB8;AC008687.6;CGB7;AC008687.8;AC008687.7;AC008687.2;NTF4;AC008687.3;KCNA7;RN7SL708P;SNRNP70;LIN7B;C19orf73;PPFIA3
chr19	49890395	49890397	cg05213896_BC11	0.00324478	1.59931e-05	0.00817725	Hyper 5modC (Age)	TssBiv	PTOV1-AS1;PTOV1;AC018766.1;MIR4749;PTOV1-AS2;PNKP;AKT1S1;TBC1D17;MIR4750;IL4I1;NUP62;AC011452.1;ATF5;MIR4751
chr19	50050450	50050452	cg26257814_TC11	0.00153252	2.5453e-06	0.00259985	Hyper 5modC (Age)	ZNF/Rpts	VRK3;Metazoa_SRP;ZNF473;AC010624.3;AC010624.1;AC010624.4;AC010624.2
chr19	50325969	50325971	cg21328810_TC21	0.000919597	0.000120433	0.0266045	Hyper 5modC (Age)	TssBiv	MYH14;AC008655.1;KCNC3;NR1H2;NAPSB;NAPSA;AC008655.2
chr19	50325969	50325971	cg21328810_TC22	0.000896508	0.000318329	0.0450133	Hyper 5modC (Age)	TssBiv	MYH14;AC008655.1;KCNC3;NR1H2;NAPSB;NAPSA;AC008655.2
chr19	50328504	50328506	cg04865692_BC11	0.00140031	9.66485e-08	0.000281245	Hyper 5modC (Age)	TssBiv	MYH14;AC008655.1;KCNC3;NR1H2;NAPSB;NAPSA;AC008655.2
chr19	50695123	50695125	cg07060551_TC11	0.00197549	0.000156035	0.0305725	Hyper 5modC (Age)	ReprPC	C19orf81;SHANK1;CLEC11A
chr19	51328019	51328021	cg08874512_BC21	0.00166936	0.000253577	0.0395823	Hyper 5modC (Age)	TssBiv	LINC01872;SIGLEC24P;IGLON5;VSIG10L;AC008750.2;AC008750.3;ETFB;AC008750.7;AC008750.4;CLDND2;NKG7
chr19	51497570	51497572	cg04698472_TC21	0.00348645	0.000234371	0.0380684	Hyper 5modC (Age)	Quies	SIGLEC8;AC020914.3;CEACAM18;SIGLEC12;AC020914.2;SIGLEC27P;SIGLEC6;AC020914.1
chr19	51601378	51601380	cg08461949_BC11	0.00259343	4.13912e-06	0.00339938	Hyper 5modC (Age)	ReprPC	AC020914.4;SIGLEC29P;ZNF175;AC018755.3;AC018755.1;SIGLEC5;AC018755.2;RPL9P33;AC018755.4;SIGLEC14;RPL7P51
chr19	51719444	51719446	cg13944175_TC11	0.00189327	0.000264198	0.0403618	Hyper 5modC (Age)	TssBiv	SPACA6P-AS;SPACA6;MIR99B;MIRLET7E;MIR125A;HAS1;FPR1;FPR2
chr19	51888096	51888098	cg22331349_TC21	0.00195422	9.04279e-06	0.00579493	Hyper 5modC (Age)	TssA	ZNF577;AC006272.1;AC006272.2;AC074141.1;ZNF649-AS1;ZNF649;AC011460.1;ZNF613
chr19	52429082	52429084	cg24749128_BC11	0.00197618	3.67506e-05	0.0134928	Hyper 5modC (Age)	ZNF/Rpts	ZNF880;ZNF528-AS1;AC010332.1;ZNF528;DPPA5P1;ZNF534;ZNF578;AC010332.3;AC010332.2
chr19	52453368	52453370	cg21657577_TC21	0.00244879	3.59735e-07	0.000657305	Hyper 5modC (Age)	ZNF/Rpts	ZNF528;DPPA5P1;ZNF534;ZNF578;AC010332.3;AC010332.2
chr19	52453420	52453422	cg11909748_TC11	0.00180073	2.7196e-06	0.00271624	Hyper 5modC (Age)	ZNF/Rpts	ZNF528;DPPA5P1;ZNF534;ZNF578;AC010332.3;AC010332.2
chr19	52453429	52453431	cg14582763_TC11	0.00217766	4.37342e-05	0.0148752	Hyper 5modC (Age)	ZNF/Rpts	ZNF528;DPPA5P1;ZNF534;ZNF578;AC010332.3;AC010332.2
chr19	52535718	52535720	cg22455450_TC21	0.00145754	0.000252373	0.0394995	Hyper 5modC (Age)	TssA	ZNF578;AC022150.3;ZNF808;ZNF701;RPL39P34;AC022150.1
chr19	52535718	52535720	cg22455450_TC23	0.00175942	6.25813e-05	0.0184072	Hyper 5modC (Age)	TssA	ZNF578;AC022150.3;ZNF808;ZNF701;RPL39P34;AC022150.1
chr19	52535718	52535720	cg22455450_TC24	0.00167764	0.000362974	0.0482877	Hyper 5modC (Age)	TssA	ZNF578;AC022150.3;ZNF808;ZNF701;RPL39P34;AC022150.1
chr19	53058187	53058189	cg08153621_BC11	0.00176724	4.03033e-05	0.0142503	Hyper 5modC (Age)	ZNF/Rpts	ZNF702P;AC010328.1;ERVV-1;ERVV-2;ZNF160;ZNF415
chr19	53255035	53255037	cg06506966_TC11	0.00144903	0.000197125	0.0350143	Hyper 5modC (Age)	TssA	AC092070.2;NDUFV2P1;ZNF677;AC092070.3;VN1R2;VN1R4;AC092070.4;FAM90A27P;BIRC8;FAM90A28P
chr19	53255355	53255357	cg16708981_BC21	0.00265509	2.26665e-05	0.0100615	Hyper 5modC (Age)	TssA	AC092070.2;NDUFV2P1;ZNF677;AC092070.3;VN1R2;VN1R4;AC092070.4;FAM90A27P;BIRC8;FAM90A28P
chr19	53329323	53329325	cg02258724_BC21	0.00246752	7.73571e-06	0.00518002	Hyper 5modC (Age)	ZNF/Rpts	FAM90A27P;BIRC8;FAM90A28P;VN1R6P;ZNF845;ZNF525
chr19	53431847	53431849	cg13983776_TC11	0.000886881	0.000142047	0.0289545	Hyper 5modC (Age)	TssA	ZNF525;AC125388.1;ZNF765;RPL39P36;AC022137.2;TPM3P9;ZNF761;AC022137.3;ZNF813;TPM3P6
chr19	53521489	53521491	cg10851698_BC21	0.00138411	0.000125578	0.0270992	Hyper 5modC (Age)	TssFlnkU	AC022137.3;ZNF813;TPM3P6;AC022137.1;AC011487.1;AC011487.3;ZNF331
chr19	53978212	53978214	cg17780246_BC11	0.00240346	0.000124525	0.0269528	Hyper 5modC (Age)	TssBiv	CACNG7;CACNG8;MIR935;CACNG6
chr19	53982149	53982151	cg03593550_BC11	0.0029517	4.15671e-06	0.00340198	Hyper 5modC (Age)	TssBiv	CACNG7;CACNG8;MIR935;CACNG6;AC012314.9
chr19	54881426	54881428	cg07964833_BC11	0.00118911	8.65578e-06	0.00560505	Hyper 5modC (Age)	ReprPC	KIR2DS4;KIR3DL2;RNU6-222P;FCAR;AC245128.3;NCR1;NLRP7
chr19	55166052	55166054	cg24799479_TC21	0.00155409	0.000296891	0.0432774	Hyper 5modC (Age)	TssBiv	PPP1R12C;AC010327.8;AC010327.3;MIR7975;TNNT1;TNNI3;AC010327.2;DNAAF3;AC010327.4;AC010327.1;SYT5;PTPRH;AC010327.7
chr19	55453015	55453017	cg24724506_TC21	0.00132299	0.000215663	0.036696	Hyper 5modC (Age)	TssBiv	RPL28;UBE2S;SHISA7;ISOC2;C19orf85;AC008735.5;AC008735.3;ZNF628;NAT14;SSC5D
chr19	56368048	56368050	cg21493505_TC21	0.00186739	1.0305e-07	0.000289164	Hyper 5modC (Age)	TssA	ZSCAN5A;ZSCAN5A;AC006116.7;AC006116.7;AC006116.1;AC006116.1;AC006116.3;AC006116.3;AC006116.2;AC006116.2;AC006116.6;AC006116.6;AC006116.8;AC006116.8;ZNF542P;ZNF542P;ZNF582;ZNF582;AC006116.9;AC006116.9;SLC25A36P1;SLC25A36P1;AC006116.4;AC006116.4;ZNF582-AS1;ZNF582-AS1;ZNF583;ZNF583
chr19	56368048	56368050	cg21493505_TC21	0.0010644	1.37329e-06	0.0423278	Hyper 5hmC (Age)	TssA	ZSCAN5A;ZSCAN5A;AC006116.7;AC006116.7;AC006116.1;AC006116.1;AC006116.3;AC006116.3;AC006116.2;AC006116.2;AC006116.6;AC006116.6;AC006116.8;AC006116.8;ZNF542P;ZNF542P;ZNF582;ZNF582;AC006116.9;AC006116.9;SLC25A36P1;SLC25A36P1;AC006116.4;AC006116.4;ZNF582-AS1;ZNF582-AS1;ZNF583;ZNF583
chr19	56368062	56368064	cg06942685_BC21	0.00179579	1.80858e-06	0.00206016	Hyper 5modC (Age)	TssA	ZSCAN5A;ZSCAN5A;AC006116.7;AC006116.7;AC006116.1;AC006116.1;AC006116.3;AC006116.3;AC006116.2;AC006116.2;AC006116.6;AC006116.6;AC006116.8;AC006116.8;ZNF542P;ZNF542P;ZNF582;ZNF582;AC006116.9;AC006116.9;SLC25A36P1;SLC25A36P1;AC006116.4;AC006116.4;ZNF582-AS1;ZNF582-AS1;ZNF583;ZNF583
chr19	56368062	56368064	cg06942685_BC21	0.000895726	1.59971e-06	0.0423278	Hyper 5hmC (Age)	TssA	ZSCAN5A;ZSCAN5A;AC006116.7;AC006116.7;AC006116.1;AC006116.1;AC006116.3;AC006116.3;AC006116.2;AC006116.2;AC006116.6;AC006116.6;AC006116.8;AC006116.8;ZNF542P;ZNF542P;ZNF582;ZNF582;AC006116.9;AC006116.9;SLC25A36P1;SLC25A36P1;AC006116.4;AC006116.4;ZNF582-AS1;ZNF582-AS1;ZNF583;ZNF583
chr19	56368243	56368245	cg27062795_BC11	0.00157797	1.11297e-05	0.00654204	Hyper 5modC (Age)	TssA	ZSCAN5A;AC006116.7;AC006116.1;AC006116.3;AC006116.2;AC006116.6;AC006116.8;ZNF542P;ZNF582;AC006116.9;SLC25A36P1;AC006116.4;ZNF582-AS1;ZNF583
chr19	56568011	56568013	cg26982279_TC21	0.00236833	0.000202851	0.0355018	Hyper 5modC (Age)	TssFlnkU	ZNF471;AC005498.1;AC005498.2;ZFP28;AC005498.3;ZNF470;SIGLEC31P;ZNF71;ZIM2-AS1
chr19	56638067	56638069	cg07962143_BC11	0.00254318	2.72865e-05	0.01107	Hyper 5modC (Age)	ZNF/Rpts	ZNF470;SIGLEC31P;ZNF71;ZIM2-AS1;SMIM17;ZNF835;AC006115.2
chr19	56638194	56638196	cg02940165_BC21	0.00211702	5.20295e-05	0.0163082	Hyper 5modC (Age)	ZNF/Rpts	ZNF470;SIGLEC31P;ZNF71;ZIM2-AS1;SMIM17;ZNF835;AC006115.2
chr19	56638261	56638263	cg14627089_BC21	0.00214746	6.59828e-06	0.0046909	Hyper 5modC (Age)	ZNF/Rpts	ZNF470;SIGLEC31P;ZNF71;ZIM2-AS1;SMIM17;ZNF835;AC006115.2
chr19	56837846	56837848	cg24832014_TC11	0.00158695	0.000237633	0.0383119	Hyper 5modC (Age)	TssA	ZIM2-AS1;AC006115.2;ZIM2;AC006115.1;PEG3;MIMT1;AC004792.1
chr19	56837887	56837889	cg24832017_TC11	0.00169096	0.000216998	0.0367596	Hyper 5modC (Age)	TssA	ZIM2-AS1;AC006115.2;ZIM2;AC006115.1;PEG3;MIMT1;AC004792.1
chr19	56837915	56837917	cg24832018_BC11	0.00239355	1.10525e-05	0.00651289	Hyper 5modC (Age)	TssA	ZIM2-AS1;AC006115.2;ZIM2;AC006115.1;PEG3;MIMT1;AC004792.1
chr19	56838310	56838312	cg19041006_BC11	0.00141803	0.000300136	0.0435618	Hyper 5modC (Age)	TssA	ZIM2-AS1;AC006115.2;ZIM2;AC006115.1;PEG3;MIMT1;AC004792.1
chr19	56838385	56838387	cg24832032_TO11	0.00117561	0.000179116	0.0331911	Hyper 5modC (Age)	TssA	ZIM2-AS1;AC006115.2;ZIM2;AC006115.1;PEG3;MIMT1;AC004792.1
chr19	56838520	56838522	cg24832040_TC11	0.00163156	8.36447e-05	0.0215944	Hyper 5modC (Age)	TssA	ZIM2-AS1;AC006115.2;ZIM2;AC006115.1;PEG3;MIMT1;AC004792.1
chr19	56838547	56838549	cg24832042_TC11	0.00127959	0.000196984	0.0350143	Hyper 5modC (Age)	TssA	ZIM2-AS1;AC006115.2;ZIM2;AC006115.1;PEG3;MIMT1;AC004792.1
chr19	57099320	57099322	cg26682068_BC11	0.00166418	0.00023416	0.0380684	Hyper 5modC (Age)	ZNF/Rpts	RPL7AP69;AC025588.4;USP29;ZIM3
chr19	57099330	57099332	cg06558502_BC21	0.00191736	0.000277085	0.0415465	Hyper 5modC (Age)	ZNF/Rpts	RPL7AP69;AC025588.4;USP29;ZIM3
chr19	57584212	57584214	cg12060744_TC11	0.00142031	0.000247252	0.0391135	Hyper 5modC (Age)	TssA	ZNF549;ZNF550;ZNF416;ZIK1;ZNF530;ZNF134;AC003682.1;ZNF211
chr19	57709288	57709290	cg03234186_BC21	0.00170638	0.00029348	0.0428863	Hyper 5modC (Age)	TssA	TPRG1LP1;ZSCAN4;ZNF551;AC003006.1;ZNF154;ZNF671;ZNF776
chr19	57709293	57709295	cg08668790_BC21	0.00150325	0.000252825	0.0395381	Hyper 5modC (Age)	TssA	TPRG1LP1;ZSCAN4;ZNF551;AC003006.1;ZNF154;ZNF671;ZNF776
chr19	57709349	57709351	cg12506930_TC21	0.00210019	1.32626e-06	0.00164532	Hyper 5modC (Age)	TssA	TPRG1LP1;ZSCAN4;ZNF551;AC003006.1;ZNF154;ZNF671;ZNF776
chr19	58009904	58009906	cg10149225_TC21	0.00129516	7.77385e-05	0.0207046	Hyper 5modC (Age)	ZNF/Rpts	C19orf18;ZNF606;AC008969.1;VN2R19P;AC008969.2;ZSCAN1;LETM1P2;HNRNPDLP4;ZNF135
chr19	58033813	58033815	cg25537993_BC11	0.00241378	7.59448e-05	0.0205284	Hyper 5modC (Age)	ZNF/Rpts	ZNF606;AC008969.1;VN2R19P;AC008969.2;ZSCAN1;LETM1P2;HNRNPDLP4;ZNF135;RN7SL526P
chr19	58034173	58034175	cg10132208_BC11	0.00228288	0.000121268	0.0266889	Hyper 5modC (Age)	ZNF/Rpts	ZNF606;AC008969.1;VN2R19P;AC008969.2;ZSCAN1;LETM1P2;HNRNPDLP4;ZNF135;RN7SL526P;ZSCAN18
chr19	58118533	58118535	cg14231297_BC11	0.00221884	0.000246652	0.0390448	Hyper 5modC (Age)	ZNF/Rpts	ZNF135;RN7SL526P;ZSCAN18;ZNF329;AC008751.1;AC008751.3;AC008751.2
chr19	58183134	58183136	cg04684267_BC21	0.00181256	3.98412e-10	4.083e-06	Hyper 5modC (Age)	TssA	ZNF329;ZNF329;AC008751.1;AC008751.1;AC008751.3;AC008751.3;AC008751.2;AC008751.2;ZNF274;ZNF274;RPS15AP36;RPS15AP36;AC020915.3;AC020915.3;ZNF544;ZNF544;AC020915.4;AC020915.4
chr19	58183134	58183136	cg04684267_BC21	0.000998251	4.22682e-07	0.0213792	Hyper 5hmC (Age)	TssA	ZNF329;ZNF329;AC008751.1;AC008751.1;AC008751.3;AC008751.3;AC008751.2;AC008751.2;ZNF274;ZNF274;RPS15AP36;RPS15AP36;AC020915.3;AC020915.3;ZNF544;ZNF544;AC020915.4;AC020915.4
chr19	58204309	58204311	cg19416570_TC11	0.00360999	6.1742e-07	0.000983316	Hyper 5modC (Age)	ZNF/Rpts	ZNF329;AC008751.3;AC008751.2;ZNF274;RPS15AP36;AC020915.3;ZNF544;AC020915.4
chr19	58217023	58217025	cg18251449_BC21	0.00232605	0.0001576	0.0307004	Hyper 5modC (Age)	ZNF/Rpts	AC008751.3;AC008751.2;ZNF274;RPS15AP36;AC020915.3;ZNF544;AC020915.4;AC020915.2;AC020915.1
chr19	58217243	58217245	cg05641656_TC21	0.00137674	0.000164808	0.0312961	Hyper 5modC (Age)	ZNF/Rpts	AC008751.3;ZNF274;RPS15AP36;AC020915.3;ZNF544;AC020915.4;AC020915.2;AC020915.1
chr19	58228367	58228369	cg26263766_TC11	0.00139042	8.11818e-05	0.021145	Hyper 5modC (Age)	TssFlnkU	ZNF274;RPS15AP36;AC020915.3;ZNF544;AC020915.4;AC020915.2;AC020915.1
chr19	58350483	58350485	cg24855333_TC11	0.00216912	0.000358816	0.0480544	Hyper 5modC (Age)	ReprPC	AC020915.4;ZNF8;ZNF8-ERVK3-1;ERVK3-1;AC010642.2;AC010642.1;ZSCAN22;MIR6806;A1BG;AC012313.3;A1BG-AS1;AC012313.10;ZNF497;AC012313.2;AC012313.6;RNA5SP473;ZNF837;RPS5;MIR4754;RNF225;LINC02560
chr19	58350495	58350497	cg24855335_BC11	0.0022376	0.000377159	0.0492517	Hyper 5modC (Age)	ReprPC	AC020915.4;ZNF8;ZNF8-ERVK3-1;ERVK3-1;AC010642.2;AC010642.1;ZSCAN22;MIR6806;A1BG;AC012313.3;A1BG-AS1;AC012313.10;ZNF497;AC012313.2;AC012313.6;RNA5SP473;ZNF837;RPS5;MIR4754;RNF225;LINC02560
chr2	1841693	1841695	cg05313794_TC11	0.00193761	0.000310698	0.044277	Hyper 5modC (Age)	Quies	MYT1L;AC093390.2;AC093390.1
chr2	3702948	3702950	cg00880741_TC21	0.00199367	3.02754e-05	0.0118936	Hyper 5modC (Age)	ReprPC	ALLC;GAPDHP48;AC010907.1;DCDC2C
chr2	3703361	3703363	cg11857704_BC11	0.00222838	4.58742e-05	0.0152133	Hyper 5modC (Age)	ReprPC	ALLC;GAPDHP48;AC010907.1;DCDC2C
chr2	3703361	3703363	cg11857704_BC12	0.00210698	0.00020668	0.035847	Hyper 5modC (Age)	ReprPC	ALLC;GAPDHP48;AC010907.1;DCDC2C
chr2	10036023	10036025	cg02841972_TC21	-0.0012047	0.000122509	0.0267831	Hypo 5modC (Age)	EnhA1	GRHL1;AC010969.1;AC104794.4;AC104794.3;KLF11;AC104794.5;CYS1;AC104794.2
chr2	24174975	24174977	cg17277199_BC11	0.0027372	0.000222592	0.0372581	Hyper 5modC (Age)	Quies	FAM228B;AC008073.3;AC008073.2;FAM228A;AC008073.1;ITSN2;AC009228.1
chr2	26692480	26692482	cg20491914_BC11	0.00189672	0.000113119	0.0258143	Hyper 5modC (Age)	TssFlnkU	AC015977.1;RPL37P11;KCNK3
chr2	29920123	29920125	cg02355885_BC21	0.00167664	0.00031029	0.0442455	Hyper 5modC (Age)	ReprPC	ALK;AC106870.3;AC106870.2;AC106870.1
chr2	31580900	31580902	cg18948125_BC21	0.00142945	0.000340639	0.0468998	Hyper 5modC (Age)	NA	SRD5A2;AL133247.1
chr2	38038250	38038252	cg18944924_BC11	0.00165259	5.01003e-05	0.0160047	Hyper 5modC (Age)	TssBiv	RMDN2;RMDN2-AS1;CYP1B1;CYP1B1-AS1
chr2	38074612	38074614	cg09799983_TC11	0.00225724	0.00010863	0.0253516	Hyper 5modC (Age)	TssBiv	RMDN2;RMDN2-AS1;CYP1B1;CYP1B1-AS1;AC009229.4
chr2	38075086	38075088	cg01410359_BC21	0.00168464	0.000283972	0.0421336	Hyper 5modC (Age)	TssBiv	RMDN2;RMDN2-AS1;CYP1B1;CYP1B1-AS1;AC009229.4
chr2	42493185	42493187	cg27553955_TC21	0.00157928	7.51798e-05	0.0203996	Hyper 5modC (Age)	TssBiv	KCNG3;VDAC1P13;RPS13P3;MTA3;Metazoa_SRP;AC025750.1
chr2	43877924	43877926	cg02744233_BC21	0.00166528	0.00015849	0.0308229	Hyper 5modC (Age)	Quies	ABCG5;ABCG8;LRPPRC;RNU6-1048P;RN7SL455P
chr2	43877932	43877934	cg02744234_TC11	0.00146594	0.000327725	0.0456816	Hyper 5modC (Age)	Quies	ABCG5;ABCG8;LRPPRC;RNU6-1048P;RN7SL455P
chr2	44802145	44802147	cg19893751_TC11	0.00103854	0.000168003	0.0316544	Hyper 5modC (Age)	ReprPC	CAMKMT
chr2	44929502	44929504	cg17980283_TC11	0.00194671	3.57824e-05	0.0132197	Hyper 5modC (Age)	ReprPC	LINC01833;AC012354.9;AC012354.2;AC012354.7;AC012354.5;AC012354.8;AC012354.4;AC012354.3;AC012354.6;SIX3-AS1;SIX3;AC012354.1
chr2	44929797	44929799	cg18969232_TC21	0.00165013	0.000192405	0.034537	Hyper 5modC (Age)	ReprPC	LINC01833;AC012354.9;AC012354.2;AC012354.7;AC012354.5;AC012354.8;AC012354.4;AC012354.3;AC012354.6;SIX3-AS1;SIX3;AC012354.1
chr2	44932412	44932414	cg20620293_TC21	0.00158809	0.000136415	0.0282833	Hyper 5modC (Age)	ReprPC	LINC01833;AC012354.9;AC012354.2;AC012354.7;AC012354.5;AC012354.8;AC012354.4;AC012354.3;AC012354.6;SIX3-AS1;SIX3;AC012354.1
chr2	44932580	44932582	cg02754381_BC21	0.00225053	1.01184e-05	0.00614689	Hyper 5modC (Age)	ReprPC	LINC01833;AC012354.9;AC012354.2;AC012354.7;AC012354.5;AC012354.8;AC012354.4;AC012354.3;AC012354.6;SIX3-AS1;SIX3;AC012354.1
chr2	44932754	44932756	cg06391932_TC21	0.00161312	0.000248327	0.0391523	Hyper 5modC (Age)	ReprPC	LINC01833;AC012354.9;AC012354.2;AC012354.7;AC012354.5;AC012354.8;AC012354.4;AC012354.3;AC012354.6;SIX3-AS1;SIX3;AC012354.1
chr2	44933084	44933086	cg08319079_BC21	0.00192076	0.000138252	0.0284726	Hyper 5modC (Age)	ReprPC	LINC01833;AC012354.9;AC012354.2;AC012354.7;AC012354.5;AC012354.8;AC012354.4;AC012354.3;AC012354.6;SIX3-AS1;SIX3;AC012354.1
chr2	44933249	44933251	cg01362243_TC21	0.0015641	0.000298976	0.0434357	Hyper 5modC (Age)	ReprPC	LINC01833;AC012354.9;AC012354.2;AC012354.7;AC012354.5;AC012354.8;AC012354.4;AC012354.3;AC012354.6;SIX3-AS1;SIX3;AC012354.1
chr2	44943050	44943052	cg02754877_BC11	0.00223348	3.7436e-05	0.0136383	Hyper 5modC (Age)	TssBiv	LINC01833;AC012354.9;AC012354.2;AC012354.7;AC012354.5;AC012354.8;AC012354.4;AC012354.3;AC012354.6;SIX3-AS1;SIX3;AC012354.1
chr2	44944200	44944202	cg02120584_TC11	0.00137797	0.00022917	0.0378338	Hyper 5modC (Age)	ReprPC	LINC01833;AC012354.9;AC012354.2;AC012354.7;AC012354.5;AC012354.8;AC012354.4;AC012354.3;AC012354.6;SIX3-AS1;SIX3;AC012354.1
chr2	47570429	47570431	cg04431946_BC21	0.00137063	0.000331087	0.0460683	Hyper 5modC (Age)	TssBiv	MSH2;KCNK12;MSH2-OT1
chr2	47570450	47570452	cg08074851_BC12	0.00160224	8.74892e-05	0.0222458	Hyper 5modC (Age)	TssBiv	MSH2;KCNK12;MSH2-OT1
chr2	47571256	47571258	cg27320127_TC21	0.00142183	5.23545e-06	0.00400661	Hyper 5modC (Age)	TssBiv	MSH2;KCNK12;MSH2-OT1
chr2	50346346	50346348	cg03531247_TC11	0.00163684	8.90757e-05	0.0224673	Hyper 5modC (Age)	ReprPC	NRXN1;AC068725.1
chr2	50347057	50347059	cg14875171_TC11	0.00215355	0.000101736	0.0243947	Hyper 5modC (Age)	ReprPC	NRXN1;AC068725.1
chr2	51032864	51032866	cg13999106_TC21	0.00128423	0.000101483	0.0243588	Hyper 5modC (Age)	ReprPC	NRXN1;AC007682.1;AC007402.1
chr2	60553338	60553340	cg15091323_TC21	0.00098579	0.000198178	0.0350692	Hyper 5modC (Age)	TssA	BCL11A
chr2	61793541	61793543	cg07589899_BC21	0.00199428	8.43823e-06	0.00547922	Hyper 5modC (Age)	TssBiv	RPS24P7;AC108039.2;FAM161A
chr2	63049047	63049049	cg22197050_TC21	0.00171522	2.83208e-06	0.00275844	Hyper 5modC (Age)	EnhBiv	EHBP1;AC007098.1;OTX1;AC009501.1
chr2	63049080	63049082	cg06192497_BC11	0.00157249	7.62204e-05	0.0205558	Hyper 5modC (Age)	EnhBiv	EHBP1;AC007098.1;OTX1;AC009501.1
chr2	63049409	63049411	cg03957108_BC21	0.00171431	6.21238e-05	0.0183038	Hyper 5modC (Age)	TssBiv	EHBP1;AC007098.1;OTX1;AC009501.1
chr2	63049582	63049584	cg10658666_BC21	0.00140808	2.25821e-05	0.010043	Hyper 5modC (Age)	TssBiv	EHBP1;AC007098.1;OTX1;AC009501.1
chr2	63057632	63057634	cg22666373_TC21	0.00198002	7.31428e-05	0.0202026	Hyper 5modC (Age)	ReprPC	EHBP1;AC007098.1;OTX1;AC009501.1;AC009501.2
chr2	63057648	63057650	cg22303418_BC21	0.00170703	0.000325236	0.0453888	Hyper 5modC (Age)	ReprPC	EHBP1;AC007098.1;OTX1;AC009501.1;AC009501.2
chr2	63059219	63059221	cg25168494_BC11	0.00208604	9.16011e-06	0.00583543	Hyper 5modC (Age)	EnhBiv	EHBP1;AC007098.1;OTX1;AC009501.1;AC009501.2;RPL27P5
chr2	63059485	63059487	cg10927449_BC21	0.0016883	3.80343e-07	0.000679166	Hyper 5modC (Age)	EnhBiv	EHBP1;AC007098.1;OTX1;AC009501.1;AC009501.2;RPL27P5
chr2	66421664	66421666	cg22943590_BC21	-0.0012487	0.000382176	0.049641	Hypo 5modC (Age)	Quies	LINC01873;MEIS1-AS3;MEIS1;MEIS1-AS2
chr2	68319552	68319554	cg09870066_TC11	0.00158461	7.64946e-05	0.0206062	Hyper 5modC (Age)	TssBiv	CNRIP1;AC015969.1;PLEK
chr2	68319552	68319554	cg09870066_TC12	0.00169735	4.27765e-05	0.0146765	Hyper 5modC (Age)	TssBiv	CNRIP1;AC015969.1;PLEK
chr2	68319766	68319768	cg00020052_TC21	0.00123481	0.00032524	0.0453888	Hyper 5modC (Age)	TssBiv	CNRIP1;AC015969.1;PLEK
chr2	70767730	70767732	cg11220663_BC11	0.00133244	9.9863e-06	0.00612042	Hyper 5modC (Age)	TssBiv	ADD2;FIGLA;HMGN2P21;CLEC4F;MOB4P1
chr2	70768218	70768220	cg08857144_BC11	0.000684414	4.87894e-05	0.0158147	Hyper 5modC (Age)	TssBiv	ADD2;FIGLA;HMGN2P21;CLEC4F;MOB4P1
chr2	70790754	70790756	cg26095658_BC11	0.00175789	0.000178111	0.0331351	Hyper 5modC (Age)	ReprPC	ADD2;FIGLA;HMGN2P21;CLEC4F;MOB4P1;CD207
chr2	70872046	70872048	cg02878414_BC21	0.00143776	0.000242703	0.0386882	Hyper 5modC (Age)	EnhBiv	CD207;LINC01143;AC007040.3;VAX2
chr2	70887654	70887656	cg06142537_BC21	0.00135823	0.000304409	0.0437462	Hyper 5modC (Age)	TssBiv	LINC01143;AC007040.3;VAX2;ATP6V1B1
chr2	73291739	73291741	cg02998391_TC11	0.00174819	2.11186e-05	0.00966568	Hyper 5modC (Age)	EnhBiv	CCT7;FBXO41;EGR4;RNU6-111P;AC069404.1
chr2	73292724	73292726	cg02998478_TC21	0.00146276	1.85509e-05	0.00885143	Hyper 5modC (Age)	ReprPC	CCT7;FBXO41;EGR4;RNU6-111P;AC069404.1
chr2	74498443	74498445	cg03742286_TC21	0.000991898	0.000269754	0.0409593	Hyper 5modC (Age)	TssBiv	INO80B;INO80B-WBP1;WBP1;MOGS;AC005041.5;MRPL53;CCDC142;TTC31;LBX2;AC005041.3;LBX2-AS1;PCGF1;TLX2;DQX1;AUP1;HTRA2;LOXL3
chr2	74514725	74514727	cg05349062_TC11	0.00073931	2.29612e-05	0.0101162	Hyper 5modC (Age)	TssBiv	MOGS;AC005041.5;MRPL53;CCDC142;TTC31;LBX2;AC005041.3;LBX2-AS1;PCGF1;TLX2;DQX1;AUP1;HTRA2;LOXL3;DOK1;M1AP
chr2	74516536	74516538	cg03998104_TC21	0.00172676	0.000385842	0.0498334	Hyper 5modC (Age)	TssBiv	AC005041.5;MRPL53;CCDC142;TTC31;LBX2;AC005041.3;LBX2-AS1;PCGF1;TLX2;DQX1;AUP1;HTRA2;LOXL3;DOK1;M1AP
chr2	74529112	74529114	cg22039458_TC21	0.000548101	0.000372896	0.0489426	Hyper 5modC (Age)	TssFlnkU	CCDC142;TTC31;LBX2;AC005041.3;LBX2-AS1;PCGF1;TLX2;DQX1;AUP1;HTRA2;LOXL3;DOK1;M1AP
chr2	80302189	80302191	cg07640800_TC21	0.00218937	2.69371e-05	0.011004	Hyper 5modC (Age)	ReprPC	CTNNA2;LRRTM1
chr2	80302495	80302497	cg13572145_TC21	0.00142957	0.000221985	0.0372159	Hyper 5modC (Age)	TssBiv	CTNNA2;LRRTM1
chr2	88453100	88453102	cg23917057_BC21	0.00140465	8.32183e-05	0.0215086	Hyper 5modC (Age)	TssBiv	RNU6-1007P;RPL38P6;FOXI3
chr2	91589439	91589441	cg22509113_BC11	0.00235953	2.16968e-05	0.00985377	Hyper 5modC (Age)	ReprPC	OTOP1;TMEM128;LYAR
chr2	94998613	94998615	cg06816651_BC21	0.00153527	6.78076e-05	0.0193029	Hyper 5modC (Age)	ReprPC	AC103563.3;AC103563.4;AC103563.5;AC103563.1;AC103563.6;AC103563.8;RN7SL575P;AC103563.7;MAL
chr2	96500603	96500605	cg22880770_BC11	0.00283422	5.87191e-05	0.0176313	Hyper 5modC (Age)	ReprPC	NEURL3;AC013270.1;ARID5A
chr2	96500684	96500686	cg18145105_BC21	0.00166173	2.51433e-05	0.0105618	Hyper 5modC (Age)	ReprPC	NEURL3;AC013270.1;ARID5A
chr2	96536522	96536524	cg02085953_BC23	-0.00119182	4.72127e-05	0.0155208	Hypo 5modC (Age)	TssFlnkU	NEURL3;AC013270.1;ARID5A
chr2	98346510	98346512	cg19671120_BC21	0.00179629	3.7677e-06	0.00319171	Hyper 5modC (Age)	TssBiv	VWA3B;AC092675.1;CNGA3;AC092675.2
chr2	98822439	98822441	cg18667659_BC11	0.00218663	9.12343e-05	0.0227971	Hyper 5modC (Age)	ReprPC	LINC02611;RNU4-84P;CRACDL;RNU7-46P
chr2	100471112	100471114	cg16781264_TC11	0.00402454	0.000233346	0.0380684	Hyper 5modC (Age)	Quies	RALBP1P2;NMS;ARPP19P2
chr2	104747077	104747079	cg18703066_TC11	0.00172399	8.57164e-05	0.0219371	Hyper 5modC (Age)	Quies	AC068057.3;AC068057.1;AC068057.2;SNORA72;LINC01114;HMGB3P11;PANTR1
chr2	105399281	105399283	cg06639320_BC21	0.00176231	6.60306e-06	0.0046909	Hyper 5modC (Age)	TssBiv	FHL2;AC108058.1
chr2	105399281	105399283	cg06639320_BC22	0.00199956	1.21046e-06	0.00156767	Hyper 5modC (Age)	TssBiv	FHL2;AC108058.1
chr2	105399281	105399283	cg06639320_BC23	0.00180437	2.99896e-06	0.00286186	Hyper 5modC (Age)	TssBiv	FHL2;AC108058.1
chr2	105399281	105399283	cg06639320_BC24	0.00186766	7.64219e-07	0.00112583	Hyper 5modC (Age)	TssBiv	FHL2;AC108058.1
chr2	105399309	105399311	cg22454769_BC11	0.00265558	3.22686e-07	0.000612538	Hyper 5modC (Age)	TssBiv	FHL2;AC108058.1
chr2	105399309	105399311	cg22454769_BC12	0.00290497	4.31902e-07	0.000751741	Hyper 5modC (Age)	TssBiv	FHL2;AC108058.1
chr2	105399313	105399315	cg24079702_TC11	0.00261197	7.13821e-07	0.00107168	Hyper 5modC (Age)	TssBiv	FHL2;AC108058.1
chr2	105399313	105399315	cg24079702_TC12	0.00290302	1.69129e-07	0.000402275	Hyper 5modC (Age)	TssBiv	FHL2;AC108058.1
chr2	105399313	105399315	cg24079702_TC13	0.00257696	1.12806e-06	0.00147718	Hyper 5modC (Age)	TssBiv	FHL2;AC108058.1
chr2	105399313	105399315	cg24079702_TC14	0.00258662	6.14783e-07	0.000983316	Hyper 5modC (Age)	TssBiv	FHL2;AC108058.1
chr2	112584133	112584135	cg26009035_BC21	0.0013683	0.000271327	0.0410372	Hyper 5modC (Age)	TssA	TTL;POLR1B;Y_RNA;CHCHD5;AC012442.2;AC012442.1;AC079922.1
chr2	124025008	124025010	cg18582824_BC11	0.00168131	0.000290547	0.042696	Hyper 5modC (Age)	TssBiv	AC079154.1;CNTNAP5
chr2	128319986	128319988	cg08867399_TC21	-0.00179778	0.000143385	0.029104	Hypo 5modC (Age)	TxWk	HS6ST1;Y_RNA
chr2	128902107	128902109	cg18478731_TC21	0.00166367	0.000185506	0.0339481	Hyper 5modC (Age)	Quies	NA
chr2	129980090	129980092	cg09676860_BC11	0.00163406	3.87249e-06	0.00325138	Hyper 5modC (Age)	ReprPCWk	PLAC9P1;LINC01856;RPL22P7;RAB6C-AS1;RAB6C;AC079776.3;AC079776.4;AC079776.2;AC079776.1;ARHGAP42P2;FAR2P1;AC018865.2
chr2	130005942	130005944	cg03420881_BC11	0.00189205	4.77383e-05	0.0156282	Hyper 5modC (Age)	Quies	RAB6C-AS1;RAB6C;AC079776.3;AC079776.4;AC079776.2;AC079776.1;ARHGAP42P2;FAR2P1;AC018865.2;KLF2P1;CYP4F27P
chr2	130756058	130756060	cg13381486_BC21	0.00172065	1.79681e-05	0.0087567	Hyper 5modC (Age)	TssBiv	FAR2P3;GPR148;AC140481.1;AMER3;CYCSP8
chr2	130756353	130756355	cg23606718_BC11	0.00151581	0.00010287	0.0245419	Hyper 5modC (Age)	TssBiv	FAR2P3;GPR148;AC140481.1;AMER3;CYCSP8
chr2	130756353	130756355	cg23606718_BC12	0.00156063	0.000143563	0.029104	Hyper 5modC (Age)	TssBiv	FAR2P3;GPR148;AC140481.1;AMER3;CYCSP8
chr2	130756353	130756355	cg23606718_BC13	0.0016661	1.29849e-05	0.00717725	Hyper 5modC (Age)	TssBiv	FAR2P3;GPR148;AC140481.1;AMER3;CYCSP8
chr2	131460728	131460730	cg05205647_BC11	0.00115619	0.000137014	0.0283291	Hyper 5modC (Age)	Quies	AC073869.6;GNAQP1;NOC2LP2;RHOQP2;AC073869.1;MZT2A;TUBA3D;MIR4784;SMPD4BP
chr2	133256983	133256985	cg03533298_TC11	0.00109912	0.00033705	0.0467601	Hyper 5modC (Age)	Quies	NCKAP5;NCKAP5-AS2
chr2	135985889	135985891	cg18110444_TC11	0.000938322	0.000229692	0.0378338	Hyper 5modC (Age)	TssA	DARS1;DARS-AS1
chr2	136764890	136764892	cg15069295_TC21	0.00126175	7.81074e-05	0.020756	Hyper 5modC (Age)	TssBiv	THSD7B
chr2	136765389	136765391	cg19144684_BC11	0.000855004	0.000178576	0.0331894	Hyper 5modC (Age)	TssBiv	THSD7B
chr2	138779482	138779484	cg03576067_TC11	0.000778358	0.00025032	0.0394137	Hyper 5modC (Age)	TssBiv	NXPH2
chr2	150613322	150613324	cg08558886_BC21	-0.00155235	0.000107078	0.0251387	Hypo 5modC (Age)	Quies	LINC01920;AC104777.2;AC104777.1;LINC02612
chr2	153287253	153287255	cg18771570_TC21	0.00286734	0.000284528	0.0421494	Hyper 5modC (Age)	Quies	NA
chr2	156320458	156320460	cg13176012_TC21	0.00230459	0.00011031	0.0254887	Hyper 5modC (Age)	TssBiv	AC074099.1;NR4A2
chr2	161417912	161417914	cg02767242_BC22	0.00207849	6.44135e-05	0.0187673	Hyper 5modC (Age)	ReprPC	PSMD14;RNA5SP108;TBR1;AC009487.1;AC009487.2;SLC4A10;AC009487.3
chr2	161423497	161423499	cg06942701_BC11	0.00205322	3.24839e-07	0.000612538	Hyper 5modC (Age)	TssBiv	PSMD14;RNA5SP108;TBR1;AC009487.1;AC009487.2;SLC4A10;AC009487.3
chr2	161424599	161424601	cg12757011_TC21	0.0021459	2.96637e-11	7.47487e-07	Hyper 5modC (Age)	ReprPC	PSMD14;RNA5SP108;TBR1;AC009487.1;AC009487.2;SLC4A10;AC009487.3
chr2	162088937	162088939	cg08599630_BC11	0.00168098	0.00029092	0.042724	Hyper 5modC (Age)	Quies	DPP4;DPP4-DT;TIMM8AP1;EIF3EP2;AC008063.1
chr2	162838600	162838602	cg14781189_TC11	0.00223435	0.00025226	0.0394995	Hyper 5modC (Age)	TssBiv	KCNH7;KCNH7-AS1
chr2	172108475	172108477	cg03802672_BC21	0.00209935	0.000142987	0.0290795	Hyper 5modC (Age)	ReprPC	METAP1D;DLX1;DLX2;DLX2-DT;AC104088.1
chr2	172108483	172108485	cg03802673_BC21	0.00216898	6.79846e-06	0.00475505	Hyper 5modC (Age)	ReprPC	METAP1D;DLX1;DLX2;DLX2-DT;AC104088.1
chr2	174326340	174326342	cg02809707_BC21	0.000519409	0.000255544	0.0396797	Hyper 5modC (Age)	TssBiv	LRRC2P1;HNRNPA1P39;LINC01305;AC018470.1;SP9;CIR1
chr2	174730010	174730012	cg04902302_TC21	0.00139683	0.000204123	0.0355868	Hyper 5modC (Age)	TssBiv	AC010894.2;WIPF1;H3P6;CHRNA1
chr2	176107291	176107293	cg05942128_BC21	0.00133593	0.000296891	0.0432774	Hyper 5modC (Age)	TssBiv	EVX2;HOXD13;HOXD12;HOXD11;HOXD10;HOXD-AS2;HOXD9;HOXD8;HOXD3;MIR10B;HOXD4
chr2	176107312	176107314	cg00495775_BC21	0.00149453	5.09158e-05	0.0161524	Hyper 5modC (Age)	TssBiv	EVX2;HOXD13;HOXD12;HOXD11;HOXD10;HOXD-AS2;HOXD9;HOXD8;HOXD3;MIR10B;HOXD4
chr2	182867333	182867335	cg04037038_TC11	0.00197292	0.000213044	0.0365209	Hyper 5modC (Age)	TssBiv	Y_RNA;FRZB;RNU6-1122P;NCKAP1
chr2	201619144	201619146	cg04411541_BC21	0.00177049	8.27279e-05	0.0214517	Hyper 5modC (Age)	Quies	C2CD6;TMEM237;ENO1P4;AC007279.1;MPP4;RNU6-651P
chr2	206274472	206274474	cg22162281_BC21	0.00137493	0.000172165	0.032282	Hyper 5modC (Age)	TssBiv	GPR1-AS;ATP5POP1;HMGN1P6;RN7SKP260;ZDBF2
chr2	207771162	207771164	cg22705959_TC21	0.00188714	7.94646e-05	0.0209983	Hyper 5modC (Age)	TssBiv	CCNYL1;AC096772.1;MIR4775;FZD5
chr2	208406779	208406781	cg25057743_BC21	0.00116542	0.00017901	0.0331911	Hyper 5modC (Age)	TssBiv	PIKFYVE;PTH2R;ARPC1BP1
chr2	208406938	208406940	cg04076234_BC21	0.00132287	0.000238152	0.0383195	Hyper 5modC (Age)	TssBiv	PIKFYVE;PTH2R;ARPC1BP1
chr2	209771814	209771816	cg24938830_TC11	0.00212746	8.77647e-05	0.0222778	Hyper 5modC (Age)	TssFlnk	MAP2;RNA5SP118;UNC80;SNAI1P1
chr2	209772023	209772025	cg13347071_BC21	0.00128206	1.83585e-05	0.00881314	Hyper 5modC (Age)	TssFlnk	MAP2;UNC80;SNAI1P1
chr2	217570350	217570352	cg04139233_BC11	-0.000422375	4.89225e-05	0.0158154	Hypo 5modC (Age)	Quies	DIRC3
chr2	218962020	218962022	cg10116864_TC11	0.00110595	0.000117523	0.0262569	Hyper 5modC (Age)	ReprPC	LINC01494;RNU6-642P;AC097468.2;KRT8P30;CDK5R2;LINC00608;FEV;CRYBA2;MIR375;AC097468.1;CFAP65
chr2	218962020	218962022	cg10116864_TC12	0.00094687	0.000122775	0.0267877	Hyper 5modC (Age)	ReprPC	LINC01494;RNU6-642P;AC097468.2;KRT8P30;CDK5R2;LINC00608;FEV;CRYBA2;MIR375;AC097468.1;CFAP65
chr2	218963207	218963209	cg14674720_BC21	0.00197056	3.404e-06	0.00303655	Hyper 5modC (Age)	TssBiv	LINC01494;RNU6-642P;AC097468.2;KRT8P30;CDK5R2;LINC00608;FEV;CRYBA2;MIR375;AC097468.1;CFAP65
chr2	219308377	219308379	cg03545227_BC21	0.00209728	4.21774e-07	0.000741907	Hyper 5modC (Age)	ReprPC	TUBA4A;TUBA4B;DNAJB2;PTPRN;MIR153-1;AC114803.1;RESP18
chr2	219331991	219331993	cg22400015_BC11	0.0026578	1.41605e-05	0.00755148	Hyper 5modC (Age)	ReprPC	DNAJB2;PTPRN;MIR153-1;AC114803.1;RESP18;AC053503.2;DNPEP
chr2	219418719	219418721	cg03583111_BC21	0.00155266	0.000125923	0.0271049	Hyper 5modC (Age)	TssBiv	DNPEP;AC053503.1;DES;AC053503.3;AC053503.5;SPEG
chr2	222299084	222299086	cg15133719_TC21	0.00212665	0.000344021	0.0469458	Hyper 5modC (Age)	TssBiv	PAX3;CCDC140;AC010980.1;CT75
chr2	222300147	222300149	cg18077971_BC11	0.00251435	7.82806e-05	0.0207786	Hyper 5modC (Age)	ReprPC	PAX3;CCDC140;AC010980.1;CT75
chr2	222302226	222302228	cg08697503_TC21	0.00204479	5.97614e-05	0.0178307	Hyper 5modC (Age)	ReprPC	PAX3;CCDC140;AC010980.1;CT75
chr2	222302269	222302271	cg10269365_TC11	0.00250601	8.21471e-06	0.00536941	Hyper 5modC (Age)	ReprPC	PAX3;CCDC140;AC010980.1;CT75
chr2	222304141	222304143	cg08506931_BC21	0.00202866	1.73903e-05	0.00864774	Hyper 5modC (Age)	ReprPC	PAX3;CCDC140;AC010980.1;CT75
chr2	222424586	222424588	cg07357987_TC24	0.000834395	0.000229099	0.0378338	Hyper 5modC (Age)	TssBiv	Y_RNA;SGPP2;NANOGP2
chr2	226835741	226835743	cg10523019_BC21	0.00135368	1.80321e-06	0.00206016	Hyper 5modC (Age)	TssFlnkU	IRS1;IRS1;AC010735.2;AC010735.2;AC010735.1;AC010735.1;RHBDD1;RHBDD1
chr2	226835741	226835743	cg10523019_BC21	0.000742348	3.54819e-07	0.0213792	Hyper 5hmC (Age)	TssFlnkU	IRS1;IRS1;AC010735.2;AC010735.2;AC010735.1;AC010735.1;RHBDD1;RHBDD1
chr2	226835750	226835752	cg19451698_TC21	0.000954788	0.000191965	0.0345051	Hyper 5modC (Age)	TssFlnkU	IRS1;AC010735.2;AC010735.1;RHBDD1
chr2	228180303	228180305	cg12001304_BC21	0.00210911	0.000130476	0.0276817	Hyper 5modC (Age)	TssBiv	SPHKAP;RNU6-624P
chr2	232386319	232386321	cg00706683_TC24	0.00147973	0.000103254	0.0245836	Hyper 5modC (Age)	ReprPC	DIS3L2;NRBF2P6;ECEL1P3;AC068134.3;ALPP;AC068134.1;ECEL1P2;ALPG;ECEL1P1;AC068134.2
chr2	232386773	232386775	cg04283444_TC11	0.00296207	2.54149e-05	0.0106026	Hyper 5modC (Age)	ReprPC	DIS3L2;NRBF2P6;ECEL1P3;AC068134.3;ALPP;AC068134.1;ECEL1P2;ALPG;ECEL1P1;AC068134.2
chr2	232387059	232387061	cg13138089_BC11	0.00203663	0.000194489	0.0347678	Hyper 5modC (Age)	ReprPC	DIS3L2;NRBF2P6;ECEL1P3;AC068134.3;ALPP;AC068134.1;ECEL1P2;ALPG;ECEL1P1;AC068134.2
chr2	236015637	236015639	cg14895183_BC21	0.00177931	0.000338887	0.0468494	Hyper 5modC (Age)	Quies	AGAP1;RNU7-127P
chr2	240967616	240967618	cg10143416_BC11	-0.000891625	0.000299083	0.0434357	Hypo 5modC (Age)	Quies	CROCC2;UICLM;AC104809.1;SNED1;AC093585.1;SNED1-AS1
chr2	241868063	241868065	cg04437215_TC21	-0.00144815	0.000138134	0.0284726	Hypo 5modC (Age)	ReprPC	AC131097.3;PDCD1;RTP5;LINC01237;FAM240C
chr2	241902022	241902024	cg18896979_BC21	0.0024563	0.00033951	0.0468998	Hyper 5modC (Age)	TssBiv	PDCD1;RTP5;LINC01237;FAM240C
chr20	610154	610156	cg12028548_BC11	0.000810206	0.000311539	0.0443163	Hyper 5modC (Age)	ReprPC	TCF15;SRXN1;AL121758.1
chr20	611519	611521	cg00983437_TC21	0.0015749	4.83806e-05	0.0157727	Hyper 5modC (Age)	ReprPC	TCF15;SRXN1;AL121758.1
chr20	710453	710455	cg11971771_BC21	0.00191965	0.000298333	0.0434071	Hyper 5modC (Age)	ReprPC	AL121758.1;SCRT2;SLC52A3
chr20	2694050	2694052	cg26332061_TC21	0.00137933	3.27066e-05	0.012515	Hyper 5modC (Age)	ReprPC	NOP56;MIR1292;SNORD110;SNORA51;SNORD86;SNORD56;SNORD57;IDH3B;AL049712.1;EBF4
chr20	3224275	3224277	cg24901788_TC11	-0.00107676	0.00020409	0.0355868	Hypo 5modC (Age)	Quies	DDRGK1;ITPA;SLC4A11;AL109976.1;C20orf194
chr20	17227463	17227465	cg05846716_TC21	0.00122286	4.5914e-05	0.0152133	Hyper 5modC (Age)	ReprPC	RNU6-27P;AL359511.1;RNU1-131P;AL359511.2;AL359511.3;PCSK2
chr20	17227938	17227940	cg02706653_BC21	0.00136692	6.7494e-05	0.0192388	Hyper 5modC (Age)	ReprPC	RNU6-27P;AL359511.1;RNU1-131P;AL359511.2;AL359511.3;PCSK2
chr20	20277232	20277234	cg25046548_TC21	0.00250448	0.00011377	0.0258347	Hyper 5modC (Age)	Quies	CFAP61;RPL17P1;CFAP61-AS1;RN7SL690P
chr20	20365357	20365359	cg25047570_BC21	0.00162006	0.000322081	0.0452425	Hyper 5modC (Age)	ReprPC	CFAP61;RN7SL690P;AL161658.1;INSM1;RALGAPA2
chr20	21096459	21096461	cg14476643_TC21	0.0025027	0.000256215	0.0397577	Hyper 5modC (Age)	ReprPC	LINC00237;AL121759.2;RPL24P2;KIZ;RNA5SP477
chr20	21391564	21391566	cg00260802_BC21	0.00166119	3.81164e-05	0.0138008	Hyper 5modC (Age)	ReprPC	XRN2;NKX2-4;AL158013.1;RN7SKP140
chr20	21391823	21391825	cg22682811_BC21	0.00258582	8.3271e-06	0.005422	Hyper 5modC (Age)	ReprPC	XRN2;NKX2-4;AL158013.1;RN7SKP140
chr20	21397032	21397034	cg20049415_TC11	0.00185343	0.0001886	0.0341433	Hyper 5modC (Age)	ReprPC	XRN2;NKX2-4;AL158013.1;RN7SKP140
chr20	21397433	21397435	cg21200656_BC11	0.00124844	0.000213563	0.0365566	Hyper 5modC (Age)	ReprPC	XRN2;NKX2-4;AL158013.1;RN7SKP140
chr20	21397435	21397437	cg27147819_BC11	0.000764984	0.000192033	0.0345051	Hyper 5modC (Age)	ReprPC	XRN2;NKX2-4;AL158013.1;RN7SKP140
chr20	21397572	21397574	cg21200408_TC11	0.00133993	0.000229978	0.0378546	Hyper 5modC (Age)	ReprPC	XRN2;NKX2-4;AL158013.1;RN7SKP140
chr20	21397588	21397590	cg22204479_TC11	0.0012347	3.17705e-06	0.00294825	Hyper 5modC (Age)	ReprPC	XRN2;NKX2-4;AL158013.1;RN7SKP140
chr20	25081125	25081127	cg02898293_BC21	0.00143703	0.000132081	0.0279152	Hyper 5modC (Age)	ReprPC	ACSS1;AL080312.2;VSX1;AL080312.1
chr20	25082117	25082119	cg00043788_BC21	0.00129697	0.000201815	0.0353675	Hyper 5modC (Age)	ReprPC	ACSS1;AL080312.2;VSX1;AL080312.1
chr20	25082223	25082225	cg03111498_BC11	0.00116153	0.000232861	0.0380684	Hyper 5modC (Age)	ReprPC	ACSS1;AL080312.2;VSX1;AL080312.1
chr20	25084169	25084171	cg14049295_BC21	0.00153185	0.000376004	0.0491827	Hyper 5modC (Age)	ReprPC	ACSS1;AL080312.2;VSX1;AL080312.1
chr20	26208002	26208004	cg01408508_TC21	0.00295147	2.62035e-05	0.0107979	Hyper 5modC (Age)	ReprPC	AL121904.2;MIR663AHG;AL121904.1;MIR663A
chr20	26208326	26208328	cg17796010_TC11	0.0018038	5.3337e-05	0.016477	Hyper 5modC (Age)	TssBiv	AL121904.2;MIR663AHG;AL121904.1;MIR663A
chr20	29444980	29444982	cg25121918_TC11	0.00191607	5.37524e-05	0.0165619	Hyper 5modC (Age)	NA	DUX4L34;FRG2EP;RARRES2P11;AGGF1P10;DUX4L35;FRG1EP
chr20	30489154	30489156	cg25130608_BO11	0.00323307	0.000271913	0.0410583	Hyper 5modC (Age)	NA	5_8S_rRNA
chr20	31968384	31968386	cg25148325_TC21	0.00321602	1.12479e-08	5.76352e-05	Hyper 5modC (Age)	TssBiv	TTLL9;PDRG1;XKR7;AL031658.2;AL031658.1;RNA5SP481;CCM2L
chr20	37712958	37712960	cg25231750_TC21	-0.00226479	0.00021426	0.0365962	Hypo 5modC (Age)	Quies	AL162293.1;CTNNBL1
chr20	38805585	38805587	cg11172693_TC11	0.00152689	0.000190026	0.034296	Hyper 5modC (Age)	TssBiv	ACTR5;RN7SKP173;PPP1R16B
chr20	45098123	45098125	cg07160746_TC11	0.0018136	0.000218163	0.0368232	Hyper 5modC (Age)	TssBiv	STK4;KCNS1;WFDC5;WFDC12;AL049767.1
chr20	45098447	45098449	cg19702785_TC21	0.00177828	1.47172e-06	0.00178813	Hyper 5modC (Age)	TssBiv	STK4;KCNS1;WFDC5;WFDC12;AL049767.1
chr20	46021630	46021632	cg21609339_BC21	0.00147725	3.25594e-05	0.0124789	Hyper 5modC (Age)	TssBiv	ZNF335;FTLP1;MMP9;SLC12A5-AS1;SLC12A5;NCOA5
chr20	46029585	46029587	cg07547549_BC21	0.00323089	2.60011e-08	0.000115635	Hyper 5modC (Age)	ReprPC	MMP9;SLC12A5-AS1;SLC12A5;NCOA5
chr20	46029585	46029587	cg07547549_BC22	0.00321043	4.51413e-08	0.000158808	Hyper 5modC (Age)	ReprPC	MMP9;SLC12A5-AS1;SLC12A5;NCOA5
chr20	46057853	46057855	cg04403809_BC21	0.00113358	4.16561e-05	0.0144626	Hyper 5modC (Age)	EnhBiv	MMP9;SLC12A5-AS1;SLC12A5;NCOA5;RPL13P2
chr20	46174771	46174773	cg17412248_BC21	0.00208753	1.24334e-06	0.00159275	Hyper 5modC (Age)	ReprPC	CD40;CD40;AL031687.1;AL031687.1;CDH22;CDH22
chr20	46174771	46174773	cg17412248_BC21	0.000894998	4.84794e-07	0.0213792	Hyper 5hmC (Age)	ReprPC	CD40;CD40;AL031687.1;AL031687.1;CDH22;CDH22
chr20	48385070	48385072	cg00070912_TC21	0.00117729	0.000228375	0.0378338	Hyper 5modC (Age)	Quies	AL121888.1;LINC00494;AL137078.1;AL137078.2
chr20	48578169	48578171	cg25351480_TC11	0.00070198	0.00015112	0.0300237	Hyper 5modC (Age)	Quies	PREX1
chr20	52105371	52105373	cg01529637_BC21	0.00109186	0.000138553	0.0284726	Hyper 5modC (Age)	TssBiv	ZFP64;AL109984.1;ERP29P1
chr20	58515065	58515067	cg23487201_TC11	0.00185363	5.57022e-07	0.000934483	Hyper 5modC (Age)	TssBiv	APCDD1L;APCDD1L-DT
chr20	58692623	58692625	cg27274542_BC11	0.00201885	6.16832e-05	0.0182196	Hyper 5modC (Age)	EnhA2	STX16;STX16-NPEPL1;NPEPL1;AL139349.1;PIEZO1P2
chr20	58840545	58840547	cg25483765_BC11	0.00171034	0.000240034	0.0384836	Hyper 5modC (Age)	ReprPC	AL132655.2;MIR296;MIR298;GNAS-AS1;AL132655.1;GNAS;AL132655.7;AL132655.6;AL132655.4;AL132655.5;AL121917.1;AL121917.2
chr20	58852181	58852183	cg16833551_BC11	0.00207303	0.000164323	0.0312862	Hyper 5modC (Age)	TssBiv	AL132655.2;MIR296;MIR298;GNAS-AS1;AL132655.1;GNAS;AL132655.7;AL132655.6;AL132655.4;AL132655.5;AL121917.1;AL121917.2
chr20	58852416	58852418	cg07105596_TC11	0.0024258	4.05787e-05	0.0142757	Hyper 5modC (Age)	TssBiv	AL132655.2;MIR296;MIR298;GNAS-AS1;AL132655.1;GNAS;AL132655.7;AL132655.6;AL132655.4;AL132655.5;AL121917.1;AL121917.2
chr20	58852427	58852429	cg27304369_TC11	0.00186677	0.000174951	0.0327022	Hyper 5modC (Age)	TssBiv	AL132655.2;MIR296;MIR298;GNAS-AS1;AL132655.1;GNAS;AL132655.7;AL132655.6;AL132655.4;AL132655.5;AL121917.1;AL121917.2
chr20	58852437	58852439	cg26811638_TC11	0.00170173	0.000135489	0.0282833	Hyper 5modC (Age)	TssBiv	AL132655.2;MIR296;MIR298;GNAS-AS1;AL132655.1;GNAS;AL132655.7;AL132655.6;AL132655.4;AL132655.5;AL121917.1;AL121917.2
chr20	58852439	58852441	cg26534489_BC11	0.00183807	5.15003e-05	0.0162286	Hyper 5modC (Age)	TssBiv	AL132655.2;MIR296;MIR298;GNAS-AS1;AL132655.1;GNAS;AL132655.7;AL132655.6;AL132655.4;AL132655.5;AL121917.1;AL121917.2
chr20	58852447	58852449	cg08587534_TC11	0.001705	1.92783e-05	0.00912459	Hyper 5modC (Age)	TssBiv	AL132655.2;MIR296;MIR298;GNAS-AS1;AL132655.1;GNAS;AL132655.7;AL132655.6;AL132655.4;AL132655.5;AL121917.1;AL121917.2
chr20	58852674	58852676	cg20528838_TC11	0.00138896	0.000227195	0.0377124	Hyper 5modC (Age)	TssBiv	AL132655.2;MIR296;MIR298;GNAS-AS1;AL132655.1;GNAS;AL132655.7;AL132655.6;AL132655.4;AL132655.5;AL121917.1;AL121917.2
chr20	61773220	61773222	cg07201996_BC11	0.00196853	0.000163817	0.0312149	Hyper 5modC (Age)	Quies	CDH4;AL162457.2
chr20	62053332	62053334	cg06108461_TC11	0.00320295	5.44615e-05	0.0167148	Hyper 5modC (Age)	Quies	TAF4;AL137077.1;MIR3195;AL137077.2
chr20	62220761	62220763	cg15662768_BC11	0.00147188	8.73686e-05	0.0222458	Hyper 5modC (Age)	EnhBiv	SS18L1;MTG2;HRH3;OSBPL2
chr20	62815919	62815921	cg08696494_TC21	0.000907164	0.000136407	0.0282833	Hyper 5modC (Age)	EnhBiv	LINC00659;MRGBP;OGFR-AS1;OGFR;COL9A3;TCFL5;DPH3P1
chr20	63007135	63007137	cg01699217_BC12	0.00134999	0.00035358	0.0476238	Hyper 5modC (Age)	ReprPC	SLC17A9;BHLHE23;LINC01749;LINC00029;LINC01056
chr20	63007254	63007256	cg25559284_BC11	0.00134619	0.000103098	0.0245712	Hyper 5modC (Age)	ReprPC	SLC17A9;BHLHE23;LINC01749;LINC00029;LINC01056
chr20	63028627	63028629	cg08045932_TC21	0.00241799	0.000229556	0.0378338	Hyper 5modC (Age)	ReprPC	BHLHE23;LINC01749;LINC00029;LINC01056
chr20	63030058	63030060	cg02380750_TC21	0.00234086	1.01093e-05	0.00614689	Hyper 5modC (Age)	ReprPC	BHLHE23;LINC01749;LINC00029;LINC01056
chr20	63254716	63254718	cg05768532_TC11	0.00216385	8.13637e-06	0.00536941	Hyper 5modC (Age)	ReprPC	YTHDF1;AL096828.3;BIRC7;MIR3196;NKAIN4;FLJ16779;ARFGAP1;MIR4326;COL20A1
chr20	63295850	63295852	cg21879513_BC11	0.00132572	0.000362769	0.0482877	Hyper 5modC (Age)	ReprPC	NKAIN4;FLJ16779;ARFGAP1;MIR4326;COL20A1;RNU6-994P;CHRNA4
chr20	63475358	63475360	cg01628509_BC21	0.00179615	2.66036e-05	0.0109436	Hyper 5modC (Age)	ReprPC	KCNQ2;KCNQ2-AS1;EEF1A2;AL121829.1;PPDPF
chr20	64327908	64327910	cg10320659_TC11	0.00154634	8.93132e-05	0.0224673	Hyper 5modC (Age)	Quies	PCMTD2;AL137028.2;CICP4;LINC00266-1;AL137028.1
chr21	17613349	17613351	cg10696191_BC11	0.00141162	0.000324565	0.0453888	Hyper 5modC (Age)	TssFlnkU	CXADR;Y_RNA;BTG3;BTG3-AS1;AP000432.1
chr21	18245770	18245772	cg17040471_BC21	0.0017208	0.000254137	0.0396178	Hyper 5modC (Age)	TssBiv	CHODL;TMPRSS15
chr21	20997727	20997729	cg19556343_TC21	0.00158862	0.000157235	0.0306938	Hyper 5modC (Age)	TssBiv	NCAM2
chr21	26573213	26573215	cg22754570_BC11	0.00188092	0.00027515	0.0413616	Hyper 5modC (Age)	TssA	CYYR1-AS1;CYYR1
chr21	26966573	26966575	cg25528589_BC21	0.00151971	3.4146e-05	0.0127957	Hyper 5modC (Age)	TssBiv	AP001599.1;ADAMTS5;MIR4759
chr21	33024197	33024199	cg13524919_BC21	0.00195873	1.81752e-05	0.00877926	Hyper 5modC (Age)	ReprPC	AP000282.1;OLIG2;LINC00945;OLIG1
chr21	36384806	36384808	cg15800404_BC21	0.00153512	2.3737e-05	0.0102661	Hyper 5modC (Age)	TxWk	MORC3;AP000692.1;CHAF1B;ATP5MFP1;AP000695.1
chr21	36694230	36694232	cg25835772_BC21	0.00179881	0.000291935	0.0428198	Hyper 5modC (Age)	ReprPC	AP000697.1;SIM2
chr21	36694267	36694269	cg25835773_TC21	0.00192995	5.89493e-05	0.0176554	Hyper 5modC (Age)	ReprPC	AP000697.1;SIM2
chr21	36696164	36696166	cg25835835_BC11	0.00181277	0.000158163	0.0307847	Hyper 5modC (Age)	ReprPC	AP000697.1;SIM2
chr21	36696280	36696282	cg24459147_BC21	0.00174397	2.43291e-05	0.010397	Hyper 5modC (Age)	ReprPC	AP000697.1;SIM2
chr21	36696987	36696989	cg25835884_BC11	0.00164006	1.97932e-05	0.00929365	Hyper 5modC (Age)	ReprPC	AP000697.1;SIM2
chr21	36710204	36710206	cg25836610_BC11	0.00133135	0.000190356	0.0343146	Hyper 5modC (Age)	ReprPC	AP000697.1;SIM2;HLCS
chr21	36710301	36710303	cg25836613_BC21	0.00201136	5.59006e-07	0.000934483	Hyper 5modC (Age)	EnhBiv	AP000697.1;SIM2;HLCS
chr21	41444604	41444606	cg25888953_BO21	0.000629385	0.00033773	0.046801	Hyper 5modC (Age)	Quies	MX2;MX1;AP001610.2;TMPRSS2
chr21	45590191	45590193	cg09254980_TC21	0.00164519	0.000106998	0.0251387	Hyper 5modC (Age)	TssBiv	SLC19A1;LINC01694;AL133493.1;AL133493.2
chr21	45642650	45642652	cg04753583_BC21	0.00217443	4.98976e-08	0.000163351	Hyper 5modC (Age)	TssBiv	LINC01694;AL133493.1;AL133493.2;PCBP3
chr22	12694073	12694075	cg26004785_BC21	0.000967563	0.000340947	0.0468998	Hyper 5modC (Age)	NA	NA
chr22	17120490	17120492	cg12373771_BC21	0.00241079	9.18438e-10	7.46494e-06	Hyper 5modC (Age)	ReprPC	AC006946.2;AC006946.3;IL17RA;AC006946.1;TMEM121B;LINC01664;HDHD5;HDHD5-AS1
chr22	17121719	17121721	cg06561329_BC21	0.00155094	3.40385e-05	0.0127957	Hyper 5modC (Age)	TssBiv	AC006946.3;IL17RA;AC006946.1;TMEM121B;LINC01664;HDHD5;HDHD5-AS1
chr22	17370969	17370971	cg07639287_BC21	0.00214113	4.00552e-05	0.0142189	Hyper 5modC (Age)	TssBiv	CECR9;RN7SL843P;CECR2;FO681548.1
chr22	29316055	29316057	cg16612562_TC22	0.00160191	0.000157541	0.0307004	Hyper 5modC (Age)	ReprPC	RHBDD3;EWSR1;GAS2L1;RASL10A;AC002059.1;AP1B1;AC002059.2;SNORD125
chr22	29316055	29316057	cg16612562_TC24	0.00154619	0.000217088	0.0367596	Hyper 5modC (Age)	ReprPC	RHBDD3;EWSR1;GAS2L1;RASL10A;AC002059.1;AP1B1;AC002059.2;SNORD125
chr22	29480952	29480954	cg22234080_BC21	0.00157929	0.00014714	0.0295671	Hyper 5modC (Age)	TssBiv	RFPL4AP6;RFPL1S;RFPL1;NEFH;AC000035.1;THOC5;AC005529.1
chr22	38089286	38089288	cg00419702_BC21	0.00150552	4.9084e-05	0.0158269	Hyper 5modC (Age)	ReprPC	POLR2F;AL031587.4;PICK1;AL031587.2;SLC16A8;BAIAP2L2;AL022322.1;PLA2G6;AL022322.2
chr22	38701726	38701728	cg27610821_TC11	0.00257704	0.000240699	0.0384903	Hyper 5modC (Age)	TssFlnkU	FAM227A;CBY1;AL021707.4;AL021707.2;AL021707.9;TOMM22;JOSD1;GTPBP1;PRDX3P1;AL021707.5;SUN2;AL021707.3;AL021707.8;AL021707.1;AL021707.6;AL021707.7
chr22	43343622	43343624	cg26219051_BC21	0.0017325	6.62714e-06	0.0046909	Hyper 5modC (Age)	TssBiv	SCUBE1
chr22	45413362	45413364	cg00610021_TC11	0.00243105	0.000128709	0.0274839	Hyper 5modC (Age)	TssFlnkD	SMC1B;RIBC2;AL021391.1
chr22	46251337	46251339	cg11542119_BC21	-0.00115645	0.000287044	0.0423395	Hypo 5modC (Age)	TssFlnkD	PPARA;CDPF1;PKDREJ;TTC38;GTSE1-DT;GTSE1
chr22	46262500	46262502	cg06134567_TC11	0.00231766	2.36928e-05	0.0102658	Hyper 5modC (Age)	ReprPC	PPARA;CDPF1;PKDREJ;TTC38;GTSE1-DT;GTSE1
chr22	49179907	49179909	cg13020518_BC21	-0.00106444	0.000354547	0.0476996	Hypo 5modC (Age)	Quies	Z82202.2;RPL35P8
chr22	49999926	49999928	cg04485799_BC21	0.0021975	9.73239e-06	0.00605572	Hyper 5modC (Age)	TssBiv	PIM3;MIR6821;IL17REL;TTLL8
chr22	50089903	50089905	cg10828284_TC11	0.00343713	8.72874e-05	0.0222458	Hyper 5modC (Age)	ZNF/Rpts	TTLL8;MLC1;MOV10L1;AL034546.1
chr22	50177990	50177992	cg07895657_BC21	0.00175709	0.000304924	0.0437462	Hyper 5modC (Age)	ReprPC	MOV10L1;PANX2;TRABD;AL022328.3;AL022328.4;SELENOO;AL022328.1;AL022328.2;TUBGCP6
chr3	1902601	1902603	cg04455923_BC21	-0.00290788	5.21415e-05	0.0163216	Hypo 5modC (Age)	Quies	RPL21P17
chr3	9552408	9552410	cg12841266_TC21	0.00335064	1.25254e-09	9.52368e-06	Hyper 5modC (Age)	ReprPC	LHFPL4;DUSP5P2
chr3	9552408	9552410	cg12841266_TC22	0.00325397	1.18097e-08	5.92266e-05	Hyper 5modC (Age)	ReprPC	LHFPL4;DUSP5P2
chr3	9704632	9704634	cg21623865_BC21	0.00111721	0.000188294	0.0341433	Hyper 5modC (Age)	TssBiv	MTMR14;AC022382.2;CPNE9;BRPF1;OGG1
chr3	10192134	10192136	cg04528838_BC11	0.00254976	0.000132769	0.0279923	Hyper 5modC (Age)	EnhA1	VHL;AC034193.1;IRAK2
chr3	10328822	10328824	cg14209399_BC21	0.00128048	8.78231e-05	0.0222778	Hyper 5modC (Age)	ReprPC	TATDN2;AC022384.1;LINC00852;GHRL;GHRLOS;AC022384.2;SEC13;ATP2B2;MIR378B
chr3	10816017	10816019	cg07744841_TC11	0.00144284	0.000250971	0.0394636	Hyper 5modC (Age)	ReprPC	AC018495.1;SLC6A11
chr3	10816031	10816033	cg22331862_BC11	0.00212732	0.000119584	0.0265414	Hyper 5modC (Age)	ReprPC	AC018495.1;SLC6A11
chr3	13073667	13073669	cg08102508_BC11	0.00161203	0.000136057	0.0282833	Hyper 5modC (Age)	TssBiv	IQSEC1;AC069271.1
chr3	13650701	13650703	cg03553786_BC11	0.0011133	7.44188e-05	0.0203493	Hyper 5modC (Age)	EnhWk	FBLN2;LINC00620
chr3	13932969	13932971	cg15060599_BC11	0.0025304	1.35394e-05	0.00734542	Hyper 5modC (Age)	ZNF/Rpts	VN1R20P;FGD5P1;TPRXL
chr3	22372857	22372859	cg25839023_BC21	0.00124937	0.000185936	0.0339708	Hyper 5modC (Age)	TssBiv	ZNF385D;HMGB1P5
chr3	27724054	27724056	cg21188820_BC21	0.00131544	0.000120409	0.0266045	Hyper 5modC (Age)	TssBiv	KIAA1143P2;LINC02084;EOMES
chr3	27724504	27724506	cg04683896_TC11	0.00158691	0.000167296	0.0315717	Hyper 5modC (Age)	ReprPC	KIAA1143P2;LINC02084;EOMES
chr3	27724603	27724605	cg04683901_BC21	0.00155111	0.000272276	0.0410606	Hyper 5modC (Age)	ReprPC	KIAA1143P2;LINC02084;EOMES
chr3	27729486	27729488	cg04683972_TC21	0.00214051	2.33526e-05	0.0102122	Hyper 5modC (Age)	ReprPC	KIAA1143P2;LINC02084;EOMES
chr3	36380600	36380602	cg24202123_TC11	0.00111162	0.000284861	0.0421494	Hyper 5modC (Age)	TssBiv	STAC
chr3	42685667	42685669	cg16842214_TC21	0.00135651	6.7266e-05	0.0192184	Hyper 5modC (Age)	ReprPC	NKTR;AC006059.1;ZBTB47;AC006059.5;RN7SL567P;KLHL40;HHATL;AC006059.3;HHATL-AS1;CCDC13;AC006059.2;AC006059.4;CCDC13-AS1
chr3	42685680	42685682	cg04800645_TC11	0.00105277	0.000384862	0.0497887	Hyper 5modC (Age)	ReprPC	NKTR;AC006059.1;ZBTB47;AC006059.5;RN7SL567P;KLHL40;HHATL;AC006059.3;HHATL-AS1;CCDC13;AC006059.2;AC006059.4;CCDC13-AS1
chr3	43322024	43322026	cg04806637_TC11	0.00104421	0.000233172	0.0380684	Hyper 5modC (Age)	Quies	SNRK;RN7SL517P;SNRK-AS1;ANO10
chr3	43999643	43999645	cg09650880_BC11	0.00158045	0.000113435	0.0258143	Hyper 5modC (Age)	TssBiv	AC006058.2;AC006058.3
chr3	44581103	44581105	cg06792262_BC11	0.00270021	1.39267e-05	0.00746692	Hyper 5modC (Age)	Het	ZKSCAN7;ZKSCAN7-AS1;ZNF660;MPRIPP1;ZNF197;ZNF197-AS1
chr3	44713094	44713096	cg14768256_BC21	0.00230295	0.000165209	0.0313017	Hyper 5modC (Age)	TssA	ZKSCAN7-AS1;AC124045.1;SOCS5P3;ZNF502;ZNF501;KIAA1143;KIF15
chr3	44761954	44761956	cg12141030_BC21	0.00162949	1.10229e-06	0.00146791	Hyper 5modC (Age)	TssA	ZNF502;ZNF501;KIAA1143;KIF15
chr3	44761959	44761961	cg07303143_BC21	0.0016925	9.75666e-06	0.00605572	Hyper 5modC (Age)	TssA	ZNF502;ZNF501;KIAA1143;KIF15
chr3	48661656	48661658	cg10806820_TC21	0.0029	7.1958e-12	2.82685e-07	Hyper 5modC (Age)	TssBiv	TMEM89;SLC26A6;MIR6824;CELSR3;MIR4793;LINC02585;AC141002.1;NCKIPSD;IP6K2
chr3	49199366	49199368	cg01454592_BC21	0.00270116	0.000214103	0.036596	Hyper 5modC (Age)	TssA	LAMB2P1;CCDC71;KLHDC8B;C3orf84;IHO1
chr3	49199376	49199378	cg02938205_TC11	0.0027803	2.13411e-05	0.00971279	Hyper 5modC (Age)	TssA	LAMB2P1;CCDC71;KLHDC8B;C3orf84;IHO1
chr3	49199426	49199428	cg12468774_TC11	0.00399028	7.96166e-06	0.0053012	Hyper 5modC (Age)	TssA	LAMB2P1;CCDC71;KLHDC8B;C3orf84;IHO1
chr3	49199484	49199486	cg03352189_TC11	0.00221444	7.42496e-05	0.0203493	Hyper 5modC (Age)	TssA	LAMB2P1;CCDC71;KLHDC8B;C3orf84;IHO1
chr3	49199512	49199514	cg03540175_BC11	0.00242425	0.000229396	0.0378338	Hyper 5modC (Age)	TssA	LAMB2P1;CCDC71;KLHDC8B;C3orf84;IHO1
chr3	51706858	51706860	cg00664406_TC11	0.00207217	4.29041e-05	0.0146989	Hyper 5modC (Age)	TxWk	RAD54L2;TEX264;AC099050.1;RNA5SP132;GRM2
chr3	51707118	51707120	cg12934382_TC11	0.00413107	1.00765e-07	0.000286157	Hyper 5modC (Age)	TssFlnk	RAD54L2;TEX264;AC099050.1;RNA5SP132;GRM2
chr3	51955747	51955749	cg01844642_BC21	0.00149072	8.90802e-06	0.00575258	Hyper 5modC (Age)	TssBiv	AC115284.4;RRP9;PARP3;AC115284.2;GPR62;PCBP4;AC115284.1;ABHD14B;ABHD14A;ABHD14A-ACY1;ACY1;RPL29
chr3	51955772	51955774	cg04915310_BC11	0.00218063	0.000223737	0.0373224	Hyper 5modC (Age)	TssBiv	AC115284.4;RRP9;PARP3;AC115284.2;GPR62;PCBP4;AC115284.1;ABHD14B;ABHD14A;ABHD14A-ACY1;ACY1;RPL29
chr3	62368218	62368220	cg27088150_TC11	0.00117951	0.000186613	0.0340188	Hyper 5modC (Age)	ReprPC	PTPRG-AS1;C3orf14;FEZF2;CADPS
chr3	62369643	62369645	cg00503302_TC11	0.00195187	9.2118e-05	0.0228798	Hyper 5modC (Age)	ReprPC	PTPRG-AS1;C3orf14;FEZF2;CADPS
chr3	62371098	62371100	cg15422685_BC21	0.00154091	7.23778e-05	0.0200706	Hyper 5modC (Age)	ReprPC	PTPRG-AS1;C3orf14;FEZF2;CADPS
chr3	62377790	62377792	cg18345386_BC21	0.00184584	6.98371e-05	0.019714	Hyper 5modC (Age)	ReprPC	PTPRG-AS1;C3orf14;FEZF2;CADPS
chr3	62875379	62875381	cg15957055_TC21	0.00179702	3.45858e-05	0.0128786	Hyper 5modC (Age)	TssBiv	CADPS
chr3	69541860	69541862	cg06652315_TC21	0.000869303	0.0002483	0.0391523	Hyper 5modC (Age)	TssBiv	FRMD4B;AC099328.1;AC099328.2;AC104445.1
chr3	79768081	79768083	cg08661007_TC21	0.00176206	6.64415e-05	0.0191248	Hyper 5modC (Age)	TssBiv	ROBO1
chr3	109396574	109396576	cg27326062_BC11	0.00286799	9.05053e-07	0.00124753	Hyper 5modC (Age)	Quies	AC124945.1;AC092905.1;H3P12;LINC01205
chr3	120908033	120908035	cg17321954_TC21	0.0013416	3.24503e-05	0.0124573	Hyper 5modC (Age)	TssBiv	AC072026.2;AC072026.3;STXBP5L;AC072026.1
chr3	123448034	123448036	cg04908625_TC11	0.0031912	3.74525e-06	0.00319171	Hyper 5modC (Age)	TssBiv	ADCY5;HACD2
chr3	127628841	127628843	cg27059819_BC21	0.00195308	1.7907e-05	0.0087567	Hyper 5modC (Age)	TssBiv	TPRA1;MIR7976;MCM2;AC023593.1;PODXL2;ABTB1
chr3	137764663	137764665	cg10343742_TC21	0.00163318	0.000109735	0.0254574	Hyper 5modC (Age)	ReprPC	NPM1P17;SOX14;LINC01210;AC007159.1
chr3	137764663	137764665	cg10343742_TC22	0.00166662	0.000262195	0.040314	Hyper 5modC (Age)	ReprPC	NPM1P17;SOX14;LINC01210;AC007159.1
chr3	137764663	137764665	cg10343742_TC23	0.00161471	6.50969e-05	0.0189197	Hyper 5modC (Age)	ReprPC	NPM1P17;SOX14;LINC01210;AC007159.1
chr3	137764970	137764972	cg26549290_TC21	0.00223075	0.00033845	0.0468165	Hyper 5modC (Age)	ReprPC	NPM1P17;SOX14;LINC01210;AC007159.1
chr3	139021031	139021033	cg02045971_BC11	0.00321627	9.5144e-05	0.0232396	Hyper 5modC (Age)	ZNF/Rpts	PRR23A;MRPS22;PRR23B;PRR23C
chr3	142963153	142963155	cg15593298_BC11	0.00247011	5.37479e-05	0.0165619	Hyper 5modC (Age)	TssBiv	AC021074.3;PAQR9;AC021074.2;PAQR9-AS1;U2SURP;AC026304.1
chr3	147369914	147369916	cg09834794_BC21	0.00202531	7.31193e-05	0.0202026	Hyper 5modC (Age)	ReprPC	AC092957.1;ZIC4;ZIC4-AS1;ZIC1
chr3	147378342	147378344	cg25645064_BC11	0.00172357	4.59189e-05	0.0152133	Hyper 5modC (Age)	ReprPC	AC092957.1;ZIC4;ZIC4-AS1;ZIC1
chr3	147397718	147397720	cg03631131_BC21	0.00169897	0.000361543	0.048275	Hyper 5modC (Age)	ReprPC	AC092957.1;ZIC4;ZIC4-AS1;ZIC1
chr3	147407926	147407928	cg17546247_BC21	0.00213271	0.000162484	0.0310823	Hyper 5modC (Age)	ReprPC	AC092957.1;ZIC4;ZIC4-AS1;ZIC1
chr3	147408154	147408156	cg23449696_BC11	0.00254939	0.000162775	0.0310919	Hyper 5modC (Age)	ReprPC	AC092957.1;ZIC4;ZIC4-AS1;ZIC1
chr3	147408418	147408420	cg16181396_BC21	0.00294822	1.62423e-08	7.81316e-05	Hyper 5modC (Age)	ReprPC	AC092957.1;ZIC4;ZIC4-AS1;ZIC1
chr3	147408915	147408917	cg17280346_BC11	0.00457197	1.29468e-08	6.35762e-05	Hyper 5modC (Age)	ReprPC	AC092957.1;ZIC4;ZIC4-AS1;ZIC1
chr3	147409222	147409224	cg14456683_BC21	0.00258394	6.09214e-05	0.0181538	Hyper 5modC (Age)	ReprPC	AC092957.1;ZIC4;ZIC4-AS1;ZIC1
chr3	147409874	147409876	cg04738965_TC11	0.00217756	2.35153e-05	0.0102365	Hyper 5modC (Age)	TssBiv	AC092957.1;ZIC4;ZIC4-AS1;ZIC1
chr3	147410335	147410337	cg12595013_TC11	0.00204015	1.89708e-05	0.00901527	Hyper 5modC (Age)	TssBiv	AC092957.1;ZIC4;ZIC4-AS1;ZIC1
chr3	147410369	147410371	cg05371578_TC21	0.00257359	8.75266e-07	0.00123329	Hyper 5modC (Age)	TssBiv	AC092957.1;ZIC4;ZIC4-AS1;ZIC1
chr3	147411210	147411212	cg06306198_TC21	0.00165556	4.54957e-06	0.00361067	Hyper 5modC (Age)	TssBiv	AC092957.1;ZIC4;ZIC4-AS1;ZIC1
chr3	147411425	147411427	cg23448486_BC21	0.00135496	3.56261e-05	0.0131827	Hyper 5modC (Age)	TssBiv	AC092957.1;ZIC4;ZIC4-AS1;ZIC1
chr3	147421396	147421398	cg03363161_TC21	0.00141043	0.000367069	0.0486347	Hyper 5modC (Age)	ReprPC	ZIC4;ZIC4-AS1;ZIC1
chr3	156291890	156291892	cg00324161_TC21	0.00118573	0.00020467	0.0356558	Hyper 5modC (Age)	TssBiv	KCNAB1;AC091607.2
chr3	156816286	156816288	cg03277049_TC11	0.00257259	0.000183378	0.0337157	Hyper 5modC (Age)	TssBiv	LINC00886;PA2G4P4;LEKR1
chr3	158094436	158094438	cg12453631_BC21	0.00252762	2.94628e-08	0.000121835	Hyper 5modC (Age)	ReprPC	AC079943.2;SHOX2;RSRC1
chr3	158094685	158094687	cg06570224_BC21	0.00243288	9.88156e-11	1.66369e-06	Hyper 5modC (Age)	ReprPC	AC079943.2;SHOX2;RSRC1
chr3	158094973	158094975	cg18143296_TC21	0.00200976	6.61348e-07	0.00103235	Hyper 5modC (Age)	ReprPC	AC079943.2;SHOX2;RSRC1
chr3	158095537	158095539	cg27361370_BC21	0.00239994	1.45371e-06	0.00177539	Hyper 5modC (Age)	ReprPC	AC079943.2;SHOX2;RSRC1
chr3	158095627	158095629	cg08654915_TC21	0.00159936	0.000102461	0.0244968	Hyper 5modC (Age)	ReprPC	AC079943.2;SHOX2;RSRC1
chr3	160450188	160450190	cg07553761_TC11	0.00372435	2.30021e-11	6.77723e-07	Hyper 5modC (Age)	TssFlnkU	AC079594.1;SMC4;MIR15B;MIR16-2;TRIM59;B3GAT3P1;RNU7-136P;KPNA4
chr3	160450188	160450190	cg07553761_TC12	0.00350315	4.76796e-10	4.68269e-06	Hyper 5modC (Age)	TssFlnkU	AC079594.1;SMC4;MIR15B;MIR16-2;TRIM59;B3GAT3P1;RNU7-136P;KPNA4
chr3	160450188	160450190	cg07553761_TC13	0.00353737	1.12984e-10	1.77541e-06	Hyper 5modC (Age)	TssFlnkU	AC079594.1;SMC4;MIR15B;MIR16-2;TRIM59;B3GAT3P1;RNU7-136P;KPNA4
chr3	172449129	172449131	cg11812218_TC21	0.00119067	0.000270041	0.0409593	Hyper 5modC (Age)	ReprPC	FNDC3B;BZW1P1;GHSR
chr3	172449129	172449131	cg11812218_TC22	0.00125817	6.13447e-05	0.0181896	Hyper 5modC (Age)	ReprPC	FNDC3B;BZW1P1;GHSR
chr3	172449736	172449738	cg22070855_BC21	0.00136067	0.000372016	0.048878	Hyper 5modC (Age)	ReprPC	FNDC3B;BZW1P1;GHSR
chr3	172449853	172449855	cg06737494_TC21	0.00274	3.43264e-06	0.00304174	Hyper 5modC (Age)	ReprPC	FNDC3B;BZW1P1;GHSR
chr3	180036824	180036826	cg13473356_BC11	0.00120149	0.000146396	0.0294678	Hyper 5modC (Age)	TssBiv	PEX5L;AC092939.1
chr3	181727730	181727732	cg05886371_BC11	0.00172817	2.20611e-06	0.00239494	Hyper 5modC (Age)	TssBiv	SOX2-OT;AC125613.1;AC117415.1;SOX2;AC117415.2
chr3	184259760	184259762	cg23527621_BC21	0.00247608	5.42657e-07	0.000920206	Hyper 5modC (Age)	ReprPC	VWA5B2;MIR1224;ALG3;EEF1AKMT4;EEF1AKMT4-ECE2;CAMK2N2;ECE2;PSMD2
chr3	187669861	187669863	cg00481951_BC21	0.00246915	2.85317e-07	0.000574799	Hyper 5modC (Age)	ReprPC	SST;RTP2;AC072022.1
chr3	187669861	187669863	cg00481951_BC22	0.00248416	4.11695e-07	0.000729623	Hyper 5modC (Age)	ReprPC	SST;RTP2;AC072022.1
chr3	187669861	187669863	cg00481951_BC23	0.0024213	7.98167e-07	0.00114716	Hyper 5modC (Age)	ReprPC	SST;RTP2;AC072022.1
chr3	187669861	187669863	cg00481951_BC24	0.00240659	6.46282e-07	0.00101556	Hyper 5modC (Age)	ReprPC	SST;RTP2;AC072022.1
chr3	187669945	187669947	cg00457403_TC21	0.00217782	8.03207e-05	0.0211187	Hyper 5modC (Age)	ReprPC	SST;RTP2;AC072022.1
chr3	187670077	187670079	cg25478614_BC21	0.00345099	2.85335e-10	3.20265e-06	Hyper 5modC (Age)	ReprPC	SST;RTP2;AC072022.1
chr3	187670077	187670079	cg25478614_BC22	0.00361825	1.77617e-10	2.21977e-06	Hyper 5modC (Age)	ReprPC	SST;RTP2;AC072022.1
chr3	187670077	187670079	cg25478614_BC23	0.0034581	1.28627e-10	1.8949e-06	Hyper 5modC (Age)	ReprPC	SST;RTP2;AC072022.1
chr3	187670359	187670361	cg02164046_BC11	0.00162067	0.000234563	0.0380684	Hyper 5modC (Age)	ReprPC	SST;RTP2;AC072022.1
chr3	195955491	195955493	cg06037615_BC11	0.00114751	7.22114e-05	0.0200706	Hyper 5modC (Age)	Quies	TNK2;TNK2-AS1;AC124944.2;RNU2-11P;AC124944.1;SDHAP1;AC024937.3;AC024937.2
chr3	196528760	196528762	cg02728595_BC11	0.00138699	0.000216712	0.0367596	Hyper 5modC (Age)	TssA	RNF168;SMCO1;AC092933.1;RPS29P3;WDR53;FBXO45
chr3	198081145	198081147	cg17222645_TC11	0.0010605	9.61372e-05	0.0234336	Hyper 5modC (Age)	TssBiv	LMLN;AC135893.1;LMLN-AS1;ANKRD18DP;RNU6-821P;FRG2FP;TUBB8P8;AC073135.1
chr4	53277	53279	cg06073536_BO11	0.000752767	2.82003e-05	0.0113431	Hyper 5modC (Age)	ZNF/Rpts	BNIP3P41;ZNF595
chr4	213165	213167	cg06075010_TC21	0.00137394	9.3413e-05	0.0230075	Hyper 5modC (Age)	TssA	ZNF718;AC108475.1;ZNF876P
chr4	305261	305263	cg14626309_TC21	0.00238031	0.00013655	0.0282833	Hyper 5modC (Age)	ZNF/Rpts	ZNF876P;AC079140.3;AC079140.5;ZNF732;AC079140.6;AC079140.4;ZNF141;AC079140.1;AC079140.2;MIR571
chr4	1309702	1309704	cg00689492_TC21	0.00187924	0.000288722	0.0425072	Hyper 5modC (Age)	TssFlnkU	CTBP1-DT;MAEA;UVSSA;AC078852.2;AC078852.1
chr4	1414069	1414071	cg12069267_BC11	0.00197345	7.16391e-05	0.0200371	Hyper 5modC (Age)	ReprPC	UVSSA;NKX1-1
chr4	1593787	1593789	cg11508406_TC11	0.00190343	7.78523e-05	0.0207115	Hyper 5modC (Age)	ReprPC	AC147067.2;AC147067.1;FAM53A
chr4	3038608	3038610	cg16052220_BC21	-0.00158117	0.000356858	0.0479011	Hypo 5modC (Age)	Quies	GRK4;HTT;RNU6-204P;HTT-AS;AL390065.2;AL390065.1
chr4	3724527	3724529	cg06252028_BC11	0.00217365	0.000106517	0.0250945	Hyper 5modC (Age)	ReprPC	LINC02171;LINC02600;ADRA2C
chr4	4386059	4386061	cg18065160_TC11	0.000535817	2.24513e-05	0.0100226	Hyper 5modC (Age)	TssBiv	NSG1;STX18
chr4	4858268	4858270	cg13882284_BC21	0.00142731	0.000206216	0.0358339	Hyper 5modC (Age)	ReprPC	AC092437.1;LINC01396;MSX1;LDHAP1
chr4	5890622	5890624	cg12306195_BC11	0.00134166	2.40888e-05	0.0103602	Hyper 5modC (Age)	ReprPC	CRMP1;C4orf50;MIR378D1
chr4	5892963	5892965	cg03544320_TC11	0.00243347	6.13891e-05	0.0181896	Hyper 5modC (Age)	ReprPC	CRMP1;C4orf50;MIR378D1
chr4	5893195	5893197	cg07963234_BC11	0.00167743	5.25903e-05	0.0163968	Hyper 5modC (Age)	ReprPC	CRMP1;C4orf50;MIR378D1
chr4	5893202	5893204	cg15448975_BC11	0.00156913	0.000233043	0.0380684	Hyper 5modC (Age)	ReprPC	CRMP1;C4orf50;MIR378D1
chr4	6221853	6221855	cg08053686_BC21	0.00153665	8.05664e-05	0.0211425	Hyper 5modC (Age)	ReprPC	C4orf50;JAKMIP1;AC113615.2;LINC02495;AC113615.1;AC116317.2;WFS1
chr4	6245901	6245903	cg03925294_BC21	0.00189368	0.000375555	0.0491785	Hyper 5modC (Age)	ReprPC	C4orf50;JAKMIP1;LINC02495;AC113615.1;AC116317.2;WFS1;AC116317.1
chr4	8580559	8580561	cg11970349_TC21	0.00235389	9.2495e-09	5.07019e-05	Hyper 5modC (Age)	ReprPC	GPR78;CPZ
chr4	8863826	8863828	cg06243060_BC21	0.00109573	0.000206183	0.0358339	Hyper 5modC (Age)	ReprPC	HMX1;AC116612.1
chr4	8867318	8867320	cg06243183_TC21	0.00133286	0.000287634	0.0424	Hyper 5modC (Age)	ReprPC	HMX1;AC116612.1
chr4	8867323	8867325	cg06243184_TC21	0.00201926	1.19149e-05	0.00686659	Hyper 5modC (Age)	ReprPC	HMX1;AC116612.1
chr4	9781581	9781583	cg04597433_BC12	0.00183704	0.000237999	0.0383195	Hyper 5modC (Age)	ReprPC	AC098976.1;OR7E35P;SLC2A9;DRD5;RNA5SP154
chr4	10457594	10457596	cg16295725_BC11	0.00147661	0.000116108	0.0260483	Hyper 5modC (Age)	TssBiv	AC110768.2;ZNF518B;AC005599.1;AC110768.1;CLNK
chr4	10457603	10457605	cg23995914_BC11	0.00241798	1.1256e-07	0.000300199	Hyper 5modC (Age)	TssBiv	AC110768.2;ZNF518B;AC005599.1;AC110768.1;CLNK
chr4	10461278	10461280	cg07171111_TC11	0.00154965	1.81806e-05	0.00877926	Hyper 5modC (Age)	TssBiv	AC110768.2;ZNF518B;AC005599.1;AC110768.1;CLNK
chr4	13525034	13525036	cg12765028_BC11	0.00276684	4.57413e-07	0.000782651	Hyper 5modC (Age)	ReprPC	RAB28;AC006445.3;LINC01097;NKX3-2;LINC01096;BOD1L1
chr4	13529570	13529572	cg00964997_BC21	0.00187624	5.5725e-05	0.017014	Hyper 5modC (Age)	ReprPC	RAB28;AC006445.3;LINC01097;NKX3-2;LINC01096;BOD1L1
chr4	13529588	13529590	cg22560214_BC21	0.00233529	7.97959e-07	0.00114716	Hyper 5modC (Age)	ReprPC	RAB28;AC006445.3;LINC01097;NKX3-2;LINC01096;BOD1L1
chr4	13537182	13537184	cg18609078_BC21	0.00246592	5.08968e-06	0.00391212	Hyper 5modC (Age)	ReprPC	AC006445.3;LINC01097;NKX3-2;LINC01096;BOD1L1
chr4	13538805	13538807	cg26456223_TC11	0.00169902	1.95013e-05	0.0092024	Hyper 5modC (Age)	ReprPC	AC006445.3;LINC01097;NKX3-2;LINC01096;BOD1L1
chr4	24799802	24799804	cg02891686_TC11	0.00228768	5.05535e-06	0.00390684	Hyper 5modC (Age)	ReprPC	AC006390.1;HNRNPA1P65;SOD3;CCDC149
chr4	30819325	30819327	cg26528531_TC21	0.000938251	0.00021952	0.0369854	Hyper 5modC (Age)	Quies	PCDH7;AC097716.1
chr4	39447032	39447034	cg12523932_BC11	0.00285789	4.06808e-05	0.0142903	Hyper 5modC (Age)	TssA	RNU6-887P;KLB;MIR5591;Y_RNA;RPL9;LIAS;AC021148.1
chr4	41256776	41256778	cg24715245_TC21	0.00204925	1.24225e-05	0.00700566	Hyper 5modC (Age)	TssBiv	APBB2;UCHL1-AS1;UCHL1;Y_RNA
chr4	41745877	41745879	cg10192893_TC11	0.00214769	7.68475e-05	0.0206305	Hyper 5modC (Age)	ReprPC	LIMCH1;OR5M14P;PHOX2B;PHOX2B-AS1;AC105389.1;RNU1-49P
chr4	41747425	41747427	cg07907386_TC11	0.00130974	0.00010249	0.0244968	Hyper 5modC (Age)	ReprPC	LIMCH1;OR5M14P;PHOX2B;PHOX2B-AS1;AC105389.1;RNU1-49P
chr4	41748988	41748990	cg24688511_BC21	0.000827803	0.000271115	0.0410372	Hyper 5modC (Age)	ReprPC	LIMCH1;OR5M14P;PHOX2B;PHOX2B-AS1;AC105389.1;RNU1-49P
chr4	48483065	48483067	cg06542028_TC21	0.00188895	7.36232e-05	0.0202729	Hyper 5modC (Age)	TssBiv	SLC10A4;ZAR1;FRYL
chr4	48483606	48483608	cg08209133_TC21	0.00125657	2.94095e-05	0.0116747	Hyper 5modC (Age)	TssBiv	SLC10A4;ZAR1;FRYL
chr4	48484298	48484300	cg00967552_BC21	0.00135606	2.9697e-05	0.011725	Hyper 5modC (Age)	ReprPC	SLC10A4;ZAR1;FRYL
chr4	48490827	48490829	cg17953764_TC11	0.00322714	2.25839e-06	0.00239784	Hyper 5modC (Age)	ReprPC	SLC10A4;ZAR1;FRYL
chr4	48490830	48490832	cg02662828_BC11	0.00321487	6.66251e-07	0.00103316	Hyper 5modC (Age)	ReprPC	SLC10A4;ZAR1;FRYL
chr4	52077030	52077032	cg24395452_BC11	0.00217275	0.000371661	0.0488658	Hyper 5modC (Age)	TssBiv	SGCB;LINC02480;SPATA18
chr4	52712191	52712193	cg02016130_TC11	0.000676873	6.5994e-05	0.0190863	Hyper 5modC (Age)	TssFlnkU	AC104066.3;DANCR;LINC01618;MIR4449;AC104066.4;SNORA26;AC104066.2;ERVMER34-1;AC104066.1
chr4	80263770	80263772	cg12635937_BC21	0.00154937	8.48557e-07	0.00120965	Hyper 5modC (Age)	ReprPC	FGF5
chr4	80264073	80264075	cg12337525_BC21	0.00167843	0.000165341	0.0313017	Hyper 5modC (Age)	ReprPC	FGF5
chr4	80268619	80268621	cg17080423_TC21	0.00119607	0.000304574	0.0437462	Hyper 5modC (Age)	ReprPC	FGF5
chr4	84496158	84496160	cg24275315_BC21	0.00180762	0.000350685	0.0474508	Hyper 5modC (Age)	ReprPC	NKX6-1;RPL3P13
chr4	84497662	84497664	cg03968755_BC21	0.00219096	3.6768e-06	0.00317454	Hyper 5modC (Age)	TssBiv	NKX6-1;RPL3P13
chr4	110618931	110618933	cg06953151_TC11	0.00337445	0.000211024	0.0362272	Hyper 5modC (Age)	ReprPC	PANCR;PITX2
chr4	112511438	112511440	cg00481350_BC21	0.00193782	3.04921e-06	0.00288644	Hyper 5modC (Age)	EnhBiv	NEUROG2;NEUROG2-AS1;RPL23AP94;ZGRF1
chr4	112511613	112511615	cg09578568_TC21	0.00186501	2.01239e-05	0.00941141	Hyper 5modC (Age)	ReprPC	NEUROG2;NEUROG2-AS1;RPL23AP94;ZGRF1
chr4	112521094	112521096	cg05024939_BC21	0.00243956	2.09537e-07	0.000470376	Hyper 5modC (Age)	ReprPC	NEUROG2;NEUROG2-AS1;RPL23AP94;ZGRF1;H3P14
chr4	133148080	133148082	cg14146100_TC11	0.00088916	0.000364079	0.0483744	Hyper 5modC (Age)	TssBiv	AC105383.1;R3HDM2P1;PCDH10
chr4	133149285	133149287	cg14400886_TC21	0.0014294	0.000269542	0.0409593	Hyper 5modC (Age)	TssBiv	AC105383.1;R3HDM2P1;PCDH10
chr4	133150507	133150509	cg09221867_TC21	0.0015035	1.52622e-05	0.00799429	Hyper 5modC (Age)	TssBiv	AC105383.1;R3HDM2P1;PCDH10
chr4	146636936	146636938	cg17062829_TC21	0.00175116	0.000159974	0.030977	Hyper 5modC (Age)	ReprPC	POU4F2
chr4	146637086	146637088	cg02650266_BC11	0.00183929	5.90191e-07	0.00096606	Hyper 5modC (Age)	ReprPC	POU4F2
chr4	146637086	146637088	cg02650266_BC12	0.00238636	5.08522e-08	0.000164196	Hyper 5modC (Age)	ReprPC	POU4F2
chr4	146637086	146637088	cg02650266_BC13	0.00209046	3.77351e-07	0.000678967	Hyper 5modC (Age)	ReprPC	POU4F2
chr4	146637086	146637088	cg02650266_BC14	0.00209095	4.24159e-08	0.000156214	Hyper 5modC (Age)	ReprPC	POU4F2
chr4	146637282	146637284	cg05991454_BC11	0.00214425	4.71727e-06	0.00370568	Hyper 5modC (Age)	EnhBiv	POU4F2
chr4	146639617	146639619	cg25406138_BC21	0.00136575	7.67044e-05	0.0206305	Hyper 5modC (Age)	ReprPC	POU4F2
chr4	146640186	146640188	cg19134568_TC21	0.00209917	6.24628e-07	0.00098812	Hyper 5modC (Age)	ReprPC	POU4F2
chr4	146640954	146640956	cg07189010_BC11	0.00195873	0.000233737	0.0380684	Hyper 5modC (Age)	ReprPC	POU4F2
chr4	153789272	153789274	cg23292160_TC21	0.00118593	0.00036736	0.0486459	Hyper 5modC (Age)	TssBiv	RNF175;SFRP2
chr4	153789808	153789810	cg07999845_BC21	0.00167383	3.16232e-05	0.0122194	Hyper 5modC (Age)	TssBiv	RNF175;SFRP2
chr4	154490653	154490655	cg01503065_BC21	0.00147879	0.00024404	0.0388247	Hyper 5modC (Age)	TssBiv	DCHS2;AC110753.1;PLRG1
chr4	157220783	157220785	cg25148589_TC21	0.00228175	2.85254e-08	0.000120066	Hyper 5modC (Age)	TssBiv	GLRB;RNU6-582P;GRIA2;AC112240.1
chr4	173509335	173509337	cg06588201_BC11	0.00181251	1.07373e-05	0.00642351	Hyper 5modC (Age)	TssBiv	AC093849.1;AC093849.2;HAND2;HAND2-AS1
chr4	173527553	173527555	cg08297751_BC11	0.00161598	0.000105623	0.0249481	Hyper 5modC (Age)	TssBiv	AC093849.2;HAND2;HAND2-AS1
chr4	174214254	174214256	cg19984262_BC21	0.00108157	0.000322593	0.0452428	Hyper 5modC (Age)	TssBiv	LINC02268;AC012055.2;FBXO8
chr4	187997063	187997065	cg22283925_TC21	0.00193993	0.000155477	0.0305138	Hyper 5modC (Age)	TssBiv	AC108073.3;AC108073.1;ZFP42
chr4	190022754	190022756	cg07540942_TC21	0.000828566	0.000143601	0.029104	Hyper 5modC (Age)	ReprPCWk	MLLT10P2;AF146191.2;TUBB7P;RNA5SP174;RNA5SP175;DUX4L9;FRG2;RARRES2P4;AGGF1P1;CLUHP4;DBET;U85056.1;DUX4L8;DUX4L7
chr5	1827983	1827985	cg15671317_TC11	0.00342468	1.82244e-05	0.00877926	Hyper 5modC (Age)	TxWk	MRPL36;NDUFS6;AC025183.1;LINC02116;AC025183.2;IRX4
chr5	1828196	1828198	cg19050152_TC21	0.00145023	0.000215365	0.0366786	Hyper 5modC (Age)	TxWk	MRPL36;NDUFS6;AC025183.1;LINC02116;AC025183.2;IRX4
chr5	1885252	1885254	cg09672187_TC21	0.00174968	2.47054e-05	0.0104923	Hyper 5modC (Age)	ReprPC	AC025183.1;LINC02116;AC025183.2;IRX4;IRX4-AS1;CTD-2194D22.4;AC126768.3;AC124852.1
chr5	2038413	2038415	cg17928883_BC21	0.00231048	4.30527e-06	0.00347529	Hyper 5modC (Age)	TssBiv	AC124852.1
chr5	2038424	2038426	cg21788281_TC21	0.00228814	2.78232e-06	0.00273033	Hyper 5modC (Age)	TssBiv	AC124852.1
chr5	2038424	2038426	cg21788281_TC22	0.00227989	1.17948e-06	0.00153599	Hyper 5modC (Age)	TssBiv	AC124852.1
chr5	2038633	2038635	cg07592839_BC11	0.0033303	3.17124e-11	7.47487e-07	Hyper 5modC (Age)	TssBiv	AC124852.1
chr5	2334770	2334772	cg05465604_TC21	0.00208587	3.09045e-05	0.0120412	Hyper 5modC (Age)	ReprPC	NA
chr5	2415910	2415912	cg26958838_TC11	0.00288875	6.15256e-05	0.0181958	Hyper 5modC (Age)	Quies	NA
chr5	2750643	2750645	cg26333652_TC11	0.00285648	7.9878e-06	0.00530363	Hyper 5modC (Age)	TssBiv	LSINCT5;AC091891.1;IRX2;C5orf38;AC116359.1
chr5	3591125	3591127	cg07615216_BC11	0.00133128	0.000208595	0.0360159	Hyper 5modC (Age)	ReprPC	IRX1;AC016595.1
chr5	3592320	3592322	cg19814981_BC11	0.0022722	0.000371716	0.0488658	Hyper 5modC (Age)	ReprPC	IRX1;AC016595.1
chr5	3596092	3596094	cg10530883_BC11	0.00169179	0.000342635	0.0469458	Hyper 5modC (Age)	ReprPC	IRX1;AC016595.1
chr5	3787800	3787802	cg09491536_TC21	0.00249393	5.12766e-05	0.0162213	Hyper 5modC (Age)	Het	NA
chr5	6449347	6449349	cg01603847_TC21	0.00124088	0.000194794	0.0347837	Hyper 5modC (Age)	TssBiv	AC093307.1;UBE2QL1
chr5	6449347	6449349	cg01603847_TC22	0.00144353	0.000115544	0.0260483	Hyper 5modC (Age)	TssBiv	AC093307.1;UBE2QL1
chr5	10279120	10279122	cg07677530_TC21	0.00105619	0.000222151	0.0372159	Hyper 5modC (Age)	Quies	ATPSCKMT;AC012640.1;CCT5;AC012640.4;AC012640.3;CMBL;Y_RNA
chr5	16179025	16179027	cg06782035_TC11	0.00210041	1.12568e-06	0.00147718	Hyper 5modC (Age)	TssBiv	MARCHF11;MARCHF11-AS1;AC092335.1;NACAP6
chr5	16179523	16179525	cg23479922_BC11	0.00328742	3.19063e-05	0.0122885	Hyper 5modC (Age)	ReprPC	MARCHF11;MARCHF11-AS1;AC092335.1;NACAP6
chr5	16179550	16179552	cg09017434_TC11	0.0027247	6.19397e-05	0.0182724	Hyper 5modC (Age)	ReprPC	MARCHF11;MARCHF11-AS1;AC092335.1;NACAP6
chr5	16179966	16179968	cg21901718_TC11	0.000645817	0.0001929	0.0345502	Hyper 5modC (Age)	TssBiv	MARCHF11;MARCHF11-AS1;AC092335.1;NACAP6
chr5	17217767	17217769	cg19078576_BC11	0.00176176	3.90612e-05	0.0140138	Hyper 5modC (Age)	TssA	BASP1;BASP1-AS1;DCAF13P2;RNU6-1003P
chr5	33936296	33936298	cg12238343_TC21	0.00181261	6.78744e-06	0.00475505	Hyper 5modC (Age)	TssBiv	ADAMTS12;RNU6-923P;RXFP3;SLC45A2;AC139783.2;AMACR
chr5	37837360	37837362	cg02328239_BC21	0.00169431	4.33744e-07	0.000751741	Hyper 5modC (Age)	TssBiv	GDNF-AS1;GDNF
chr5	38258232	38258234	cg24653263_BC21	0.00153146	0.000224143	0.0373637	Hyper 5modC (Age)	TssBiv	EGFLAM;EGFLAM-AS4
chr5	38845515	38845517	cg07896239_TC21	0.00140033	0.000210291	0.0361541	Hyper 5modC (Age)	TssBiv	OSMR-AS1;OSMR
chr5	41870757	41870759	cg18584747_TC22	0.000369405	0.000271055	0.0410372	Hyper 5modC (Age)	TssFlnkU	OXCT1;AC034222.2;OXCT1-AS1;AC034222.1;C5orf51
chr5	42952266	42952268	cg15936446_BC21	0.00193132	7.27316e-06	0.00498355	Hyper 5modC (Age)	TssBiv	AC008945.2;PRELID3BP5;PRELID3BP6;PRELID3BP7;AC008875.3;AC008875.2
chr5	43018526	43018528	cg14919554_BC21	0.00165485	2.12765e-06	0.00233257	Hyper 5modC (Age)	TssA	PRELID3BP7;AC008875.3;AC008875.2;AC008875.1;AC025171.1;AC025171.3;AC025171.5;ANXA2R;AC025171.2;AC025171.4;ZNF131
chr5	44387613	44387615	cg07935312_TC11	0.00187586	0.000341864	0.0468998	Hyper 5modC (Age)	TssBiv	FGF10;FGF10-AS1
chr5	45695736	45695738	cg07254032_BC21	0.0012496	4.59547e-05	0.0152133	Hyper 5modC (Age)	TssBiv	HCN1
chr5	54985369	54985371	cg14972155_TC11	0.00261456	0.000340975	0.0468998	Hyper 5modC (Age)	ReprPC	AC112198.2;ESM1;AC034238.1;GZMK
chr5	55228071	55228073	cg04607372_BC21	0.00187734	9.25908e-05	0.0229007	Hyper 5modC (Age)	EnhBiv	MCIDAS;CCNO;AC026704.1;DHX29
chr5	59893292	59893294	cg03323696_TC11	0.00256656	6.67578e-06	0.00471118	Hyper 5modC (Age)	ReprPC	PDE4D
chr5	63961882	63961884	cg02266732_TC22	0.00165401	0.000124022	0.0269091	Hyper 5modC (Age)	ReprPC	HTR1A;AC122707.1
chr5	63961882	63961884	cg02266732_TC23	0.00159656	0.0002216	0.0372029	Hyper 5modC (Age)	ReprPC	HTR1A;AC122707.1
chr5	63961882	63961884	cg02266732_TC24	0.00185698	3.41075e-05	0.0127957	Hyper 5modC (Age)	ReprPC	HTR1A;AC122707.1
chr5	66596049	66596051	cg10665379_BC21	0.00116418	0.000186103	0.0339708	Hyper 5modC (Age)	TssBiv	PPIAP78;MAST4;AC092349.1
chr5	68225900	68225902	cg16135549_TC21	-0.00148546	0.000238358	0.0383239	Hypo 5modC (Age)	EnhWk	LINC02219;PIK3R1
chr5	73230551	73230553	cg17438030_TC11	0.00207418	6.83652e-06	0.00476752	Hyper 5modC (Age)	ReprPC	AC116345.4;AC116345.1
chr5	73230668	73230670	cg07431286_BC21	0.00169781	0.000135165	0.0282692	Hyper 5modC (Age)	ReprPC	AC116345.4;AC116345.1
chr5	73232486	73232488	cg01240795_TC21	0.00145181	0.000381559	0.0496065	Hyper 5modC (Age)	EnhBiv	AC116345.4;AC116345.1
chr5	73299797	73299799	cg03638905_BC11	0.00171042	0.000132169	0.0279152	Hyper 5modC (Age)	ReprPC	AC116345.1;LINC02230
chr5	73301187	73301189	cg09553242_BC21	0.00178403	2.33023e-06	0.00245203	Hyper 5modC (Age)	ReprPC	AC116345.1;LINC02230
chr5	73301298	73301300	cg18595065_BC21	0.00139681	0.000206443	0.0358339	Hyper 5modC (Age)	ReprPC	AC116345.1;LINC02230
chr5	73436450	73436452	cg11604110_TC21	0.00169501	9.39787e-05	0.0230986	Hyper 5modC (Age)	ReprPC	AC099522.1;FOXD1;FOXD1-AS1;LINC01385;LINC01386
chr5	73443940	73443942	cg19092317_TC11	0.00128109	0.00023572	0.0380816	Hyper 5modC (Age)	ReprPC	AC099522.1;FOXD1;FOXD1-AS1;LINC01385;LINC01386
chr5	73444326	73444328	cg15132565_TC11	0.00235171	1.72227e-06	0.00201966	Hyper 5modC (Age)	ReprPC	AC099522.1;FOXD1;FOXD1-AS1;LINC01385;LINC01386
chr5	73444632	73444634	cg00332937_BC11	0.0019334	5.09538e-06	0.00391212	Hyper 5modC (Age)	ReprPC	AC099522.1;FOXD1;FOXD1-AS1;LINC01385;LINC01386
chr5	77492234	77492236	cg14119774_BC21	0.000373021	0.000161153	0.030977	Hyper 5modC (Age)	TssA	WDR41
chr5	79069863	79069865	cg06501366_BC11	0.00275998	0.000324728	0.0453888	Hyper 5modC (Age)	TssBiv	DMGDH;BHMT2;BHMT
chr5	79689610	79689612	cg11438310_BC21	0.00243298	0.000207616	0.0359565	Hyper 5modC (Age)	TssA	TENT2;CMYA5
chr5	80570548	80570550	cg21800232_BC11	0.000947377	0.000282922	0.0421004	Hyper 5modC (Age)	TssBiv	FAM151B;ANKRD34B;DBIP2;LINC01337
chr5	80570559	80570561	cg25316339_TC11	0.00138253	2.75296e-06	0.00273033	Hyper 5modC (Age)	TssBiv	FAM151B;ANKRD34B;DBIP2;LINC01337
chr5	88659799	88659801	cg18358723_BC21	0.00205167	6.03481e-07	0.000974284	Hyper 5modC (Age)	ReprPC	LINC00461;MIR9-2;MEF2C-AS2;AC008525.1;AC008525.2
chr5	88672839	88672841	cg12325536_TC11	0.00176	0.000263078	0.0403228	Hyper 5modC (Age)	ReprPC	LINC00461;MIR9-2;MEF2C-AS2;AC008525.1;AC008525.2;MEF2C
chr5	88685359	88685361	cg01080998_BC21	0.00132652	0.000285372	0.0421721	Hyper 5modC (Age)	ReprPC	LINC00461;MIR9-2;MEF2C-AS2;AC008525.1;AC008525.2;MEF2C
chr5	88694327	88694329	cg04970570_TC11	0.00188085	0.000252072	0.0394995	Hyper 5modC (Age)	ReprPC	LINC00461;MIR9-2;MEF2C-AS2;AC008525.1;AC008525.2;MEF2C
chr5	93570971	93570973	cg04461228_BC21	0.00164333	0.000167787	0.0316389	Hyper 5modC (Age)	TssBiv	NR2F1-AS1;NR2F1;AC106818.1;FAM172A;MIR2277
chr5	93612510	93612512	cg26921969_BC21	0.00189804	4.91523e-05	0.0158273	Hyper 5modC (Age)	TssBiv	NR2F1-AS1;NR2F1;AC106818.1;FAM172A;MIR2277;AC106818.2
chr5	93612510	93612512	cg26921969_BC22	0.00201335	1.13412e-05	0.00661689	Hyper 5modC (Age)	TssBiv	NR2F1-AS1;NR2F1;AC106818.1;FAM172A;MIR2277;AC106818.2
chr5	93612510	93612512	cg26921969_BC23	0.00202117	9.71209e-06	0.00605572	Hyper 5modC (Age)	TssBiv	NR2F1-AS1;NR2F1;AC106818.1;FAM172A;MIR2277;AC106818.2
chr5	93612510	93612512	cg26921969_BC24	0.00174284	0.00011612	0.0260483	Hyper 5modC (Age)	TssBiv	NR2F1-AS1;NR2F1;AC106818.1;FAM172A;MIR2277;AC106818.2
chr5	96433300	96433302	cg18840956_TC11	0.00114899	8.07629e-05	0.0211425	Hyper 5modC (Age)	ReprPC	AC104123.1;PCSK1
chr5	96433366	96433368	cg17803175_BC21	0.00149003	0.000381069	0.0495974	Hyper 5modC (Age)	ReprPC	AC104123.1;PCSK1
chr5	115816722	115816724	cg02792792_BC21	0.00133721	0.000363016	0.0482877	Hyper 5modC (Age)	TssBiv	H3P24;RNU2-49P;CDO1;ATG12;AP3S1
chr5	115816796	115816798	cg11036833_BC11	0.00127509	0.000114353	0.0259079	Hyper 5modC (Age)	TssBiv	H3P24;RNU2-49P;CDO1;ATG12;AP3S1
chr5	115961910	115961912	cg08412277_BC11	0.00126911	0.00022675	0.0376652	Hyper 5modC (Age)	TssBiv	AP3S1;LINCADL;LVRN;DDX43P1
chr5	115961937	115961939	cg08412280_BC11	0.00222893	3.09223e-06	0.00289346	Hyper 5modC (Age)	TssBiv	AP3S1;LINCADL;LVRN;DDX43P1
chr5	115962025	115962027	cg06644553_BC21	0.00141791	5.68599e-05	0.0173157	Hyper 5modC (Age)	TssBiv	AP3S1;LINCADL;LVRN;DDX43P1
chr5	115963777	115963779	cg11021940_BC11	0.00204524	1.05954e-05	0.00637099	Hyper 5modC (Age)	ReprPC	AP3S1;LINCADL;LVRN;DDX43P1
chr5	123086715	123086717	cg01434160_BC21	0.00157369	0.00015941	0.0309507	Hyper 5modC (Age)	ReprPC	PPIC;PPIC-AS1;RN7SL711P;AC106786.1;PRDM6
chr5	128537589	128537591	cg05209584_TC21	0.00183692	2.3108e-05	0.0101618	Hyper 5modC (Age)	TssBiv	FBN2;SLC27A6
chr5	128537703	128537705	cg12940822_BC11	0.00132557	0.000321956	0.0452425	Hyper 5modC (Age)	TssBiv	FBN2;SLC27A6
chr5	128538772	128538774	cg25532099_BC21	0.000979313	0.000213736	0.0365597	Hyper 5modC (Age)	TssBiv	FBN2;SLC27A6
chr5	132747839	132747841	cg08957484_BC11	0.002766	2.75789e-06	0.00273033	Hyper 5modC (Age)	TssBiv	AC004039.1;KIF3A;CCNI2;SEPTIN8
chr5	135578652	135578654	cg08564308_TO11	0.000926398	9.55117e-05	0.0233053	Hyper 5modC (Age)	TssBiv	NEUROG1;AC034206.1;CXCL14;SLC25A48
chr5	140726062	140726064	cg19065177_BC21	0.00149038	3.85486e-05	0.0138933	Hyper 5modC (Age)	TssFlnk	HARS1;HARS2;ZMAT2;VTRNA1-1;VTRNA1-2;VTRNA1-3;AC116353.4;AC116353.3
chr5	140786180	140786182	cg16715237_BC21	0.00209507	4.09913e-05	0.0143566	Hyper 5modC (Age)	ZNF/Rpts	AC116353.3;AC005609.5;PCDHA1;PCDHA2;PCDHA3;PCDHA4;PCDHA5;PCDHA6;PCDHA7
chr5	140795255	140795257	cg07035961_TC11	0.00237097	0.000272834	0.0410922	Hyper 5modC (Age)	ZNF/Rpts	AC116353.3;AC005609.5;PCDHA1;PCDHA2;PCDHA3;PCDHA4;PCDHA5;PCDHA6;PCDHA7;PCDHA8
chr5	140801335	140801337	cg11429969_TC11	0.00175077	0.000101204	0.0243459	Hyper 5modC (Age)	ZNF/Rpts	AC116353.3;AC005609.5;PCDHA1;PCDHA2;PCDHA3;PCDHA4;PCDHA5;PCDHA6;PCDHA7;PCDHA8;PCDHA9;AC005609.2
chr5	140801488	140801490	cg07463541_TC11	0.00294673	6.72443e-05	0.0192184	Hyper 5modC (Age)	ZNF/Rpts	AC116353.3;AC005609.5;PCDHA1;PCDHA2;PCDHA3;PCDHA4;PCDHA5;PCDHA6;PCDHA7;PCDHA8;PCDHA9;AC005609.2
chr5	140801632	140801634	cg08619181_TC21	0.00265754	0.000343318	0.0469458	Hyper 5modC (Age)	ZNF/Rpts	AC116353.3;AC005609.5;PCDHA1;PCDHA2;PCDHA3;PCDHA4;PCDHA5;PCDHA6;PCDHA7;PCDHA8;PCDHA9;AC005609.2
chr5	140823336	140823338	cg07330212_TC11	0.00212011	8.95207e-05	0.0224955	Hyper 5modC (Age)	ZNF/Rpts	AC005609.5;PCDHA1;PCDHA2;PCDHA3;PCDHA4;PCDHA5;PCDHA6;PCDHA7;PCDHA8;PCDHA9;AC005609.2;PCDHA10;PCDHA14;AC005609.4;PCDHA11
chr5	140824017	140824019	cg12317217_TC11	0.0022174	4.38978e-05	0.0149093	Hyper 5modC (Age)	ZNF/Rpts	AC005609.5;PCDHA1;PCDHA2;PCDHA3;PCDHA4;PCDHA5;PCDHA6;PCDHA7;PCDHA8;PCDHA9;AC005609.2;PCDHA10;PCDHA14;AC005609.4;PCDHA11
chr5	140834393	140834395	cg08619937_BC21	0.0017046	7.97928e-05	0.0210378	Hyper 5modC (Age)	ZNF/Rpts	AC005609.5;PCDHA1;PCDHA2;PCDHA3;PCDHA4;PCDHA5;PCDHA6;PCDHA7;PCDHA8;PCDHA9;AC005609.2;PCDHA10;PCDHA14;AC005609.4;PCDHA11;PCDHA12;AC005609.3;AC005609.1;PCDHA13
chr5	140834786	140834788	cg06938264_BC11	0.00339128	1.8553e-06	0.00210244	Hyper 5modC (Age)	Het	AC005609.5;PCDHA1;PCDHA2;PCDHA3;PCDHA4;PCDHA5;PCDHA6;PCDHA7;PCDHA8;PCDHA9;AC005609.2;PCDHA10;PCDHA14;AC005609.4;PCDHA11;PCDHA12;AC005609.3;AC005609.1;PCDHA13
chr5	140841771	140841773	cg00504705_BC21	0.00181587	0.000145656	0.0293438	Hyper 5modC (Age)	Het	AC005609.5;PCDHA1;PCDHA2;PCDHA3;PCDHA4;PCDHA5;PCDHA6;PCDHA7;PCDHA8;PCDHA9;AC005609.2;PCDHA10;PCDHA14;AC005609.4;PCDHA11;PCDHA12;AC005609.3;AC005609.1;PCDHA13
chr5	140842876	140842878	cg08620238_TC11	0.00264738	3.01475e-05	0.0118631	Hyper 5modC (Age)	Het	AC005609.5;PCDHA1;PCDHA2;PCDHA3;PCDHA4;PCDHA5;PCDHA6;PCDHA7;PCDHA8;PCDHA9;AC005609.2;PCDHA10;PCDHA14;AC005609.4;PCDHA11;PCDHA12;AC005609.3;AC005609.1;PCDHA13
chr5	140843678	140843680	cg13309828_BC21	0.00289649	8.43424e-05	0.0216796	Hyper 5modC (Age)	Het	AC005609.5;PCDHA1;PCDHA2;PCDHA3;PCDHA4;PCDHA5;PCDHA6;PCDHA7;PCDHA8;PCDHA9;AC005609.2;PCDHA10;PCDHA14;AC005609.4;PCDHA11;PCDHA12;AC005609.3;AC005609.1;PCDHA13
chr5	140843678	140843680	cg13309828_BC23	0.00266912	0.000301063	0.0435843	Hyper 5modC (Age)	Het	AC005609.5;PCDHA1;PCDHA2;PCDHA3;PCDHA4;PCDHA5;PCDHA6;PCDHA7;PCDHA8;PCDHA9;AC005609.2;PCDHA10;PCDHA14;AC005609.4;PCDHA11;PCDHA12;AC005609.3;AC005609.1;PCDHA13
chr5	140856021	140856023	cg14676529_BC21	0.00245229	3.09345e-06	0.00289346	Hyper 5modC (Age)	ZNF/Rpts	AC005609.5;PCDHA1;PCDHA2;PCDHA3;PCDHA4;PCDHA5;PCDHA6;PCDHA7;PCDHA8;PCDHA9;AC005609.2;PCDHA10;PCDHA14;AC005609.4;PCDHA11;PCDHA12;AC005609.3;AC005609.1;PCDHA13
chr5	140856341	140856343	cg17741839_TC11	0.00263447	0.000101223	0.0243459	Hyper 5modC (Age)	ZNF/Rpts	AC005609.5;PCDHA1;PCDHA2;PCDHA3;PCDHA4;PCDHA5;PCDHA6;PCDHA7;PCDHA8;PCDHA9;AC005609.2;PCDHA10;PCDHA14;AC005609.4;PCDHA11;PCDHA12;AC005609.3;AC005609.1;PCDHA13
chr5	140862822	140862824	cg17093478_BC21	0.00219423	3.48335e-05	0.0129504	Hyper 5modC (Age)	ZNF/Rpts	AC005609.5;PCDHA1;PCDHA2;PCDHA3;PCDHA4;PCDHA5;PCDHA6;PCDHA7;PCDHA8;PCDHA9;AC005609.2;PCDHA10;PCDHA14;AC005609.4;PCDHA11;PCDHA12;AC005609.3;AC005609.1;PCDHA13
chr5	140875863	140875865	cg22845236_BC21	0.00183854	0.000229073	0.0378338	Hyper 5modC (Age)	ZNF/Rpts	AC005609.5;PCDHA1;PCDHA2;PCDHA3;PCDHA4;PCDHA5;PCDHA6;PCDHA7;PCDHA8;PCDHA9;AC005609.2;PCDHA10;PCDHA14;AC005609.4;PCDHA11;PCDHA12;AC005609.3;AC005609.1;PCDHA13
chr5	140877231	140877233	cg15122993_BC11	0.00350124	8.08812e-05	0.0211425	Hyper 5modC (Age)	ZNF/Rpts	AC005609.5;PCDHA1;PCDHA2;PCDHA3;PCDHA4;PCDHA5;PCDHA6;PCDHA7;PCDHA8;PCDHA9;AC005609.2;PCDHA10;PCDHA14;AC005609.4;PCDHA11;PCDHA12;AC005609.3;AC005609.1;PCDHA13;PCDHAC1
chr5	140882224	140882226	cg26556719_BC21	0.00201585	3.30128e-05	0.0125912	Hyper 5modC (Age)	ZNF/Rpts	PCDHA1;PCDHA2;PCDHA3;PCDHA4;PCDHA5;PCDHA6;PCDHA7;PCDHA8;PCDHA9;AC005609.2;PCDHA10;PCDHA14;AC005609.4;PCDHA11;PCDHA12;AC005609.3;AC005609.1;PCDHA13;PCDHAC1
chr5	140926361	140926363	cg08550421_BC21	0.00217258	1.12679e-07	0.000300199	Hyper 5modC (Age)	TssBiv	PCDHA1;PCDHA2;PCDHA3;PCDHA4;PCDHA5;PCDHA6;PCDHA7;PCDHA8;PCDHA9;PCDHA10;PCDHA11;PCDHA12;AC005609.1;PCDHA13;PCDHAC1;AC010223.1;PCDHAC2
chr5	140926627	140926629	cg16400492_BC11	0.00134094	0.000251528	0.0394936	Hyper 5modC (Age)	TssBiv	PCDHA1;PCDHA2;PCDHA3;PCDHA4;PCDHA5;PCDHA6;PCDHA7;PCDHA8;PCDHA9;PCDHA10;PCDHA11;PCDHA12;AC005609.1;PCDHA13;PCDHAC1;AC010223.1;PCDHAC2
chr5	140926645	140926647	cg23026864_BC11	0.00164426	1.70116e-05	0.00854679	Hyper 5modC (Age)	TssBiv	PCDHA1;PCDHA2;PCDHA3;PCDHA4;PCDHA5;PCDHA6;PCDHA7;PCDHA8;PCDHA9;PCDHA10;PCDHA11;PCDHA12;AC005609.1;PCDHA13;PCDHAC1;AC010223.1;PCDHAC2
chr5	140926663	140926665	cg18902090_TC21	0.00163245	1.13309e-05	0.00661689	Hyper 5modC (Age)	TssBiv	PCDHA1;PCDHA2;PCDHA3;PCDHA4;PCDHA5;PCDHA6;PCDHA7;PCDHA8;PCDHA9;PCDHA10;PCDHA11;PCDHA12;AC005609.1;PCDHA13;PCDHAC1;AC010223.1;PCDHAC2
chr5	141040233	141040235	cg23500537_BC21	0.00253308	6.12397e-10	5.55181e-06	Hyper 5modC (Age)	TssA	PCDHA1;PCDHA2;PCDHA3;PCDHA4;PCDHA5;PCDHA6;PCDHA7;PCDHA8;PCDHA9;PCDHA10;PCDHA11;PCDHA12;PCDHA13;PCDHAC1;PCDHAC2;AC244517.5;PCDHB1;AC244517.9
chr5	141040556	141040558	cg10868715_BC21	0.00152221	7.56148e-06	0.00509229	Hyper 5modC (Age)	TssA	PCDHA1;PCDHA2;PCDHA3;PCDHA4;PCDHA5;PCDHA6;PCDHA7;PCDHA8;PCDHA9;PCDHA10;PCDHA11;PCDHA12;PCDHA13;PCDHAC1;PCDHAC2;AC244517.5;PCDHB1;AC244517.9
chr5	141040701	141040703	cg08622783_BC21	0.0012046	0.000225207	0.0374352	Hyper 5modC (Age)	TssA	PCDHA1;PCDHA2;PCDHA3;PCDHA4;PCDHA5;PCDHA6;PCDHA7;PCDHA8;PCDHA9;PCDHA10;PCDHA11;PCDHA12;PCDHA13;PCDHAC1;PCDHAC2;AC244517.5;PCDHB1;AC244517.9
chr5	141040889	141040891	cg16259229_TC21	0.00326844	6.73293e-07	0.00103726	Hyper 5modC (Age)	TssA	PCDHA1;PCDHA2;PCDHA3;PCDHA4;PCDHA5;PCDHA6;PCDHA7;PCDHA8;PCDHA9;PCDHA10;PCDHA11;PCDHA12;PCDHA13;PCDHAC1;PCDHAC2;AC244517.5;PCDHB1;AC244517.9
chr5	141040916	141040918	cg08955941_BC21	0.00244882	1.38597e-05	0.00746373	Hyper 5modC (Age)	TssA	PCDHA1;PCDHA2;PCDHA3;PCDHA4;PCDHA5;PCDHA6;PCDHA7;PCDHA8;PCDHA9;PCDHA10;PCDHA11;PCDHA12;PCDHA13;PCDHAC1;PCDHAC2;AC244517.5;PCDHB1;AC244517.9
chr5	141040932	141040934	cg15534561_TC21	0.00193571	0.000238168	0.0383195	Hyper 5modC (Age)	TssA	PCDHA1;PCDHA2;PCDHA3;PCDHA4;PCDHA5;PCDHA6;PCDHA7;PCDHA8;PCDHA9;PCDHA10;PCDHA11;PCDHA12;PCDHA13;PCDHAC1;PCDHAC2;AC244517.5;PCDHB1;AC244517.9
chr5	141096739	141096741	cg19503030_TC21	0.0011571	7.4209e-07	0.00110707	Hyper 5modC (Age)	Het	AC244517.5;PCDHB1;AC244517.9;PCDHB2;AC244517.2;PCDHB3;AC244517.1;PCDHB4;PCDHB5;AC244517.11
chr5	141100208	141100210	cg06976770_TC11	0.00152344	0.000155211	0.0304871	Hyper 5modC (Age)	Het	AC244517.5;PCDHB1;AC244517.9;PCDHB2;AC244517.2;PCDHB3;AC244517.1;PCDHB4;PCDHB5;AC244517.11;PCDHB6
chr5	141101223	141101225	cg08623489_TO11	0.00332347	0.000111223	0.0255518	Hyper 5modC (Age)	ZNF/Rpts	AC244517.5;PCDHB1;AC244517.9;PCDHB2;AC244517.2;PCDHB3;AC244517.1;PCDHB4;PCDHB5;AC244517.11;PCDHB6
chr5	141123335	141123337	cg17543884_BC11	0.00254371	2.34525e-07	0.000507151	Hyper 5modC (Age)	Het	AC244517.5;AC244517.9;PCDHB2;AC244517.2;PCDHB3;AC244517.1;PCDHB4;PCDHB5;AC244517.11;PCDHB6;PCDHB17P;AC244517.12;PCDHB7
chr5	141123335	141123337	cg17543884_BC12	0.00205937	5.36218e-06	0.00407713	Hyper 5modC (Age)	Het	AC244517.5;AC244517.9;PCDHB2;AC244517.2;PCDHB3;AC244517.1;PCDHB4;PCDHB5;AC244517.11;PCDHB6;PCDHB17P;AC244517.12;PCDHB7
chr5	141123335	141123337	cg17543884_BC13	0.00199251	1.78759e-05	0.0087567	Hyper 5modC (Age)	Het	AC244517.5;AC244517.9;PCDHB2;AC244517.2;PCDHB3;AC244517.1;PCDHB4;PCDHB5;AC244517.11;PCDHB6;PCDHB17P;AC244517.12;PCDHB7
chr5	141123335	141123337	cg17543884_BC14	0.00230658	1.08148e-06	0.00144837	Hyper 5modC (Age)	Het	AC244517.5;AC244517.9;PCDHB2;AC244517.2;PCDHB3;AC244517.1;PCDHB4;PCDHB5;AC244517.11;PCDHB6;PCDHB17P;AC244517.12;PCDHB7
chr5	141123948	141123950	cg22793065_TC11	0.00218404	1.59595e-05	0.00817725	Hyper 5modC (Age)	Het	AC244517.5;AC244517.9;PCDHB2;AC244517.2;PCDHB3;AC244517.1;PCDHB4;PCDHB5;AC244517.11;PCDHB6;PCDHB17P;AC244517.12;PCDHB7
chr5	141135978	141135980	cg16268998_BC21	0.0015409	0.000147537	0.0295963	Hyper 5modC (Age)	ZNF/Rpts	AC244517.5;PCDHB2;AC244517.2;PCDHB3;AC244517.1;PCDHB4;PCDHB5;AC244517.11;PCDHB6;PCDHB17P;AC244517.12;PCDHB7;PCDHB8;AC244517.8;PCDHB16;AC244517.6;AC244517.4
chr5	141150885	141150887	cg06013769_BC11	0.00224561	2.5158e-06	0.00259985	Hyper 5modC (Age)	ZNF/Rpts	AC244517.2;PCDHB3;AC244517.1;PCDHB4;PCDHB5;AC244517.11;PCDHB6;PCDHB17P;AC244517.12;PCDHB7;PCDHB8;AC244517.8;PCDHB16;AC244517.6;AC244517.4;PCDHB9;AC244517.7;PCDHB10;PCDHB11
chr5	141156086	141156088	cg02520281_BC21	0.00218487	0.000134951	0.0282495	Hyper 5modC (Age)	ZNF/Rpts	AC244517.2;AC244517.1;PCDHB4;PCDHB5;AC244517.11;PCDHB6;PCDHB17P;AC244517.12;PCDHB7;PCDHB8;AC244517.8;PCDHB16;AC244517.6;AC244517.4;PCDHB9;AC244517.7;PCDHB10;PCDHB11
chr5	141157338	141157340	cg03335262_BC11	0.00262644	8.79026e-07	0.00123329	Hyper 5modC (Age)	Het	AC244517.2;AC244517.1;PCDHB4;PCDHB5;AC244517.11;PCDHB6;PCDHB17P;AC244517.12;PCDHB7;PCDHB8;AC244517.8;PCDHB16;AC244517.6;AC244517.4;PCDHB9;AC244517.7;PCDHB10;PCDHB11
chr5	141174499	141174501	cg17785250_TC11	0.00164198	2.84793e-06	0.00276246	Hyper 5modC (Age)	Het	AC244517.2;PCDHB4;PCDHB5;AC244517.11;PCDHB6;PCDHB17P;AC244517.12;PCDHB7;PCDHB8;AC244517.8;PCDHB16;AC244517.6;AC244517.4;PCDHB9;AC244517.7;PCDHB10;PCDHB11;PCDHB12;PCDHB13;PCDHB14;AC244517.10
chr5	141175028	141175030	cg19884223_BC21	0.0018275	2.06278e-05	0.00951496	Hyper 5modC (Age)	ZNF/Rpts	AC244517.2;PCDHB4;PCDHB5;AC244517.11;PCDHB6;PCDHB17P;AC244517.12;PCDHB7;PCDHB8;AC244517.8;PCDHB16;AC244517.6;AC244517.4;PCDHB9;AC244517.7;PCDHB10;PCDHB11;PCDHB12;PCDHB13;PCDHB14;AC244517.10
chr5	141188766	141188768	cg08348949_TC21	0.00112232	4.04967e-05	0.0142707	Hyper 5modC (Age)	Het	AC244517.2;AC244517.11;PCDHB6;PCDHB17P;AC244517.12;PCDHB7;PCDHB8;AC244517.8;PCDHB16;AC244517.6;AC244517.4;PCDHB9;AC244517.7;PCDHB10;PCDHB11;PCDHB12;PCDHB13;PCDHB14;AC244517.10;PCDHB18P
chr5	141208859	141208861	cg08625188_BC21	0.00137017	3.89438e-05	0.0139929	Hyper 5modC (Age)	ZNF/Rpts	AC244517.2;AC244517.11;PCDHB17P;AC244517.12;PCDHB7;PCDHB8;AC244517.8;PCDHB16;AC244517.6;AC244517.4;PCDHB9;AC244517.7;PCDHB10;PCDHB11;PCDHB12;PCDHB13;PCDHB14;AC244517.10;PCDHB18P;PCDHB19P;PCDHB15
chr5	141210178	141210180	cg08985570_BC21	0.00276089	1.28899e-05	0.0071657	Hyper 5modC (Age)	Het	AC244517.2;AC244517.11;AC244517.12;PCDHB7;PCDHB8;AC244517.8;PCDHB16;AC244517.6;AC244517.4;PCDHB9;AC244517.7;PCDHB10;PCDHB11;PCDHB12;PCDHB13;PCDHB14;AC244517.10;PCDHB18P;PCDHB19P;PCDHB15;AC244517.3
chr5	141210178	141210180	cg08985570_BC23	0.00289824	1.28627e-05	0.0071657	Hyper 5modC (Age)	Het	AC244517.2;AC244517.11;AC244517.12;PCDHB7;PCDHB8;AC244517.8;PCDHB16;AC244517.6;AC244517.4;PCDHB9;AC244517.7;PCDHB10;PCDHB11;PCDHB12;PCDHB13;PCDHB14;AC244517.10;PCDHB18P;PCDHB19P;PCDHB15;AC244517.3
chr5	141235209	141235211	cg08625579_BC21	0.00217749	0.000184396	0.0337896	Hyper 5modC (Age)	ZNF/Rpts	AC244517.11;PCDHB16;AC244517.6;AC244517.4;PCDHB9;AC244517.7;PCDHB10;PCDHB11;PCDHB12;PCDHB13;PCDHB14;AC244517.10;PCDHB18P;PCDHB19P;PCDHB15;AC244517.3;TAF7
chr5	141240457	141240459	cg08625710_TC21	0.00190469	0.00037688	0.0492425	Hyper 5modC (Age)	ZNF/Rpts	AC244517.11;AC244517.4;PCDHB9;AC244517.7;PCDHB10;PCDHB11;PCDHB12;PCDHB13;PCDHB14;AC244517.10;PCDHB18P;PCDHB19P;PCDHB15;AC244517.3;TAF7
chr5	141241775	141241777	cg03959232_BC21	0.0012103	1.02356e-05	0.00620211	Hyper 5modC (Age)	ZNF/Rpts	AC244517.11;AC244517.4;AC244517.7;PCDHB10;PCDHB11;PCDHB12;PCDHB13;PCDHB14;AC244517.10;PCDHB18P;PCDHB19P;PCDHB15;AC244517.3;TAF7
chr5	141241806	141241808	cg17514558_TC11	0.0030627	1.08289e-05	0.00646192	Hyper 5modC (Age)	ZNF/Rpts	AC244517.11;AC244517.4;AC244517.7;PCDHB10;PCDHB11;PCDHB12;PCDHB13;PCDHB14;AC244517.10;PCDHB18P;PCDHB19P;PCDHB15;AC244517.3;TAF7
chr5	141247219	141247221	cg23497306_BC11	0.00209154	0.000119829	0.0265456	Hyper 5modC (Age)	ZNF/Rpts	AC244517.11;AC244517.4;PCDHB11;PCDHB12;PCDHB13;PCDHB14;AC244517.10;PCDHB18P;PCDHB19P;PCDHB15;AC244517.3;TAF7
chr5	141304113	141304115	cg08626370_BC12	0.00257483	0.000249425	0.0392992	Hyper 5modC (Age)	ZNF/Rpts	AC244517.3;TAF7;SLC25A2;AC005618.4;AC005618.1;PCDHGA1;PCDHGA2;PCDHGA3;PCDHGB1;AC005618.3
chr5	141304113	141304115	cg08626370_BC13	0.00249245	0.000281207	0.0419777	Hyper 5modC (Age)	ZNF/Rpts	AC244517.3;TAF7;SLC25A2;AC005618.4;AC005618.1;PCDHGA1;PCDHGA2;PCDHGA3;PCDHGB1;AC005618.3
chr5	141332873	141332875	cg27577149_TC11	0.00198751	5.87805e-06	0.00434327	Hyper 5modC (Age)	ZNF/Rpts	TAF7;SLC25A2;AC005618.4;AC005618.1;PCDHGA1;PCDHGA2;PCDHGA3;PCDHGB1;AC005618.3;PCDHGA4;PCDHGB2;PCDHGA5;PCDHGB3;PCDHGA6;PCDHGA7
chr5	141332873	141332875	cg27577149_TC12	0.0020745	1.51992e-06	0.00183721	Hyper 5modC (Age)	ZNF/Rpts	TAF7;SLC25A2;AC005618.4;AC005618.1;PCDHGA1;PCDHGA2;PCDHGA3;PCDHGB1;AC005618.3;PCDHGA4;PCDHGB2;PCDHGA5;PCDHGB3;PCDHGA6;PCDHGA7
chr5	141332873	141332875	cg27577149_TC13	0.00193263	4.68444e-06	0.00369284	Hyper 5modC (Age)	ZNF/Rpts	TAF7;SLC25A2;AC005618.4;AC005618.1;PCDHGA1;PCDHGA2;PCDHGA3;PCDHGB1;AC005618.3;PCDHGA4;PCDHGB2;PCDHGA5;PCDHGB3;PCDHGA6;PCDHGA7
chr5	141338749	141338751	cg18878616_BC21	0.00137539	0.000301698	0.0435843	Hyper 5modC (Age)	ZNF/Rpts	TAF7;SLC25A2;AC005618.4;AC005618.1;PCDHGA1;PCDHGA2;PCDHGA3;PCDHGB1;AC005618.3;PCDHGA4;PCDHGB2;PCDHGA5;PCDHGB3;PCDHGA6;PCDHGA7;PCDHGB4
chr5	141339574	141339576	cg16579158_BC21	0.00204482	0.00020034	0.035232	Hyper 5modC (Age)	ZNF/Rpts	TAF7;SLC25A2;AC005618.4;AC005618.1;PCDHGA1;PCDHGA2;PCDHGA3;PCDHGB1;AC005618.3;PCDHGA4;PCDHGB2;PCDHGA5;PCDHGB3;PCDHGA6;PCDHGA7;PCDHGB4
chr5	141343887	141343889	cg06742719_TC21	0.00180387	3.77793e-06	0.00319171	Hyper 5modC (Age)	ZNF/Rpts	TAF7;SLC25A2;AC005618.4;AC005618.1;PCDHGA1;PCDHGA2;PCDHGA3;PCDHGB1;AC005618.3;PCDHGA4;PCDHGB2;PCDHGA5;PCDHGB3;PCDHGA6;PCDHGA7;PCDHGB4;PCDHGA8
chr5	141343981	141343983	cg18781988_BC11	0.00240418	0.000160518	0.030977	Hyper 5modC (Age)	ZNF/Rpts	TAF7;SLC25A2;AC005618.4;AC005618.1;PCDHGA1;PCDHGA2;PCDHGA3;PCDHGB1;AC005618.3;PCDHGA4;PCDHGB2;PCDHGA5;PCDHGB3;PCDHGA6;PCDHGA7;PCDHGB4;PCDHGA8
chr5	141344290	141344292	cg25657261_BC11	0.00232584	2.05793e-07	0.000466414	Hyper 5modC (Age)	ZNF/Rpts	TAF7;SLC25A2;AC005618.4;AC005618.1;PCDHGA1;PCDHGA2;PCDHGA3;PCDHGB1;AC005618.3;PCDHGA4;PCDHGB2;PCDHGA5;PCDHGB3;PCDHGA6;PCDHGA7;PCDHGB4;PCDHGA8
chr5	141345579	141345581	cg01561869_BC21	0.00278574	0.000307456	0.044007	Hyper 5modC (Age)	ZNF/Rpts	TAF7;SLC25A2;AC005618.4;AC005618.1;PCDHGA1;PCDHGA2;PCDHGA3;PCDHGB1;AC005618.3;PCDHGA4;PCDHGB2;PCDHGA5;PCDHGB3;PCDHGA6;PCDHGA7;PCDHGB4;PCDHGA8
chr5	141350524	141350526	cg22637837_TC11	0.00209703	0.000181657	0.033504	Hyper 5modC (Age)	ZNF/Rpts	TAF7;SLC25A2;AC005618.4;AC005618.1;PCDHGA1;PCDHGA2;PCDHGA3;PCDHGB1;AC005618.3;PCDHGA4;PCDHGB2;PCDHGA5;PCDHGB3;PCDHGA6;PCDHGA7;PCDHGB4;PCDHGA8;PCDHGB5
chr5	141350538	141350540	cg08627108_TC11	0.00252663	0.000284218	0.0421336	Hyper 5modC (Age)	ZNF/Rpts	TAF7;SLC25A2;AC005618.4;AC005618.1;PCDHGA1;PCDHGA2;PCDHGA3;PCDHGB1;AC005618.3;PCDHGA4;PCDHGB2;PCDHGA5;PCDHGB3;PCDHGA6;PCDHGA7;PCDHGB4;PCDHGA8;PCDHGB5
chr5	141355190	141355192	cg23930711_BC11	0.00149824	0.000123179	0.0268091	Hyper 5modC (Age)	ZNF/Rpts	TAF7;AC005618.4;AC005618.1;PCDHGA1;PCDHGA2;PCDHGA3;PCDHGB1;AC005618.3;PCDHGA4;PCDHGB2;PCDHGA5;PCDHGB3;PCDHGA6;PCDHGA7;PCDHGB4;PCDHGA8;PCDHGB5;PCDHGA9
chr5	141360461	141360463	cg08627345_BC21	0.00293067	8.96294e-05	0.0224988	Hyper 5modC (Age)	ZNF/Rpts	TAF7;AC005618.4;AC005618.1;PCDHGA1;PCDHGA2;PCDHGA3;PCDHGB1;AC005618.3;PCDHGA4;PCDHGB2;PCDHGA5;PCDHGB3;PCDHGA6;PCDHGA7;PCDHGB4;PCDHGA8;PCDHGB5;PCDHGA9;PCDHGB6
chr5	141360989	141360991	cg08627361_TC11	0.00275587	3.20583e-06	0.0029633	Hyper 5modC (Age)	ZNF/Rpts	TAF7;AC005618.4;AC005618.1;PCDHGA1;PCDHGA2;PCDHGA3;PCDHGB1;AC005618.3;PCDHGA4;PCDHGB2;PCDHGA5;PCDHGB3;PCDHGA6;PCDHGA7;PCDHGB4;PCDHGA8;PCDHGB5;PCDHGA9;PCDHGB6
chr5	141361652	141361654	cg15672768_TC11	0.00308088	1.95208e-05	0.0092024	Hyper 5modC (Age)	ZNF/Rpts	TAF7;AC005618.4;AC005618.1;PCDHGA1;PCDHGA2;PCDHGA3;PCDHGB1;AC005618.3;PCDHGA4;PCDHGB2;PCDHGA5;PCDHGB3;PCDHGA6;PCDHGA7;PCDHGB4;PCDHGA8;PCDHGB5;PCDHGA9;PCDHGB6
chr5	141364359	141364361	cg19748485_BC11	0.00217331	1.54531e-05	0.00802298	Hyper 5modC (Age)	ZNF/Rpts	TAF7;AC005618.4;AC005618.1;PCDHGA1;PCDHGA2;PCDHGA3;PCDHGB1;AC005618.3;PCDHGA4;PCDHGB2;PCDHGA5;PCDHGB3;PCDHGA6;PCDHGA7;PCDHGB4;PCDHGA8;PCDHGB5;PCDHGA9;PCDHGB6;PCDHGA10
chr5	141366051	141366053	cg13650304_BC11	0.00139477	9.51091e-06	0.00602634	Hyper 5modC (Age)	ZNF/Rpts	TAF7;AC005618.4;AC005618.1;PCDHGA1;PCDHGA2;PCDHGA3;PCDHGB1;AC005618.3;PCDHGA4;PCDHGB2;PCDHGA5;PCDHGB3;PCDHGA6;PCDHGA7;PCDHGB4;PCDHGA8;PCDHGB5;PCDHGA9;PCDHGB6;PCDHGA10
chr5	141366051	141366053	cg13650304_BC12	0.0014459	2.29035e-06	0.00242087	Hyper 5modC (Age)	ZNF/Rpts	TAF7;AC005618.4;AC005618.1;PCDHGA1;PCDHGA2;PCDHGA3;PCDHGB1;AC005618.3;PCDHGA4;PCDHGB2;PCDHGA5;PCDHGB3;PCDHGA6;PCDHGA7;PCDHGB4;PCDHGA8;PCDHGB5;PCDHGA9;PCDHGB6;PCDHGA10
chr5	141371047	141371049	cg08627617_BC11	0.0026103	0.000235015	0.0380684	Hyper 5modC (Age)	ZNF/Rpts	AC005618.4;AC005618.1;PCDHGA1;PCDHGA2;PCDHGA3;PCDHGB1;AC005618.3;PCDHGA4;PCDHGB2;PCDHGA5;PCDHGB3;PCDHGA6;PCDHGA7;PCDHGB4;PCDHGA8;PCDHGB5;PCDHGA9;PCDHGB6;PCDHGA10;PCDHGB7;PCDHGA11
chr5	141371938	141371940	cg22087053_BC11	0.00287505	3.5291e-07	0.000654989	Hyper 5modC (Age)	ZNF/Rpts	AC005618.4;AC005618.1;PCDHGA1;PCDHGA2;PCDHGA3;PCDHGB1;AC005618.3;PCDHGA4;PCDHGB2;PCDHGA5;PCDHGB3;PCDHGA6;PCDHGA7;PCDHGB4;PCDHGA8;PCDHGB5;PCDHGA9;PCDHGB6;PCDHGA10;PCDHGB7;PCDHGA11
chr5	141372040	141372042	cg24922090_BC11	0.00202036	2.81065e-05	0.0113247	Hyper 5modC (Age)	ZNF/Rpts	AC005618.4;AC005618.1;PCDHGA1;PCDHGA2;PCDHGA3;PCDHGB1;AC005618.3;PCDHGA4;PCDHGB2;PCDHGA5;PCDHGB3;PCDHGA6;PCDHGA7;PCDHGB4;PCDHGA8;PCDHGB5;PCDHGA9;PCDHGB6;PCDHGA10;PCDHGB7;PCDHGA11
chr5	141373923	141373925	cg06222419_TC21	0.00210055	0.000263593	0.0403399	Hyper 5modC (Age)	ZNF/Rpts	AC005618.4;AC005618.1;PCDHGA1;PCDHGA2;PCDHGA3;PCDHGB1;AC005618.3;PCDHGA4;PCDHGB2;PCDHGA5;PCDHGB3;PCDHGA6;PCDHGA7;PCDHGB4;PCDHGA8;PCDHGB5;PCDHGA9;PCDHGB6;PCDHGA10;PCDHGB7;PCDHGA11
chr5	141373974	141373976	cg18054674_TC21	0.00283723	2.41745e-05	0.0103602	Hyper 5modC (Age)	ZNF/Rpts	AC005618.4;AC005618.1;PCDHGA1;PCDHGA2;PCDHGA3;PCDHGB1;AC005618.3;PCDHGA4;PCDHGB2;PCDHGA5;PCDHGB3;PCDHGA6;PCDHGA7;PCDHGB4;PCDHGA8;PCDHGB5;PCDHGA9;PCDHGB6;PCDHGA10;PCDHGB7;PCDHGA11
chr5	141374002	141374004	cg08616061_TC11	0.00260042	4.69952e-05	0.0154925	Hyper 5modC (Age)	ZNF/Rpts	AC005618.4;AC005618.1;PCDHGA1;PCDHGA2;PCDHGA3;PCDHGB1;AC005618.3;PCDHGA4;PCDHGB2;PCDHGA5;PCDHGB3;PCDHGA6;PCDHGA7;PCDHGB4;PCDHGA8;PCDHGB5;PCDHGA9;PCDHGB6;PCDHGA10;PCDHGB7;PCDHGA11
chr5	141374356	141374358	cg18705909_BC11	0.0033966	3.96215e-05	0.0141287	Hyper 5modC (Age)	ZNF/Rpts	AC005618.4;AC005618.1;PCDHGA1;PCDHGA2;PCDHGA3;PCDHGB1;AC005618.3;PCDHGA4;PCDHGB2;PCDHGA5;PCDHGB3;PCDHGA6;PCDHGA7;PCDHGB4;PCDHGA8;PCDHGB5;PCDHGA9;PCDHGB6;PCDHGA10;PCDHGB7;PCDHGA11
chr5	141385180	141385182	cg19527617_TC11	0.0017752	3.98472e-05	0.0141878	Hyper 5modC (Age)	ZNF/Rpts	PCDHGA1;PCDHGA2;PCDHGA3;PCDHGB1;AC005618.3;PCDHGA4;PCDHGB2;PCDHGA5;PCDHGB3;PCDHGA6;PCDHGA7;PCDHGB4;PCDHGA8;PCDHGB5;PCDHGA9;PCDHGB6;PCDHGA10;PCDHGB7;PCDHGA11;PCDHGB8P;AC005618.2;PCDHGA12
chr5	141388618	141388620	cg08628048_TC11	0.00277975	2.68436e-06	0.00269245	Hyper 5modC (Age)	ZNF/Rpts	PCDHGA1;PCDHGA2;PCDHGA3;PCDHGB1;AC005618.3;PCDHGA4;PCDHGB2;PCDHGA5;PCDHGB3;PCDHGA6;PCDHGA7;PCDHGB4;PCDHGA8;PCDHGB5;PCDHGA9;PCDHGB6;PCDHGA10;PCDHGB7;PCDHGA11;PCDHGB8P;AC005618.2;PCDHGA12
chr5	141388645	141388647	cg17982031_BC21	0.00220132	0.000102463	0.0244968	Hyper 5modC (Age)	ZNF/Rpts	PCDHGA1;PCDHGA2;PCDHGA3;PCDHGB1;AC005618.3;PCDHGA4;PCDHGB2;PCDHGA5;PCDHGB3;PCDHGA6;PCDHGA7;PCDHGB4;PCDHGA8;PCDHGB5;PCDHGA9;PCDHGB6;PCDHGA10;PCDHGB7;PCDHGA11;PCDHGB8P;AC005618.2;PCDHGA12
chr5	141388662	141388664	cg20938085_BC11	0.00314245	1.20039e-05	0.00688422	Hyper 5modC (Age)	ZNF/Rpts	PCDHGA1;PCDHGA2;PCDHGA3;PCDHGB1;AC005618.3;PCDHGA4;PCDHGB2;PCDHGA5;PCDHGB3;PCDHGA6;PCDHGA7;PCDHGB4;PCDHGA8;PCDHGB5;PCDHGA9;PCDHGB6;PCDHGA10;PCDHGB7;PCDHGA11;PCDHGB8P;AC005618.2;PCDHGA12
chr5	141393113	141393115	cg14566959_BC21	0.00346422	1.58658e-10	2.19983e-06	Hyper 5modC (Age)	ZNF/Rpts	PCDHGA1;PCDHGA2;PCDHGA3;PCDHGB1;AC005618.3;PCDHGA4;PCDHGB2;PCDHGA5;PCDHGB3;PCDHGA6;PCDHGA7;PCDHGB4;PCDHGA8;PCDHGB5;PCDHGA9;PCDHGB6;PCDHGA10;PCDHGB7;PCDHGA11;PCDHGB8P;AC005618.2;PCDHGA12;PCDHGB9P
chr5	141394858	141394860	cg21915313_TC11	0.00261262	4.81724e-05	0.0157484	Hyper 5modC (Age)	ZNF/Rpts	PCDHGA1;PCDHGA2;PCDHGA3;PCDHGB1;AC005618.3;PCDHGA4;PCDHGB2;PCDHGA5;PCDHGB3;PCDHGA6;PCDHGA7;PCDHGB4;PCDHGA8;PCDHGB5;PCDHGA9;PCDHGB6;PCDHGA10;PCDHGB7;PCDHGA11;PCDHGB8P;AC005618.2;PCDHGA12;PCDHGB9P
chr5	141399680	141399682	cg08628334_TC11	0.00218396	0.000381378	0.0496065	Hyper 5modC (Age)	ZNF/Rpts	PCDHGA1;PCDHGA2;PCDHGA3;PCDHGB1;AC005618.3;PCDHGA4;PCDHGB2;PCDHGA5;PCDHGB3;PCDHGA6;PCDHGA7;PCDHGB4;PCDHGA8;PCDHGB5;PCDHGA9;PCDHGB6;PCDHGA10;PCDHGB7;PCDHGA11;PCDHGB8P;AC005618.2;PCDHGA12;PCDHGB9P
chr5	141409882	141409884	cg06757405_BC11	0.00166796	5.46129e-05	0.0167178	Hyper 5modC (Age)	ZNF/Rpts	PCDHGA1;PCDHGA2;PCDHGA3;PCDHGB1;PCDHGA4;PCDHGB2;PCDHGA5;PCDHGB3;PCDHGA6;PCDHGA7;PCDHGB4;PCDHGA8;PCDHGB5;PCDHGA9;PCDHGB6;PCDHGA10;PCDHGB7;PCDHGA11;PCDHGB8P;AC005618.2;PCDHGA12;PCDHGB9P
chr5	141410140	141410142	cg08854987_BC11	0.00235142	1.769e-05	0.00872112	Hyper 5modC (Age)	ZNF/Rpts	PCDHGA1;PCDHGA2;PCDHGA3;PCDHGB1;PCDHGA4;PCDHGB2;PCDHGA5;PCDHGB3;PCDHGA6;PCDHGA7;PCDHGB4;PCDHGA8;PCDHGB5;PCDHGA9;PCDHGB6;PCDHGA10;PCDHGB7;PCDHGA11;PCDHGB8P;AC005618.2;PCDHGA12;PCDHGB9P
chr5	141418620	141418622	cg04503600_TC21	0.00215232	0.000302055	0.0435987	Hyper 5modC (Age)	ZNF/Rpts	PCDHGA1;PCDHGA2;PCDHGA3;PCDHGB1;PCDHGA4;PCDHGB2;PCDHGA5;PCDHGB3;PCDHGA6;PCDHGA7;PCDHGB4;PCDHGA8;PCDHGB5;PCDHGA9;PCDHGB6;PCDHGA10;PCDHGB7;PCDHGA11;PCDHGB8P;AC005618.2;PCDHGA12;PCDHGB9P;AC008781.2
chr5	141419403	141419405	cg18297751_BC11	0.00214593	3.51217e-06	0.00308898	Hyper 5modC (Age)	ZNF/Rpts	PCDHGA1;PCDHGA2;PCDHGA3;PCDHGB1;PCDHGA4;PCDHGB2;PCDHGA5;PCDHGB3;PCDHGA6;PCDHGA7;PCDHGB4;PCDHGA8;PCDHGB5;PCDHGA9;PCDHGB6;PCDHGA10;PCDHGB7;PCDHGA11;PCDHGB8P;AC005618.2;PCDHGA12;PCDHGB9P;AC008781.2
chr5	141419722	141419724	cg13951490_TC11	0.00177446	0.000100475	0.0242901	Hyper 5modC (Age)	ZNF/Rpts	PCDHGA1;PCDHGA2;PCDHGA3;PCDHGB1;PCDHGA4;PCDHGB2;PCDHGA5;PCDHGB3;PCDHGA6;PCDHGA7;PCDHGB4;PCDHGA8;PCDHGB5;PCDHGA9;PCDHGB6;PCDHGA10;PCDHGB7;PCDHGA11;PCDHGB8P;AC005618.2;PCDHGA12;PCDHGB9P;AC008781.2
chr5	141421556	141421558	cg08628964_BC11	0.00142871	0.0003407	0.0468998	Hyper 5modC (Age)	ZNF/Rpts	PCDHGA1;PCDHGA2;PCDHGA3;PCDHGB1;PCDHGA4;PCDHGB2;PCDHGA5;PCDHGB3;PCDHGA6;PCDHGA7;PCDHGB4;PCDHGA8;PCDHGB5;PCDHGA9;PCDHGB6;PCDHGA10;PCDHGB7;PCDHGA11;PCDHGB8P;AC005618.2;PCDHGA12;PCDHGB9P;AC008781.2
chr5	141421914	141421916	cg22175873_BC11	0.00228997	0.000109461	0.0254445	Hyper 5modC (Age)	ZNF/Rpts	PCDHGA1;PCDHGA2;PCDHGA3;PCDHGB1;PCDHGA4;PCDHGB2;PCDHGA5;PCDHGB3;PCDHGA6;PCDHGA7;PCDHGB4;PCDHGA8;PCDHGB5;PCDHGA9;PCDHGB6;PCDHGA10;PCDHGB7;PCDHGA11;PCDHGB8P;AC005618.2;PCDHGA12;PCDHGB9P;AC008781.2
chr5	141423236	141423238	cg04845915_BC11	0.00175658	7.10947e-05	0.0199733	Hyper 5modC (Age)	ZNF/Rpts	PCDHGA1;PCDHGA2;PCDHGA3;PCDHGB1;PCDHGA4;PCDHGB2;PCDHGA5;PCDHGB3;PCDHGA6;PCDHGA7;PCDHGB4;PCDHGA8;PCDHGB5;PCDHGA9;PCDHGB6;PCDHGA10;PCDHGB7;PCDHGA11;PCDHGB8P;AC005618.2;PCDHGA12;PCDHGB9P;AC008781.2
chr5	141426113	141426115	cg14681511_BC21	0.00273532	0.000279795	0.0417933	Hyper 5modC (Age)	ZNF/Rpts	PCDHGA1;PCDHGA2;PCDHGA3;PCDHGB1;PCDHGA4;PCDHGB2;PCDHGA5;PCDHGB3;PCDHGA6;PCDHGA7;PCDHGB4;PCDHGA8;PCDHGB5;PCDHGA9;PCDHGB6;PCDHGA10;PCDHGB7;PCDHGA11;PCDHGB8P;AC005618.2;PCDHGA12;PCDHGB9P;AC008781.2;PCDHGC3
chr5	141426164	141426166	cg05670472_BC21	0.00253902	0.00011357	0.0258143	Hyper 5modC (Age)	ZNF/Rpts	PCDHGA1;PCDHGA2;PCDHGA3;PCDHGB1;PCDHGA4;PCDHGB2;PCDHGA5;PCDHGB3;PCDHGA6;PCDHGA7;PCDHGB4;PCDHGA8;PCDHGB5;PCDHGA9;PCDHGB6;PCDHGA10;PCDHGB7;PCDHGA11;PCDHGB8P;AC005618.2;PCDHGA12;PCDHGB9P;AC008781.2;PCDHGC3
chr5	141430582	141430584	cg08629177_TC21	0.00229244	4.54235e-05	0.0151868	Hyper 5modC (Age)	ZNF/Rpts	PCDHGA1;PCDHGA2;PCDHGA3;PCDHGB1;PCDHGA4;PCDHGB2;PCDHGA5;PCDHGB3;PCDHGA6;PCDHGA7;PCDHGB4;PCDHGA8;PCDHGB5;PCDHGA9;PCDHGB6;PCDHGA10;PCDHGB7;PCDHGA11;PCDHGB8P;AC005618.2;PCDHGA12;PCDHGB9P;AC008781.2;PCDHGC3;RN7SL68P
chr5	141430593	141430595	cg11647681_BC21	0.00261271	3.43164e-07	0.000641957	Hyper 5modC (Age)	ZNF/Rpts	PCDHGA1;PCDHGA2;PCDHGA3;PCDHGB1;PCDHGA4;PCDHGB2;PCDHGA5;PCDHGB3;PCDHGA6;PCDHGA7;PCDHGB4;PCDHGA8;PCDHGB5;PCDHGA9;PCDHGB6;PCDHGA10;PCDHGB7;PCDHGA11;PCDHGB8P;AC005618.2;PCDHGA12;PCDHGB9P;AC008781.2;PCDHGC3;RN7SL68P
chr5	141430653	141430655	cg08629179_TC21	0.0020119	6.22231e-06	0.00451276	Hyper 5modC (Age)	ZNF/Rpts	PCDHGA1;PCDHGA2;PCDHGA3;PCDHGB1;PCDHGA4;PCDHGB2;PCDHGA5;PCDHGB3;PCDHGA6;PCDHGA7;PCDHGB4;PCDHGA8;PCDHGB5;PCDHGA9;PCDHGB6;PCDHGA10;PCDHGB7;PCDHGA11;PCDHGB8P;AC005618.2;PCDHGA12;PCDHGB9P;AC008781.2;PCDHGC3;RN7SL68P
chr5	141430836	141430838	cg02267483_TC21	0.00234887	0.000139149	0.0285204	Hyper 5modC (Age)	ZNF/Rpts	PCDHGA1;PCDHGA2;PCDHGA3;PCDHGB1;PCDHGA4;PCDHGB2;PCDHGA5;PCDHGB3;PCDHGA6;PCDHGA7;PCDHGB4;PCDHGA8;PCDHGB5;PCDHGA9;PCDHGB6;PCDHGA10;PCDHGB7;PCDHGA11;PCDHGB8P;AC005618.2;PCDHGA12;PCDHGB9P;AC008781.2;PCDHGC3;RN7SL68P
chr5	141431032	141431034	cg08629197_TC21	0.0017355	0.000366569	0.0485957	Hyper 5modC (Age)	ZNF/Rpts	PCDHGA1;PCDHGA2;PCDHGA3;PCDHGB1;PCDHGA4;PCDHGB2;PCDHGA5;PCDHGB3;PCDHGA6;PCDHGA7;PCDHGB4;PCDHGA8;PCDHGB5;PCDHGA9;PCDHGB6;PCDHGA10;PCDHGB7;PCDHGA11;PCDHGB8P;AC005618.2;PCDHGA12;PCDHGB9P;AC008781.2;PCDHGC3;RN7SL68P
chr5	141485370	141485372	cg08630064_BC11	0.00170973	0.000297386	0.0433227	Hyper 5modC (Age)	TssBiv	PCDHGA1;PCDHGA2;PCDHGA3;PCDHGB1;PCDHGA4;PCDHGB2;PCDHGA5;PCDHGB3;PCDHGA6;PCDHGA7;PCDHGB4;PCDHGA8;PCDHGB5;PCDHGA9;PCDHGB6;PCDHGA10;PCDHGB7;PCDHGA11;PCDHGA12;PCDHGB9P;AC008781.2;PCDHGC3;RN7SL68P;PCDHGC4;PCDHGC5;DIAPH1
chr5	141485502	141485504	cg14844451_TC21	0.00219286	7.4355e-06	0.00503623	Hyper 5modC (Age)	TssBiv	PCDHGA1;PCDHGA2;PCDHGA3;PCDHGB1;PCDHGA4;PCDHGB2;PCDHGA5;PCDHGB3;PCDHGA6;PCDHGA7;PCDHGB4;PCDHGA8;PCDHGB5;PCDHGA9;PCDHGB6;PCDHGA10;PCDHGB7;PCDHGA11;PCDHGA12;PCDHGB9P;AC008781.2;PCDHGC3;RN7SL68P;PCDHGC4;PCDHGC5;DIAPH1
chr5	141512740	141512742	cg05494467_BC11	0.00199702	0.000380405	0.0495658	Hyper 5modC (Age)	TssFlnkU	PCDHGA1;PCDHGA2;PCDHGA3;PCDHGB1;PCDHGA4;PCDHGB2;PCDHGA5;PCDHGB3;PCDHGA6;PCDHGA7;PCDHGB4;PCDHGA8;PCDHGB5;PCDHGA9;PCDHGB6;PCDHGA10;PCDHGB7;PCDHGA11;PCDHGA12;AC008781.2;PCDHGC3;RN7SL68P;PCDHGC4;PCDHGC5;DIAPH1;DIAPH1-AS1
chr5	146334299	146334301	cg18274480_BC11	0.00207401	0.000110177	0.0254887	Hyper 5modC (Age)	ReprPC	AC091959.1;RBM27;AC011396.2;POU4F3;AC011396.3
chr5	146338033	146338035	cg01386275_TC21	0.00118583	0.000259489	0.0400548	Hyper 5modC (Age)	ReprPC	AC091959.1;RBM27;AC011396.2;POU4F3;AC011396.3
chr5	146340374	146340376	cg01819137_TC21	0.00132652	0.000154787	0.0304545	Hyper 5modC (Age)	ReprPC	AC091959.1;AC011396.2;POU4F3;AC011396.3
chr5	146340460	146340462	cg20755170_TC11	0.00173674	0.000100689	0.0242919	Hyper 5modC (Age)	ReprPC	AC091959.1;AC011396.2;POU4F3;AC011396.3
chr5	148654755	148654757	cg19500607_TC21	-0.00210647	2.9421e-05	0.0116747	Hypo 5modC (Age)	ReprPC	HTR4;AC008627.1
chr5	151924795	151924797	cg00059225_BC21	0.00211454	2.57779e-05	0.0106973	Hyper 5modC (Age)	ReprPCWk	GLRA1;RNA5SP198;LINC01933
chr5	151924985	151924987	cg08316825_BC21	0.00218668	2.24083e-06	0.00239494	Hyper 5modC (Age)	ReprPC	GLRA1;RNA5SP198;LINC01933
chr5	151925549	151925551	cg11200917_BC11	0.000880105	3.93285e-05	0.0140455	Hyper 5modC (Age)	ReprPC	GLRA1;RNA5SP198;LINC01933
chr5	154480085	154480087	cg16072304_TC21	0.0015207	0.000106637	0.0250945	Hyper 5modC (Age)	ReprPC	SAP30L-AS1;SAP30L;HAND1;AC026688.2;AC026688.1
chr5	157651872	157651874	cg07025583_BC21	0.00156958	2.92201e-05	0.0116341	Hyper 5modC (Age)	TssFlnk	AC008694.2;SOX30;C5orf52;AC008694.1
chr5	168529813	168529815	cg13954457_BC11	0.00149659	0.000304933	0.0437462	Hyper 5modC (Age)	TssBiv	RARS1;FBLL1;PANK3;SLC2A3P1;MIR103A1;MIR103B1
chr5	170862065	170862067	cg03555227_BC21	0.00190347	0.000108226	0.0253074	Hyper 5modC (Age)	TssA	GABRP;RANBP17;RN7SL623P;AC008514.2
chr5	171308181	171308183	cg05787556_BC21	0.00165879	0.000203033	0.0355018	Hyper 5modC (Age)	ReprPC	RANBP17;AC091980.2;TLX3;AC091980.1
chr5	171313900	171313902	cg23188704_TC11	0.00195948	0.000247455	0.0391185	Hyper 5modC (Age)	ReprPC	RANBP17;AC091980.2;TLX3;AC091980.1;RN7SL339P
chr5	173244750	173244752	cg12544191_BC11	0.00178788	0.000114217	0.0259079	Hyper 5modC (Age)	TssBiv	RPL7AP33;NKX2-5;Y_RNA;RNA5SP200
chr5	175871865	175871867	cg13564889_TC21	0.000831131	1.88389e-05	0.00897066	Hyper 5modC (Age)	EnhBiv	CPLX2;AC138965.2;AC138965.1;THOC3
chr5	176619495	176619497	cg13647155_BC11	0.00161592	3.18844e-05	0.0122885	Hyper 5modC (Age)	EnhBiv	CDHR2;GPRIN1;SNCB;MIR4281;EIF4E1B;TSPAN17
chr5	176620149	176620151	cg27567430_BC21	0.00162678	0.000293372	0.0428863	Hyper 5modC (Age)	EnhBiv	CDHR2;GPRIN1;SNCB;MIR4281;EIF4E1B;TSPAN17
chr5	176658642	176658644	cg06440373_BC21	-0.000967477	6.88494e-05	0.0195287	Hypo 5modC (Age)	TxWk	GPRIN1;SNCB;MIR4281;EIF4E1B;TSPAN17;AC113391.1
chr5	177132879	177132881	cg08369368_BC11	0.00130294	0.000285147	0.0421652	Hyper 5modC (Age)	TssFlnkU	FGFR4;NSD1
chr5	178995242	178995244	cg14859460_BC21	0.00178617	0.000347496	0.0471546	Hyper 5modC (Age)	ReprPC	ZNF454;AC104117.3;GRM6;AC104117.4;ZNF879
chr5	178995413	178995415	cg25423752_TC21	0.00168977	1.373e-06	0.00168556	Hyper 5modC (Age)	ReprPC	ZNF454;AC104117.3;GRM6;AC104117.4;ZNF879
chr5	179024174	179024176	cg01312482_BC21	0.00188595	0.000112549	0.0257811	Hyper 5modC (Age)	TssA	AC104117.3;GRM6;AC104117.4;ZNF879;ZNF354C
chr5	181042247	181042249	cg02666302_BC21	0.00189761	1.27429e-06	0.00161484	Hyper 5modC (Age)	ReprPC	BTNL3;RNU6-1036P;BTNL9;MIR8089;AC008620.1
chr5	181174182	181174184	cg16497340_BC21	0.000988669	7.53938e-05	0.0204148	Hyper 5modC (Age)	ReprPC	OR2V1;OR2V2;LINC01962;AC008443.4;TRIM7;TRIM7-AS1;AC008443.3;AC008443.7;TRIM41;MIR4638
chr6	392130	392132	cg12741420_TC21	0.00146239	0.000285674	0.0421902	Hyper 5modC (Age)	TssBiv	DUSP22;IRF4
chr6	1378715	1378717	cg09045937_BC11	0.0014207	1.5917e-05	0.00817378	Hyper 5modC (Age)	EnhBiv	AL034346.1;FOXF2;MIR6720
chr6	1464127	1464129	cg25796145_BC21	0.000881749	2.25728e-05	0.010043	Hyper 5modC (Age)	Quies	RN7SL352P;AL512329.1
chr6	6000367	6000369	cg01493727_BC21	0.0011871	3.07982e-05	0.0120388	Hyper 5modC (Age)	ReprPC	PKMP5;NRN1
chr6	6006753	6006755	cg09105202_TC21	0.00132999	0.00031026	0.0442455	Hyper 5modC (Age)	TssBiv	PKMP5;NRN1
chr6	6007891	6007893	cg25511429_TC21	0.00134407	0.000113536	0.0258143	Hyper 5modC (Age)	TssBiv	PKMP5;NRN1
chr6	10381709	10381711	cg09147726_BC11	0.00182268	0.000198066	0.0350692	Hyper 5modC (Age)	ReprPC	AL138885.1;TFAP2A;TFAP2A-AS2;TFAP2A-AS1;AL138885.2;AL138885.3;LINC00518
chr6	10381854	10381856	cg12847240_BC21	0.00147301	0.000155091	0.0304871	Hyper 5modC (Age)	ReprPC	AL138885.1;TFAP2A;TFAP2A-AS2;TFAP2A-AS1;AL138885.2;AL138885.3;LINC00518
chr6	10381869	10381871	cg20906291_TC11	0.00201459	5.81206e-05	0.017519	Hyper 5modC (Age)	ReprPC	AL138885.1;TFAP2A;TFAP2A-AS2;TFAP2A-AS1;AL138885.2;AL138885.3;LINC00518
chr6	10384892	10384894	cg10177394_BC11	0.00160305	0.000343426	0.0469458	Hyper 5modC (Age)	ReprPC	AL138885.1;TFAP2A;TFAP2A-AS2;TFAP2A-AS1;AL138885.2;AL138885.3;LINC00518;MIR5689HG
chr6	10385158	10385160	cg09415754_TC11	0.00197117	0.000349875	0.0473684	Hyper 5modC (Age)	ReprPC	AL138885.1;TFAP2A;TFAP2A-AS2;TFAP2A-AS1;AL138885.2;AL138885.3;LINC00518;MIR5689HG
chr6	10390013	10390015	cg04654288_TC21	0.00158429	0.000322659	0.0452428	Hyper 5modC (Age)	ReprPC	AL138885.1;TFAP2A;TFAP2A-AS2;TFAP2A-AS1;AL138885.2;AL138885.3;LINC00518;MIR5689HG;MIR5689
chr6	10390577	10390579	cg11811610_TC21	0.00208488	5.13712e-05	0.0162213	Hyper 5modC (Age)	ReprPC	AL138885.1;TFAP2A;TFAP2A-AS2;TFAP2A-AS1;AL138885.2;AL138885.3;LINC00518;MIR5689HG;MIR5689
chr6	10409974	10409976	cg09148340_TC11	0.0029343	1.0895e-05	0.00648495	Hyper 5modC (Age)	TssBiv	AL138885.1;TFAP2A;TFAP2A-AS2;TFAP2A-AS1;AL138885.2;AL138885.3;LINC00518;MIR5689HG;MIR5689;MRPL48P1
chr6	10410310	10410312	cg25140607_TC21	0.00221576	5.41995e-05	0.0166561	Hyper 5modC (Age)	TssBiv	AL138885.1;TFAP2A;TFAP2A-AS2;TFAP2A-AS1;AL138885.2;AL138885.3;LINC00518;MIR5689HG;MIR5689;MRPL48P1
chr6	10416274	10416276	cg13298147_BC11	0.0030846	1.76239e-05	0.00871097	Hyper 5modC (Age)	ReprPC	AL138885.1;TFAP2A;TFAP2A-AS2;TFAP2A-AS1;AL138885.2;AL138885.3;LINC00518;MIR5689HG;MIR5689;MRPL48P1
chr6	10422213	10422215	cg24865270_TC21	0.00230244	7.71104e-05	0.0206566	Hyper 5modC (Age)	ReprPC	TFAP2A;TFAP2A-AS2;TFAP2A-AS1;AL138885.2;AL138885.3;LINC00518;MIR5689HG;MIR5689;MRPL48P1
chr6	10425391	10425393	cg03074925_TC21	0.00207705	1.3556e-05	0.00734542	Hyper 5modC (Age)	ReprPC	TFAP2A;TFAP2A-AS2;TFAP2A-AS1;AL138885.2;AL138885.3;LINC00518;MIR5689HG;MIR5689;MRPL48P1;LINC02522
chr6	10425414	10425416	cg22367191_TC11	0.00245263	0.00011357	0.0258143	Hyper 5modC (Age)	ReprPC	TFAP2A;TFAP2A-AS2;TFAP2A-AS1;AL138885.2;AL138885.3;LINC00518;MIR5689HG;MIR5689;MRPL48P1;LINC02522
chr6	10881809	10881811	cg02844545_BC21	0.00156002	5.24411e-05	0.0163936	Hyper 5modC (Age)	ReprPC	TMEM14B;AL024498.2;MAK;GCM2;AL357497.1;SYCP2L
chr6	10882871	10882873	cg10074727_TC11	0.00166163	1.68704e-05	0.00849676	Hyper 5modC (Age)	ReprPC	TMEM14B;AL024498.2;MAK;GCM2;AL357497.1;SYCP2L
chr6	11044643	11044645	cg16867657_TC11	0.00540493	2.10721e-16	1.65562e-11	Hyper 5modC (Age)	TssBiv	ELOVL2;AL121955.1;ELOVL2-AS1;SMIM13
chr6	11044643	11044645	cg16867657_TC12	0.00539547	4.5474e-17	5.35929e-12	Hyper 5modC (Age)	TssBiv	ELOVL2;AL121955.1;ELOVL2-AS1;SMIM13
chr6	11044643	11044645	cg16867657_TC13	0.00539912	3.10931e-17	5.35929e-12	Hyper 5modC (Age)	TssBiv	ELOVL2;AL121955.1;ELOVL2-AS1;SMIM13
chr6	11044646	11044648	cg09157076_BC11	0.00514568	3.55036e-13	2.09212e-08	Hyper 5modC (Age)	TssBiv	ELOVL2;AL121955.1;ELOVL2-AS1;SMIM13
chr6	11044654	11044656	cg24724428_TC11	0.00465072	1.62421e-11	5.46915e-07	Hyper 5modC (Age)	TssBiv	ELOVL2;AL121955.1;ELOVL2-AS1;SMIM13
chr6	11044660	11044662	cg21572722_TC21	0.00274945	1.33419e-12	6.28956e-08	Hyper 5modC (Age)	TssBiv	ELOVL2;AL121955.1;ELOVL2-AS1;SMIM13
chr6	12750159	12750161	cg04950301_TC21	0.00159222	1.82507e-05	0.00877926	Hyper 5modC (Age)	TssBiv	PHACTR1
chr6	18122157	18122159	cg09233637_TC11	0.00341203	7.49511e-05	0.0203996	Hyper 5modC (Age)	TssFlnkD	NHLRC1;TPMT;KDM1B
chr6	18122242	18122244	cg05849324_BC21	0.00176178	7.51384e-05	0.0203996	Hyper 5modC (Age)	TssFlnkU	NHLRC1;TPMT;KDM1B
chr6	18122487	18122489	cg22736354_BC21	0.00264099	3.37771e-09	2.15177e-05	Hyper 5modC (Age)	TssFlnkU	NHLRC1;NHLRC1;TPMT;TPMT;KDM1B;KDM1B
chr6	18122487	18122489	cg22736354_BC21	0.0017318	3.91989e-08	0.0103719	Hyper 5hmC (Age)	TssFlnkU	NHLRC1;NHLRC1;TPMT;TPMT;KDM1B;KDM1B
chr6	24911097	24911099	cg18761994_BC11	0.000349279	4.03251e-05	0.0142503	Hyper 5modC (Age)	TssBiv	RIPOR2;MTCO2P33
chr6	25652373	25652375	cg06493994_BC21	0.0016698	3.2049e-05	0.0123233	Hyper 5modC (Age)	ReprPC	CARMIL1;AL022170.1;SCGN;PRELID1P2
chr6	26017528	26017530	cg09301228_TC11	0.00163251	0.000126073	0.0271049	Hyper 5modC (Age)	TssFlnkU	TRIM38;U91328.2;U91328.1;U91328.3;H3P26;H1-1;H3C1;H4C1;H4C2;H3C2;H2AC4;H2BC3;H2AC5P;H3C3;H1-2
chr6	26501963	26501965	cg14442890_BC21	0.0012513	0.000115706	0.0260483	Hyper 5modC (Age)	TssBiv	BTN3A3;BTN2A1;BTN1A1P1;BTN1A1;RNU6-502P;HCG11;HMGN4
chr6	27268042	27268044	cg09513990_TC11	0.00142158	0.000122334	0.0267831	Hyper 5modC (Age)	ReprPC	PRSS16;AL021808.1;POM121L2
chr6	27279806	27279808	cg17605021_TC21	0.0016947	1.24902e-05	0.00702635	Hyper 5modC (Age)	TssBiv	PRSS16;AL021808.1;POM121L2;VN1R10P
chr6	27593278	27593280	cg23812680_BC21	0.0010732	5.33281e-05	0.016477	Hyper 5modC (Age)	TssBiv	CD83P1;RNU6-471P
chr6	27602662	27602664	cg18187198_BC21	0.00260254	7.95716e-05	0.021003	Hyper 5modC (Age)	ReprPC	CD83P1;RNU6-471P;RPL8P1
chr6	27602710	27602712	cg09057517_TC21	0.00277812	7.04815e-05	0.0198483	Hyper 5modC (Age)	ReprPC	CD83P1;RNU6-471P;RPL8P1
chr6	27631361	27631363	cg20359994_BC21	0.0012869	0.000309869	0.0442455	Hyper 5modC (Age)	TssBiv	RNU6-471P;RPL8P1;AL009179.2
chr6	27679536	27679538	cg09322675_BC11	0.00198473	2.23553e-06	0.00239494	Hyper 5modC (Age)	ReprPC	RPL8P1;AL009179.2;LINC01012
chr6	27865491	27865493	cg08540307_BC11	0.00034771	0.000232999	0.0380684	Hyper 5modC (Age)	TssA	H4C11;H4C12;H2BC15;H2AC15;H2BC16P;H2AC16;H1-5;H3C11;H4C13;H3C12;H2AC17;H2BC17;RNU7-26P;OR2B2
chr6	27872071	27872073	cg04796181_TC11	0.000634482	0.000151933	0.030094	Hyper 5modC (Age)	TssA	H4C11;H4C12;H2BC15;H2AC15;H2BC16P;H2AC16;H1-5;H3C11;H4C13;H3C12;H2AC17;H2BC17;RNU7-26P;OR2B2
chr6	28259314	28259316	cg09523275_BC21	0.00207329	0.000164631	0.0312942	Hyper 5modC (Age)	TssBiv	TOB2P1;ZSCAN9;ZKSCAN4;NKAPL;ZSCAN26;AL021997.2;PGBD1
chr6	28259348	28259350	cg18675097_TC11	0.00286174	0.00013571	0.0282833	Hyper 5modC (Age)	TssBiv	TOB2P1;ZSCAN9;ZKSCAN4;NKAPL;ZSCAN26;AL021997.2;PGBD1
chr6	28259431	28259433	cg09329491_TC11	0.00253493	0.000161385	0.030977	Hyper 5modC (Age)	TssBiv	TOB2P1;ZSCAN9;ZKSCAN4;NKAPL;ZSCAN26;AL021997.2;PGBD1
chr6	28447002	28447004	cg15032142_TC11	0.00141662	8.85578e-05	0.0224208	Hyper 5modC (Age)	TssBiv	ZSCAN12;RNU2-45P;ZSCAN23;COX11P1;OR2E1P;Z98745.2;Z98745.1
chr6	28447245	28447247	cg09971314_BC11	0.00170567	8.41963e-05	0.0216657	Hyper 5modC (Age)	TssBiv	ZSCAN12;RNU2-45P;ZSCAN23;COX11P1;OR2E1P;Z98745.2;Z98745.1
chr6	28525722	28525724	cg11562153_BC22	-0.00148239	0.000325653	0.0454196	Hypo 5modC (Age)	ReprPCWk	Z98745.2;Z98745.1;GPX6;GPX5;ZBED9
chr6	28587301	28587303	cg01984858_TC11	0.000298615	0.000131816	0.027906	Hyper 5modC (Age)	TssBiv	ZBED9;AL049543.1;AL121932.1;AL121932.2
chr6	28589996	28589998	cg24698655_BC21	0.00192483	0.000341312	0.0468998	Hyper 5modC (Age)	TssBiv	ZBED9;AL049543.1;AL121932.1;AL121932.2
chr6	28810898	28810900	cg00629514_TC11	0.00167245	0.000126093	0.0271049	Hyper 5modC (Age)	ReprPC	NOP56P1;AL662890.1;LINC01623
chr6	28863610	28863612	cg19343530_BC21	0.000842432	6.75008e-05	0.0192388	Hyper 5modC (Age)	TssFlnk	AL662890.1;LINC01623;RPL13P;ZNF90P2;HCG14;TRIM27
chr6	28988481	28988483	cg09556826_BC11	0.00126503	0.000352962	0.0476222	Hyper 5modC (Age)	TssBiv	LINC01556;KRT18P1;RN7SL471P;HCG15;AL662791.1;ZNF311;OR2AD1P;AL662791.2
chr6	28988542	28988544	cg00667751_BC21	0.00148808	0.0003523	0.0476146	Hyper 5modC (Age)	TssBiv	LINC01556;KRT18P1;RN7SL471P;HCG15;AL662791.1;ZNF311;OR2AD1P;AL662791.2
chr6	28988549	28988551	cg27304020_BC21	0.00202001	5.14082e-05	0.0162213	Hyper 5modC (Age)	TssBiv	LINC01556;KRT18P1;RN7SL471P;HCG15;AL662791.1;ZNF311;OR2AD1P;AL662791.2
chr6	28988554	28988556	cg07124687_BC11	0.00192109	0.000235319	0.0380684	Hyper 5modC (Age)	TssBiv	LINC01556;KRT18P1;RN7SL471P;HCG15;AL662791.1;ZNF311;OR2AD1P;AL662791.2
chr6	29792380	29792382	cg13688808_TC11	0.00131352	0.000320758	0.0452184	Hyper 5modC (Age)	TssBiv	HLA-F-AS1;MICE;AL645939.2;Y_RNA;IFITM4P;AL645939.4;AL645939.5;AL645939.3;HLA-V;HCG4;HLA-P;RPL7AP7;MICG;HLA-G;HCG4P8
chr6	29828686	29828688	cg09345580_TC11	0.00103483	0.000321912	0.0452425	Hyper 5modC (Age)	ReprPC	HLA-V;HCG4;HLA-P;RPL7AP7;MICG;HLA-G;HCG4P8;AL645929.2;HCP5B
chr6	29927136	29927138	cg09346492_TC11	0.00116865	0.000200444	0.035232	Hyper 5modC (Age)	TssA	AL645929.2;AL645929.1;HLA-H;HLA-T;DDX39BP1;MCCD1P1;HCG4B;HLA-K;HLA-U;HLA-A;AL671277.1;HLA-W;MICD;HCG9
chr6	30172201	30172203	cg22711111_TC11	0.00137675	5.8122e-05	0.017519	Hyper 5modC (Age)	ReprPC	AL669914.1;TRIM40;TRIM10;TRIM15;TRIM26;PAIP1P1
chr6	30172213	30172215	cg01093363_TC21	0.00135672	0.000112784	0.0257847	Hyper 5modC (Age)	ReprPC	AL669914.1;TRIM40;TRIM10;TRIM15;TRIM26;PAIP1P1
chr6	30172367	30172369	cg03771840_TC11	0.00241357	0.000353577	0.0476238	Hyper 5modC (Age)	ReprPC	AL669914.1;TRIM40;TRIM10;TRIM15;TRIM26;PAIP1P1
chr6	30260269	30260271	cg25298725_BC11	0.00118911	0.000129737	0.0275993	Hyper 5modC (Age)	TssBiv	TRIM26;HCG17;TRIM26BP;HLA-L;AL662795.2;HCG18
chr6	30260432	30260434	cg09349529_BC11	0.00224122	2.03089e-05	0.00944173	Hyper 5modC (Age)	TssBiv	TRIM26;HCG17;TRIM26BP;HLA-L;AL662795.2;HCG18
chr6	30260432	30260434	cg09349529_TC11	0.00184677	0.000149256	0.0298143	Hyper 5modC (Age)	TssBiv	TRIM26;HCG17;TRIM26BP;HLA-L;AL662795.2;HCG18
chr6	30260441	30260443	cg09349531_BC11	0.00245361	5.82798e-05	0.0175441	Hyper 5modC (Age)	TssBiv	TRIM26;HCG17;TRIM26BP;HLA-L;AL662795.2;HCG18
chr6	30260462	30260464	cg09349532_BC11	0.000915556	5.57186e-05	0.017014	Hyper 5modC (Age)	TssBiv	TRIM26;HCG17;TRIM26BP;HLA-L;AL662795.2;HCG18
chr6	30260462	30260464	cg09349532_TC11	0.00170686	0.000387083	0.0499664	Hyper 5modC (Age)	TssBiv	TRIM26;HCG17;TRIM26BP;HLA-L;AL662795.2;HCG18
chr6	30260465	30260467	cg10381888_BC11	0.00201774	0.000173035	0.0323954	Hyper 5modC (Age)	TssBiv	TRIM26;HCG17;TRIM26BP;HLA-L;AL662795.2;HCG18
chr6	30260467	30260469	cg26993102_BC21	0.00121849	0.000270293	0.0409712	Hyper 5modC (Age)	TssBiv	TRIM26;HCG17;TRIM26BP;HLA-L;AL662795.2;HCG18
chr6	30451288	30451290	cg07830436_BC21	0.00148445	1.7476e-06	0.00203312	Hyper 5modC (Age)	ReprPC	MICC;AL662873.1;TMPOP1;SUCLA2P1;RANP1;HLA-E
chr6	30451292	30451294	cg07374509_BC11	0.00117428	1.09996e-05	0.00651289	Hyper 5modC (Age)	ReprPC	MICC;AL662873.1;TMPOP1;SUCLA2P1;RANP1;HLA-E
chr6	31639896	31639898	cg27014438_TC23	-0.00217378	0.000218061	0.0368232	Hypo 5modC (Age)	Tx	NCR3;UQCRHP1;AIF1;PRRC2A;SNORA38;MIR6832;BAG6;APOM;C6orf47;C6orf47-AS1;GPANK1;Y_RNA;CSNK2B;AL662899.2;LY6G5B;LY6G5C;ABHD16A;AL662899.1
chr6	31759120	31759122	cg09368752_BO21	0.000521975	0.000385388	0.0498294	Hyper 5modC (Age)	Quies	AL662899.1;LY6G6F;LY6G6F-LY6G6D;LY6G6E;LY6G6D;MPIG6B;LY6G6C;DDAH2;CLIC1;MSH5;MSH5-SAPCD1;RNU6-850P;SAPCD1;SAPCD1-AS1;VWA7;VARS1;Y_RNA;LSM2
chr6	32087538	32087540	cg03236802_TC11	0.00204977	9.12475e-07	0.00125045	Hyper 5modC (Age)	EnhBiv	CYP21A2;TNXB;RNA5SP206;AL662884.2;AL662884.5;ATF6B;FKBPL
chr6	32148813	32148815	cg08376141_BC21	0.00270827	5.41082e-06	0.00410088	Hyper 5modC (Age)	TssBiv	TNXB;AL662884.2;AL662884.5;ATF6B;FKBPL;PRRT1;AL662884.4;AL662884.3;PPT2;PPT2-EGFL8;EGFL8;AGPAT1;MIR6721;RNF5;MIR6833;AGER;AL662884.1;PBX2;GPSM3;NOTCH4
chr6	32149075	32149077	cg27067781_TC21	0.00236722	0.000344946	0.0470025	Hyper 5modC (Age)	TssBiv	TNXB;AL662884.2;AL662884.5;ATF6B;FKBPL;PRRT1;AL662884.4;AL662884.3;PPT2;PPT2-EGFL8;EGFL8;AGPAT1;MIR6721;RNF5;MIR6833;AGER;AL662884.1;PBX2;GPSM3;NOTCH4
chr6	32149216	32149218	cg04630292_TC11	0.00205621	0.000314689	0.0447374	Hyper 5modC (Age)	TssBiv	TNXB;AL662884.2;AL662884.5;ATF6B;FKBPL;PRRT1;AL662884.4;AL662884.3;PPT2;PPT2-EGFL8;EGFL8;AGPAT1;MIR6721;RNF5;MIR6833;AGER;AL662884.1;PBX2;GPSM3;NOTCH4
chr6	32149271	32149273	cg24125828_BC11	0.00413463	4.79576e-06	0.00373069	Hyper 5modC (Age)	TssBiv	TNXB;AL662884.2;AL662884.5;ATF6B;FKBPL;PRRT1;AL662884.4;AL662884.3;PPT2;PPT2-EGFL8;EGFL8;AGPAT1;MIR6721;RNF5;MIR6833;AGER;AL662884.1;PBX2;GPSM3;NOTCH4
chr6	32149514	32149516	cg08424749_BC11	0.00154519	0.000180579	0.033364	Hyper 5modC (Age)	ReprPC	TNXB;AL662884.2;AL662884.5;ATF6B;FKBPL;PRRT1;AL662884.4;AL662884.3;PPT2;PPT2-EGFL8;EGFL8;AGPAT1;MIR6721;RNF5;MIR6833;AGER;AL662884.1;PBX2;GPSM3;NOTCH4
chr6	32761818	32761820	cg18026055_BC11	0.00293797	0.000378819	0.0494137	Hyper 5modC (Age)	ReprPC	AL662789.1;HLA-DQB3;HLA-DQA2;MIR3135B;HLA-DQB2
chr6	33080824	33080826	cg09382993_TC11	0.00501325	8.73111e-05	0.0222458	Hyper 5modC (Age)	TssA	HLA-DPA1;HLA-DPB1;RPL32P1;HLA-DPA2;COL11A2P1;HLA-DPB2
chr6	33130565	33130567	cg09383361_TC21	0.000857979	9.08764e-05	0.0227392	Hyper 5modC (Age)	Quies	HLA-DPA1;HLA-DPB1;HLA-DPA2;COL11A2P1;HLA-DPB2;HLA-DPA3;HCG24;COL11A2
chr6	34791240	34791242	cg11304212_BC21	0.00146512	0.000178825	0.0331894	Hyper 5modC (Age)	TssFlnkU	AL139100.1;SNRPC;UHRF1BP1;Y_RNA
chr6	35141343	35141345	cg22407458_BC11	0.00221038	0.000304653	0.0437462	Hyper 5modC (Age)	EnhBiv	ANKS1A;TCP11
chr6	35141464	35141466	cg07923390_BC11	0.00168229	0.000322614	0.0452428	Hyper 5modC (Age)	EnhBiv	TCP11
chr6	35523040	35523042	cg18468088_BC11	0.000908661	0.000345373	0.047029	Hyper 5modC (Age)	Quies	TEAD3;TULP1;AL033519.4;AL033519.3
chr6	37650232	37650234	cg26720545_BC21	0.00190402	0.000363369	0.0483073	Hyper 5modC (Age)	ReprPC	MDGA1
chr6	42178215	42178217	cg19653212_BC11	0.00183332	4.47113e-06	0.00356041	Hyper 5modC (Age)	Quies	C6orf132;AL096814.1;AL096814.2;GUCA1A;GUCA1B;MRPS10;TRERF1
chr6	43645627	43645629	cg23930825_TC21	0.00167246	7.30215e-05	0.0202026	Hyper 5modC (Age)	TssFlnk	POLH;GTPBP2;MAD2L1BP;RSPH9;MRPS18A
chr6	50706808	50706810	cg13279673_BC11	0.00158454	4.07883e-05	0.0143067	Hyper 5modC (Age)	ReprPC	TFAP2D
chr6	50706949	50706951	cg23913421_TC11	0.00126859	5.73593e-05	0.0173556	Hyper 5modC (Age)	ReprPC	TFAP2D
chr6	50851148	50851150	cg16758813_BC21	0.00147419	0.000197675	0.0350591	Hyper 5modC (Age)	ReprPC	TFAP2B;RPS17P5;AL049693.1
chr6	55174496	55174498	cg27596495_BC11	0.00133999	1.20027e-05	0.00688422	Hyper 5modC (Age)	TssBiv	HCRTR2
chr6	63571940	63571942	cg23174607_TC21	0.00134586	7.43346e-05	0.0203493	Hyper 5modC (Age)	TssFlnkU	PTP4A1;RPL7AP34;AL135905.1;AL135905.2;AL513043.1;RPL9P18
chr6	69232999	69233001	cg08541518_BC21	0.00147991	6.55626e-05	0.0189848	Hyper 5modC (Age)	Quies	ADGRB3
chr6	71886472	71886474	cg01276475_TC21	0.00168813	7.0246e-06	0.00484414	Hyper 5modC (Age)	TssBiv	RIMS1
chr6	84764374	84764376	cg02106850_BC11	0.002037	9.13013e-05	0.0227971	Hyper 5modC (Age)	TssBiv	TBX18;AL035694.1
chr6	84766491	84766493	cg06122871_TC11	0.00194787	0.000297688	0.04334	Hyper 5modC (Age)	ReprPC	TBX18;AL035694.1
chr6	84772893	84772895	cg08445802_TC11	0.00281478	1.70422e-05	0.00854679	Hyper 5modC (Age)	TssBiv	TBX18;AL035694.1
chr6	84774908	84774910	cg25439496_BC11	0.00198585	7.23779e-06	0.00497377	Hyper 5modC (Age)	TssBiv	TBX18;AL035694.1
chr6	84774962	84774964	cg09776546_BC11	0.00168505	0.000144038	0.0291425	Hyper 5modC (Age)	TssBiv	TBX18;AL035694.1
chr6	84775144	84775146	cg06187770_TC11	0.0020345	6.26414e-06	0.00452515	Hyper 5modC (Age)	ReprPC	TBX18;AL035694.1
chr6	98824745	98824747	cg25459450_BC21	0.00101343	0.000105738	0.0249481	Hyper 5modC (Age)	TssBiv	AL589826.1;AL589826.2;POU3F2;FBXL4
chr6	98842669	98842671	cg11052202_BC21	0.00227039	2.38555e-07	0.000511176	Hyper 5modC (Age)	ReprPC	AL589826.2;POU3F2;FBXL4
chr6	98842758	98842760	cg09016968_BC11	0.00224538	3.70743e-08	0.000143257	Hyper 5modC (Age)	ReprPC	AL589826.2;POU3F2;FBXL4
chr6	99606241	99606243	cg03120185_TC21	0.00173616	0.000242757	0.0386882	Hyper 5modC (Age)	ReprPC	TSTD3;CCNC;AL137784.1;PRDM13;Y_RNA
chr6	99618821	99618823	cg00792513_BC11	0.00220846	1.88719e-06	0.00212836	Hyper 5modC (Age)	ReprPC	TSTD3;CCNC;AL137784.1;PRDM13;Y_RNA
chr6	100465029	100465031	cg21684012_BC11	0.00113367	5.82572e-06	0.00431814	Hyper 5modC (Age)	TssBiv	SIM1;SIM1-AS1;ASCC3
chr6	100465063	100465065	cg27252696_BC11	0.00189653	9.74512e-06	0.00605572	Hyper 5modC (Age)	TssBiv	SIM1;SIM1-AS1;ASCC3
chr6	100465373	100465375	cg14176752_TC11	0.00201962	3.63361e-06	0.00314879	Hyper 5modC (Age)	TssBiv	SIM1;SIM1-AS1;ASCC3
chr6	100465373	100465375	cg14176752_TC12	0.00214383	6.96655e-07	0.00106344	Hyper 5modC (Age)	TssBiv	SIM1;SIM1-AS1;ASCC3
chr6	100469579	100469581	cg09879911_BC11	0.00170662	0.000320419	0.0451977	Hyper 5modC (Age)	ReprPC	SIM1;SIM1-AS1;ASCC3
chr6	104940792	104940794	cg23746497_BC11	0.00276146	0.000234305	0.0380684	Hyper 5modC (Age)	TssBiv	LIN28B-AS1;LIN28B
chr6	104940818	104940820	cg03738025_TC11	0.00252757	0.00034614	0.047079	Hyper 5modC (Age)	TssBiv	LIN28B-AS1;LIN28B
chr6	104940855	104940857	cg17885226_BC21	0.00250727	3.76282e-05	0.0136871	Hyper 5modC (Age)	TssBiv	LIN28B-AS1;LIN28B
chr6	104941668	104941670	cg21860429_TC21	0.00189873	2.23952e-07	0.000497993	Hyper 5modC (Age)	TssBiv	LIN28B-AS1;LIN28B
chr6	107634484	107634486	cg03350900_BC21	0.00194949	3.74358e-05	0.0136383	Hyper 5modC (Age)	TssBiv	SOBP
chr6	108158295	108158297	cg20442599_BC11	0.0019951	0.000106677	0.0250945	Hyper 5modC (Age)	ReprPC	OSTM1;OSTM1-AS1;NR2E1;AL078596.1
chr6	109978281	109978283	cg11372636_BC11	0.00286902	5.99897e-06	0.00441877	Hyper 5modC (Age)	ReprPC	GPR6;AL590009.1
chr6	116461976	116461978	cg14419141_BC21	0.00215999	6.69772e-05	0.0191823	Hyper 5modC (Age)	TssBiv	DSE;Z84488.1;CBX3P9;KRT18P22;CALHM6-AS1;CALHM6;AL445224.1;TRAPPC3L;CALHM5
chr6	122996066	122996068	cg21727532_BC21	0.00104853	0.000294143	0.0429566	Hyper 5modC (Age)	TssBiv	AL591428.1;CLVS2
chr6	137493822	137493824	cg12744820_BC11	0.00200653	0.00020999	0.0361541	Hyper 5modC (Age)	EnhBiv	OLIG3
chr6	137495485	137495487	cg01889237_TC21	0.00137502	2.29606e-05	0.0101162	Hyper 5modC (Age)	ReprPC	OLIG3;BTF3L4P3
chr6	146029481	146029483	cg07218663_TC11	0.00127884	2.09805e-05	0.0096399	Hyper 5modC (Age)	ReprPC	GRM1
chr6	146434164	146434166	cg09423283_TC11	0.00238241	3.62998e-05	0.013369	Hyper 5modC (Age)	TssBiv	GRM1
chr6	146434763	146434765	cg08875948_TC21	0.00173589	7.84071e-05	0.0207887	Hyper 5modC (Age)	TssBiv	GRM1
chr6	157822800	157822802	cg26845300_TC11	0.0013522	1.42941e-05	0.00759378	Hyper 5modC (Age)	TssFlnkU	SNX9;AL391863.2;AL391863.1
chr6	158027422	158027424	cg26701785_BC11	-0.00147312	0.000275611	0.0413782	Hypo 5modC (Age)	EnhA1	SYNJ2;AL139330.1;SYNJ2-IT1
chr6	158536400	158536402	cg00590036_TC21	0.00187097	1.22222e-07	0.000313138	Hyper 5modC (Age)	TssBiv	TULP4;CACYBPP3;TMEM181
chr6	160679541	160679543	cg22008851_TC21	0.00167183	0.000154515	0.0304269	Hyper 5modC (Age)	ReprPC	LPA;AL109933.2;AL109933.1;PLG
chr6	163630826	163630828	cg18000029_BC21	0.00185089	0.000215778	0.036696	Hyper 5modC (Age)	ReprPC	AL445307.1;AL078602.1
chr6	168035233	168035235	cg24246628_TC11	0.00344626	0.000137551	0.0283904	Hyper 5modC (Age)	TssFlnkU	KIF25-AS1;KIF25;FRMD1
chr6	168035418	168035420	cg18319852_BC11	0.00237712	3.51337e-05	0.0130209	Hyper 5modC (Age)	TssA	KIF25-AS1;KIF25;FRMD1
chr7	1041889	1041891	cg08132940_BC21	-0.00156241	0.000235388	0.0380684	Hypo 5modC (Age)	EnhWk	C7orf50;MIR339;AC073957.1;GPR146;AC073957.2;AC091729.1;AC091729.2;GPER1
chr7	1369181	1369183	cg09754845_BC11	0.00177477	4.43573e-06	0.00355625	Hyper 5modC (Age)	ReprPC	NA
chr7	4265409	4265411	cg20597403_BC21	0.00284941	2.02372e-05	0.00942701	Hyper 5modC (Age)	Quies	SDK1
chr7	4265428	4265430	cg12190994_TC21	0.0027971	5.4324e-06	0.00410404	Hyper 5modC (Age)	Quies	SDK1
chr7	4861996	4861998	cg04961235_TC11	0.00205809	0.000260085	0.0400943	Hyper 5modC (Age)	TssBiv	RADIL;PAPOLB;RPL22P16;MMD2
chr7	5401688	5401690	cg10619636_TC21	-0.00153508	5.27333e-05	0.016398	Hypo 5modC (Age)	TxWk	TNRC18;AC093620.1;AC092171.1;AC092171.4;AC092171.3;AC092171.5;FBXL18
chr7	8434913	8434915	cg03099208_TC21	0.001941	0.000187894	0.0341433	Hyper 5modC (Age)	ReprPC	NXPH1
chr7	8442604	8442606	cg12597389_TC11	0.00235953	9.04736e-06	0.00579493	Hyper 5modC (Age)	ReprPC	NXPH1
chr7	8442694	8442696	cg06335867_BC11	0.00315596	2.67152e-05	0.0109498	Hyper 5modC (Age)	ReprPC	NXPH1
chr7	12727803	12727805	cg12901959_TC21	0.000710284	0.000125661	0.0270992	Hyper 5modC (Age)	Quies	AC011891.3;ARL4A;AC011891.1;AC011287.1
chr7	19106408	19106410	cg23244488_BC11	0.00124239	0.000188051	0.0341433	Hyper 5modC (Age)	TssBiv	TWIST1;AC003986.2;AC003986.3;AC003986.1;FERD3L
chr7	19112497	19112499	cg27621129_BC21	0.00164001	4.32929e-06	0.00348276	Hyper 5modC (Age)	TssBiv	TWIST1;AC003986.2;AC003986.3;AC003986.1;FERD3L
chr7	19143656	19143658	cg17508941_TC21	0.00291192	2.77017e-08	0.000120066	Hyper 5modC (Age)	ReprPC	TWIST1;AC003986.2;AC003986.3;AC003986.1;FERD3L
chr7	20784361	20784363	cg08550101_BC21	0.00123785	0.00030434	0.0437462	Hyper 5modC (Age)	TssBiv	ABCB5;SP8;RPL23P8
chr7	20784936	20784938	cg18064714_BC21	0.00161727	2.7737e-06	0.00273033	Hyper 5modC (Age)	TssBiv	ABCB5;SP8;RPL23P8
chr7	20791037	20791039	cg04427498_BC21	0.00199273	9.92122e-05	0.0240094	Hyper 5modC (Age)	ReprPC	ABCB5;SP8;RPL23P8;LINC01162
chr7	22500200	22500202	cg11983867_TC11	0.00149547	1.62699e-06	0.00193684	Hyper 5modC (Age)	Quies	STEAP1B;EEF1A1P6
chr7	22500202	22500204	cg00394316_BC21	0.00235224	5.84162e-08	0.00018607	Hyper 5modC (Age)	Quies	STEAP1B;STEAP1B;EEF1A1P6;EEF1A1P6
chr7	22500202	22500204	cg00394316_BC21	0.00142856	1.57411e-06	0.0423278	Hyper 5hmC (Age)	Quies	STEAP1B;STEAP1B;EEF1A1P6;EEF1A1P6
chr7	23206162	23206164	cg10765367_BC11	0.00162752	0.000300783	0.0435843	Hyper 5modC (Age)	TssA	KLHL7;NUP42;AC005082.2;AC005082.1;GPNMB
chr7	23474727	23474729	cg15205547_TC11	0.00118396	0.000353812	0.0476278	Hyper 5modC (Age)	TssBiv	IGF2BP3;RNU7-143P;AC079780.1;RPS2P32;Y_RNA;TRA2A
chr7	27148768	27148770	cg10803226_BC21	0.00251686	0.000261231	0.0402371	Hyper 5modC (Age)	TssBiv	HOTAIRM1;AC004079.4;AC004079.2;AC004079.1;AC004079.5;HOXA2;HOXA3;HOXA-AS2;HOXA4;AC004080.6;HOXA-AS3;HOXA5;HOXA6;AC004080.5;HOXA7;AC004080.4;HOXA9;AC004080.3;HOXA10-AS;MIR196B;HOXA10;HOXA11;HOXA11-AS;AC004080.7;AC004080.14;AC004080.8;AC004080.2;AC004080.12;AC004080.15;AC004080.13;HOXA13;HOTTIP
chr7	27199290	27199292	cg09554509_BC21	0.00139621	0.000368614	0.048713	Hyper 5modC (Age)	TssBiv	HOXA3;AC004080.6;HOXA-AS3;HOXA6;AC004080.5;HOXA7;AC004080.4;HOXA9;AC004080.3;HOXA10-AS;MIR196B;HOXA10;HOXA11;HOXA11-AS;AC004080.7;AC004080.14;AC004080.8;AC004080.2;AC004080.12;AC004080.15;AC004080.13;HOXA13;HOTTIP;AC004080.9;AC004080.16;AC004080.10;AC004080.11;AC004080.17;AC004080.1;EVX1-AS;EVX1
chr7	27213523	27213525	cg00709966_TC21	0.00135717	4.86268e-05	0.0158093	Hyper 5modC (Age)	ReprPC	HOXA9;AC004080.3;HOXA10-AS;MIR196B;HOXA10;HOXA11;HOXA11-AS;AC004080.7;AC004080.14;AC004080.8;AC004080.2;AC004080.12;AC004080.15;AC004080.13;HOXA13;HOTTIP;AC004080.9;AC004080.16;AC004080.10;AC004080.11;AC004080.17;AC004080.1;EVX1-AS;EVX1
chr7	27225384	27225386	cg12353688_BC21	0.00186823	2.67562e-05	0.0109498	Hyper 5modC (Age)	ReprPC	AC004080.3;HOXA10;HOXA11;HOXA11-AS;AC004080.7;AC004080.14;AC004080.8;AC004080.2;AC004080.12;AC004080.15;AC004080.13;HOXA13;HOTTIP;AC004080.9;AC004080.16;AC004080.10;AC004080.11;AC004080.17;AC004080.1;EVX1-AS;EVX1;RPL35P4
chr7	32427822	32427824	cg00745389_TC21	0.00179279	3.81883e-05	0.0138056	Hyper 5modC (Age)	ReprPC	PDE1C;AC018637.1;AC018641.1;SLC25A5P5
chr7	32427871	32427873	cg10852825_TC11	0.00158515	1.10405e-05	0.00651289	Hyper 5modC (Age)	ReprPC	PDE1C;AC018637.1;AC018641.1;SLC25A5P5
chr7	35250380	35250382	cg06136628_TC21	0.00165028	7.38248e-05	0.0203047	Hyper 5modC (Age)	ReprPC	TBX20;AC009531.1
chr7	35253925	35253927	cg02008154_BC21	0.00157864	4.89811e-05	0.0158154	Hyper 5modC (Age)	TssBiv	TBX20;AC009531.1
chr7	35254147	35254149	cg17985646_BC11	0.00173699	0.00010147	0.0243588	Hyper 5modC (Age)	TssBiv	TBX20;AC009531.1
chr7	35256601	35256603	cg15311814_BC11	0.00142575	0.000109219	0.0254134	Hyper 5modC (Age)	ReprPC	TBX20;AC009531.1
chr7	35258087	35258089	cg06388730_BC21	0.00143247	0.000208577	0.0360159	Hyper 5modC (Age)	ReprPC	TBX20;AC009531.1
chr7	35259030	35259032	cg17368562_TC21	0.00246868	1.01839e-06	0.00137168	Hyper 5modC (Age)	ReprPC	TBX20;AC009531.1
chr7	35259052	35259054	cg19239040_TC11	0.00287075	1.3057e-06	0.00163704	Hyper 5modC (Age)	ReprPC	TBX20;AC009531.1
chr7	35261576	35261578	cg05809668_TC11	0.00214914	2.5139e-05	0.0105618	Hyper 5modC (Age)	ReprPC	TBX20;AC009531.1
chr7	35262246	35262248	cg10875589_BC11	0.00144812	5.19121e-05	0.0163082	Hyper 5modC (Age)	ReprPC	TBX20;AC009531.1
chr7	35262249	35262251	cg20061010_TC11	0.00143652	0.000258677	0.0399818	Hyper 5modC (Age)	ReprPC	TBX20;AC009531.1
chr7	42238477	42238479	cg24497732_BC11	0.00173645	3.34734e-08	0.00013191	Hyper 5modC (Age)	TssFlnkU	GLI3
chr7	42238489	42238491	cg14396995_TC21	0.00293293	1.60917e-05	0.00820984	Hyper 5modC (Age)	TssFlnkU	GLI3
chr7	45260088	45260090	cg16518614_BC21	0.00161344	0.000149973	0.0298947	Hyper 5modC (Age)	ReprPCWk	AC073968.2;AC073968.1
chr7	56174713	56174715	cg10895875_TC21	0.00220109	0.000180616	0.033364	Hyper 5modC (Age)	ZNF/Rpts	IFITM3P4;AC006970.1;AC006970.2
chr7	56447907	56447909	cg05655885_BC21	0.00287051	0.000143152	0.029088	Hyper 5modC (Age)	ZNF/Rpts	RNU6-1052P;AC092423.1;AC092447.7;AC092447.10;AC092447.4;RBM22P3;AC092447.8
chr7	57203671	57203673	cg23316599_BC11	0.00231134	0.000343769	0.0469458	Hyper 5modC (Age)	ZNF/Rpts	AC099654.11;AC099654.5;AC099654.8;MTATP6P8;MTCO3P10;AC099654.4;MTND4LP32;MTND4P4;MTND5P6;MTND6P29;MTCYBP29;GUSBP10;MTND1P4;MTND2P6;MTCO1P10;MTCO2P10;AC099654.6;MTATP6P10;MTCO3P4;AC099654.9;AC099654.7;MTND4P5;MTND5P7;AC099654.10;MTCYBP5;GUSBP12;AC099654.1;RNU7-157P;AC099654.12
chr7	57423478	57423480	cg03867429_BC21	0.00172441	0.000147438	0.0295963	Hyper 5modC (Age)	Het	AC237221.2;AC237221.1;MIR3147;VN1R28P;SAPCD2P2;ZNF716
chr7	57424567	57424569	cg07788167_TC11	0.00226824	0.000138463	0.0284726	Hyper 5modC (Age)	ZNF/Rpts	AC237221.2;AC237221.1;MIR3147;VN1R28P;SAPCD2P2;ZNF716
chr7	57868230	57868232	cg11083257_BC11	0.000872796	0.000210996	0.0362272	Hyper 5modC (Age)	TssBiv	AC023141.3;AC023141.1;AC023141.10;AC023141.6;AC023141.7;AC023141.13
chr7	61048557	61048559	cg11097343_TO11	0.000721124	0.000284776	0.0421494	Hyper 5modC (Age)	NA	NA
chr7	63926674	63926676	cg06606773_BC11	0.00226938	4.49864e-05	0.0150663	Hyper 5modC (Age)	ZNF/Rpts	AC092634.2;AC092634.4;GABPAP;LINC02848;NMD3P1;AC092634.3;AC092634.8;SLC25A1P3;VN1R34P;ARAFP1;AC092634.7;VN1R35P;VN1R36P
chr7	64037265	64037267	cg24729221_TC11	0.00291132	1.09246e-05	0.00648619	Hyper 5modC (Age)	ZNF/Rpts	AC092634.6;ZNF722P;LINC01005;AC115220.2;AC115220.1;ZNF727;TRIM60P17
chr7	64037882	64037884	cg16132337_BC11	0.00266603	3.40389e-05	0.0127957	Hyper 5modC (Age)	ZNF/Rpts	AC092634.6;ZNF722P;LINC01005;AC115220.2;AC115220.1;ZNF727;TRIM60P17
chr7	64038102	64038104	cg11119060_TC11	0.00141271	6.81761e-05	0.0193844	Hyper 5modC (Age)	ZNF/Rpts	AC092634.6;ZNF722P;LINC01005;AC115220.2;AC115220.1;ZNF727;TRIM60P17
chr7	64100211	64100213	cg18313661_BC11	0.00277856	0.000242995	0.0386999	Hyper 5modC (Age)	ZNF/Rpts	AC115220.1;ZNF727;TRIM60P17;GUSBP6;MTND4P2;MTND4LP2;MTND3P2;MTCO3P8;MTATP6P18;MTCO2P8;MTCO1P8;MTND2P4;MTND1P2;AC091685.1;AC091685.2;VN1R37P
chr7	64100332	64100334	cg21733531_BC11	0.00320871	6.65886e-05	0.0191383	Hyper 5modC (Age)	ZNF/Rpts	AC115220.1;ZNF727;TRIM60P17;GUSBP6;MTND4P2;MTND4LP2;MTND3P2;MTCO3P8;MTATP6P18;MTCO2P8;MTCO1P8;MTND2P4;MTND1P2;AC091685.1;AC091685.2;VN1R37P
chr7	64182330	64182332	cg00287096_BC11	0.00291976	0.000116186	0.0260483	Hyper 5modC (Age)	ZNF/Rpts	GUSBP6;AC091685.1;AC091685.2;VN1R37P;VN1R38P;SAPCD2P1;ZNF735;ZNF679
chr7	64877579	64877581	cg14100214_BC11	0.00126782	0.000199135	0.035133	Hyper 5modC (Age)	TssFlnk	ZNF138;AC073349.2;SEPHS1P1;EEF1DP4;AC073349.5;ZNF273;AC073349.1
chr7	65239608	65239610	cg13827984_BC21	0.00139424	0.000269421	0.0409593	Hyper 5modC (Age)	TssBiv	INTS4P1;AC104073.2;AC104073.1;AC104073.4
chr7	66413515	66413517	cg19230755_BC11	0.00306569	9.82071e-07	0.00133805	Hyper 5modC (Age)	TssFlnk	TPST1;LINC00174;GTF2IP9;SKP1P1;AC008267.2;AC008267.4
chr7	66556598	66556600	cg11147163_BC11	0.000425406	0.000173766	0.0325063	Hyper 5modC (Age)	TxWk	AC008267.3;AC006001.3;AC006001.4;SAPCD2P3;AC006001.1
chr7	71131321	71131323	cg10239388_BC21	0.00162596	3.45453e-05	0.0128786	Hyper 5modC (Age)	TssBiv	GALNT17
chr7	73434150	73434152	cg20692569_BC21	0.00249866	8.63851e-08	0.000254521	Hyper 5modC (Age)	TssBiv	Y_RNA;FZD9;BAZ1B
chr7	96989763	96989765	cg23677657_TC21	0.00176459	0.000341537	0.0468998	Hyper 5modC (Age)	ReprPC	RN7SL252P;DLX6-AS1;AC004774.1;AC004774.3;DLX6;AC004774.2;DLX5
chr7	97002589	97002591	cg16758800_TC21	0.0012666	0.000200991	0.0352756	Hyper 5modC (Age)	ReprPC	DLX6-AS1;AC004774.1;AC004774.3;DLX6;AC004774.2;DLX5
chr7	97731928	97731930	cg01287975_BC21	0.00214185	0.000121093	0.0266754	Hyper 5modC (Age)	TssBiv	TAC1
chr7	98470911	98470913	cg11107212_BC21	0.00148353	7.19991e-05	0.0200371	Hyper 5modC (Age)	TssBiv	PPIAP82;AC074121.1
chr7	100177798	100177800	cg00048759_TC11	0.00255757	3.73764e-06	0.00319171	Hyper 5modC (Age)	TssFlnkU	MBLAC1;AC073842.1;RPL7P60;LAMTOR4;MAP11;MIR4658;GAL3ST4;GPC2;STAG3;CASTOR3;PVRIG
chr7	100177819	100177821	cg13210467_BC21	0.00245561	2.61249e-06	0.00264286	Hyper 5modC (Age)	TssFlnkU	MBLAC1;AC073842.1;RPL7P60;LAMTOR4;MAP11;MIR4658;GAL3ST4;GPC2;STAG3;CASTOR3;PVRIG
chr7	100656525	100656527	cg16024950_TC21	0.00177093	3.73933e-05	0.0136383	Hyper 5modC (Age)	ReprPC	PCOLCE;MOSPD3;TFR2;ACTL6B;GNB2;GIGYF1;POP7
chr7	101165767	101165769	cg04084157_BC21	0.00158358	3.30352e-08	0.00013191	Hyper 5modC (Age)	TssBiv	SERPINE1;AP1S1;MIR4653;VGF;NAT16;MOGAT3;DGAT2L7P;RPSAP46;PLOD3
chr7	101165773	101165775	cg18446045_TC21	0.00137763	2.57587e-08	0.000115635	Hyper 5modC (Age)	TssBiv	SERPINE1;AP1S1;MIR4653;VGF;NAT16;MOGAT3;DGAT2L7P;RPSAP46;PLOD3
chr7	101165773	101165775	cg18446045_TC22	0.00132959	1.67804e-07	0.000402275	Hyper 5modC (Age)	TssBiv	SERPINE1;AP1S1;MIR4653;VGF;NAT16;MOGAT3;DGAT2L7P;RPSAP46;PLOD3
chr7	101170017	101170019	cg26830108_TC11	0.0010674	6.91158e-06	0.00479152	Hyper 5modC (Age)	EnhBiv	SERPINE1;AP1S1;MIR4653;VGF;NAT16;MOGAT3;DGAT2L7P;RPSAP46;PLOD3;ZNHIT1
chr7	101302829	101302831	cg20713092_BC21	0.00180496	5.0789e-05	0.0161339	Hyper 5modC (Age)	ReprPC	RNU6-1104P;AC006329.1;AZGP1P2;LNCPRESS1;EMSLR;IFT22
chr7	107169097	107169099	cg14799209_TC11	0.000822552	7.32824e-05	0.0202026	Hyper 5modC (Age)	TssA	PRKAR2B;PRKAR2B-AS1;HBP1;AC004492.1;COG5
chr7	120274227	120274229	cg24899806_BC21	0.00191051	3.5048e-05	0.0130096	Hyper 5modC (Age)	ReprPC	AC004946.1;KCND2
chr7	121328849	121328851	cg14448169_BC11	0.00158629	5.31569e-05	0.016477	Hyper 5modC (Age)	ReprPC	CPED1;AC006364.1;WNT16;FAM3C
chr7	122299772	122299774	cg19389953_TC21	0.0015148	0.000217966	0.0368232	Hyper 5modC (Age)	ReprPC	FEZF1;FEZF1-AS1;CADPS2;AC004594.1
chr7	127651603	127651605	cg05986781_BC21	0.000634959	0.000100871	0.0243111	Hyper 5modC (Age)	TssA	FSCN3;PAX4;AC073934.1;SND1
chr7	128168458	128168460	cg01337813_BC21	0.00172466	9.10009e-06	0.00581291	Hyper 5modC (Age)	EnhBiv	MIR129-1
chr7	128168458	128168460	cg01337813_BC22	0.00170944	5.78152e-06	0.0042989	Hyper 5modC (Age)	EnhBiv	MIR129-1
chr7	128168458	128168460	cg01337813_BC23	0.00165416	4.3977e-05	0.0149147	Hyper 5modC (Age)	EnhBiv	MIR129-1
chr7	128168794	128168796	cg02383785_TC21	0.00183213	1.80924e-06	0.00206016	Hyper 5modC (Age)	ReprPC	MIR129-1
chr7	128352261	128352263	cg12534424_TC21	0.00196551	3.99563e-06	0.00331621	Hyper 5modC (Age)	ReprPC	RBM28;AC018635.1;RNU7-27P;PRRT4;IMPDH1
chr7	128916085	128916087	cg07493435_TC11	0.002518	1.92432e-05	0.00912459	Hyper 5modC (Age)	ReprPC	KCP;ATP6V1FNB;AC025594.1;IRF5;AC025594.2;TNPO3
chr7	130733487	130733489	cg04528819_TC21	0.00144399	4.05885e-06	0.00335685	Hyper 5modC (Age)	TssBiv	TSGA13;KLF14
chr7	130733496	130733498	cg20426994_BC11	0.000768641	9.18819e-05	0.0228694	Hyper 5modC (Age)	TssBiv	TSGA13;KLF14
chr7	130733496	130733498	cg20426994_BC13	0.000646381	0.000131889	0.027906	Hyper 5modC (Age)	TssBiv	TSGA13;KLF14
chr7	130733496	130733498	cg20426994_BC14	0.000633259	0.000139122	0.0285204	Hyper 5modC (Age)	TssBiv	TSGA13;KLF14
chr7	130733721	130733723	cg00094518_BC11	0.00129085	5.03637e-05	0.0160421	Hyper 5modC (Age)	TssBiv	TSGA13;KLF14
chr7	130734354	130734356	cg11707779_BC21	0.00170959	3.04362e-07	0.000588037	Hyper 5modC (Age)	NA	TSGA13;KLF14
chr7	130734354	130734356	cg11707779_BC22	0.00177745	7.25935e-08	0.000216593	Hyper 5modC (Age)	NA	TSGA13;KLF14
chr7	130734354	130734356	cg11707779_BC23	0.00181717	2.81868e-08	0.000120066	Hyper 5modC (Age)	NA	TSGA13;KLF14
chr7	130734371	130734373	cg08097417_BC21	0.00183467	2.18408e-10	2.57403e-06	Hyper 5modC (Age)	NA	TSGA13;KLF14
chr7	130734371	130734373	cg08097417_BC22	0.0018771	5.52243e-10	5.20672e-06	Hyper 5modC (Age)	NA	TSGA13;KLF14
chr7	130734371	130734373	cg08097417_BC23	0.00177254	2.05349e-09	1.38293e-05	Hyper 5modC (Age)	NA	TSGA13;KLF14
chr7	130734371	130734373	cg08097417_BC24	0.00186177	1.78932e-10	2.21977e-06	Hyper 5modC (Age)	NA	TSGA13;KLF14
chr7	130734374	130734376	cg09499629_BC21	0.00101593	1.32068e-06	0.00164532	Hyper 5modC (Age)	NA	TSGA13;KLF14
chr7	130734411	130734413	cg22285878_BC11	0.00071231	0.000374182	0.0490259	Hyper 5modC (Age)	NA	TSGA13;KLF14
chr7	136870406	136870408	cg21127286_TC21	0.0011645	3.3087e-05	0.0125991	Hyper 5modC (Age)	TssBiv	AC009264.1;CHRM2;MIR490
chr7	136871029	136871031	cg04842426_BC11	0.00143675	0.000283563	0.0421336	Hyper 5modC (Age)	TssBiv	AC009264.1;CHRM2;MIR490
chr7	136871445	136871447	cg19630629_TC21	0.00203844	5.56337e-06	0.0041834	Hyper 5modC (Age)	TssBiv	AC009264.1;CHRM2;MIR490
chr7	136871523	136871525	cg22426570_BC21	0.0012305	9.31877e-05	0.0230075	Hyper 5modC (Age)	TssBiv	AC009264.1;CHRM2;MIR490
chr7	149415226	149415228	cg16966315_BC11	0.00120331	0.000344165	0.0469458	Hyper 5modC (Age)	TssFlnk	AC004941.1;AC073314.1;ZNF777
chr7	149692837	149692839	cg18177414_BC11	0.0023489	3.41391e-06	0.00303655	Hyper 5modC (Age)	TssBiv	KRBA1
chr7	151254610	151254612	cg08116366_TC21	-0.00113237	0.000197891	0.0350692	Hypo 5modC (Age)	ReprPC	IQCA1L;H2BE1;ABCF2-H2BE1;ABCF2;CHPF2;MIR671;SMARCD3;AC021097.1;AC005486.1
chr7	152894612	152894614	cg08540945_TC11	0.00165436	6.214e-06	0.00451276	Hyper 5modC (Age)	Quies	ACTR3B;AC006348.1
chr7	154184566	154184568	cg11947717_TC21	0.00257942	7.02029e-05	0.0197935	Hyper 5modC (Age)	Quies	DPP6
chr7	155071258	155071260	cg00852398_BC11	0.00133132	1.68017e-05	0.0084803	Hyper 5modC (Age)	ReprPC	HTR5A-AS1;HTR5A;AC093726.3;AC092628.2;AC092628.1
chr7	155071258	155071260	cg00852398_BC12	0.00123975	4.13656e-05	0.0144447	Hyper 5modC (Age)	ReprPC	HTR5A-AS1;HTR5A;AC093726.3;AC092628.2;AC092628.1
chr7	155071296	155071298	cg09125907_TC21	0.00115607	0.000342037	0.0468998	Hyper 5modC (Age)	ReprPC	HTR5A-AS1;HTR5A;AC093726.3;AC092628.2;AC092628.1
chr7	155071449	155071451	cg11958902_TC11	0.00157733	0.000169513	0.031888	Hyper 5modC (Age)	ReprPC	HTR5A-AS1;HTR5A;AC093726.3;AC092628.2;AC092628.1
chr7	155455426	155455428	cg05419671_BC21	0.000707751	0.000148955	0.0298047	Hyper 5modC (Age)	ReprPC	AC008060.5;AC008060.3;EN2;CNPY1;AC009403.2
chr7	156640373	156640375	cg00292135_BC11	0.00139046	0.000247615	0.0391185	Hyper 5modC (Age)	TssA	LINC01006;AC005534.1;RNF32;RNF32-AS1;LMBR1
chr7	156640413	156640415	cg07927379_BC11	0.00209838	7.55192e-07	0.00111953	Hyper 5modC (Age)	TssA	LINC01006;AC005534.1;RNF32;RNF32-AS1;LMBR1
chr8	1548911	1548913	cg26607620_BC11	0.0028408	0.000138331	0.0284726	Hyper 5modC (Age)	ReprPC	DLGAP2;DLGAP2-AS1
chr8	4787216	4787218	cg11945167_TC11	0.00286715	2.13452e-05	0.00971279	Hyper 5modC (Age)	Quies	CSMD1;PAICSP4
chr8	4991999	4992001	cg09159022_TC21	0.00179789	0.000328162	0.0457153	Hyper 5modC (Age)	ReprPC	CSMD1
chr8	9896900	9896902	cg12162757_BC11	0.00177693	0.000240647	0.0384903	Hyper 5modC (Age)	ReprPC	MIR124-1HG;MIR124-1
chr8	11125325	11125327	cg03438558_BC21	0.000506627	0.000292574	0.0428601	Hyper 5modC (Age)	Quies	XKR6;AF131215.6;AF131215.5;AF131215.4;AF131215.2;AF131215.1
chr8	11347031	11347033	cg21293242_BC21	0.00112121	3.40842e-05	0.0127957	Hyper 5modC (Age)	TssBiv	MTMR9;AF131216.1;SLC35G5;TDH;AF131216.3;FAM167A-AS1;RN7SL293P;RNU6-1084P
chr8	15540219	15540221	cg18145877_TC12	0.00120812	0.000292562	0.0428601	Hyper 5modC (Age)	TssA	TUSC3
chr8	23702233	23702235	cg12311061_BC21	0.00139969	0.000208364	0.0360159	Hyper 5modC (Age)	ReprPC	NKX3-1;NKX2-6;AC012574.1;AC012574.2
chr8	23727672	23727674	cg14968300_BC21	0.00197668	0.000145638	0.0293438	Hyper 5modC (Age)	ReprPC	NKX3-1;NKX2-6;AC012574.1;AC012574.2
chr8	24912828	24912830	cg26330518_BC11	0.00124052	0.000338187	0.0468076	Hyper 5modC (Age)	ReprPC	AC120193.1;AF106564.1;NEFM;NEFL;MIR6841;AC107373.2
chr8	24912867	24912869	cg18898125_TC11	0.00181208	2.89555e-05	0.011572	Hyper 5modC (Age)	ReprPC	AC120193.1;AF106564.1;NEFM;NEFL;MIR6841;AC107373.2
chr8	24913745	24913747	cg07502389_BC21	0.00266842	4.33951e-08	0.000156214	Hyper 5modC (Age)	TssBiv	AC120193.1;AF106564.1;NEFM;NEFL;MIR6841;AC107373.2
chr8	24913759	24913761	cg18267374_TC21	0.00228518	3.04277e-07	0.000588037	Hyper 5modC (Age)	TssBiv	AC120193.1;AF106564.1;NEFM;NEFL;MIR6841;AC107373.2
chr8	24914675	24914677	cg12319711_TC11	0.0018069	0.000334593	0.0464739	Hyper 5modC (Age)	TssBiv	AC120193.1;AF106564.1;NEFM;NEFL;MIR6841;AC107373.2
chr8	24914756	24914758	cg19677607_BC11	0.00125412	7.40415e-05	0.0203196	Hyper 5modC (Age)	TssBiv	AC120193.1;AF106564.1;NEFM;NEFL;MIR6841;AC107373.2
chr8	24914795	24914797	cg22562942_BC11	0.00233162	1.57882e-05	0.00812535	Hyper 5modC (Age)	TssBiv	AC120193.1;AF106564.1;NEFM;NEFL;MIR6841;AC107373.2
chr8	24957884	24957886	cg12320335_TC21	0.00153087	0.000140139	0.0286487	Hyper 5modC (Age)	ReprPC	AC120193.1;AF106564.1;NEFM;NEFL;MIR6841;AC107373.2;AC107373.1;AC107373.3
chr8	26047961	26047963	cg19883384_TC11	0.00101063	0.000235477	0.0380684	Hyper 5modC (Age)	TssBiv	EBF2
chr8	26624305	26624307	cg06250135_TC21	0.00110067	0.000344038	0.0469458	Hyper 5modC (Age)	Tx	DPYSL2
chr8	26864805	26864807	cg12339687_TC11	0.00153501	0.000334264	0.0464556	Hyper 5modC (Age)	ReprPC	ADRA1A;COX6B1P4
chr8	26866388	26866390	cg12339788_TC21	0.000973009	0.000259797	0.0400761	Hyper 5modC (Age)	TssBiv	ADRA1A;COX6B1P4
chr8	40897667	40897669	cg05619892_BC11	0.00126788	0.00031617	0.0448668	Hyper 5modC (Age)	TssBiv	ZMAT4;AC048387.1
chr8	41895861	41895863	cg12476731_BC11	0.00227561	9.72727e-06	0.00605572	Hyper 5modC (Age)	ReprPC	ANK1;KAT6A
chr8	43247324	43247326	cg04799343_BC11	0.00189307	4.86175e-05	0.0158093	Hyper 5modC (Age)	ReprPC	HGSNAT;VN1R46P;AC022616.5;AC022616.7;AC022616.3;AC022616.2;AFG3L2P1;AC022616.1;AC022616.4;POTEA
chr8	43277307	43277309	cg04880091_TC11	0.00327991	0.000150301	0.0298963	Hyper 5modC (Age)	Het	AC022616.5;AC022616.7;AC022616.3;AC022616.2;AFG3L2P1;AC022616.1;AC022616.4;POTEA;RNU6-104P;AC022616.8
chr8	43277363	43277365	cg21877680_TC11	0.00292051	0.000163786	0.0312149	Hyper 5modC (Age)	Het	AC022616.5;AC022616.7;AC022616.3;AC022616.2;AFG3L2P1;AC022616.1;AC022616.4;POTEA;RNU6-104P;AC022616.8
chr8	48556380	48556382	cg14907769_BC11	0.00151743	3.34732e-05	0.0126644	Hyper 5modC (Age)	TssA	AC026904.1;AC026904.2;AC022915.2;LINC02599;LINC02847
chr8	49910816	49910818	cg08954417_BC11	0.000756048	0.000233084	0.0380684	Hyper 5modC (Age)	ReprPC	AC023762.1;SNTG1
chr8	53882579	53882581	cg12573646_BC11	0.00327278	3.62292e-06	0.00314879	Hyper 5modC (Age)	TssBiv	ATP6V1H;RGS20;AC113194.1;RPS27AP13;RNU6-1331P
chr8	53885633	53885635	cg12573724_TC11	0.00208283	8.19181e-06	0.00536941	Hyper 5modC (Age)	ReprPC	ATP6V1H;RGS20;AC113194.1;RPS27AP13;RNU6-1331P
chr8	54457873	54457875	cg15186181_BC12	0.00170233	0.00030551	0.0438024	Hyper 5modC (Age)	TssBiv	RN7SL250P;SOX17;AC091076.1;TRMT112P7
chr8	54457873	54457875	cg15186181_BC13	0.00132853	0.000364971	0.0484657	Hyper 5modC (Age)	TssBiv	RN7SL250P;SOX17;AC091076.1;TRMT112P7
chr8	54457983	54457985	cg02919422_BC21	0.00213163	2.41346e-05	0.0103602	Hyper 5modC (Age)	TssBiv	RN7SL250P;SOX17;AC091076.1;TRMT112P7
chr8	54458452	54458454	cg08044097_TC21	0.00225244	5.15774e-05	0.0162313	Hyper 5modC (Age)	TssBiv	RN7SL250P;SOX17;AC091076.1;TRMT112P7
chr8	54467102	54467104	cg15427886_TC11	0.00265939	7.40516e-05	0.0203196	Hyper 5modC (Age)	TssBiv	RN7SL250P;SOX17;AC091076.1;TRMT112P7;RP1
chr8	55101872	55101874	cg20948997_BC11	0.000884331	0.000143936	0.0291425	Hyper 5modC (Age)	TssBiv	AC084834.1;XKR4;AC022679.2
chr8	56445752	56445754	cg12877723_TC11	0.0010239	3.70975e-05	0.013599	Hyper 5modC (Age)	TssBiv	PENK;AC012349.1;SEPTIN10P1
chr8	56446030	56446032	cg21694941_BC11	0.00260753	4.45729e-06	0.00356041	Hyper 5modC (Age)	TssBiv	PENK;AC012349.1;SEPTIN10P1
chr8	56446368	56446370	cg24645221_TC21	0.00137777	0.000204104	0.0355868	Hyper 5modC (Age)	TssBiv	PENK;AC012349.1;SEPTIN10P1;LINC00968
chr8	56447348	56447350	cg27531336_BC21	0.00252422	7.76399e-05	0.0207033	Hyper 5modC (Age)	ReprPC	PENK;AC012349.1;SEPTIN10P1;LINC00968
chr8	56447396	56447398	cg07080864_TC11	0.0020266	0.000118614	0.0264006	Hyper 5modC (Age)	ReprPC	PENK;AC012349.1;SEPTIN10P1;LINC00968
chr8	56447410	56447412	cg09015433_TC11	0.00279246	0.00027	0.0409593	Hyper 5modC (Age)	ReprPC	PENK;AC012349.1;SEPTIN10P1;LINC00968
chr8	56448026	56448028	cg16219603_BC21	0.00202334	2.1886e-05	0.00988257	Hyper 5modC (Age)	ReprPC	PENK;AC012349.1;SEPTIN10P1;LINC00968
chr8	56448053	56448055	cg16419235_BC11	0.00260126	1.41728e-09	1.03033e-05	Hyper 5modC (Age)	ReprPC	PENK;AC012349.1;SEPTIN10P1;LINC00968
chr8	56448053	56448055	cg16419235_BC12	0.002546	1.4425e-09	1.03033e-05	Hyper 5modC (Age)	ReprPC	PENK;AC012349.1;SEPTIN10P1;LINC00968
chr8	56448151	56448153	cg16072688_BC11	0.00167692	8.92713e-05	0.0224673	Hyper 5modC (Age)	ReprPC	PENK;AC012349.1;SEPTIN10P1;LINC00968
chr8	64374289	64374291	cg15416058_BC21	0.00179254	2.6758e-05	0.0109498	Hyper 5modC (Age)	ReprPC	LINC01414;COX6CP8;MIR124-2HG;MIR124-2
chr8	64377764	64377766	cg12654884_BC11	0.00180767	0.00025719	0.0398828	Hyper 5modC (Age)	ReprPC	LINC01414;COX6CP8;MIR124-2HG;MIR124-2
chr8	64377926	64377928	cg07792478_TC11	0.00192869	0.000321652	0.0452425	Hyper 5modC (Age)	ReprPC	LINC01414;COX6CP8;MIR124-2HG;MIR124-2
chr8	64579970	64579972	cg22766145_BC21	0.00119721	0.000209516	0.0361263	Hyper 5modC (Age)	TssBiv	AC090136.1;AC090136.2;AC090136.3;BHLHE22;CYP7B1
chr8	68332317	68332319	cg08620154_BC21	0.00152291	0.000257513	0.0399065	Hyper 5modC (Age)	TssBiv	RPL31P40;C8orf34-AS1;C8orf34
chr8	70034982	70034984	cg18096722_TC21	0.00146312	0.000362632	0.0482877	Hyper 5modC (Age)	TssBiv	SUMO2P20;PRDM14;RNU1-101P
chr8	70071505	70071507	cg27029821_TC11	0.002092	4.87314e-05	0.0158147	Hyper 5modC (Age)	TssBiv	PRDM14;RNU1-101P;H2AZP2;NCOA2
chr8	70072034	70072036	cg18035229_BC21	0.00117653	4.2299e-05	0.0145551	Hyper 5modC (Age)	TssBiv	PRDM14;RNU1-101P;H2AZP2;NCOA2
chr8	70072681	70072683	cg09050331_TC21	0.00175719	0.000130702	0.0277046	Hyper 5modC (Age)	ReprPC	PRDM14;RNU1-101P;H2AZP2;NCOA2
chr8	71556584	71556586	cg24809973_BC11	0.00206828	0.000155967	0.0305725	Hyper 5modC (Age)	ReprPC	EYA1
chr8	71558116	71558118	cg03186333_BC21	0.00149103	0.000133425	0.0280296	Hyper 5modC (Age)	ReprPC	EYA1
chr8	71558136	71558138	cg12711951_TO11	0.00167782	2.99939e-05	0.0118224	Hyper 5modC (Age)	ReprPC	EYA1
chr8	71558179	71558181	cg15795787_TC11	0.0014801	0.000104693	0.0248759	Hyper 5modC (Age)	ReprPC	EYA1
chr8	71558191	71558193	cg12711953_TC11	0.00186166	2.23804e-05	0.0100099	Hyper 5modC (Age)	ReprPC	EYA1
chr8	71558267	71558269	cg12711958_TC11	0.00186032	1.94817e-06	0.00216603	Hyper 5modC (Age)	ReprPC	EYA1
chr8	71558374	71558376	cg12711963_TC21	0.0019186	0.000129027	0.0275227	Hyper 5modC (Age)	ReprPC	EYA1
chr8	71558511	71558513	cg12711971_TC11	0.00151593	0.000189475	0.0342753	Hyper 5modC (Age)	ReprPC	EYA1
chr8	71844420	71844422	cg23710218_BC21	0.00132482	1.63977e-05	0.00832987	Hyper 5modC (Age)	TssBiv	U8;MSC-AS1;MSC
chr8	74350286	74350288	cg23779890_BC21	0.001181	0.000231898	0.0380684	Hyper 5modC (Age)	TssFlnk	JPH1;GDAP1;AC103952.1;Y_RNA
chr8	85438683	85438685	cg09435929_TC11	0.00123809	0.000122457	0.0267831	Hyper 5modC (Age)	TssBiv	CA3;CA3-AS1;CA2
chr8	85438837	85438839	cg21346043_BC21	0.00216171	4.57579e-05	0.0152133	Hyper 5modC (Age)	TssBiv	CA3;CA3-AS1;CA2
chr8	85438965	85438967	cg22927247_TC21	0.00170869	0.00018278	0.0336591	Hyper 5modC (Age)	TssBiv	CA3;CA3-AS1;CA2
chr8	90082618	90082620	cg26290632_BC11	0.00123049	0.000217727	0.0368232	Hyper 5modC (Age)	TssBiv	DECR1;CALB1
chr8	95073156	95073158	cg22234712_TC11	0.00256012	0.000245086	0.0389276	Hyper 5modC (Age)	TssBiv	NDUFAF6;AC068189.2;RNU6-1209P;MIR3150BHG;AC068189.1;MIR3150B;MIR3150A
chr8	97277651	97277653	cg15747595_TC21	0.00246142	1.24237e-05	0.00700566	Hyper 5modC (Age)	TssA	AP003115.1;TSPYL5
chr8	98428050	98428052	cg14486338_TC11	0.00274607	3.8041e-05	0.0137947	Hyper 5modC (Age)	ReprPC	STK3;AP003355.3;AP003355.1;KCNS2;AP003355.2;RNU6-748P
chr8	100105854	100105856	cg20219381_BC11	0.00250559	2.6584e-06	0.00267781	Hyper 5modC (Age)	TssBiv	RGS22;FBXO43;POLR2K
chr8	104223714	104223716	cg12565585_BC11	0.00153629	9.43692e-05	0.0231222	Hyper 5modC (Age)	TssBiv	RIMS2
chr8	108081803	108081805	cg09970569_TC21	0.00108607	0.000200373	0.035232	Hyper 5modC (Age)	TssBiv	RSPO2;AURKBP1
chr8	108083722	108083724	cg13177747_BC13	0.00118861	0.000318348	0.0450133	Hyper 5modC (Age)	TssBiv	RSPO2;AURKBP1
chr8	108083746	108083748	cg04549460_BC21	0.00135045	0.00010984	0.0254574	Hyper 5modC (Age)	TssBiv	RSPO2;AURKBP1
chr8	108083746	108083748	cg04549460_BC23	0.00166866	1.36604e-05	0.00738503	Hyper 5modC (Age)	TssBiv	RSPO2;AURKBP1
chr8	108083746	108083748	cg04549460_BC24	0.00139349	0.000133312	0.0280296	Hyper 5modC (Age)	TssBiv	RSPO2;AURKBP1
chr8	108083778	108083780	cg16845394_BC21	0.00177376	0.000110824	0.0254982	Hyper 5modC (Age)	ReprPC	RSPO2;AURKBP1
chr8	131039797	131039799	cg12446629_TC21	0.00178635	0.000135399	0.0282833	Hyper 5modC (Age)	ReprPC	ADCY8
chr8	131039797	131039799	cg12446629_TC22	0.00178688	0.000340496	0.0468998	Hyper 5modC (Age)	ReprPC	ADCY8
chr8	131040623	131040625	cg07557260_TC11	0.00138484	0.000160864	0.030977	Hyper 5modC (Age)	ReprPC	ADCY8
chr8	131040623	131040625	cg07557260_TC13	0.00148642	1.8435e-05	0.00881415	Hyper 5modC (Age)	ReprPC	ADCY8
chr8	131040640	131040642	cg26332560_BC12	0.00116615	0.000255019	0.0396797	Hyper 5modC (Age)	ReprPC	ADCY8
chr8	138496285	138496287	cg13192638_BC11	0.00121944	0.000255133	0.0396797	Hyper 5modC (Age)	ReprPC	FAM135B
chr8	139703402	139703404	cg04344565_BC11	0.0011205	7.23764e-05	0.0200706	Hyper 5modC (Age)	ReprPC	KCNK9;TRAPPC9
chr8	142450220	142450222	cg18111119_TC21	0.00103552	0.000291867	0.0428198	Hyper 5modC (Age)	ReprPC	TSNARE1;AC134682.1;ADGRB1
chr8	142700395	142700397	cg14498475_BC11	0.0027399	0.000118963	0.0264532	Hyper 5modC (Age)	Quies	JRK;PSCA;LY6K;LNCOC1;THEM6;AC108002.1;SLURP1;LYPD2
chr8	143140597	143140599	cg26207380_TC11	0.00283252	0.000163721	0.0312149	Hyper 5modC (Age)	ReprPC	LY6H
chr8	144685368	144685370	cg08483876_BC21	0.000862415	0.00037132	0.0488658	Hyper 5modC (Age)	TssBiv	Metazoa_SRP;AF186192.1;AF186192.2;AF186192.3;ZNF251
chr9	841558	841560	cg13762060_TC11	0.000262677	0.000148319	0.0297278	Hyper 5modC (Age)	ReprPC	DMRT1
chr9	843041	843043	cg13333855_BC11	0.00239238	6.87667e-06	0.00478137	Hyper 5modC (Age)	ReprPC	DMRT1
chr9	3181006	3181008	cg15677916_TC21	0.00166435	2.82577e-05	0.0113468	Hyper 5modC (Age)	TssBiv	LINC01231;RFX3
chr9	6645685	6645687	cg17009433_BC21	0.000857153	3.33909e-05	0.0126535	Hyper 5modC (Age)	TssBiv	GLDC;RPL23AP57;AL162411.1;RN7SL123P;RPS3AP54;RNF2P1;RPL35AP20
chr9	15715154	15715156	cg13446359_TC21	0.00133961	0.000235086	0.0380684	Hyper 5modC (Age)	Quies	CCDC171
chr9	19789288	19789290	cg19143209_BC21	0.0014961	9.97024e-06	0.00612042	Hyper 5modC (Age)	ReprPC	SLC24A2;AL158077.2
chr9	21031794	21031796	cg25721455_TC11	0.00164534	0.000134823	0.0282479	Hyper 5modC (Age)	TssA	FOCAD;HACD4;IFNNP1;IFNB1
chr9	21031809	21031811	cg05723107_TC21	0.0016182	3.32912e-05	0.0126361	Hyper 5modC (Age)	TssFlnkU	FOCAD;HACD4;IFNNP1;IFNB1
chr9	21031822	21031824	cg14498666_BC21	0.00138313	4.49992e-05	0.0150663	Hyper 5modC (Age)	TssFlnkU	FOCAD;HACD4;IFNNP1;IFNB1
chr9	21968681	21968683	cg07752420_TC21	0.00133029	0.000231403	0.0380359	Hyper 5modC (Age)	ReprPC	MTAP;AL359922.1;ERVFRD-3;CDKN2A-DT;CDKN2A;CDKN2B-AS1;AL449423.1;CDKN2B;UBA52P6
chr9	21989834	21989836	cg13496021_BC11	0.0022523	0.00038441	0.0497593	Hyper 5modC (Age)	ReprPC	AL359922.1;CDKN2A-DT;CDKN2A;CDKN2B-AS1;AL449423.1;CDKN2B;UBA52P6
chr9	35846326	35846328	cg13728834_TC21	0.00168161	0.000206452	0.0358339	Hyper 5modC (Age)	TxWk	NPR2;SPAG8;HINT2;AL133410.3;TMEM8B;FAM221B;OR13E1P;OR13J1;NDUFA5P4
chr9	35846624	35846626	cg13602398_TC11	0.00198922	2.57315e-05	0.0106969	Hyper 5modC (Age)	ReprPC	NPR2;SPAG8;HINT2;AL133410.3;TMEM8B;FAM221B;OR13E1P;OR13J1;NDUFA5P4
chr9	37002913	37002915	cg18464558_BC11	0.00153983	0.000194558	0.0347678	Hyper 5modC (Age)	ReprPC	PAX5;AL161781.2;AL161781.1
chr9	37005563	37005564	rs6476606_TC21	0.00769497	0.000241662	0.0385657	Hyper 5modC (Age)	NA	PAX5;AL161781.2;AL161781.1
chr9	37030264	37030266	cg14094646_BC11	0.00108868	0.000144451	0.0291759	Hyper 5modC (Age)	ReprPC	PAX5;AL161781.2;AL161781.1;LINC01400;AL512604.3;EBLN3P
chr9	39132862	39132864	cg11528835_BC21	0.00241136	2.43486e-05	0.010397	Hyper 5modC (Age)	Quies	CNTNAP3;RBM17P1;AL353729.2;AL353729.1
chr9	62838635	62838637	cg14358474_BC11	0.000928867	0.000183812	0.0337692	Hyper 5modC (Age)	Quies	LINC01410;AL512625.3;RNA5SP283;AL512625.2;PTGER4P2;CDK2AP2P2;LERFS;MYO5BP2;ADGRF5P1;FGF7P8
chr9	63815316	63815318	cg15850063_TC21	0.00134306	0.000161699	0.0310119	Hyper 5modC (Age)	Het	FRG1HP;CBWD6;MIR4477A;RNA5SP530;AL845472.1;PTGER4P2-CDK2AP2P2;CDK2AP2P1
chr9	71121342	71121344	cg03199289_BC11	0.00121555	0.000181585	0.033504	Hyper 5modC (Age)	ReprPC	TRPM3
chr9	73166847	73166849	cg13758452_BC21	0.000601625	0.000348479	0.0472608	Hyper 5modC (Age)	Tx	ANXA1
chr9	92807414	92807416	cg18832897_BC21	0.00103674	0.000231333	0.0380359	Hyper 5modC (Age)	ReprPC	BICD2;AL136981.3;AL136981.4;ANKRD19P;RNU6-714P;EEF1DP2;AL136981.2;ZNF484
chr9	96022519	96022521	cg14312133_TC21	0.00160616	0.000353534	0.0476238	Hyper 5modC (Age)	TssBiv	ERCC6L2;LINC00092;AL449403.1
chr9	96877409	96877411	cg02249074_TC21	0.00138891	0.000184067	0.0337896	Hyper 5modC (Age)	ReprPC	ZNF782;MFSD14C;PTMAP11;AL158827.1
chr9	97848721	97848723	cg13999063_BC11	0.00175032	0.000279476	0.0417933	Hyper 5modC (Age)	TssBiv	PTCSC2;FOXE1
chr9	97848775	97848777	cg13999070_BC11	0.00256101	7.76457e-05	0.0207033	Hyper 5modC (Age)	TssBiv	PTCSC2;FOXE1
chr9	100884845	100884847	cg14028813_TC11	0.00157537	6.2962e-05	0.0184815	Hyper 5modC (Age)	Quies	AL162395.1
chr9	112750331	112750333	cg26386402_TC21	0.00103636	0.000118575	0.0264006	Hyper 5modC (Age)	TssFlnkU	INIP;AL390067.1;SNX30
chr9	123471167	123471169	cg14220207_TC21	0.000649388	0.000172133	0.032282	Hyper 5modC (Age)	Quies	DENND1A;MIR7150;AL445489.1
chr9	124503068	124503070	cg13912311_BC11	0.00300274	1.43043e-05	0.00759378	Hyper 5modC (Age)	ReprPC	ADGRD2;NR5A1;AL354979.1;NR6A1
chr9	127699264	127699266	cg06836406_TC21	0.00147329	0.000236755	0.0382226	Hyper 5modC (Age)	TssFlnkU	STXBP1;AL162426.1;PTRH1;MIR3911;CFAP157;TTC16;TOR2A;SH2D3C
chr9	129203330	129203332	cg14016177_BC21	0.00210022	8.56609e-05	0.0219371	Hyper 5modC (Age)	TssFlnkU	AL158151.3;AL158151.4;IER5L;AL158151.1
chr9	132581089	132581091	cg14378307_TC21	0.00200026	2.91677e-07	0.000582633	Hyper 5modC (Age)	ReprPC	CFAP77;BARHL1;DDX31
chr9	132590257	132590259	cg09811464_TC21	0.00126344	0.000223712	0.0373224	Hyper 5modC (Age)	ReprPC	CFAP77;BARHL1;DDX31
chr9	133609503	133609505	cg13649056_BC21	0.00209781	7.81372e-06	0.00521744	Hyper 5modC (Age)	ReprPC	ADAMTSL2;FAM163B;AC002101.1;DBH;DBH-AS1
chr9	133609612	133609614	cg03262554_TC21	0.00217296	6.74807e-06	0.00474798	Hyper 5modC (Age)	ReprPC	ADAMTSL2;FAM163B;AC002101.1;DBH;DBH-AS1
chr9	136205160	136205162	cg05376147_BC11	0.00104531	0.000223287	0.0373002	Hyper 5modC (Age)	ReprPC	LHX3;QSOX2;CCDC187;CR392000.1
chr9	137960708	137960710	cg14519630_BC21	0.000945718	6.32613e-05	0.0185239	Hyper 5modC (Age)	Quies	CACNA1B
chrX	40057974	40057976	cg26933092_BC11	0.00101673	0.000238899	0.0383586	Hyper 5modC (Age)	TxWk	AC092198.1;BCOR
chrX	80335320	80335322	cg27242600_BC11	0.00268684	0.000304335	0.0437462	Hyper 5modC (Age)	TssFlnk	CHMP1B2P;TENT5D
chrX	110346966	110346968	cg12503867_TC21	0.00204913	9.99695e-06	0.00612042	Hyper 5modC (Age)	Quies	AMMECR1;AMMECR1-IT1;GNG5P2;RTL9
chrX	135632551	135632553	cg15554871_BC11	-0.0023039	0.000229317	0.0378338	Hypo 5modC (Age)	Quies	AL391380.1;SAGE4P;SAGE3P;SAGE2P
chrY	11307787	11307789	cg27835340_BC11	0.000899023	0.000368075	0.0486859	Hyper 5modC (Age)	NA	DUX4L16;DUX4L17;DUX4L18;DUX4L19;PABPC1P5;SLC9B1P1
