# Supplementary material for: Scalable screening of ternary-code DNA methylation dynamics associated with human traits
Source: Cell Genom. 2025 Jul 3;5(9):100929. doi: 10.1016/j.xgen.2025.100929 (PMC12534708; doi:10.1016/j.xgen.2025.100929)
Supplement: Table S11. Epigenetic aging clocks for 5hmC, 5mC, and 5modC, related to Figure 5 [file mmc12.xlsx]

## Sheet: Table S11 Age clocks
Supplemental Table S11: Epigenetic aging clocks for 5hmC, 5mC, 5modC, related to Figure 5
5hmC		5mC		5modC
Feature	Weight	Feature	Weight	Feature	Weight
(Intercept)	16.6367	(Intercept)	15.5546	(Intercept)	40.2451
cg10523019_BC21	38.0602	cg07592839_BC11	12.1972	cg16867657_TC13	49.5194
cg16477091_TC21	67.1678	cg10806820_TC21	7.95455	cg16867657_TC12	20.4074
cg04684267_BC21	34.588	cg04684267_BC21	25.2638	cg16867657_TC11	25.0828
cg06942685_BC21	38.8865	cg12373771_BC21	9.18565	cg09157076_BC11	-57.2438
cg24338780_BC21	7.30468	cg17280346_BC11	-2.09475	cg04684267_BC21	40.5286
cg15992975_TC21	-62.8406	cg12757011_TC21	2.19558	cg10806820_TC21	79.9815
cg03612040_BC21	17.7341	cg12024906_BC21	1.03863	cg21572722_TC21	-53.4247
cg06639320_BC23	0.0747631	cg12476731_BC11	-2.43822	cg07553761_TC11	28.0823
cg19399220_TC21	-14.3851	cg13951490_TC11	23.9672	cg12373771_BC21	7.51442
cg18240400_BC21	-8.34247	cg19390926_BC11	14.2335	cg25478614_BC23	-12.3355
cg06458239_BC21	34.3247	cg03975694_BC21	16.6828	cg12757011_TC21	69.7283
cg05247391_BC21	-12.8557	cg07547549_BC22	-15.711	cg07553761_TC13	0.880001
cg04843801_TC11	407.153	cg05371578_TC21	-9.32033	cg25478614_BC22	-13.4147
cg16678153_TC11	-97.3503	cg18267374_TC21	-0.747029	cg00748589_BC23	12.6427
cg19560758_TC21	44.0309	cg08097417_BC21	24.9848	cg12841266_TC21	7.54662
cg18633600_BC21	24.8582	cg02318971_BC21	12.6545	cg24724428_TC11	-0.0646607
cg01912040_BC21	2.85496	cg03802672_BC21	15.6683	cg07592839_BC11	17.6392
cg04628181_BC22	11.7696	cg00116092_BC21	4.67057	cg07547549_BC21	-10.7013
cg21572722_TC21	19.6512	cg08097417_BC24	0.679984	cg16419235_BC11	14.6032
cg08160331_TC11	28.8772	cg05720640_BC21	12.0386	cg08097417_BC21	72.2552
cg03607117_TC21	30.6345	cg19638439_BC21	27.9004	cg12453631_BC21	4.85753
cg23156348_TC21	7.76793	cg12934382_TC11	1.01206	cg07553761_TC12	8.41389
cg02472543_TC21	152.784	cg07927379_BC11	9.13867	cg06784991_TC11	46.5378
cg23813012_BC21	-1.67332	cg02189888_BC21	-23.1123	cg00748589_BC24	-0.618646
cg08501336_TC21	10.0832	cg19239040_TC11	1.81251	cg03032497_BC23	-5.98676
cg00725105_BC11	0.636662	cg24079702_TC11	5.6108	cg06570224_BC21	-4.32577
cg05855489_BC21	-64.2982	cg09157076_BC11	-3.06572	cg03545227_BC21	-92.4192
cg18291615_BC11	188.502	cg18451114_BC11	47.3783	cg12841266_TC22	-21.3488
cg19392831_TC21	-23.1193	cg11521434_TC11	-6.84906	cg23500537_BC21	-2.90809
cg04987438_TC21	36.4997	cg19324477_TC21	23.1665	cg25410668_BC23	-10.0105
cg14063191_BC21	9.58614			cg11970349_TC21	20.5714
cg25410668_BC23	-33.9393			cg11707779_BC23	18.1966
cg13210467_BC21	-1.87006			cg22736354_BC21	51.773
cg11412935_TC11	119.085			cg06335143_BC21	-4.51795
cg23193759_BC21	-28.0519			cg20119148_TC21	-7.13629
cg23476905_TC21	21.3954			cg05024939_BC21	3.80207
cg25125220_BC11	-63.5257			cg19945840_BC21	-45.963
cg22850234_BC23	157.383			cg06493994_BC21	27.2654
				cg26921969_BC22	6.22183
				cg16181396_BC21	-26.0585
				cg17280346_BC11	-7.80406
				cg26158959_BC21	10.8832
				cg02650266_BC14	20.0777
				cg23995914_BC11	-14.7074
				cg22454769_BC11	9.52154
				cg25410668_BC24	-32.675
				cg07502389_BC21	-21.427
				cg00481951_BC21	1.90265
