# Supplementary material for: Scalable screening of ternary-code DNA methylation dynamics associated with human traits
Source: Cell Genom. 2025 Jul 3;5(9):100929. doi: 10.1016/j.xgen.2025.100929 (PMC12534708; doi:10.1016/j.xgen.2025.100929)
Supplement: Table S12. Sex-associated 5modC and 5hmC CpG sites, related to Figure 5 [file mmc13.xlsx]

## Sheet: Table S12 Sex 5hmC_5modC
Supplemental Table S12: Sex associated 5modC and 5hmC CpG sites, related to Figure 5
CpG_chrm	CpG_beg	CpG_end	Probe_ID	Est_SexM	Pval_SexM	FDR_SexM	Probe_Type	chrom_state	genes
chr1	2413958	2413960	cg23626733_TC11	-0.0852795	1.29366e-06	7.42998e-05	Hypo 5modC (Sex-Male)	TssFlnkU	MORN1;RER1;PEX10;PLCH2
chr1	2413960	2413962	cg20136951_BC21	-0.042725	5.41028e-05	0.00288713	Hypo 5modC (Sex-Male)	EnhA1	MORN1;RER1;PEX10;PLCH2
chr1	2413970	2413972	cg20823695_BC21	-0.0442705	0.000161926	0.00829363	Hypo 5modC (Sex-Male)	TssFlnkU	MORN1;RER1;PEX10;PLCH2
chr1	2414035	2414037	cg20664247_TC21	-0.0433385	0.000108567	0.0056615	Hypo 5modC (Sex-Male)	TssFlnkU	MORN1;RER1;PEX10;PLCH2
chr1	2557774	2557776	cg00065602_BC21	-0.0368301	0.000485571	0.0233721	Hypo 5modC (Sex-Male)	Quies	PANK4;HES5;AL139246.5;TNFRSF14-AS1;TNFRSF14;AL139246.2;AL139246.3;PRXL2B;MMEL1
chr1	2557790	2557792	cg00065603_BC21	-0.0312319	0.000634703	0.0300411	Hypo 5modC (Sex-Male)	Quies	PANK4;HES5;AL139246.5;TNFRSF14-AS1;TNFRSF14;AL139246.2;AL139246.3;PRXL2B;MMEL1
chr1	2558707	2558709	cg00065632_TC21	-0.0234287	1.96448e-05	0.00107112	Hypo 5modC (Sex-Male)	Quies	PANK4;HES5;AL139246.5;TNFRSF14-AS1;TNFRSF14;AL139246.2;AL139246.3;PRXL2B;MMEL1
chr1	2559538	2559540	cg00065651_TC22	-0.0220538	0.000241019	0.0121182	Hypo 5modC (Sex-Male)	Quies	PANK4;HES5;AL139246.5;TNFRSF14-AS1;TNFRSF14;AL139246.2;AL139246.3;PRXL2B;MMEL1
chr1	2611259	2611261	cg00067117_BC11	0.0218473	0.000720628	0.0337354	Hyper 5modC (Sex-Male)	Quies	TNFRSF14;AL139246.2;AL139246.3;PRXL2B;MMEL1;MMEL1-AS1;TTC34
chr1	3297103	3297105	cg19244263_BC11	-0.0306666	0.00108024	0.0485639	Hypo 5modC (Sex-Male)	Quies	PRDM16;AL590438.1;AL354743.2
chr1	5832730	5832732	cg00125655_BC11	0.0486672	0.000655659	0.0308965	Hyper 5modC (Sex-Male)	ReprPCWk	MIR4689;NPHP4
chr1	6102683	6102685	cg00347918_TC21	-0.0323308	0.000198594	0.0100841	Hypo 5modC (Sex-Male)	ReprPCWk	KCNAB2;CHD5
chr1	9198557	9198559	cg00186491_BC11	0.0668626	0.000508908	0.0244206	Hyper 5modC (Sex-Male)	TssBiv	MIR34AHG;MIR34A;LNCTAM34A;H6PD
chr1	11956667	11956669	cg00238699_TC21	-0.0159508	0.000728031	0.0340482	Hypo 5modC (Sex-Male)	Tx	AL021155.4;RNU5E-1;RNU5E-4P;KIAA2013;PLOD1;AL096840.2;MFN2
chr1	16629182	16629184	cg03180011_TC21	-0.0282127	0.000963907	0.0438527	Hypo 5modC (Sex-Male)	Tx	NBPF1;AL137798.1;CROCCP2;AL137798.3;MST1P2;AL137798.2;RNU1-3
chr1	16686239	16686241	cg00305680_BC11	-0.0713939	0.000368209	0.018085	Hypo 5modC (Sex-Male)	ReprPCWk	CROCCP2;AL137798.3;MST1P2;AL137798.2;RNU1-3;AL021920.2;EIF1AXP1;ESPNP;AL021920.1
chr1	16711920	16711922	cg08767884_TC21	-0.0237964	0.000158229	0.00811858	Hypo 5modC (Sex-Male)	ReprPCWk	AL137798.2;RNU1-3;AL021920.2;EIF1AXP1;ESPNP;AL021920.1;AL021920.3;CROCC;CROCCP4;RNU1-4;MST1L
chr1	18107077	18107079	cg11232944_TC21	0.0433508	0.000117549	0.00610585	Hyper 5modC (Sex-Male)	ReprPC	LINC01654;IGSF21;AL365209.1
chr1	27624077	27624079	cg06827976_BC21	-0.0191187	0.000185684	0.00945296	Hypo 5modC (Sex-Male)	Quies	AHDC1;FGR;AL031729.1;LINC02574;IFI6;AL445490.1
chr1	36224294	36224296	cg09806633_TC11	0.00324591	0.000905464	0.0414498	Hyper 5modC (Sex-Male)	TssA	MAP7D1;RN7SL131P;THRAP3;UBE2V2P4
chr1	39559503	39559505	cg00628998_TC21	0.0264904	0.000655244	0.0308848	Hyper 5modC (Sex-Male)	TssA	BMP8A;OXCT2P1;PPIEL;PABPC4;PABPC4-AS1;SNORA55
chr1	48277344	48277346	cg08222566_BC11	0.013249	4.9432e-06	0.000277549	Hyper 5modC (Sex-Male)	Quies	TPRG1;AC009319.1
chr1	56447596	56447598	cg00811815_BC11	0.0777635	0.000314826	0.0156192	Hyper 5modC (Sex-Male)	Quies	AC119674.1;AC119674.2;LINC01767;PLPP3
chr1	57319363	57319365	cg23691223_BC21	0.0740079	0.000460198	0.0222325	Hyper 5modC (Sex-Male)	Quies	DAB1
chr1	71046886	71046888	cg00923420_BC11	-0.0245202	0.00100533	0.0455612	Hypo 5modC (Sex-Male)	TssBiv	PTGER3;AL031429.2;ZRANB2-AS1;ZRANB2;MIR186;ZRANB2-AS2
chr1	75124797	75124799	cg01077724_TC21	-0.0501125	1.20797e-05	0.000665566	Hypo 5modC (Sex-Male)	ReprPC	AC099786.3;AC099786.1;LHX8;AC099786.2
chr1	75125226	75125228	cg02297043_BC21	-0.0962135	5.93841e-09	3.63472e-07	Hypo 5modC (Sex-Male)	ReprPC	AC099786.3;AC099786.1;LHX8;AC099786.2
chr1	75125274	75125276	cg01540595_TC21	-0.0592828	4.54563e-05	0.00243842	Hypo 5modC (Sex-Male)	ReprPC	AC099786.3;AC099786.1;LHX8;AC099786.2
chr1	75125343	75125345	cg01066472_TC11	-0.132649	4.54612e-09	2.78833e-07	Hypo 5modC (Sex-Male)	ReprPC	AC099786.3;AC099786.1;LHX8;AC099786.2
chr1	75125667	75125669	cg00325531_TC21	-0.132959	3.05385e-07	1.7897e-05	Hypo 5modC (Sex-Male)	ReprPC	AC099786.3;AC099786.1;LHX8;AC099786.2
chr1	75126836	75126838	cg00945432_BC21	-0.18966	2.51255e-09	1.55277e-07	Hypo 5modC (Sex-Male)	ReprPC	AC099786.3;AC099786.1;LHX8;AC099786.2
chr1	75127264	75127266	cg01005080_TC21	-0.080773	4.77469e-08	2.8637e-06	Hypo 5modC (Sex-Male)	ReprPC	AC099786.3;AC099786.1;LHX8;AC099786.2
chr1	75127332	75127334	cg09766820_BC21	-0.0848265	5.0043e-10	3.14631e-08	Hypo 5modC (Sex-Male)	ReprPC	AC099786.3;AC099786.1;LHX8;AC099786.2
chr1	75127429	75127431	cg00945444_TC21	-0.0921438	4.62012e-07	2.69288e-05	Hypo 5modC (Sex-Male)	ReprPC	AC099786.3;AC099786.1;LHX8;AC099786.2
chr1	75127790	75127792	cg00419321_BC21	-0.0724848	0.000296342	0.0147425	Hypo 5modC (Sex-Male)	ReprPC	AC099786.3;AC099786.1;LHX8;AC099786.2
chr1	75796616	75796618	cg16427752_BC21	-0.0452669	4.70987e-05	0.00252308	Hypo 5modC (Sex-Male)	Tx	ACADM;RABGGTB;SNORD45C;SNORD45A;SNORD45B;MSH4
chr1	80679412	80679414	cg01543452_BC21	0.0259777	0.000725385	0.0339379	Hyper 5modC (Sex-Male)	Quies	LINC01781
chr1	83646887	83646888	rs12408481_TC21	0.235659	0.000220538	0.0111311	Hyper 5modC (Sex-Male)	NA	LINC01725
chr1	86157417	86157419	cg07198150_BC21	-0.0285816	0.000931765	0.0425794	Hypo 5modC (Sex-Male)	Quies	COL24A1
chr1	89198576	89198578	cg23978657_BC11	-0.0580341	3.17041e-06	0.000179293	Hypo 5modC (Sex-Male)	TssA	GBP2;GBP7;GBP4;AC099063.4;AC099063.3
chr1	91546174	91546176	cg11705954_BC21	-0.0378714	0.00105348	0.047515	Hypo 5modC (Sex-Male)	Quies	CDC7;WDR82P2
chr1	107274650	107274652	cg01162891_BC21	0.023358	0.000114996	0.0108787	Hyper 5hmC (Sex-Male)	Quies	NTNG1
chr1	112618673	112618675	cg18144065_BC21	0.0116015	0.000227424	0.0114591	Hyper 5modC (Sex-Male)	TssA	ST7L;CAPZA1;MRPL53P1;RNU7-70P
chr1	112742495	112742497	cg05708536_TC11	-0.0747175	0.00107241	0.0482582	Hypo 5modC (Sex-Male)	ReprPC	MOV10;AL603832.1;RHOC;AL603832.3;PPM1J;AL603832.2;TAFA3;NUTF2P4
chr1	116775280	116775282	cg17908602_BC11	-0.0651421	0.00021198	0.0107199	Hypo 5modC (Sex-Male)	Quies	NEFHP1;CD2;FTH1P22
chr1	121535407	121535409	cg00565617_BC21	0.00619705	0.000241101	0.0121197	Hyper 5modC (Sex-Male)	Quies	NA
chr1	147517644	147517646	cg21687775_TC21	0.0339843	0.0004746	0.0228813	Hyper 5modC (Sex-Male)	Quies	LINC00624;OR13Z3P;BCL9
chr1	149900366	149900368	cg01386996_TC11	-0.0471447	7.32938e-05	0.00386919	Hypo 5modC (Sex-Male)	TssFlnkU	H2BC20P;H2AC19;H3C15;H4C15;AC239868.1;H2BC21;H2AC20;H2AC21;BOLA1;SV2A;SF3B4;MTMR11;OTUD7B
chr1	149900391	149900393	cg09045105_BC21	-0.0362868	0.000482123	0.0232203	Hypo 5modC (Sex-Male)	TssFlnkU	H2BC20P;H2AC19;H3C15;H4C15;AC239868.1;H2BC21;H2AC20;H2AC21;BOLA1;SV2A;SF3B4;MTMR11;OTUD7B
chr1	150363030	150363032	cg25066665_TC11	-0.0699823	1.6495e-05	0.000901881	Hypo 5modC (Sex-Male)	TssFlnkU	PRPF3;RPRD2
chr1	151544301	151544303	cg16414821_TC21	0.0340221	0.000556555	0.0265663	Hyper 5modC (Sex-Male)	TxWk	CGN;AL365436.3;TUFT1;AL365436.2;MIR554;AL365436.1
chr1	152188845	152188847	cg01418971_BC21	-0.0723527	0.000379916	0.018625	Hypo 5modC (Sex-Male)	TssFlnk	PUDPP2;RPTN;FLG-AS1;AL589986.2;HRNR
chr1	152188849	152188851	cg01418972_TC21	-0.0765205	0.000100951	0.00528072	Hypo 5modC (Sex-Male)	TssFlnk	PUDPP2;RPTN;FLG-AS1;AL589986.2;HRNR
chr1	152188862	152188864	cg01418973_TC21	-0.0895442	7.76015e-05	0.00408561	Hypo 5modC (Sex-Male)	TssFlnk	PUDPP2;RPTN;FLG-AS1;AL589986.2;HRNR
chr1	152188905	152188907	cg01418975_TC21	-0.0602103	0.000742719	0.0346594	Hypo 5modC (Sex-Male)	TssFlnk	PUDPP2;RPTN;FLG-AS1;AL589986.2;HRNR
chr1	152188920	152188922	cg23107878_BC21	-0.0628286	0.000617765	0.0292982	Hypo 5modC (Sex-Male)	TssFlnk	PUDPP2;RPTN;FLG-AS1;AL589986.2;HRNR
chr1	152188920	152188922	cg23107878_TO21	-0.0790761	0.000339543	0.0167573	Hypo 5modC (Sex-Male)	TssFlnk	NA
chr1	152188971	152188973	cg01418978_TC21	-0.0862779	0.00088531	0.0406456	Hypo 5modC (Sex-Male)	TssA	PUDPP2;RPTN;FLG-AS1;AL589986.2;HRNR
chr1	152189031	152189033	cg01418982_BC21	-0.0738007	0.000157268	0.00807432	Hypo 5modC (Sex-Male)	TssA	PUDPP2;RPTN;FLG-AS1;AL589986.2;HRNR
chr1	152189035	152189037	cg01418983_TC21	-0.0814783	0.000448591	0.0217207	Hypo 5modC (Sex-Male)	TssA	PUDPP2;RPTN;FLG-AS1;AL589986.2;HRNR
chr1	152189044	152189046	cg26320663_TC21	-0.0734126	0.0001715	0.00876116	Hypo 5modC (Sex-Male)	TssA	PUDPP2;RPTN;FLG-AS1;AL589986.2;HRNR
chr1	152189121	152189123	cg01418986_BC21	-0.0814584	0.000232042	0.0116818	Hypo 5modC (Sex-Male)	TssA	PUDPP2;RPTN;FLG-AS1;AL589986.2;HRNR
chr1	152189121	152189123	cg01418986_BC22	-0.0790229	0.000385409	0.018859	Hypo 5modC (Sex-Male)	TssA	PUDPP2;RPTN;FLG-AS1;AL589986.2;HRNR
chr1	152189188	152189190	cg01418993_TC21	-0.0932386	0.00041341	0.0201581	Hypo 5modC (Sex-Male)	TssA	PUDPP2;RPTN;FLG-AS1;AL589986.2;HRNR
chr1	152189408	152189410	cg02754945_BC21	-0.0733228	0.000353847	0.0174268	Hypo 5modC (Sex-Male)	TssBiv	PUDPP2;RPTN;FLG-AS1;AL589986.2;HRNR
chr1	152189450	152189452	cg13498757_TC11	-0.0989422	0.000225252	0.0113569	Hypo 5modC (Sex-Male)	TssBiv	PUDPP2;RPTN;FLG-AS1;AL589986.2;HRNR
chr1	152189548	152189550	cg21280320_BC21	-0.0616211	0.000702446	0.0329628	Hypo 5modC (Sex-Male)	TssFlnk	PUDPP2;RPTN;FLG-AS1;AL589986.2;HRNR
chr1	153022470	153022472	cg01424364_BC21	-0.0224245	0.000423339	0.0205912	Hypo 5modC (Sex-Male)	Quies	SPRR4;SPRR1A;SPRR3;AL356867.2;AL356867.1;SPRR1B;SPRR2D;SPRR2A;SPRR2B
chr1	154272755	154272757	cg12177922_BC11	-0.0569903	9.67439e-07	5.58768e-05	Hypo 5modC (Sex-Male)	TssA	UBAP2L;SNORA58B;HAX1;AL354980.1;RNU6-239P;RNU6-121P;AL354980.2;AQP10
chr1	155033480	155033482	cg17896897_BC21	-0.0190778	0.000545484	0.0261066	Hypo 5modC (Sex-Male)	Quies	FLAD1;LENEP;ZBTB7B;DCST2;DCST1;DCST1-AS1;ADAM15;EFNA4;AL691442.1;EFNA3
chr1	156423668	156423670	cg22610676_TC21	-0.0450662	1.23289e-05	0.000678979	Hypo 5modC (Sex-Male)	ReprPC	RHBG;AL139130.1;MIR9-1HG;MIR9-1;MEF2D
chr1	156425207	156425209	cg01474861_BC21	-0.0326501	0.0002696	0.0134804	Hypo 5modC (Sex-Male)	ReprPC	RHBG;AL139130.1;MIR9-1HG;MIR9-1;MEF2D
chr1	160895306	160895308	cg03618918_BC21	0.0512631	1.58647e-15	1.10897e-13	Hyper 5modC (Sex-Male)	Quies	CD244;PPIAP37;ITLN1;AL354714.2;AL354714.3;AL354714.1;AL354714.4;ITLN2
chr1	161398996	161398998	cg23915527_TC21	-0.082504	0.00104132	0.0470204	Hypo 5modC (Sex-Male)	TssFlnkU	SDHC;CFAP126;AL592295.6;RRM2P2;AL592295.4;AL592295.5;RNU6-481P;AL592295.3;AL592295.1;AL592295.2;AL831711.1
chr1	161399156	161399158	cg03441844_BC21	-0.106951	2.84526e-06	0.000161176	Hypo 5modC (Sex-Male)	TssFlnkU	SDHC;CFAP126;AL592295.6;RRM2P2;AL592295.4;AL592295.5;RNU6-481P;AL592295.3;AL592295.1;AL592295.2;AL831711.1
chr1	161467127	161467129	cg01522934_BC11	-0.0293587	0.000267493	0.0133779	Hypo 5modC (Sex-Male)	Quies	AL592295.4;AL592295.3;AL592295.1;AL592295.2;AL831711.1
chr1	161606838	161606840	cg04094791_BC21	-0.0385553	0.000186891	0.00951031	Hypo 5modC (Sex-Male)	ReprPCWk	AL590385.2;AL590385.1;FCGR2C;HSPA7;RPS23P9;FCGR3B
chr1	162367086	162367088	cg02858267_TC22	-0.0357002	0.000951656	0.0434042	Hypo 5modC (Sex-Male)	Quies	NOS1AP;AL512785.1;RNA5SP61;MIR556;AL512785.2;SPATA46;C1orf226;SH2D1B
chr1	166886630	166886632	cg27511494_TC21	-0.0334303	0.000971476	0.04418	Hypo 5modC (Sex-Male)	ReprPCWk	POGK;TADA1;DUTP6;ILDR2
chr1	174998877	174998879	cg25439374_TC21	-0.0629721	0.000127688	0.00660892	Hypo 5modC (Sex-Male)	TssFlnkU	RABGAP1L;RABGAP1L-AS1;RNU6-307P;Z99127.3;CACYBP;MRPS14;Y_RNA;ENTR1P2
chr1	200409954	200409956	cg06644124_TC11	-0.0288894	8.33684e-05	0.00437945	Hypo 5modC (Sex-Male)	TssA	LINC00862;AC104461.1;ZNF281
chr1	205241641	205241643	cg02237875_TC21	-0.0248935	0.00036432	0.0178977	Hypo 5modC (Sex-Male)	Quies	DSTYK;AC093422.1;TMCC2;TMCC2-AS1
chr1	205258484	205258486	cg16530596_TC11	-0.0299697	0.00107045	0.0481974	Hypo 5modC (Sex-Male)	TxWk	DSTYK;TMCC2;TMCC2-AS1;NUAK2
chr1	209232717	209232719	cg15817705_TC21	0.0629094	2.92691e-09	1.80601e-07	Hyper 5modC (Sex-Male)	Quies	AC092810.2;TFDP1P1;ATP5MC2P1
chr1	219173767	219173769	cg05460949_BC21	-0.0696064	0.00100867	0.0456776	Hypo 5modC (Sex-Male)	TssA	LYPLAL1-DT;LYPLAL1;RIMKLBP2;AL360093.1
chr1	220787168	220787170	cg01892980_TC21	0.0192303	0.000172522	0.00880383	Hyper 5modC (Sex-Male)	TssA	MTARC2;MTARC1;AL445423.3;RNU6ATAC35P;AL445423.2;AL445423.1;LINC01352;HLX-AS1
chr1	223716159	223716161	cg10100437_TC21	-0.0477473	0.000776755	0.0361119	Hypo 5modC (Sex-Male)	EnhA1	RNU6-1248P;CAPN2
chr1	227502127	227502129	cg14710850_TC21	-0.0542166	0.000785606	0.0364946	Hypo 5modC (Sex-Male)	Quies	AL451054.2;AL451054.3;TUBB8P10;TUBB8P9;AL451054.1;AL451054.4
chr1	228549704	228549706	cg02075683_BC11	-0.0788557	0.000850431	0.0391663	Hypo 5modC (Sex-Male)	Quies	BTNL10;RNA5SP19;RNA5SP162
chr1	230171846	230171848	cg07364927_BC21	-0.0279825	0.000229997	0.0115813	Hypo 5modC (Sex-Male)	Quies	GALNT2
chr1	241158277	241158278	ch.1.241158277_BC21	-0.052151	1.30454e-06	0.000226495	Hypo 5hmC (Sex-Male)	NA	RGS7;MIR3123
chr1	242245394	242245396	cg02218182_BC21	-0.0516962	0.000393049	0.0192129	Hypo 5modC (Sex-Male)	Quies	PLD5;AL591686.2;AL591686.1
chr1	242890370	242890372	cg12691488_BC21	0.213799	9.56024e-28	9.36975e-26	Hyper 5modC (Sex-Male)	Quies	AL445675.1;AL445675.2
chr1	245571623	245571625	cg02256108_BC21	-0.055623	0.00102074	0.0462065	Hypo 5modC (Sex-Male)	Quies	KIF26B;AC104462.2
chr1	247106187	247106189	cg17886715_BC21	0.147176	1.51885e-19	1.16122e-17	Hyper 5modC (Sex-Male)	ReprPCWk	ZNF670-ZNF695;ZNF670-ZNF695;ZNF670;ZNF670;AL627095.1;AL627095.1;ZNF669;ZNF669;AL627095.2;AL627095.2;C1orf229;C1orf229;FGFR3P6;FGFR3P6;ZNF124;ZNF124
chr1	247106187	247106189	cg17886715_BC21	0.379799	3.57997e-45	2.36812e-40	Hyper 5hmC (Sex-Male)	ReprPCWk	ZNF670-ZNF695;ZNF670-ZNF695;ZNF670;ZNF670;AL627095.1;AL627095.1;ZNF669;ZNF669;AL627095.2;AL627095.2;C1orf229;C1orf229;FGFR3P6;FGFR3P6;ZNF124;ZNF124
chr1	247322960	247322962	cg02278344_TC21	0.069058	0.00104921	0.0473316	Hyper 5modC (Sex-Male)	Tx	Y_RNA;ZNF496;AC104335.1
chr10	1739988	1739990	cg17572155_BC21	-0.0536039	7.17927e-07	4.16288e-05	Hypo 5modC (Sex-Male)	ReprPC	ADARB2
chr10	8046940	8046942	cg11444332_BC21	-0.0745534	0.000122777	0.00636454	Hypo 5modC (Sex-Male)	ReprPC	TAF3;GATA3;GATA3-AS1;AL390294.1
chr10	12396782	12396784	cg07240846_TC21	-0.205289	0.000454224	0.0219619	Hypo 5modC (Sex-Male)	Quies	CAMK1D;AL391314.1
chr10	16519393	16519395	cg20047561_BC21	-0.0538989	0.00103651	0.0468304	Hypo 5modC (Sex-Male)	ReprPC	PTER;RNU2-18P;C1QL3;AL353576.1
chr10	16519412	16519414	cg17885841_BC21	-0.0443417	0.000990892	0.0449935	Hypo 5modC (Sex-Male)	ReprPC	PTER;RNU2-18P;C1QL3;AL353576.1
chr10	22715054	22715056	cg07831277_TC21	-0.0377671	0.00108867	0.0489055	Hypo 5modC (Sex-Male)	TssFlnkU	PIP4K2A;AL390318.1
chr10	27257528	27257530	cg25178900_TC21	0.0565863	0.00105595	0.0476171	Hyper 5modC (Sex-Male)	ReprPC	ACBD5;RNU7-12P;AL160291.1;LRRC37A6P;ARMC4P1
chr10	27414317	27414319	cg27363617_BC11	-0.0588765	0.000249806	0.0125359	Hypo 5modC (Sex-Male)	ReprPC	TRIAP1P1;PTCHD3
chr10	27414399	27414401	cg02933909_BC21	-0.0638264	6.62686e-05	0.00351246	Hypo 5modC (Sex-Male)	ReprPC	TRIAP1P1;PTCHD3
chr10	27414406	27414408	cg00632657_TC11	-0.0669762	0.000143262	0.00739067	Hypo 5modC (Sex-Male)	ReprPC	TRIAP1P1;PTCHD3
chr10	27414421	27414423	cg14830948_TC11	-0.0673111	0.000204862	0.0103844	Hypo 5modC (Sex-Male)	ReprPC	TRIAP1P1;PTCHD3
chr10	27414447	27414449	cg15283904_TC21	-0.0470024	0.000156224	0.00802424	Hypo 5modC (Sex-Male)	ReprPC	TRIAP1P1;PTCHD3
chr10	27414476	27414478	cg14830950_BC21	-0.0499646	0.000111837	0.00582175	Hypo 5modC (Sex-Male)	ReprPC	TRIAP1P1;PTCHD3
chr10	32670479	32670481	cg00510315_TC21	0.00679248	0.000909633	0.0416326	Hyper 5modC (Sex-Male)	Quies	NFAT5;AC009032.1;AC012321.1;NQO1;AC092115.2
chr10	36400850	36400852	cg14920192_TC11	-0.0147033	0.000417993	0.0203563	Hypo 5modC (Sex-Male)	Quies	MTND5P17;MTND4P18;AL590730.1;AL590730.2
chr10	37651970	37651972	cg18107355_BC11	-0.0606035	8.2091e-05	0.00431427	Hypo 5modC (Sex-Male)	ZNF/Rpts	MTRNR2L7
chr10	38094875	38094877	cg13531842_BC21	-0.013398	0.000552549	0.0263965	Hypo 5modC (Sex-Male)	TssA	ZNF33A;AL161931.1;EIF3LP3;FXYD6P2;ZNF37A;AL117339.4;AL117339.3
chr10	42897760	42897762	cg27175024_BC11	-0.068704	0.000374866	0.0184005	Hypo 5modC (Sex-Male)	ReprPC	LINC02623
chr10	43413230	43413232	cg15866039_TC21	0.0182071	0.000650033	0.030705	Hyper 5modC (Sex-Male)	Quies	FXYD4;HNRNPF;SNORD3J;AL450326.1;ZNF487;RNU7-193P
chr10	44005682	44005684	cg09816788_BC21	-0.0119815	0.000793101	0.0367993	Hypo 5modC (Sex-Male)	Quies	LINC00841
chr10	45224302	45224304	cg17554636_TC11	-0.0464825	0.000260608	0.0130474	Hypo 5modC (Sex-Male)	Quies	ANKRD30BP3;AL358394.1;AL512324.3;AL512324.6;RNU6-1207P;CUBNP2;OR6D1P
chr10	45224431	45224433	cg20447730_TC11	-0.0741517	0.000132364	0.00684346	Hypo 5modC (Sex-Male)	Quies	ANKRD30BP3;AL358394.1;AL512324.3;AL512324.6;RNU6-1207P;CUBNP2;OR6D1P
chr10	45224528	45224530	cg14998204_BC11	-0.0554425	0.00109059	0.0489731	Hypo 5modC (Sex-Male)	Quies	ANKRD30BP3;AL358394.1;AL512324.3;AL512324.6;RNU6-1207P;CUBNP2;OR6D1P
chr10	45224591	45224593	cg23771956_TC11	-0.107071	1.66477e-06	9.53352e-05	Hypo 5modC (Sex-Male)	Quies	ANKRD30BP3;AL358394.1;AL512324.3;AL512324.6;RNU6-1207P;CUBNP2;OR6D1P
chr10	45224685	45224687	cg04392266_TC11	-0.123161	1.30728e-05	0.000718102	Hypo 5modC (Sex-Male)	Quies	ANKRD30BP3;AL358394.1;AL512324.3;AL512324.6;RNU6-1207P;CUBNP2;OR6D1P
chr10	49608161	49608163	cg17332237_TC21	-0.0412222	0.000944637	0.0431258	Hypo 5modC (Sex-Male)	ReprPC	CHAT;SLC18A3
chr10	52955095	52955097	cg09857651_BC11	-0.0268758	0.000976885	0.0444088	Hypo 5modC (Sex-Male)	Quies	AC073174.1;LINC02672
chr10	70600499	70600501	cg00499564_BC21	-0.0388198	0.000316943	0.0157144	Hypo 5modC (Sex-Male)	Quies	PALD1;PRF1
chr10	77650379	77650381	cg12734852_TC21	0.018018	0.000219925	0.0192433	Hyper 5hmC (Sex-Male)	Quies	KCNMA1
chr10	80608642	80608644	cg03086067_BC21	-0.0841925	3.95454e-06	0.000222516	Hypo 5modC (Sex-Male)	Quies	SH2D4B;LINC02655
chr10	87094830	87094832	cg00167275_TC11	-0.103277	4.96952e-18	3.66507e-16	Hypo 5modC (Sex-Male)	TssA	GLUD1;SHLD2;AL136982.3
chr10	87407699	87407701	cg16844333_BC21	-0.0678483	1.09862e-05	0.00060659	Hypo 5modC (Sex-Male)	Quies	LINC00863;NUTM2D;NPAP1P3;CTSLP1;FAM245A;AL355334.1
chr10	87407710	87407712	cg07147421_BC11	-0.0591762	7.37307e-07	4.27421e-05	Hypo 5modC (Sex-Male)	Quies	LINC00863;NUTM2D;NPAP1P3;CTSLP1;FAM245A;AL355334.1
chr10	87408165	87408167	cg23153615_TC11	-0.0516395	4.00977e-05	0.00215637	Hypo 5modC (Sex-Male)	Quies	NUTM2D;NPAP1P3;CTSLP1;FAM245A;AL355334.1
chr10	87408213	87408215	cg09170412_TC11	-0.048525	0.000144595	0.00745727	Hypo 5modC (Sex-Male)	Quies	NUTM2D;NPAP1P3;CTSLP1;FAM245A;AL355334.1
chr10	115094948	115094950	cg15611824_TC11	-0.0804248	2.82655e-07	1.66145e-05	Hypo 5modC (Sex-Male)	ReprPC	ATRNL1;AC016042.1
chr10	117141678	117141680	cg10475928_BC21	-0.0606795	8.03316e-06	0.000446786	Hypo 5modC (Sex-Male)	ReprPC	SHTN1;VAX1;MIR3663HG;MIR3663
chr10	117216274	117216276	cg26979595_TC21	-0.049481	0.000180346	0.00918914	Hypo 5modC (Sex-Male)	ReprPC	MIR3663HG;MIR3663;RPL12P26;KCNK18;AL731557.1;SLC18A2
chr10	117216274	117216276	cg26979595_TC22	-0.0413661	0.000313427	0.0155564	Hypo 5modC (Sex-Male)	ReprPC	MIR3663HG;MIR3663;RPL12P26;KCNK18;AL731557.1;SLC18A2
chr10	118594148	118594150	cg15644107_BC21	-0.0469308	0.000697178	0.0327417	Hypo 5modC (Sex-Male)	ReprPC	SLC25A18P1;PRLHR;TOMM22P5
chr10	119104195	119104197	cg24051456_BC11	-0.0423632	3.35093e-10	2.11697e-08	Hypo 5modC (Sex-Male)	TssA	EIF3A;SNORA19;AL355598.1;AL355598.2;DENND10;SFXN4
chr10	122190433	122190435	cg23304023_BC11	-0.0799041	0.000675793	0.0317754	Hypo 5modC (Sex-Male)	Quies	TACC2;AC063960.2
chr10	122818849	122818851	cg02613370_BC11	-0.0774544	5.71519e-05	0.00304295	Hypo 5modC (Sex-Male)	ReprPC	DMBT1L1;CUZD1;AC073585.1;FAM24B
chr10	122838199	122838201	cg07015485_TC21	0.079669	0.000335612	0.0165738	Hyper 5modC (Sex-Male)	Quies	DMBT1L1;CUZD1;AC073585.1;FAM24B;C10orf88B
chr10	122879239	122879241	cg03804621_TC21	-0.0671511	9.45276e-07	5.46101e-05	Hypo 5modC (Sex-Male)	TssFlnkU	CUZD1;AC073585.1;FAM24B;C10orf88B;FAM24A
chr10	122953642	122953644	cg15695293_BC11	-0.0746213	0.000291725	0.0145296	Hypo 5modC (Sex-Male)	TssFlnk	FAM24A;C10orf88;PSTK;IKZF5
chr10	124916740	124916742	cg17639894_TC13	-0.00363774	0.000990828	0.0449935	Hypo 5modC (Sex-Male)	TssA	NPM1P31;AL731577.2;ZRANB1;AL731577.1
chr10	132191821	132191823	cg05006954_BC21	-0.0203079	0.000699834	0.0328533	Hypo 5modC (Sex-Male)	ReprPCWk	JAKMIP3;AL512622.1;DPYSL4;STK32C
chr10	132964962	132964964	cg24680439_TC21	0.147116	2.23126e-06	0.000127128	Hyper 5modC (Sex-Male)	TssBiv	CFAP46;LINC01166;LINC01167;LINC01168
chr10	132965143	132965145	cg02276826_BC11	0.114723	1.41582e-06	8.11972e-05	Hyper 5modC (Sex-Male)	ReprPC	CFAP46;LINC01166;LINC01167;LINC01168
chr10	133565710	133565712	cg16208053_TC11	-0.0810464	0.000818093	0.0377878	Hypo 5modC (Sex-Male)	ZNF/Rpts	SCART1;CYP2E1;AL161645.1;AL161645.2;SYCE1;AL731769.2;OR6L1P;AL731769.1
chr11	1652668	1652670	cg05321252_BC21	-0.0338356	0.000693102	0.0325567	Hypo 5modC (Sex-Male)	ReprPCWk	KRTAP5-3;KRTAP5-4;KRTAP5-5;AP006285.1;FAM99A;FAM99B;LINC02708;KRTAP5-6
chr11	13334222	13334223	rs6486121_TC21	-0.25296	0.000449427	0.0217522	Hypo 5modC (Sex-Male)	NA	ARNTL;RN7SKP151
chr11	23941355	23941357	cg16609139_TC21	-0.0805795	6.82125e-13	4.54572e-11	Hypo 5modC (Sex-Male)	Quies	AC099842.1
chr11	36323411	36323413	cg16209478_BC21	0.0176936	0.000411896	0.0200884	Hyper 5modC (Sex-Male)	Quies	COMMD9;PRR5L;AC087277.1
chr11	43881491	43881493	cg26985203_TC21	0.0432606	0.000582934	0.0277356	Hyper 5modC (Sex-Male)	TssFlnkD	AC068205.2;HSD17B12;AC087521.2;AC087521.4;ALKBH3;SEC14L1P1;ALKBH3-AS1;AC087521.3;C11orf96
chr11	45971957	45971959	cg16281985_TC21	0.039729	0.00060831	0.0288788	Hyper 5modC (Sex-Male)	TxWk	LARGE2;PHF21A
chr11	59062881	59062883	cg00735023_BC21	-0.0687427	0.000518559	0.0248533	Hypo 5modC (Sex-Male)	ReprPC	GLYATL1;AP001636.3;GLYATL1P4;GLYATL1B;FAM111B
chr11	59063136	59063138	cg24985772_TC21	-0.0769288	5.07264e-06	0.000284749	Hypo 5modC (Sex-Male)	ReprPC	GLYATL1;AP001636.3;GLYATL1P4;GLYATL1B;FAM111B
chr11	61555840	61555842	cg16404720_BC21	0.0311421	0.000361028	0.0177508	Hyper 5modC (Sex-Male)	ReprPC	AP003108.1;MIR4488;LRRC10B;SYT7;AP003108.5;AP003559.1;AP002754.1
chr11	65720342	65720344	cg25294185_TC11	0.0723403	2.88145e-16	2.04203e-14	Hyper 5modC (Sex-Male)	TssA	RELA-DT;RN7SL309P;KAT5;RNASEH2C;KRT8P26;AP001266.2
chr11	66871822	66871824	cg16504064_BC21	-0.0126418	0.000799858	0.0370472	Hypo 5modC (Sex-Male)	Quies	C11orf80;RCE1;PC;LRFN4;RNU7-23P
chr11	69014742	69014744	cg02920396_BC21	-0.050035	0.000612102	0.0290414	Hypo 5modC (Sex-Male)	EnhA1	MRGPRD;AP003071.4;AP003071.3;MRGPRF;MRGPRF-AS1;TPCN2
chr11	75428426	75428428	cg16634808_BC11	-0.104903	0.000100817	0.00527487	Hypo 5modC (Sex-Male)	TssBiv	RPS3;SNORD15A;SNORD15B;KLHL35;GDPD5
chr11	75428498	75428500	cg05353869_BC11	-0.0981454	0.00030259	0.0150438	Hypo 5modC (Sex-Male)	TssBiv	RPS3;SNORD15A;SNORD15B;KLHL35;GDPD5
chr11	75428634	75428636	cg04231094_BC21	-0.0728402	8.9836e-05	0.00471081	Hypo 5modC (Sex-Male)	TssBiv	RPS3;SNORD15A;SNORD15B;KLHL35;GDPD5
chr11	75428690	75428692	cg10909185_TC11	-0.110573	0.00032076	0.0158869	Hypo 5modC (Sex-Male)	TssBiv	RPS3;SNORD15A;SNORD15B;KLHL35;GDPD5
chr11	75671535	75671537	cg02313836_BC21	-0.0190724	0.000554243	0.0264613	Hypo 5modC (Sex-Male)	ReprPC	MAP6;AP001922.2;AP001922.4;MOGAT2
chr11	82734127	82734129	cg10010533_BC11	-0.0428248	0.000292585	0.014568	Hypo 5modC (Sex-Male)	TssBiv	MIR4300HG;RPS28P7;FAM181B;LINC02734
chr11	95697105	95697107	cg23611441_BC21	0.0290498	0.000546137	0.0431748	Hyper 5hmC (Sex-Male)	Quies	AP000820.2;AP000820.1
chr11	116579014	116579016	cg16935410_TC21	-0.0676631	0.000843079	0.0388581	Hypo 5modC (Sex-Male)	ReprPC	AP000770.1
chr11	116790326	116790328	cg21870551_BC11	-0.0360849	6.17054e-05	0.00327947	Hypo 5modC (Sex-Male)	TxWk	BUD13;AP006216.1;ZPR1;APOA5;AP006216.2;AP006216.3;APOA4;APOC3;APOA1;APOA1-AS
chr11	116790520	116790522	cg27362048_TC21	-0.0441991	2.27113e-07	1.33864e-05	Hypo 5modC (Sex-Male)	TxWk	BUD13;AP006216.1;ZPR1;APOA5;AP006216.2;AP006216.3;APOA4;APOC3;APOA1;APOA1-AS
chr11	116790671	116790673	cg09044186_BC11	-0.0645747	1.2547e-07	7.43821e-06	Hypo 5modC (Sex-Male)	TxWk	BUD13;AP006216.1;ZPR1;APOA5;AP006216.2;AP006216.3;APOA4;APOC3;APOA1;APOA1-AS
chr11	119891323	119891325	cg16981617_TC11	0.0525222	0.00046942	0.0226501	Hyper 5modC (Sex-Male)	ReprPC	AP001994.2;AP001994.3
chr11	122982864	122982866	cg07021181_BC21	-0.0415115	1.93447e-05	0.00105549	Hypo 5modC (Sex-Male)	ReprPC	JHY;ATP5PBP5;BSX;AP003040.1
chr11	130110582	130110584	cg06107796_TC21	-0.02065	0.000653972	0.0308418	Hypo 5modC (Sex-Male)	Tx	APLP2;RPL34P21;U4;ST14
chr11	134504436	134504438	cg20405891_TC11	0.0525204	0.000485679	0.0233725	Hyper 5modC (Sex-Male)	Quies	B3GAT1-DT
chr12	991305	991307	cg07816873_BC11	-0.0260521	9.61754e-06	0.00053327	Hypo 5modC (Sex-Male)	TssA	RAD52;AC004803.1;ERC1
chr12	3553799	3553801	cg17197162_TC11	-0.00766605	0.000710725	0.0333181	Hypo 5modC (Sex-Male)	Quies	PRMT8
chr12	4911920	4911922	cg02793415_TC21	-0.0540694	6.61364e-05	0.00350627	Hypo 5modC (Sex-Male)	ReprPC	AC006063.4;AC005906.2;KCNA1;AC006063.2
chr12	5403280	5403282	cg17217474_TC21	-0.0413608	0.000254478	0.0127595	Hypo 5modC (Sex-Male)	Quies	AC006206.2;AC007848.2;AC007848.1;NTF3
chr12	6495023	6495025	cg10383428_TC22	-0.0397742	0.00100636	0.045599	Hypo 5modC (Sex-Male)	TssFlnkD	CD27-AS1;CD27;TAPBPL;VAMP1;AC005840.4;AC005840.3;MRPL51;NCAPD2;SCARNA10;AC006064.5;AC006064.3;GAPDH;AC006064.4;IFFO1;AC006064.1
chr12	10505681	10505683	cg02606018_TC21	0.0617743	8.03889e-16	5.6579e-14	Hyper 5modC (Sex-Male)	Quies	EIF2S3B;SLC25A39P2;LINC02446
chr12	10505681	10505683	cg02606018_TC22	0.0598406	1.43986e-14	9.91198e-13	Hyper 5modC (Sex-Male)	Quies	EIF2S3B;EIF2S3B;SLC25A39P2;SLC25A39P2;LINC02446;LINC02446
chr12	10505681	10505683	cg02606018_TC22	-0.0156732	0.000266449	0.0227571	Hypo 5hmC (Sex-Male)	Quies	EIF2S3B;EIF2S3B;SLC25A39P2;SLC25A39P2;LINC02446;LINC02446
chr12	13001869	13001871	cg17304843_BC11	-0.0444243	0.000104452	0.00545295	Hypo 5modC (Sex-Male)	TssFlnkD	GPRC5D-AS1;GPRC5D;AC007688.3;AC007688.1;HEBP1;HTR7P1;AC023790.2;AC023790.1;FAM234B
chr12	13001930	13001932	cg20822426_TC21	-0.0324624	3.79005e-05	0.00204053	Hypo 5modC (Sex-Male)	TssFlnkD	GPRC5D-AS1;GPRC5D;AC007688.3;AC007688.1;HEBP1;HTR7P1;AC023790.2;AC023790.1;FAM234B
chr12	14365720	14365722	cg04643437_TC11	0.028278	0.000954165	0.0434766	Hyper 5modC (Sex-Male)	TssA	RPL30P11;ATF7IP
chr12	31731900	31731902	cg17445114_TC21	0.0409793	0.000455958	0.0368045	Hyper 5hmC (Sex-Male)	EnhA2	AMN1;STMN1P1;AC023157.2;AC023157.1;IFITM3P2
chr12	33437901	33437903	cg21043657_BC21	-0.0935475	0.000199785	0.0101401	Hypo 5modC (Sex-Male)	ReprPC	SYT10;AC023158.1;AC023158.2;AC016956.1
chr12	34288226	34288228	cg25247888_TC21	-0.0668033	0.000124332	0.0064395	Hypo 5modC (Sex-Male)	Quies	AK6P1
chr12	34289769	34289771	cg05710090_TC21	-0.0519459	2.08158e-05	0.00113365	Hypo 5modC (Sex-Male)	Quies	AK6P1
chr12	34290500	34290502	cg05417596_BC11	-0.0801072	2.94672e-05	0.00159414	Hypo 5modC (Sex-Male)	Quies	AK6P1
chr12	34338206	34338208	cg06512316_TC21	-0.0426425	0.000653976	0.0308418	Hypo 5modC (Sex-Male)	Quies	NA
chr12	34343406	34343408	cg15865243_BC21	-0.0411147	0.000793961	0.0368247	Hypo 5modC (Sex-Male)	Quies	NA
chr12	34348364	34348366	cg26248646_BC11	-0.0689919	0.000511599	0.0245447	Hypo 5modC (Sex-Male)	Quies	NA
chr12	34354321	34354323	cg23295071_TC21	-0.0244131	6.68534e-05	0.0035411	Hypo 5modC (Sex-Male)	Quies	NA
chr12	34357316	34357318	cg17471498_BC11	-0.0470138	0.000155288	0.00797789	Hypo 5modC (Sex-Male)	Quies	NA
chr12	34379971	34379973	cg10644701_BC21	-0.0353608	0.00085345	0.0392977	Hypo 5modC (Sex-Male)	Quies	NA
chr12	34383069	34383071	cg17472598_TC11	-0.0480857	0.000793501	0.0368106	Hypo 5modC (Sex-Male)	Quies	NA
chr12	34392008	34392010	cg17472893_BC11	-0.0867315	0.000443276	0.0214898	Hypo 5modC (Sex-Male)	Quies	NA
chr12	34393091	34393093	cg19757552_TC11	-0.0328427	0.000288272	0.0143745	Hypo 5modC (Sex-Male)	Quies	NA
chr12	34395200	34395202	cg26929573_BC11	-0.0318346	0.000596644	0.0283593	Hypo 5modC (Sex-Male)	Quies	NA
chr12	37418453	37418455	cg22954265_BC21	-0.0354588	0.000250837	0.0125823	Hypo 5modC (Sex-Male)	NA	LINC01597;AL121762.1;AL121762.2;Y_RNA;FAM242A
chr12	37547545	37547547	cg22992504_TC11	-0.0291315	6.66942e-06	0.000371903	Hypo 5modC (Sex-Male)	Het	ZNF970P
chr12	38055313	38055315	cg15368222_BC21	-0.0281005	0.00104317	0.0470953	Hypo 5modC (Sex-Male)	ZNF/Rpts	AK6P2;CLUHP8
chr12	38138655	38138657	cg15655495_BC21	0.0331295	0.000146868	0.013484	Hyper 5hmC (Sex-Male)	TssFlnk	AC079460.1;AC079460.2;RNA5SP358;RNA5SP359
chr12	38152523	38152525	cg00739353_TC11	-0.0283141	3.71352e-05	0.00200025	Hypo 5modC (Sex-Male)	ZNF/Rpts	AC079460.1;AC079460.2;RNA5SP358;RNA5SP359;TUBB8P5
chr12	38154979	38154981	cg07219978_TC11	-0.0185835	0.000205045	0.0103915	Hypo 5modC (Sex-Male)	ZNF/Rpts	AC079460.1;AC079460.2;RNA5SP358;RNA5SP359;TUBB8P5
chr12	38161453	38161455	cg22805605_TC21	-0.0231227	2.6802e-06	0.000152045	Hypo 5modC (Sex-Male)	ZNF/Rpts	AC079460.1;AC079460.2;RNA5SP358;RNA5SP359;TUBB8P5;AC117372.1;NF1P12
chr12	38838929	38838930	ch.12.38838929_BC11	-0.0106057	0.000423765	0.0206075	Hypo 5modC (Sex-Male)	NA	CPNE8
chr12	41188264	41188266	cg05414754_BC21	-0.053192	0.000866924	0.0398558	Hypo 5modC (Sex-Male)	TssBiv	PDZRN4
chr12	46832669	46832671	cg08730239_TC21	-0.0449457	0.000286685	0.0142983	Hypo 5modC (Sex-Male)	ReprPC	AC008014.1;SLC38A4
chr12	53752348	53752350	cg22171758_BC21	-0.0317136	0.000449724	0.0217622	Hypo 5modC (Sex-Male)	ReprPC	CALCOCO1;AC076968.2;CISTR;AC076968.1
chr12	54364760	54364762	cg01324474_TC21	-0.0610589	0.000318694	0.0157979	Hypo 5modC (Sex-Male)	Quies	AC078778.1;COPZ1;RNU6-950P;MIR148B;RN7SL744P;AC079313.2;AC079313.1;GPR84;ZNF385A;ITGA5
chr12	57618091	57618093	cg20892847_TC21	-0.0373145	0.00102861	0.046509	Hypo 5modC (Sex-Male)	ReprPC	KIF5A;PIP4K2C;DTX3;ARHGEF25;AC025165.1;AC025165.6;SLC26A10;B4GALNT1
chr12	64484371	64484373	cg17736183_TO22	0.0414392	0.00106834	0.048121	Hyper 5modC (Sex-Male)	TxWk	NA
chr12	80717394	80717396	cg06478649_TC21	-0.0526244	6.40209e-06	0.000357419	Hypo 5modC (Sex-Male)	ReprPC	PTPRQ;MYF6;MYF5;LINC01490
chr12	80717394	80717396	cg06478649_TC22	-0.0632669	1.97142e-07	1.16432e-05	Hypo 5modC (Sex-Male)	ReprPC	PTPRQ;MYF6;MYF5;LINC01490
chr12	80755120	80755122	cg17848170_TC21	0.0246433	0.000796302	0.0369187	Hyper 5modC (Sex-Male)	Quies	MYF6;MYF5;LINC01490;LIN7A
chr12	85283750	85283752	cg17873806_BC21	-0.0421944	0.000606714	0.0288089	Hypo 5modC (Sex-Male)	ReprPC	LRRIQ1;ALX1;LINC02820
chr12	91635501	91635503	cg17909414_TC11	-0.0280604	0.000167198	0.00855251	Hypo 5modC (Sex-Male)	Quies	AC126175.1;AC126175.2;AC025254.1
chr12	105246141	105246143	cg18022976_BC11	-0.0356344	2.95872e-07	1.73654e-05	Hypo 5modC (Sex-Male)	Quies	APPL2;C12orf75;AC078874.1
chr12	107646751	107646753	cg12987582_TC21	-0.0297471	0.000246655	0.0123857	Hypo 5modC (Sex-Male)	Quies	BTBD11;AC007540.1;Y_RNA;PWP1
chr12	110402773	110402775	cg10508778_BC21	-0.0611886	0.000128555	0.00665236	Hypo 5modC (Sex-Male)	TssFlnkD	RN7SL769P;ANAPC7;AC144548.1;HMGA1P3;ARPC3;GPN3
chr12	116882533	116882535	cg18159884_TC21	-0.0501011	0.000949666	0.0433302	Hypo 5modC (Sex-Male)	ReprPC	RNFT2;HRK;AC083806.1;FBXW8
chr12	122896330	122896332	cg10848724_BC11	0.0367862	0.0001582	0.00811858	Hyper 5modC (Sex-Male)	TssFlnkU	HIP1R;VPS37B;AC027290.1;AC027290.2;ABCB9
chr12	122896343	122896345	cg06634460_BC11	0.0359054	0.000452999	0.0219116	Hyper 5modC (Sex-Male)	TssFlnkU	HIP1R;VPS37B;AC027290.1;AC027290.2;ABCB9
chr12	125686853	125686855	cg18298262_BC21	-0.0255941	0.000786892	0.0365471	Hypo 5modC (Sex-Male)	Quies	TMEM132B
chr12	129276955	129276957	cg18336328_TC21	0.0551206	0.000456735	0.0220743	Hyper 5modC (Sex-Male)	Quies	TMEM132D;AC079456.1
chr12	131618463	131618465	cg11427280_TC11	0.0575493	0.00020542	0.0104082	Hyper 5modC (Sex-Male)	ReprPC	AC140063.1;AC117500.5;AC117500.3;LINC02414;AC117500.6;AC117500.4;RNA5SP377;AC117500.1;RPS6P21
chr12	132327536	132327538	cg01345136_BC21	0.0660199	6.96271e-05	0.00368636	Hyper 5modC (Sex-Male)	ReprPC	GALNT9;AC148477.3;AC148477.2;AC148477.5;AC148477.4;AC148477.1;AC148477.7;AC148477.10;AC148477.8;AC148477.6;AC148477.9
chr12	132446173	132446175	cg19945931_BC11	0.0940102	0.000675637	0.0317744	Hyper 5modC (Sex-Male)	TssFlnkU	AC148476.1;AC079031.1;AC079031.2;FBRSL1
chr12	132480354	132480356	cg18791991_BC11	-0.055848	0.000382727	0.0187473	Hypo 5modC (Sex-Male)	ReprPC	AC079031.1;AC079031.2;FBRSL1
chr13	22040924	22040926	cg06485032_TC21	-0.0539021	0.000565564	0.026969	Hypo 5modC (Sex-Male)	TssFlnk	LINC00540
chr13	22918929	22918931	cg02625623_TC21	0.0148124	0.000477134	0.0229894	Hyper 5modC (Sex-Male)	Quies	LINC00621;BASP1P1;NUS1P2;AL157931.1;AL157931.2
chr13	24399086	24399088	cg18508026_TC11	-0.0426195	0.000776274	0.0360967	Hypo 5modC (Sex-Male)	Quies	CYCSP33;TPTE2P6;PARP4
chr13	25301137	25301139	cg18518507_TC21	-0.05732	0.000756087	0.0352275	Hypo 5modC (Sex-Male)	TssFlnkU	MTMR6;AL590787.1;NUP58
chr13	25301297	25301299	cg08532057_BC21	-0.0629559	0.000600315	0.0285223	Hypo 5modC (Sex-Male)	TssA	MTMR6;MTMR6;AL590787.1;AL590787.1;NUP58;NUP58
chr13	25301297	25301299	cg08532057_BC21	-0.0289124	0.000378881	0.0312503	Hypo 5hmC (Sex-Male)	TssA	MTMR6;MTMR6;AL590787.1;AL590787.1;NUP58;NUP58
chr13	29850221	29850223	cg22827060_BC11	0.00351836	0.000622373	0.0485346	Hyper 5hmC (Sex-Male)	TssA	UBL3;Metazoa_SRP;TIMM8BP1;LINC00297
chr13	37870627	37870629	cg21081971_BC21	-0.033386	0.000949022	0.0433176	Hypo 5modC (Sex-Male)	TssBiv	TRPC4;RNA5SP26;AL356495.1
chr13	50129340	50129342	cg00465247_BC21	-0.0594575	0.000184221	0.00938253	Hypo 5modC (Sex-Male)	ReprPC	DLEU2;AL137060.5;DLEU1;AL137060.6;RPL18P10;AL137060.1;AL137060.3;ST13P4
chr13	77741414	77741416	cg15748362_BC21	-0.031202	0.000491316	0.0236293	Hypo 5modC (Sex-Male)	Quies	SLAIN1;MIR3665;EDNRB-AS1
chr13	77741470	77741472	cg11239458_TC21	-0.0415236	0.000381458	0.0186968	Hypo 5modC (Sex-Male)	Quies	SLAIN1;MIR3665;EDNRB-AS1
chr13	93136379	93136381	cg19002881_TC11	-0.0333427	0.000992545	0.0450512	Hypo 5modC (Sex-Male)	Quies	AL354811.2
chr13	94966647	94966649	cg11507052_TC21	-0.0608592	4.23245e-05	0.00227338	Hypo 5modC (Sex-Male)	ReprPC	LINC00557;AL139381.1
chr13	95677096	95677098	cg08599294_TC11	0.0285806	0.000310116	0.0153986	Hyper 5modC (Sex-Male)	TssA	DZIP1;DNAJC3-DT;DNAJC3;MTND5P2;MTND6P18;MTCYBP3
chr13	101921940	101921942	cg19086854_TC21	-0.0419432	3.48053e-05	0.00187732	Hypo 5modC (Sex-Male)	ReprPCWk	FGF14;MIR2681
chr13	102774222	102774224	cg19093202_TC21	-0.0329781	0.000328592	0.0162543	Hypo 5modC (Sex-Male)	TssFlnkU	CCDC168;LINC00283;AL157769.1;TEX30;POGLUT2;BIVM-ERCC5;BIVM
chr13	103066332	103066334	cg12145928_TC11	-0.0453353	0.000818073	0.0377878	Hypo 5modC (Sex-Male)	Quies	SLC10A2
chr13	105410788	105410790	cg15804671_TC21	-0.0723918	0.000441424	0.0214045	Hypo 5modC (Sex-Male)	Quies	AL138954.1;DAOA-AS1;AL359751.2
chr13	111904695	111904697	cg19181576_TC11	-0.0388113	0.000524873	0.0251354	Hypo 5modC (Sex-Male)	Quies	LINC00354
chr13	112169205	112169207	cg01698579_BC21	-0.0885019	9.70419e-06	0.000537695	Hypo 5modC (Sex-Male)	Quies	LINC01070
chr13	113122730	113122732	cg14904725_TC21	-0.0413419	0.000640995	0.0303145	Hypo 5modC (Sex-Male)	TssFlnkU	MCF2L;F7;F10;F10-AS1;KARS1P2;AL137002.2;PROZ;AL137002.1
chr13	113640102	113640104	cg07296855_TC21	-0.0386525	1.83038e-05	0.00215922	Hypo 5hmC (Sex-Male)	Tx	TFDP1;ATP4B;GRK1
chr14	18332786	18332788	cg01588177_TC21	-0.0331388	3.54032e-07	2.07222e-05	Hypo 5modC (Sex-Male)	ZNF/Rpts	CR383658.1;RNU6-458P
chr14	36371487	36371489	cg19389317_BC11	0.0102405	9.54581e-05	0.00924183	Hyper 5hmC (Sex-Male)	Quies	AL132857.1;DPPA3P2;RNU7-93P
chr14	36648169	36648171	cg23922560_BC11	0.0208215	0.000836075	0.0385504	Hyper 5modC (Sex-Male)	TssBiv	AL132857.1;AL079303.1;PAX9;SLC25A21
chr14	37601787	37601789	cg19399723_BC11	-0.0557618	3.97043e-05	0.0021357	Hypo 5modC (Sex-Male)	ReprPC	MIPOL1;AL121790.2;AL121790.1;FOXA1;TTC6
chr14	37603195	37603197	cg06743552_BC21	-0.0493353	0.000919832	0.0420749	Hypo 5modC (Sex-Male)	ReprPC	AL121790.2;AL121790.1;FOXA1;TTC6
chr14	37603292	37603294	cg09225388_BC21	-0.0491728	0.000162325	0.00831225	Hypo 5modC (Sex-Male)	ReprPC	AL121790.2;AL121790.1;FOXA1;TTC6
chr14	37603292	37603294	cg09225388_BC22	-0.0510694	0.000134689	0.00695907	Hypo 5modC (Sex-Male)	ReprPC	AL121790.2;AL121790.1;FOXA1;TTC6
chr14	37603292	37603294	cg09225388_BC23	-0.0522569	5.1073e-05	0.00272854	Hypo 5modC (Sex-Male)	ReprPC	AL121790.2;AL121790.1;FOXA1;TTC6
chr14	44800019	44800021	cg19441535_BC11	-0.0210366	2.84179e-07	1.66957e-05	Hypo 5modC (Sex-Male)	Quies	LINC02302
chr14	45254149	45254151	cg18174881_TC21	-0.106152	2.86571e-07	1.68279e-05	Hypo 5modC (Sex-Male)	TssA	MIS18BP1;RNU6-552P;DNAJC19P9
chr14	65237437	65237439	cg21148594_TC21	0.122524	1.24986e-16	8.91958e-15	Hyper 5modC (Sex-Male)	Quies	LINC02324;AL355076.3;AL355076.2;RPL21P7;AL355076.1;PTBP1P
chr14	69485386	69485388	cg04921109_TC11	-0.053112	5.02408e-05	0.00268713	Hypo 5modC (Sex-Male)	ReprPC	SLC39A9;AL157996.2;PLEKHD1
chr14	69571518	69571520	cg14912575_TC21	-0.0635975	9.71932e-08	5.78223e-06	Hypo 5modC (Sex-Male)	EnhBiv	PLEKHD1;AL133445.1;CCDC177;AL133445.3;SUSD6;AL133445.2
chr14	69573673	69573675	cg07004386_BC21	-0.0747709	0.000109331	0.00569758	Hypo 5modC (Sex-Male)	EnhBiv	PLEKHD1;AL133445.1;CCDC177;AL133445.3;SUSD6;AL133445.2
chr14	69850180	69850182	cg10399005_TC11	-0.0684993	0.00065049	0.0307143	Hypo 5modC (Sex-Male)	Quies	AL157789.1;SMOC1;RPL7AP6
chr14	82984981	82984983	cg19779598_BC11	-0.0317446	0.00100217	0.0454617	Hypo 5modC (Sex-Male)	Quies	AL359238.1;AL162872.1
chr14	88209560	88209562	cg19812802_BC11	-0.0543975	0.000869533	0.0399478	Hypo 5modC (Sex-Male)	Quies	AL133279.2;AL133279.3;AL133279.1;KCNK10
chr14	88324953	88324955	cg02883668_BC21	-0.0722145	0.00110292	0.0494711	Hypo 5modC (Sex-Male)	ReprPC	KCNK10
chr14	88327396	88327398	cg10867349_BC21	-0.0581829	0.000325226	0.0160946	Hypo 5modC (Sex-Male)	ReprPC	KCNK10
chr14	94864646	94864648	cg19453488_BC11	0.0525915	0.000625439	0.0296145	Hyper 5modC (Sex-Male)	ReprPC	NA
chr14	99545865	99545867	cg18885766_TC21	-0.060437	0.000729473	0.0341042	Hypo 5modC (Sex-Male)	Quies	CCNK;CCDC85C;AL110504.1;Y_RNA
chr14	99675595	99675597	cg21091197_BC21	-0.0296587	0.000207444	0.0104995	Hypo 5modC (Sex-Male)	ReprPC	AL160313.1;HHIPL1;CYP46A1;AL160313.2
chr14	100424025	100424027	cg23612492_BC21	-0.0440217	0.000190843	0.00970721	Hypo 5modC (Sex-Male)	Quies	WARS1;WDR25;AL135838.1
chr14	100546658	100546660	cg18516195_BC21	-0.0859759	0.000118329	0.00614479	Hypo 5modC (Sex-Male)	TssFlnk	WDR25;BEGAIN;AL845552.2;AL163974.1
chr14	104604080	104604082	cg20038230_BC11	0.0420894	0.00060936	0.0289229	Hyper 5modC (Sex-Male)	ReprPC	TMEM179;C14orf180;BX927359.1;AL583722.2
chr14	105458062	105458064	cg20061635_TC21	-0.00783789	0.000787584	0.0365721	Hypo 5modC (Sex-Male)	TxWk	TEX22;AL928654.1;MTA1;AL928654.2;CRIP2;CRIP1;AL928654.3;TEDC1
chr14	105644874	105644876	cg20066723_TC11	-0.0301349	0.00104596	0.047212	Hypo 5modC (Sex-Male)	Quies	IGHA2;IGHE;IGHG4;MIR8071-1;IGHG2;MIR8071-2;COPDA1;IGHGP;ELK2AP
chr15	26892341	26892343	cg20150297_BC11	0.0595617	0.000576395	0.0274411	Hyper 5modC (Sex-Male)	ReprPC	GABRB3;AC135999.1;GABRA5
chr15	30816734	30816736	cg02854854_TC11	-0.062077	0.000798926	0.0370113	Hypo 5modC (Sex-Male)	Quies	AC091057.1;GOLGA8UP;RN7SL82P;HERC2P10
chr15	34987628	34987630	cg05924191_TC21	-0.0439637	3.34588e-05	0.00180635	Hypo 5modC (Sex-Male)	TssA	AQR;AC018868.1;ZNF770;AC114546.3;AC114546.1;AC114546.4;AC114546.2
chr15	37023737	37023739	cg08692211_TC21	-0.0222343	0.00013362	0.00690686	Hypo 5modC (Sex-Male)	Quies	MEIS2;Y_RNA
chr15	40953450	40953452	cg19168961_TC11	-0.00274033	0.00104726	0.0472525	Hypo 5modC (Sex-Male)	TssA	VPS18;AC020661.1;DLL4;ISCA1P4;CHAC1;INO80;AC020661.3
chr15	51536748	51536750	cg20387231_BC21	0.0219387	0.000680912	0.0319969	Hyper 5modC (Sex-Male)	Quies	AC066613.2;DMXL2
chr15	52178113	52178115	cg20394115_TC21	0.0198776	0.00077863	0.036192	Hyper 5modC (Sex-Male)	Quies	GNB5;AC023906.4;Y_RNA;CERNA1;MYO5C
chr15	57706172	57706174	cg09898978_BC11	-0.0528913	0.000308404	0.01532	Hypo 5modC (Sex-Male)	TssFlnkU	MYZAP;GCOM1;POLR2M;AC090651.1
chr15	62345024	62345026	cg20483525_TC11	-0.0361984	0.000548425	0.0262207	Hypo 5modC (Sex-Male)	Quies	MIR8067;MIR6085;HMGN1P26;AC032011.1;TLN2
chr15	64046557	64046559	cg14522055_BC11	0.00508069	0.000521212	0.0414397	Hyper 5hmC (Sex-Male)	TssFlnk	DAPK2;CIAO2A;SNX1
chr15	64460585	64460587	cg25237692_TC11	0.012292	0.000498937	0.0239811	Hyper 5modC (Sex-Male)	TssA	TRIP4;Y_RNA;ZNF609;AC091231.1
chr15	64848200	64848202	cg20513140_TC21	-0.036523	0.000711149	0.0333314	Hypo 5modC (Sex-Male)	TxWk	PIF1;PLEKHO2;AC069368.1;AC069368.2
chr15	68931028	68931030	cg07775813_BC21	-0.0557077	0.000250285	0.0125573	Hypo 5modC (Sex-Male)	ZNF/Rpts	SPESP1;AC087639.2;AC027088.1;NOX5
chr15	75824273	75824275	cg00305993_TC21	-0.0356133	0.000507882	0.0243763	Hypo 5modC (Sex-Male)	Quies	AC019294.1;RN7SL319P;DNM1P49;UBE2Q2
chr15	76333761	76333763	cg20646247_TC21	-0.0454404	0.000941435	0.0429924	Hypo 5modC (Sex-Male)	ReprPC	ETFA;ISL2;AC027243.1;AC027243.2;SCAPER
chr15	78339620	78339622	cg14153919_TC21	-0.0454067	0.00073496	0.0343313	Hypo 5modC (Sex-Male)	ReprPC	WDR61;AC090607.2;AC090607.1;AC090607.5;AC011270.2;CRABP1;AC011270.1
chr15	78339620	78339622	cg14153919_TC22	-0.0438038	0.000729663	0.0341042	Hypo 5modC (Sex-Male)	ReprPC	WDR61;AC090607.2;AC090607.1;AC090607.5;AC011270.2;CRABP1;AC011270.1
chr15	78339620	78339622	cg14153919_TC23	-0.0476548	0.000170602	0.00872093	Hypo 5modC (Sex-Male)	ReprPC	WDR61;AC090607.2;AC090607.1;AC090607.5;AC011270.2;CRABP1;AC011270.1
chr15	84159586	84159588	cg16367685_BC21	-0.0702109	1.367e-12	9.05604e-11	Hypo 5modC (Sex-Male)	Quies	EFL1P1;DNM1P41;AC136698.1;UBE2Q2L;CSPG4P11;GOLGA2P7;RN7SL331P
chr15	84192290	84192292	cg07226324_TC21	-0.0175607	0.000221957	0.0111956	Hypo 5modC (Sex-Male)	Quies	Metazoa_SRP;UBE2Q2P12;AC048382.4;AC048382.3;GOLGA6L5P;AC048382.2;UBE2Q2P1
chr15	84570311	84570313	cg20731262_TC11	0.221389	4.41295e-42	7.51566e-40	Hyper 5modC (Sex-Male)	TssA	AC048382.2;UBE2Q2P1;LINC00933;AC048382.5;ZSCAN2;AC048382.1
chr15	89240176	89240178	cg18548762_BC21	-0.0552274	4.17866e-05	0.00446551	Hypo 5hmC (Sex-Male)	Quies	ABHD2;AC124068.1;RLBP1;FANCI
chr15	89391960	89391962	cg20776990_TC21	-0.0381991	0.000754254	0.0351589	Hypo 5modC (Sex-Male)	ReprPC	AC133637.1;AC133637.2;MIR9-3HG;MIR9-3
chr15	89392006	89392008	cg20776991_TC11	-0.0453257	0.000754488	0.0351599	Hypo 5modC (Sex-Male)	ReprPC	AC133637.1;AC133637.2;MIR9-3HG;MIR9-3
chr15	89398924	89398926	cg13957413_TC21	-0.0349467	0.000676527	0.0318035	Hypo 5modC (Sex-Male)	ReprPC	AC133637.1;AC133637.2;MIR9-3HG;MIR9-3
chr15	89415318	89415320	cg01624202_TC21	-0.0508863	0.000108533	0.00566103	Hypo 5modC (Sex-Male)	ReprPC	MIR9-3HG;MIR9-3
chr15	96347396	96347398	cg22178798_BC11	0.0288786	0.000239608	0.0207188	Hyper 5hmC (Sex-Male)	TssBiv	AC012409.2;NR2F2-AS1;AC016251.1;NR2F2;MIR1469;AC103746.1;AC087477.2;TUBAP12;AC087477.5
chr15	100559078	100559080	cg23719534_BC11	-0.0283482	3.3593e-10	2.12169e-08	Hypo 5modC (Sex-Male)	Quies	CERS3;AC027020.2;RNU6-322P;PRKXP1;AC027020.1;LINS1;RNU6-181P;ASB7
chr15	101980548	101980550	cg20919629_BC11	-0.0245397	0.000803222	0.0371883	Hypo 5modC (Sex-Male)	Quies	PGM5P4;FAM138B;AL078621.2;MIR1302-3;WASH2P;DDX11L2;AL078621.1;RPL23AP7;RABL2A
chr16	41662	41664	cg07549526_BC11	-0.0846696	3.57474e-12	2.34771e-10	Hypo 5modC (Sex-Male)	TxWk	DDX11L10;WASH4P;MIR6859-4;Z84723.1;WASIR2;IL9RP3;POLR3K;SNRNP25;RHBDF1;Z69720.2;MPG;NPRL3;Z69720.1
chr16	1044741	1044743	cg00624589_TC11	0.0520258	0.000225403	0.0113621	Hyper 5modC (Sex-Male)	ReprPC	AC009041.1;SSTR5-AS1;AC009041.2;SSTR5;C1QTNF8
chr16	2842516	2842518	cg07645761_TC11	0.0232804	0.000474462	0.0381469	Hyper 5hmC (Sex-Male)	TssFlnkD	SNORA3C;PRSS41;PRSS21;EIF1P4;ZG16B;PRSS30P;PRSS22;AC003965.2;AC003965.1;FLYWCH2
chr16	2842541	2842543	cg21011754_BC11	0.040336	5.3739e-05	0.0055893	Hyper 5hmC (Sex-Male)	TssFlnkD	SNORA3C;PRSS41;PRSS21;EIF1P4;ZG16B;PRSS30P;PRSS22;AC003965.2;AC003965.1;FLYWCH2
chr16	2966376	2966378	cg09786098_TC11	-0.0535375	0.000860096	0.0395728	Hypo 5modC (Sex-Male)	ReprPC	FLYWCH1;RPL23AP86;AC004034.1;KREMEN2;PKMYT1;PAQR4;AC004233.3;LINC00514;AC004233.1;AC004233.4;AC004233.2;CLDN9;CLDN6
chr16	3193907	3193909	cg13928275_TC21	-0.103874	1.094e-05	0.000604179	Hypo 5modC (Sex-Male)	ReprPC	CASP16P;AC108134.2;AJ003147.1;AJ003147.2;OR1F1;OR1F2P;ZNF200;MEFV
chr16	3443533	3443535	cg27136643_TC11	0.0476431	0.00107905	0.0485289	Hyper 5modC (Sex-Male)	TssA	AC025283.2;ZSCAN32;ZNF174;ZNF597;NAA60;AC004224.2;MIR6126;C16orf90
chr16	15998571	15998573	cg06246293_TC21	-0.0628461	0.000819155	0.0378294	Hypo 5modC (Sex-Male)	EnhA1	ABCC1
chr16	16025582	16025584	cg21198664_BC21	-0.057094	0.000621339	0.0294499	Hypo 5modC (Sex-Male)	TxWk	ABCC1
chr16	26032879	26032881	cg08494150_BC11	0.0235886	0.000652864	0.030814	Hyper 5modC (Sex-Male)	Quies	HS3ST4;AC093516.1;MIR548W;RNA5SP405;HMGN2P3;HSPE1P16
chr16	31117029	31117031	cg06205614_BC21	-0.0492554	7.67947e-05	0.00404494	Hypo 5modC (Sex-Male)	TssFlnkU	ZNF668;AC135050.4;ZNF646;PRSS53;AC135050.2;VKORC1;AC135050.7;BCKDK;KAT8;AC135050.5;AC135050.6;AC009088.3;PRSS8;PRSS36;AC009088.4
chr16	31179553	31179555	cg17022635_TC21	0.0070135	0.0010781	0.0484956	Hyper 5modC (Sex-Male)	TssA	KAT8;AC009088.3;PRSS8;PRSS36;AC009088.4;NDUFA3P6;FUS;AC009088.2;AC009088.1;PYCARD;PYCARD-AS1;TRIM72;PYDC1
chr16	34015524	34015526	cg07139533_TC21	-0.040196	0.000144906	0.00747061	Hypo 5modC (Sex-Male)	Quies	AC140658.1;AC140658.5;AC133561.1;BCAP31P1;AC133561.2;AC133561.4;AC133561.3
chr16	34142860	34142862	cg27442419_TC11	-0.0845659	1.0059e-06	5.80558e-05	Hypo 5modC (Sex-Male)	Quies	AC136932.1;DUX4L45;PCMTD1P2;DUX4L46;DUX4L47;LINC00273;RNA5-8SP2
chr16	34156941	34156943	cg01725474_TC11	-0.0346234	3.26153e-06	0.000184136	Hypo 5modC (Sex-Male)	Quies	AC136932.1;DUX4L45;PCMTD1P2;DUX4L46;DUX4L47;LINC00273;RNA5-8SP2
chr16	34161854	34161856	cg21411526_TC11	-0.109426	2.97363e-06	0.000168366	Hypo 5modC (Sex-Male)	Quies	AC136932.1;DUX4L45;PCMTD1P2;DUX4L46;DUX4L47;LINC00273;RNA5-8SP2
chr16	34162787	34162789	cg06617961_TC11	-0.120079	3.83218e-06	0.000215836	Hypo 5modC (Sex-Male)	Quies	AC136932.1;DUX4L45;PCMTD1P2;DUX4L46;DUX4L47;LINC00273;RNA5-8SP2
chr16	34162933	34162935	cg26401437_BC11	-0.123013	6.64738e-05	0.00352178	Hypo 5modC (Sex-Male)	Quies	AC136932.1;DUX4L45;PCMTD1P2;DUX4L46;DUX4L47;LINC00273;RNA5-8SP2
chr16	35196010	35196012	cg04220922_TC11	-0.027744	9.25296e-06	0.000513418	Hypo 5modC (Sex-Male)	ZNF/Rpts	AC023824.5;AC023824.6;UBE2MP1;SLC25A1P4;AC023824.1;AC023824.2;AC023824.4;AC023824.3;TP53TG3GP;RARRES2P5;FGFR3P5;FRG2JP
chr16	35574946	35574948	cg25050175_TC21	-0.0423319	0.00025665	0.0128575	Hypo 5modC (Sex-Male)	ZNF/Rpts	AC018558.5;RARRES2P8;AGGF1P7;C2orf69P1;C1QL1P1
chr16	57040327	57040329	cg21546978_BC21	-0.0301659	0.00110368	0.0494951	Hypo 5modC (Sex-Male)	Quies	NLRC5;AC023825.1;AC023825.2
chr16	67156044	67156046	cg03213259_BC11	-0.0638048	4.19102e-05	0.00225178	Hypo 5modC (Sex-Male)	EnhBiv	C16orf70;B3GNT9;TRADD;FBXL8;AC074143.1;HSF4;NOL3;KIAA0895L;EXOC3L1;E2F4;ELMO3;MIR328;AC040160.2
chr16	79471959	79471961	cg21788431_BC11	0.0228099	4.75141e-05	0.00254417	Hyper 5modC (Sex-Male)	Quies	AC084064.1
chr16	81174865	81174867	cg08272559_BC11	-0.0342136	0.000742982	0.0346649	Hypo 5modC (Sex-Male)	Quies	PKD1L2;AC092718.9
chr16	83694503	83694505	cg21835016_BC21	-0.0445458	0.000886213	0.0406791	Hypo 5modC (Sex-Male)	Quies	CDH13;AC009063.3;AC009063.4;AC009063.2;AC009063.1
chr16	83733787	83733789	cg21835502_TC21	0.0573879	0.000791355	0.0367255	Hyper 5modC (Sex-Male)	Het	CDH13;AC009063.3;AC009063.4;AC009063.2;AC009063.1
chr16	84519690	84519692	cg03279631_TC21	-0.0281282	0.000844607	0.038921	Hypo 5modC (Sex-Male)	Quies	MEAK7;AC022165.1;COTL1
chr16	85079360	85079361	rs12446708_TC21	0.0935521	0.000335799	0.0165795	Hyper 5modC (Sex-Male)	NA	KIAA0513;CIBAR2
chr16	85315338	85315340	cg00669390_BC21	-0.0356587	0.000103898	0.00542647	Hypo 5modC (Sex-Male)	TxWk	GSE1;AC092275.1;COX6CP16;LINC00311;MIR5093;AC092377.1
chr16	85339602	85339604	cg00685622_TC21	0.0371144	0.00095331	0.0434628	Hyper 5modC (Sex-Male)	Quies	GSE1;AC092275.1;MIR5093;AC092377.1
chr16	85710333	85710335	cg21877918_BC11	-0.0490223	0.000183504	0.00934802	Hypo 5modC (Sex-Male)	Quies	GSE1;GINS2;C16orf74;AC018695.6;AC018695.9;MIR1910;AC018695.2
chr16	87660185	87660187	cg21914936_BC11	-0.0187823	0.000550033	0.0262923	Hypo 5modC (Sex-Male)	ReprPCWk	JPH3;AC010536.3;AC010536.1;KLHDC4
chr16	87765055	87765057	cg21918059_BC11	-0.0409485	0.000436412	0.0211876	Hypo 5modC (Sex-Male)	TssFlnkD	KLHDC4;AC010536.2;AC126696.3;AC126696.1
chr16	88835867	88835869	cg08136432_TC21	-0.165699	0.000386513	0.0189013	Hypo 5modC (Sex-Male)	TxWk	CDT1;APRT;GALNS;TRAPPC2L;PABPN1L;CBFA2T3;AC092384.2
chr16	89971724	89971726	cg21983204_BC11	-0.0676796	0.000296428	0.0147437	Hypo 5modC (Sex-Male)	TssFlnkD	AC092143.1;AC092143.2;TUBB3;DEF8;CENPBD1;AFG3L1P;DBNDD1;GAS8
chr17	1179231	1179233	cg19816938_TC21	0.0131929	0.000440876	0.0213823	Hyper 5modC (Sex-Male)	TssBiv	ABR;AC016292.2;AC016292.1
chr17	1905376	1905378	cg25858132_BC11	0.0367244	0.00110294	0.0494711	Hyper 5modC (Sex-Male)	ReprPC	RPA1;AC130689.1;RTN4RL1
chr17	3386215	3386217	cg01736243_BC11	-0.0573502	0.000428875	0.0208346	Hypo 5modC (Sex-Male)	ReprPC	OR3A2;OR1AC1P;OR1R1P;OR1E1;OR3A3;OR1E2
chr17	4745780	4745782	cg04387835_TC11	0.0802545	0.000444472	0.0215434	Hyper 5modC (Sex-Male)	ReprPC	PELP1;AC091153.2;AC091153.3;AC091153.1;ARRB2;MED11;AC091153.4;CXCL16;ZMYND15;TM4SF5;VMO1;AC233723.2;GLTPD2
chr17	7583232	7583234	cg17887478_TC21	-0.0373097	0.00103996	0.0469683	Hypo 5modC (Sex-Male)	TssFlnkU	Y_RNA;TNFSF12;TNFSF12-TNFSF13;AC016876.3;TNFSF13;SENP3;SENP3-EIF4A1;EIF4A1;AC016876.2;SNORA48;SNORD10;SNORA67;CD68;AC016876.1;MPDU1;SOX15;FXR2;SHBG;SAT2
chr17	7592423	7592425	cg12162651_TC21	-0.0203827	0.00023678	0.0119101	Hypo 5modC (Sex-Male)	Tx	TNFSF12;TNFSF12-TNFSF13;AC016876.3;TNFSF13;SENP3;SENP3-EIF4A1;EIF4A1;AC016876.2;SNORA48;SNORD10;SNORA67;CD68;AC016876.1;MPDU1;SOX15;FXR2;SHBG;SAT2
chr17	8118557	8118559	cg14946105_TC21	-0.00672861	0.000554779	0.0438057	Hypo 5hmC (Sex-Male)	TssFlnkU	ALOXE3P1;ALOX12B;AC129492.1;MIR4314;ALOXE3;HES7;PER1;MIR6883;AC129492.3;VAMP2
chr17	8298870	8298872	cg08110005_TC21	-0.0402159	0.000232405	0.0201949	Hypo 5hmC (Sex-Male)	Quies	PFAS;AC135178.6;SLC25A35;RANGRF;AC135178.7;ARHGEF15;AC135178.2;AC135178.1;AC135178.5;ODF4
chr17	8392652	8392654	cg26451188_BC11	-0.0434421	0.000640208	0.0302834	Hypo 5modC (Sex-Male)	Quies	ODF4;KRBA2;AC135178.4;AC135178.3;RPL26;RNF222;NDEL1
chr17	17206325	17206327	cg03292213_BC11	-0.0209295	0.0010837	0.0487102	Hypo 5modC (Sex-Male)	TssA	MPRIP;AC055811.1;RNU6-767P;RN7SL775P;AC055811.4;PLD6;AC055811.2;FLCN;AC055811.3;ACTG1P24;COPS3
chr17	21574823	21574825	cg19055869_BC21	-0.0613712	7.29766e-05	0.00385417	Hypo 5modC (Sex-Male)	Quies	LINC02693;AC233702.7;AC233702.8;AC233702.6;AC233702.3;AC233702.2;AC233702.1
chr17	21656728	21656730	cg22321068_BC11	-0.0518683	0.000521783	0.0249976	Hypo 5modC (Sex-Male)	NA	AC233702.1;AC233702.4;AC233702.9;KCNJ18
chr17	21678931	21678933	cg22321464_BC11	-0.0880908	1.28277e-05	0.00070529	Hypo 5modC (Sex-Male)	NA	AC233702.1;AC233702.4;AC233702.9;KCNJ18
chr17	21678934	21678936	cg22321466_TC11	-0.109089	5.75884e-07	3.34831e-05	Hypo 5modC (Sex-Male)	NA	AC233702.1;AC233702.4;AC233702.9;KCNJ18
chr17	22692376	22692378	cg17956819_TC11	-0.103746	2.38962e-21	1.91517e-19	Hypo 5modC (Sex-Male)	ZNF/Rpts	AC131274.3;AC131274.1;AC131274.2
chr17	22694835	22694837	cg09435668_BC11	-0.0653141	0.000236352	0.0118937	Hypo 5modC (Sex-Male)	ZNF/Rpts	AC131274.3;AC131274.1;AC131274.2
chr17	26810507	26810509	cg22351678_TC21	-0.0703187	2.0562e-06	0.000332557	Hypo 5hmC (Sex-Male)	NA	NA
chr17	26829337	26829339	cg22352170_TO11	-0.0391627	0.000613127	0.0290841	Hypo 5modC (Sex-Male)	NA	NA
chr17	29569154	29569156	cg03461967_BC21	0.0401491	0.000740762	0.0345818	Hyper 5modC (Sex-Male)	TssFlnkU	TAOK1;ABHD15;ABHD15-AS1;TP53I13;AC104564.3;GIT1;ANKRD13B;AC104564.4;CORO6
chr17	30232478	30232480	cg26126367_TC21	-0.0196968	0.000671408	0.0316133	Hypo 5modC (Sex-Male)	ReprPC	NSRP1;SLC6A4;AC104984.1;AC104984.4;SNORD63;BLMH
chr17	30831068	30831070	cg04731120_BC21	0.0442626	9.78253e-08	5.8169e-06	Hyper 5modC (Sex-Male)	Quies	SUZ12P1;CRLF3;AC127024.4;AC127024.5;AC127024.6;AC127024.1;ATAD5;AC130324.2;RNU6-298P;AC130324.1
chr17	38855274	38855276	cg22230584_TC11	-0.0270751	0.000291538	0.014525	Hypo 5modC (Sex-Male)	Quies	CWC25;MIR4727;C17orf98;RPL23;SNORA21B;SNORA21;AC110749.1;LASP1;AC006441.1
chr17	42459574	42459576	cg05922563_BC21	0.120569	4.84034e-12	3.16655e-10	Hyper 5modC (Sex-Male)	TssA	CAVIN1;RNU7-97P;ATP6V0A1;MIR548AT;AC107993.1
chr17	43756888	43756890	cg22572325_BC21	-0.0288306	0.000386013	0.0188807	Hypo 5modC (Sex-Male)	ReprPC	WHSC1L2P;SOST;DUSP3;CFAP97D1;AC003098.1;MPP3
chr17	44533775	44533777	cg22586889_BC21	-0.0364416	0.0011093	0.0497375	Hypo 5modC (Sex-Male)	EnhA1	GPATCH8;AC103703.1;FZD2
chr17	50508785	50508787	cg03168497_TC21	-0.0833808	0.000609518	0.0289246	Hypo 5modC (Sex-Male)	TssFlnkU	ACSF2;CHAD;AC021491.4;RSAD1;AC021491.1;MYCBPAP;AC021491.2;EPN3;SPATA20;CACNA1G-AS1
chr17	62139271	62139273	cg19101998_TC11	-0.0482173	6.04837e-05	0.00321599	Hypo 5modC (Sex-Male)	ReprPC	Y_RNA;POLRMTP1
chr17	74859819	74859821	cg09722397_TC21	0.0125534	0.000587792	0.0279555	Hyper 5modC (Sex-Male)	TssBiv	TMEM104;GRIN2C;FDXR;FADS6
chr17	76586292	76586294	cg26677084_BC11	-0.00380597	0.000807664	0.03735	Hypo 5modC (Sex-Male)	TssBiv	CYGB;PRCD;AC015802.4;AC015802.3;AC015802.5;SNHG16;SNORD1C;SNORD1B;SNORD1A;AC015802.6;ST6GALNAC2;AC015802.1;AC015802.2;AC015802.7;ST6GALNAC1
chr17	76725759	76725761	cg27000944_BC11	-0.0254685	0.000500244	0.0399285	Hypo 5hmC (Sex-Male)	TssFlnkU	MXRA7;RNY4P36;AC005837.4;JMJD6;AC005837.3;METTL23;AC005837.2;SRSF2;MFSD11;MIR636;RNU6-97P
chr17	77042984	77042986	cg22985540_TC21	-0.0455627	0.000213726	0.0108012	Hypo 5modC (Sex-Male)	ReprPCWk	Metazoa_SRP;SNHG20;SEC14L1;SCARNA16;MIR6516
chr17	80411310	80411312	cg02269636_TC21	0.0166452	5.69487e-05	0.00303282	Hyper 5modC (Sex-Male)	Quies	RNF213;RNF213-AS1;ENDOV;MIR4730;AC120024.1
chr17	81565575	81565577	cg17100770_TC23	0.0103413	0.000354996	0.0174759	Hyper 5modC (Sex-Male)	Tx	ACTG1;AC139149.1;FSCN2;FAAP100;NPLOC4;Y_RNA
chr18	5891602	5891604	cg12899381_TC21	-0.0504903	0.00013402	0.006926	Hypo 5modC (Sex-Male)	ReprPC	MIR3976HG;TMEM200C;AP001021.1;AP001021.3
chr18	5892119	5892121	cg26438105_TC21	-0.0414032	0.00027106	0.013542	Hypo 5modC (Sex-Male)	ReprPC	MIR3976HG;TMEM200C;AP001021.1;AP001021.3
chr18	8435228	8435230	cg23217797_BC11	-0.0578477	0.000247542	0.0124276	Hypo 5modC (Sex-Male)	Quies	PTPRM;AP001094.2;AP001094.1;COP1P1;RN7SL50P
chr18	12253310	12253312	cg23262368_BC11	-0.0331892	0.000895678	0.0410577	Hypo 5modC (Sex-Male)	ReprPC	AP005264.4;CCDC58P3;AP005264.2;PPIAP56;CIDEA;AP005264.6;AP005264.1
chr18	12255179	12255181	cg23262476_TC11	-0.0773829	1.81658e-06	0.000103852	Hypo 5modC (Sex-Male)	ReprPC	AP005264.4;CCDC58P3;AP005264.2;PPIAP56;CIDEA;AP005264.6;AP005264.1;RNU6-170P
chr18	12255372	12255374	cg23262487_TC21	-0.0442358	0.000437759	0.0212442	Hypo 5modC (Sex-Male)	ReprPC	AP005264.4;CCDC58P3;AP005264.2;PPIAP56;CIDEA;AP005264.6;AP005264.1;RNU6-170P
chr18	12913133	12913135	cg24209723_TC21	0.0471906	3.53582e-06	0.000199431	Hyper 5modC (Sex-Male)	ReprPCWk	PTPN2;STK25P1;EIF4A2P1;SEH1L
chr18	14458927	14458929	cg23827972_BC21	-0.0192597	6.45989e-05	0.00342784	Hypo 5modC (Sex-Male)	Quies	AP006261.1;LONRF2P1;CXADRP3;GRAMD4P7;POTEC
chr18	23453295	23453297	cg05812269_TC11	-0.0269756	0.000574662	0.0273641	Hypo 5modC (Sex-Male)	TssA	TMEM241;RIOK3;Y_RNA;AC026634.1
chr18	23978254	23978256	cg23349316_BC21	0.0562486	0.000354558	0.0174581	Hyper 5modC (Sex-Male)	Quies	LAMA3;AC010754.1;TTC39C;TTC39C-AS1
chr18	31043907	31043909	cg14534277_BC21	-0.0499039	0.000355066	0.0174759	Hypo 5modC (Sex-Male)	ReprPC	DSC3;DSC2
chr18	37570638	37570640	cg27332583_TC21	-0.0353276	0.000705512	0.0330935	Hypo 5modC (Sex-Male)	ReprPC	CELF4;AC009899.1
chr18	46069111	46069113	cg14938561_BC21	-0.0901402	0.000171979	0.0087818	Hypo 5modC (Sex-Male)	Quies	PSTPIP2;AC012569.1;RNY4P37;ATP5F1A;HAUS1
chr18	46873092	46873094	cg23511315_TC21	0.0239753	0.00033497	0.0280043	Hyper 5hmC (Sex-Male)	Het	PIAS2;AC090241.1;AC090373.1;KATNAL2
chr18	47259386	47259388	cg05614028_BC21	-0.0241789	4.86028e-05	0.00260129	Hypo 5modC (Sex-Male)	ReprPC	SKOR2;RNU6-1131P;AC051635.1;MIR4527HG
chr18	50240674	50240676	cg23546452_TC21	0.0153541	0.000573921	0.0451286	Hyper 5hmC (Sex-Male)	Quies	MYO5B;RN7SL310P;CFAP53;AC090246.1;MBD1;CXXC1
chr18	57568927	57568929	cg23600488_BC11	0.0392685	0.000395243	0.032448	Hyper 5hmC (Sex-Male)	TxWk	FECH;AC100847.1;NARS1
chr18	75204437	75204439	cg11568697_TC21	0.0454168	0.000569789	0.0271595	Hyper 5modC (Sex-Male)	TssBiv	ZADH2;TSHZ1
chr18	79864552	79864554	cg23822830_BC11	-0.017214	0.000288454	0.0143805	Hypo 5modC (Sex-Male)	ReprPCWk	AC021594.2;KCNG2;AC114341.1;SLC66A2
chr19	345305	345307	cg25584814_TC11	-0.0629288	0.000639343	0.0302486	Hypo 5modC (Sex-Male)	TssBiv	MIER2;AC016588.1;THEG;AC010641.2
chr19	345447	345449	cg23833391_TC21	-0.0309465	0.000304313	0.0151263	Hypo 5modC (Sex-Male)	Quies	MIER2;AC016588.1;THEG;AC010641.2
chr19	575411	575413	cg03233876_TC22	-0.016781	0.000496351	0.0396655	Hypo 5hmC (Sex-Male)	TssFlnkU	CDC34;GZMM;AC009005.1;BSG;HCN2;AC005559.1;POLRMT
chr19	1119528	1119530	cg23865448_BC11	-0.0390785	2.79615e-05	0.00151442	Hypo 5modC (Sex-Male)	Tx	ARHGAP45;POLR2E;GPX4;SBNO2
chr19	1449222	1449224	cg23879414_BC11	-0.0464528	0.00108697	0.0488481	Hypo 5modC (Sex-Male)	ReprPC	GAMT;DAZAP1;RPS15;AC027307.3;APC2;AC027307.2;C19orf25;PCSK4;REEP6
chr19	1512314	1512316	cg04601137_TC21	0.0454124	0.000416186	0.0202766	Hyper 5modC (Sex-Male)	ReprPC	APC2;C19orf25;PCSK4;REEP6;ADAMTSL5;PLK5;AC027307.1;MEX3D
chr19	1674284	1674286	cg09285287_TC21	-0.0362186	0.000308074	0.0153068	Hypo 5modC (Sex-Male)	ReprPC	TCF3;Metazoa_SRP
chr19	1685166	1685168	cg21267266_TC21	-0.0483129	0.000848991	0.0391077	Hypo 5modC (Sex-Male)	ReprPC	TCF3;Metazoa_SRP
chr19	1790921	1790923	cg06717221_BC21	0.078093	5.73773e-06	0.000321242	Hyper 5modC (Sex-Male)	ReprPC	AC005256.1;ONECUT3;ATP8B3;REXO1;AC012615.2;MIR1909;AC012615.6
chr19	2785108	2785110	cg06609049_TC21	-0.0458967	0.000869601	0.0399478	Hypo 5modC (Sex-Male)	TssFlnkU	AC006538.2;SLC39A3;SGTA;THOP1;ZNF554
chr19	2856731	2856733	cg26853368_BC21	-0.0485512	3.57311e-06	0.000534446	Hypo 5hmC (Sex-Male)	ZNF/Rpts	THOP1;ZNF554;ZNF555;AC006130.1;AC006130.3;ZNF556;AC006130.2;AC119403.2;ZNF57
chr19	2926883	2926885	cg03606898_BC11	-0.0683325	3.05101e-05	0.00164942	Hypo 5modC (Sex-Male)	Het	ZNF556;AC119403.2;ZNF57;AC119403.1;ZNF77;AC006277.1
chr19	3480597	3480599	cg06666376_BC21	0.0376287	0.000375764	0.0184407	Hyper 5modC (Sex-Male)	ReprPC	NFIC;SMIM24;AC005551.1;DOHH;FZR1;AC005787.1
chr19	3818831	3818833	cg02721852_TC21	0.051353	0.000462095	0.0223196	Hyper 5modC (Sex-Male)	Quies	RAX2;AC005777.1;MATK;ZFR2
chr19	4475185	4475187	cg25429312_BC21	-0.0179509	0.000108054	0.00563852	Hypo 5modC (Sex-Male)	TxWk	CHAF1A;AC011498.3;UBXN6;MIR4746;AC011498.2;AC011498.7;AC011498.6;AC011498.1;HDGFL2;PLIN4;PLIN5
chr19	10836713	10836715	cg24110577_TC11	-0.0345376	0.000200991	0.010197	Hypo 5modC (Sex-Male)	TssFlnkU	DNM2;MIR199A1;MIR6793;TMED1;C19orf38;HIKESHIP2;CARM1
chr19	10836729	10836731	cg24110579_TC11	-0.0707607	5.85185e-06	0.000327398	Hypo 5modC (Sex-Male)	TssFlnkU	DNM2;MIR199A1;MIR6793;TMED1;C19orf38;HIKESHIP2;CARM1
chr19	10836738	10836740	cg24110580_BC11	-0.0704148	0.00106475	0.0479792	Hypo 5modC (Sex-Male)	TssFlnkU	DNM2;MIR199A1;MIR6793;TMED1;C19orf38;HIKESHIP2;CARM1
chr19	10836755	10836757	cg24110581_BC11	-0.0415742	5.18267e-05	0.00276755	Hypo 5modC (Sex-Male)	TssFlnkU	DNM2;MIR199A1;MIR6793;TMED1;C19orf38;HIKESHIP2;CARM1
chr19	14565212	14565214	cg06798317_BC11	-0.0218976	9.60242e-05	0.00503082	Hypo 5modC (Sex-Male)	Tx	DNAJB1;TECR;MIR639;NDUFB7;CLEC17A;RN7SL337P;RN7SL842P
chr19	14917137	14917139	cg24193428_BC21	0.21361	4.91123e-05	0.00262736	Hyper 5modC (Sex-Male)	Quies	OR7A2P;OR7A17;OR7A18P;OR7A1P;OR7A3P;OR7A11P;OR7A15P;OR7C2;SLC1A6
chr19	19258439	19258441	cg24285339_BC11	-0.0530764	1.6943e-05	0.000925732	Hypo 5modC (Sex-Male)	ReprPCWk	NCAN;RNU6-1028P;AC138430.1;HAPLN4;AC138430.2;TM6SF2;SUGP1
chr19	19515766	19515768	cg25274157_TC21	-0.0427385	0.000505607	0.024272	Hypo 5modC (Sex-Male)	TssFlnkU	GATAD2A;TSSK6;NDUFA13;AC011448.1;YJEFN3;CILP2;PBX4
chr19	19515795	19515797	cg03233793_TC21	-0.068406	6.23573e-07	3.6229e-05	Hypo 5modC (Sex-Male)	TssFlnkU	GATAD2A;TSSK6;NDUFA13;AC011448.1;YJEFN3;CILP2;PBX4
chr19	19544938	19544940	cg05246403_TC11	-0.0564895	0.000142186	0.00733836	Hypo 5modC (Sex-Male)	ReprPCWk	GATAD2A;TSSK6;NDUFA13;AC011448.1;YJEFN3;CILP2;PBX4;PHF5CP
chr19	19544938	19544940	cg05246403_TC12	-0.0563339	8.34001e-05	0.00438014	Hypo 5modC (Sex-Male)	ReprPCWk	GATAD2A;TSSK6;NDUFA13;AC011448.1;YJEFN3;CILP2;PBX4;PHF5CP
chr19	21329388	21329390	cg19504860_TC21	-0.186045	0.00100396	0.0455196	Hypo 5modC (Sex-Male)	TssA	VN1R83P;ZNF708;BNIP3P25;ZNF738
chr19	29093087	29093089	cg17335657_TC11	0.0844777	0.000573965	0.0273365	Hyper 5modC (Sex-Male)	Quies	AC011505.1
chr19	29611096	29611098	cg06738169_TC21	-0.0617047	0.000482036	0.0232203	Hypo 5modC (Sex-Male)	TxWk	VSTM2B;POP4
chr19	37467804	37467806	cg08888354_BC11	-0.065504	9.6319e-05	0.00504514	Hypo 5modC (Sex-Male)	TssFlnkU	ZNF569;ZNF570;ZNF793-AS1;AC022148.2;ZNF793
chr19	37548763	37548765	cg00879218_TC21	-0.0555989	7.16609e-05	0.00379063	Hypo 5modC (Sex-Male)	ZNF/Rpts	ZNF793-AS1;AC022148.2;ZNF793;AC022148.1;ZNF571-AS1;ZNF540;ZNF571
chr19	37549106	37549108	cg17967673_TC11	-0.123371	1.5611e-06	8.9442e-05	Hypo 5modC (Sex-Male)	ZNF/Rpts	ZNF793-AS1;AC022148.2;ZNF793;AC022148.1;ZNF571-AS1;ZNF540;ZNF571
chr19	37551131	37551133	cg23200342_BC21	-0.0415344	2.2357e-05	0.00121562	Hypo 5modC (Sex-Male)	ZNF/Rpts	ZNF793-AS1;AC022148.2;ZNF793;AC022148.1;ZNF571-AS1;ZNF540;ZNF571
chr19	37790578	37790580	cg14218481_BC21	-0.0418298	0.000106338	0.00555019	Hypo 5modC (Sex-Male)	ZNF/Rpts	ZNF573;AC016582.2;AC016582.3;AC016582.1
chr19	37790918	37790920	cg02349373_TC21	-0.0424834	3.57748e-05	0.00192873	Hypo 5modC (Sex-Male)	ZNF/Rpts	ZNF573;AC016582.2;AC016582.3;AC016582.1
chr19	39273035	39273037	cg24511851_BC21	-0.0218193	0.000648375	0.0306513	Hypo 5modC (Sex-Male)	ReprPCWk	IFNL3P1;IFNL3;IFNL4;MSRB1P1;IFNL4P1;IFNL2;IFNL1;LRFN1
chr19	40754648	40754650	cg24537433_BC11	-0.0387489	0.000654943	0.0308812	Hypo 5modC (Sex-Male)	TssFlnkU	COQ8B;RNU6-195P;ITPKC;C19orf54;SNRPA;MIA;MIA-RAB4B;RAB4B;RAB4B-EGLN2;AC008537.4;EGLN2;AC008537.1
chr19	45693675	45693677	cg24254206_TC21	-0.05043	0.000378558	0.0185662	Hypo 5modC (Sex-Male)	TssFlnkU	EML2;RN7SL836P;GIPR;MIR642A;MIR642B;SNRPD2;QPCTL;FBXO46;AC007191.1;BHMG1
chr19	45864728	45864730	cg21570209_BC11	-0.0717512	0.000349007	0.0171956	Hypo 5modC (Sex-Male)	TssBiv	RSPH6A;SYMPK;AC092301.1;FOXA3;IRF2BP1;MYPOP;NANOS2
chr19	47022030	47022032	cg24640555_BC11	-0.0441666	0.000196763	0.0099954	Hypo 5modC (Sex-Male)	ReprPC	ARHGAP35;NPAS1;TMEM160;ZC3H4
chr19	47239175	47239177	cg24645531_BC11	-0.0597841	0.000672	0.0316348	Hypo 5modC (Sex-Male)	TssBiv	SAE1;BBC3;MIR3190;MIR3191;AC008532.1;CCDC9;INAFM1
chr19	48567097	48567099	cg24673749_TC21	-0.062435	0.000665748	0.0313531	Hypo 5modC (Sex-Male)	Quies	AC008403.3;SULT2B1;FAM83E;SPACA4;RPL18
chr19	49133336	49133338	cg17292758_TC21	-0.0767601	0.000941534	0.0429924	Hypo 5modC (Sex-Male)	Quies	SNRNP70;LIN7B;C19orf73;PPFIA3;HRC;TRPM4
chr19	49431319	49431321	cg03282345_TC21	-0.0397985	0.000103774	0.00542118	Hypo 5modC (Sex-Male)	ReprPC	AC010643.1;KASH5;PTH2;GFY;SLC17A7;PIH1D1;ALDH16A1;AC010619.1;FLT3LG;AC010619.2
chr19	49442040	49442042	cg23530133_BC21	0.0298261	0.000309408	0.0153666	Hyper 5modC (Sex-Male)	EnhBiv	KASH5;PTH2;GFY;SLC17A7;PIH1D1;ALDH16A1;AC010619.1;FLT3LG;AC010619.2;RPL13A;SNORD32A;SNORD33;SNORD34;SNORD35A
chr19	50357490	50357492	cg24715673_TC21	0.0299232	0.000173611	0.00885553	Hyper 5modC (Sex-Male)	TssA	MYH14;AC008655.1;KCNC3;NR1H2;NAPSB;NAPSA;AC008655.2;POLD1
chr19	50358004	50358006	cg12273319_BC21	0.0966985	1.14934e-05	0.000633999	Hyper 5modC (Sex-Male)	TssA	MYH14;AC008655.1;KCNC3;NR1H2;NAPSB;NAPSA;AC008655.2;POLD1
chr19	51002250	51002252	cg13388253_TC21	0.0791677	0.000153316	0.00788666	Hyper 5modC (Sex-Male)	ReprPC	KLK5;AC011483.2;KLK6;AC011483.3;AC011483.1;KLK7;KLK8;AC011473.4;KLK9;KLK10;AC011473.2;KLK11;KLK12;AC011473.3;AC011473.1
chr19	51387331	51387333	cg01500140_BC21	-0.0266201	0.000581517	0.0276793	Hypo 5modC (Sex-Male)	Quies	VSIG10L;AC008750.2;AC008750.3;ETFB;AC008750.7;AC008750.4;CLDND2;NKG7;LIM2;C19orf84;AC008750.6;NIFKP6;SIGLEC10;AC008750.1;SIGLEC10-AS1;AC008750.5
chr19	51891936	51891938	cg27175069_TC21	0.0137697	0.000893325	0.0409737	Hyper 5modC (Sex-Male)	ZNF/Rpts	ZNF577;AC006272.2;AC074141.1;ZNF649-AS1;ZNF649;AC011460.1;ZNF613
chr19	53554416	53554418	cg10823956_BC11	0.0438114	0.000791353	0.0367255	Hyper 5modC (Sex-Male)	TssA	AC011487.1;AC011487.3;ZNF331;AC011487.2
chr19	54738328	54738330	cg16315155_TC21	-0.036911	0.00064999	0.030705	Hypo 5modC (Sex-Male)	Het	LILRP1;AC245128.2;LILRP2;KIR3DL3;AC245128.1;KIR2DL3;KIR2DP1;KIR2DL1;KIR3DP1
chr19	54982451	54982453	cg24795172_TO21	0.115978	1.41386e-20	1.11049e-18	Hyper 5modC (Sex-Male)	Quies	NLRP7;AC011476.8;NLRP2;AC011476.1;AC011476.3;GP6;AC011476.2
chr19	54983116	54983118	cg10968958_BC11	-0.0588783	0.000153345	0.00788666	Hypo 5modC (Sex-Male)	Quies	NLRP7;AC011476.8;NLRP2;AC011476.1;AC011476.3;GP6;AC011476.2
chr19	55021808	55021810	cg24795587_BC11	0.0128617	5.49004e-05	0.00569451	Hyper 5hmC (Sex-Male)	Quies	NLRP2;AC011476.1;AC011476.3;GP6;AC011476.2;RDH13
chr19	55489576	55489578	cg25240254_TC21	-0.0472742	0.000382953	0.0187545	Hypo 5modC (Sex-Male)	ReprPCWk	SHISA7;ISOC2;C19orf85;AC008735.5;AC008735.3;ZNF628;NAT14;SSC5D;SBK2
chr19	55999602	55999604	cg24819270_BC21	-0.0225542	0.000721689	0.0337784	Hypo 5modC (Sex-Male)	Het	NLRP8;NLRP5
chr19	57191073	57191075	cg10368128_BC21	-0.0574486	5.54541e-06	0.000310696	Hypo 5modC (Sex-Male)	TssFlnkU	ZIM3;AC025588.2;AC025588.3;DUXA;AC025588.1;ZNF264;AURKC;ZNF805
chr19	57230743	57230745	cg25802888_BC11	-0.0761678	2.10227e-05	0.00114466	Hypo 5modC (Sex-Male)	Quies	ZNF264;AURKC;ZNF805;AC005261.3;ZNF460-AS1;ZNF460
chr19	57230886	57230888	cg18644286_BC11	-0.0714598	0.000712789	0.0334016	Hypo 5modC (Sex-Male)	Quies	ZNF264;AURKC;ZNF805;AC005261.3;ZNF460-AS1;ZNF460
chr19	57230891	57230893	cg26332114_BC21	-0.0564551	0.000158373	0.00812402	Hypo 5modC (Sex-Male)	Quies	ZNF264;AURKC;ZNF805;AC005261.3;ZNF460-AS1;ZNF460
chr19	57230976	57230978	cg19603903_BC21	-0.100746	3.67698e-06	0.000207195	Hypo 5modC (Sex-Male)	Quies	ZNF264;AURKC;ZNF805;AC005261.3;ZNF460-AS1;ZNF460
chr19	57231052	57231054	cg06643849_BC11	-0.0908644	0.000650457	0.0307143	Hypo 5modC (Sex-Male)	Quies	ZNF264;AURKC;ZNF805;AC005261.3;ZNF460-AS1;ZNF460
chr19	57231075	57231077	cg22711741_TC11	-0.0696133	0.000407773	0.0199038	Hypo 5modC (Sex-Male)	Quies	ZNF264;AURKC;ZNF805;AC005261.3;ZNF460-AS1;ZNF460
chr19	58351031	58351033	cg22889142_TC21	-0.0509533	2.68274e-06	0.000152152	Hypo 5modC (Sex-Male)	ReprPC	AC020915.4;ZNF8;ZNF8-ERVK3-1;ERVK3-1;AC010642.2;AC010642.1;ZSCAN22;MIR6806;A1BG;AC012313.3;A1BG-AS1;AC012313.10;ZNF497;AC012313.2;AC012313.6;RNA5SP473;ZNF837;RPS5;MIR4754;RNF225;LINC02560
chr19	58357217	58357219	cg01885869_TC21	-0.0640425	0.000255822	0.0128242	Hypo 5modC (Sex-Male)	TssBiv	AC020915.4;ZNF8-ERVK3-1;ERVK3-1;AC010642.2;AC010642.1;ZSCAN22;MIR6806;A1BG;AC012313.3;A1BG-AS1;AC012313.10;ZNF497;AC012313.2;AC012313.6;RNA5SP473;ZNF837;RPS5;MIR4754;RNF225;LINC02560;ZNF584;AC012313.1
chr19	58367688	58367690	cg02749105_BC21	-0.0779638	0.00037645	0.0184667	Hypo 5modC (Sex-Male)	Quies	AC010642.2;AC010642.1;ZSCAN22;MIR6806;A1BG;AC012313.3;A1BG-AS1;AC012313.10;ZNF497;AC012313.2;AC012313.6;RNA5SP473;ZNF837;RPS5;MIR4754;RNF225;LINC02560;ZNF584;AC012313.1
chr19	58562001	58562003	cg26706163_BC21	-0.052043	0.000253732	0.0127248	Hypo 5modC (Sex-Male)	EnhBiv	SLC27A5;ZBTB45;RN7SL525P;TRIM28;MIR6807;CHMP2A;UBE2M;MZF1-AS1;MZF1;CENPBD1P1;AC016629.3;AC016629.1;AC016629.2
chr19	58562046	58562048	cg22914897_TC21	-0.0443162	0.000518732	0.0248565	Hypo 5modC (Sex-Male)	TssBiv	SLC27A5;ZBTB45;RN7SL525P;TRIM28;MIR6807;CHMP2A;UBE2M;MZF1-AS1;MZF1;CENPBD1P1;AC016629.3;AC016629.1;AC016629.2
chr19	58562301	58562303	cg24860974_TC11	-0.102453	2.44629e-05	0.00132676	Hypo 5modC (Sex-Male)	TssBiv	SLC27A5;ZBTB45;RN7SL525P;TRIM28;MIR6807;CHMP2A;UBE2M;MZF1-AS1;MZF1;CENPBD1P1;AC016629.3;AC016629.1;AC016629.2
chr2	467798	467800	cg18985828_BC11	-0.0346587	1.1924e-05	0.00065729	Hypo 5modC (Sex-Male)	ReprPC	AC105393.1;LINC01874;AC093326.2
chr2	636605	636607	cg14515364_TC11	-0.0864741	2.57866e-06	0.00014646	Hypo 5modC (Sex-Male)	TssBiv	TMEM18;TMEM18-DT
chr2	3611017	3611019	cg02348321_TC11	0.0665998	0.000283257	0.0141393	Hyper 5modC (Sex-Male)	Quies	RNASEH1-AS1;AC108488.3;RPS7;COLEC11;AC010907.2;TMSB4XP2;ALLC
chr2	5453920	5453922	cg02365404_TC11	-0.0116425	0.000269724	0.023022	Hypo 5hmC (Sex-Male)	Quies	NA
chr2	7007841	7007842	rs6741819_TC21	0.211423	0.000573057	0.0272987	Hyper 5modC (Sex-Male)	NA	RNF144A;AC068481.1
chr2	9144762	9144764	cg00608183_TC21	-0.0268972	0.000822661	0.0379838	Hypo 5modC (Sex-Male)	ReprPCWk	AC093904.2;AC093904.4;AC093904.3;AC093904.1
chr2	9389230	9389232	cg02406328_BC11	-0.0308001	0.00103051	0.0465862	Hypo 5modC (Sex-Male)	TxWk	ASAP2;ITGB1BP1;CPSF3
chr2	10690589	10690591	cg01299579_TC11	-0.0615908	0.000810082	0.0374544	Hypo 5modC (Sex-Male)	TssA	NOL10;RN7SL832P;Metazoa_SRP;AC092687.2;ATP6V1C2
chr2	20225042	20225044	cg04757002_TC11	-0.00622656	0.000886813	0.0406988	Hypo 5modC (Sex-Male)	TssA	RN7SL140P;RNU6-961P;SDC1;DRG1P1;RNU7-113P;PUM2
chr2	24174779	24174781	cg26250093_BC11	-0.0327365	0.00044544	0.0215859	Hypo 5modC (Sex-Male)	Quies	FAM228B;AC008073.3;AC008073.2;FAM228A;AC008073.1;ITSN2;AC009228.1
chr2	24174917	24174919	cg01343041_BC21	-0.0603629	0.000446875	0.0216421	Hypo 5modC (Sex-Male)	Quies	FAM228B;AC008073.3;AC008073.2;FAM228A;AC008073.1;ITSN2;AC009228.1
chr2	25161784	25161786	cg06846259_TC11	-0.0626215	0.000196529	0.00998779	Hypo 5modC (Sex-Male)	ReprPCWk	EFR3B;POMC;LINC01381
chr2	27628562	27628564	cg07628841_BC11	-0.0348163	2.63312e-06	0.000149482	Hypo 5modC (Sex-Male)	TssA	C2orf16;ZNF512;AC074091.2;CCDC121;GPN1;AC074091.1;SUPT7L;SLC4A1AP
chr2	38073442	38073444	cg20408276_TC21	-0.0752268	3.64894e-05	0.00196635	Hypo 5modC (Sex-Male)	TssBiv	RMDN2;RMDN2-AS1;CYP1B1;CYP1B1-AS1;AC009229.4
chr2	38959743	38959745	cg02826525_BC21	-0.0330165	0.000706942	0.033154	Hypo 5modC (Sex-Male)	EnhBiv	MORN2;ARHGEF33;RN7SL96P;AC019171.1;SOS1;SOS1-IT1
chr2	40430432	40430434	cg18568496_BC21	-0.0498212	0.000120462	0.00624909	Hypo 5modC (Sex-Male)	Quies	SLC8A1
chr2	51027684	51027686	cg25036261_TC21	-0.0588025	2.88256e-05	0.0015605	Hypo 5modC (Sex-Male)	ZNF/Rpts	NRXN1;AC007682.1;AC007402.1
chr2	51027842	51027844	cg07083023_BC21	-0.0638927	1.26685e-05	0.000696867	Hypo 5modC (Sex-Male)	ZNF/Rpts	NRXN1;AC007682.1;AC007402.1
chr2	51028198	51028200	cg02808752_TC21	-0.0462166	0.000219587	0.0110856	Hypo 5modC (Sex-Male)	ZNF/Rpts	NRXN1;AC007682.1;AC007402.1
chr2	60880071	60880073	cg02879805_TC21	0.0168303	0.000445759	0.0215969	Hyper 5modC (Sex-Male)	Quies	LINC01185;RN7SL632P;RPL21P33;REL;RNU4-51P;AC010733.1
chr2	63990322	63990324	cg20383247_TC21	-0.0125271	0.000746291	0.0348123	Hypo 5modC (Sex-Male)	Quies	VPS54
chr2	64990095	64990097	cg02919363_TO11	0.0354219	0.000264727	0.0132452	Hyper 5modC (Sex-Male)	TssBiv	LINC02245;RPL11P1;SLC1A4;RNU6-548P;LINC02576
chr2	66641017	66641019	cg02935422_TC21	-0.164591	0.000109318	0.00569758	Hypo 5modC (Sex-Male)	Quies	LINC01798
chr2	70141917	70141919	cg13652493_BC21	-0.02082	0.000741015	0.0345868	Hypo 5modC (Sex-Male)	TssFlnkU	PCBP1-AS1;AC016700.1;MRPL36P1;LINC01816;C2orf42
chr2	70790713	70790715	cg08834401_BC21	-0.0207909	0.000978098	0.0444468	Hypo 5modC (Sex-Male)	ReprPC	ADD2;FIGLA;HMGN2P21;CLEC4F;MOB4P1;CD207
chr2	74513110	74513112	cg22656420_BC21	-0.0452937	0.000831442	0.0383518	Hypo 5modC (Sex-Male)	ReprPC	MOGS;AC005041.5;MRPL53;CCDC142;TTC31;LBX2;AC005041.3;LBX2-AS1;PCGF1;TLX2;DQX1;AUP1;HTRA2;LOXL3;DOK1;M1AP
chr2	75065144	75065146	cg14054283_BC21	-0.0646936	0.000769123	0.0357995	Hypo 5modC (Sex-Male)	Quies	TACR1;MIR5000
chr2	83878272	83878274	cg07000267_BC21	0.0185272	0.00030571	0.0257612	Hyper 5hmC (Sex-Male)	Het	NA
chr2	83878421	83878423	cg11955727_TC21	-0.202275	1.4308e-65	7.44482e-63	Hypo 5modC (Sex-Male)	Het	NA
chr2	88691097	88691099	cg03123376_BC11	-0.0540569	0.00109676	0.0492223	Hypo 5modC (Sex-Male)	TssFlnkU	AC062029.1;RPIA
chr2	89822131	89822133	cg03131255_BC21	-0.0162194	0.00111256	0.0498743	Hypo 5modC (Sex-Male)	Quies	IGKV2D-40;IGKV1D-39
chr2	90069697	90069699	cg03132618_TC21	0.0517046	5.8775e-05	0.00312726	Hyper 5modC (Sex-Male)	Quies	IGKV6D-21;IGKV3D-20;IGKV2D-19;IGKV2D-18;IGKV6D-41;IGKV1D-17;IGKV1D-16;IGKV3D-15
chr2	94861566	94861568	cg13790427_TC11	0.0334955	0.000120651	0.00625706	Hyper 5modC (Sex-Male)	ReprPC	ANKRD20A8P;ANKRD20A8P;RNU6-1320P;RNU6-1320P;SOWAHCP5;SOWAHCP5;AC097374.1;AC097374.1;TEKT4;TEKT4;MTCO1P48;MTCO1P48;MTCO3P45;MTCO3P45
chr2	94861566	94861568	cg13790427_TC11	-0.0028577	4.48629e-05	0.00475014	Hypo 5hmC (Sex-Male)	ReprPC	ANKRD20A8P;ANKRD20A8P;RNU6-1320P;RNU6-1320P;SOWAHCP5;SOWAHCP5;AC097374.1;AC097374.1;TEKT4;TEKT4;MTCO1P48;MTCO1P48;MTCO3P45;MTCO3P45
chr2	94862323	94862325	cg25133039_BC11	-0.0262213	0.000772993	0.0359512	Hypo 5modC (Sex-Male)	ReprPC	ANKRD20A8P;RNU6-1320P;SOWAHCP5;AC097374.1;TEKT4;MTCO1P48;MTCO3P45
chr2	96115778	96115780	cg03171181_TC11	-0.0309863	0.000272404	0.0136062	Hypo 5modC (Sex-Male)	ReprPC	ADRA2B;ASTL;DUSP2;AC012307.1
chr2	102620401	102620403	cg20050113_TC21	-0.058877	8.98576e-07	5.19376e-05	Hypo 5modC (Sex-Male)	ReprPC	SLC9A2
chr2	105214167	105214169	cg12977946_BC22	-0.0278741	0.000715305	0.0335062	Hypo 5modC (Sex-Male)	Quies	GPR45;AC012360.2
chr2	117858578	117858580	cg25619440_BC21	-0.0704385	1.02848e-06	5.93442e-05	Hypo 5modC (Sex-Male)	ReprPC	DDX18;AC009404.1;HTR5BP
chr2	117858660	117858662	cg03288922_BC21	-0.0793903	0.000347949	0.0171471	Hypo 5modC (Sex-Male)	ReprPC	DDX18;AC009404.1;HTR5BP
chr2	117858800	117858802	cg22762992_TC21	-0.0741878	0.000622715	0.0295033	Hypo 5modC (Sex-Male)	ReprPC	DDX18;AC009404.1;HTR5BP
chr2	117858853	117858855	cg06940110_BC21	-0.0795797	0.000465995	0.0225033	Hypo 5modC (Sex-Male)	ReprPC	DDX18;AC009404.1;HTR5BP
chr2	117858999	117859001	cg24213669_BC21	-0.0877623	0.000399111	0.0194931	Hypo 5modC (Sex-Male)	ReprPC	DDX18;DDX18;AC009404.1;AC009404.1;HTR5BP;HTR5BP
chr2	117858999	117859001	cg24213669_BC21	-0.0993351	1.2698e-08	4.86933e-06	Hypo 5hmC (Sex-Male)	ReprPC	DDX18;DDX18;AC009404.1;AC009404.1;HTR5BP;HTR5BP
chr2	117859653	117859655	cg00046336_BC21	-0.051979	1.07832e-06	6.21138e-05	Hypo 5modC (Sex-Male)	ReprPC	DDX18;AC009404.1;HTR5BP
chr2	117860477	117860479	cg08569850_BC21	-0.0388431	7.8696e-05	0.00414046	Hypo 5modC (Sex-Male)	ReprPC	DDX18;AC009404.1;HTR5BP
chr2	117860574	117860576	cg19263433_BC21	-0.0660958	6.64252e-06	0.000370491	Hypo 5modC (Sex-Male)	ReprPC	DDX18;AC009404.1;HTR5BP
chr2	119264812	119264814	cg03390865_BC21	-0.0250657	0.000469543	0.0226515	Hypo 5modC (Sex-Male)	Quies	STEAP3;STEAP3-AS1;C2orf76
chr2	120398096	120398098	cg06525046_TC21	-0.0265665	0.000196719	0.00999533	Hypo 5modC (Sex-Male)	ReprPCWk	INHBB
chr2	120741235	120741237	cg14311362_BC21	-0.0499665	0.00022096	0.0111501	Hypo 5modC (Sex-Male)	TssBiv	AC018866.1;GLI2
chr2	129587781	129587783	cg19182557_BC21	-0.0380151	0.000685235	0.0321936	Hypo 5modC (Sex-Male)	Quies	NA
chr2	129587831	129587833	cg14789551_TC21	-0.0306513	0.000831036	0.0383406	Hypo 5modC (Sex-Male)	Quies	NA
chr2	131754146	131754148	cg11491537_BC21	-0.0522639	3.29644e-05	0.00178047	Hypo 5modC (Sex-Male)	Quies	C2orf27A;NBEAP2;TOMM40P4;CDRT15P4;CDRT15P3
chr2	131755496	131755498	cg06685021_BC11	-0.0495832	0.000320313	0.0158681	Hypo 5modC (Sex-Male)	Quies	C2orf27A;NBEAP2;TOMM40P4;CDRT15P4;CDRT15P3
chr2	131755884	131755886	cg27169713_BC11	-0.0322348	0.000109658	0.00571336	Hypo 5modC (Sex-Male)	Quies	C2orf27A;NBEAP2;TOMM40P4;CDRT15P4;CDRT15P3
chr2	131829505	131829507	cg04947680_TC11	-0.067433	0.000324954	0.0160845	Hypo 5modC (Sex-Male)	Quies	CDRT15P3;AC103564.3;AC103564.1;AC103564.2
chr2	131830208	131830210	cg17977184_BC21	-0.0583069	0.000103927	0.00542676	Hypo 5modC (Sex-Male)	Quies	CDRT15P3;AC103564.3;AC103564.1;AC103564.2
chr2	131830596	131830598	cg22478447_TC21	-0.0514764	0.000553808	0.0264459	Hypo 5modC (Sex-Male)	Quies	CDRT15P3;AC103564.3;AC103564.1;AC103564.2
chr2	131832032	131832034	cg16789863_BC11	-0.0632168	0.000108181	0.00564387	Hypo 5modC (Sex-Male)	Quies	CDRT15P3;AC103564.3;AC103564.1;AC103564.2
chr2	154576924	154576926	cg22192412_TC21	-0.0503282	1.43699e-12	9.51165e-11	Hypo 5modC (Sex-Male)	Quies	RNA5SP107
chr2	168212738	168212740	cg17252489_TC21	-0.0421997	0.000473828	0.0228488	Hypo 5modC (Sex-Male)	Quies	STK39;PHF5GP
chr2	187138331	187138333	cg03909999_TC21	-0.0582613	0.000207245	0.0104939	Hypo 5modC (Sex-Male)	Quies	AC007319.1;RN7SKP42
chr2	189660197	189660199	cg16484820_BC21	-0.0318111	0.000842384	0.0388337	Hypo 5modC (Sex-Male)	Quies	AC012488.1;ASNSD1;ASDURF;AC012488.2;ANKAR
chr2	190690349	190690351	cg06759085_TC21	0.0363869	0.000165633	0.00847429	Hyper 5modC (Sex-Male)	Quies	AC006460.2;AC006460.2;NAB1;NAB1;AC006460.1;AC006460.1
chr2	190690349	190690351	cg06759085_TC21	0.0376158	9.80674e-05	0.00945441	Hyper 5hmC (Sex-Male)	Quies	AC006460.2;AC006460.2;NAB1;NAB1;AC006460.1;AC006460.1
chr2	190880869	190880871	cg03933865_BC11	-0.00335893	0.000812637	0.0375652	Hypo 5modC (Sex-Male)	TssA	AC006460.1;AC005540.1;GLS;STAT1
chr2	200509286	200509288	cg22109240_TC21	0.0381068	0.000816258	0.0377178	Hyper 5modC (Sex-Male)	TssFlnkU	SPATS2L;AC012459.1;KCTD18;SGO2
chr2	204678585	204678587	cg11841231_TC21	0.0650803	3.14132e-13	2.10351e-11	Hyper 5modC (Sex-Male)	Quies	PARD3B;AC007736.1
chr2	205768908	205768910	cg11114141_BC21	-0.0558725	0.000151844	0.00781287	Hypo 5modC (Sex-Male)	EnhA1	NRP2;AC007362.1
chr2	209209551	209209553	cg09336323_BC21	-0.0659933	0.000503372	0.0241795	Hypo 5modC (Sex-Male)	Quies	MEAF6P1;PKP4P1
chr2	212831804	212831806	cg04103237_BC11	-0.020869	5.53537e-05	0.00295121	Hypo 5modC (Sex-Male)	ZNF/Rpts	AC093865.1;LINC01878;PCED1CP
chr2	212832069	212832071	cg16865291_TC11	-0.0839167	1.27943e-05	0.000703621	Hypo 5modC (Sex-Male)	ZNF/Rpts	AC093865.1;LINC01878;PCED1CP
chr2	212832306	212832308	cg22265452_TC21	-0.0477641	1.2901e-05	0.000709157	Hypo 5modC (Sex-Male)	ZNF/Rpts	AC093865.1;LINC01878;PCED1CP
chr2	212832324	212832326	cg22533762_TC11	-0.0324801	0.000216073	0.0109128	Hypo 5modC (Sex-Male)	ZNF/Rpts	AC093865.1;LINC01878;PCED1CP
chr2	212832854	212832856	cg08122831_BC21	-0.0604013	4.04314e-05	0.00217382	Hypo 5modC (Sex-Male)	ZNF/Rpts	AC093865.1;LINC01878;PCED1CP
chr2	212833324	212833326	cg27329091_TC21	-0.0827914	2.81573e-06	0.00015958	Hypo 5modC (Sex-Male)	ZNF/Rpts	AC093865.1;LINC01878;PCED1CP
chr2	212833433	212833435	cg20369299_TC21	-0.0731461	6.16221e-06	0.000344435	Hypo 5modC (Sex-Male)	ZNF/Rpts	AC093865.1;LINC01878;PCED1CP
chr2	218902029	218902031	cg21044572_TC21	-0.0358336	0.000703016	0.032983	Hypo 5modC (Sex-Male)	ReprPC	WNT6;WNT10A;LINC01494;RNU6-642P;AC097468.2
chr2	224958251	224958253	cg02808988_BC11	-0.0443466	0.00107401	0.0483206	Hypo 5modC (Sex-Male)	Quies	DOCK10
chr2	228182393	228182395	cg14378970_TC21	-0.0782049	0.000146766	0.00756484	Hypo 5modC (Sex-Male)	ReprPC	SPHKAP;RNU6-624P
chr2	232386319	232386321	cg00706683_TC21	-0.0433275	0.00011125	0.00579504	Hypo 5modC (Sex-Male)	ReprPC	DIS3L2;NRBF2P6;ECEL1P3;AC068134.3;ALPP;AC068134.1;ECEL1P2;ALPG;ECEL1P1;AC068134.2
chr2	232386319	232386321	cg00706683_TC22	-0.044849	0.000731674	0.0341854	Hypo 5modC (Sex-Male)	ReprPC	DIS3L2;NRBF2P6;ECEL1P3;AC068134.3;ALPP;AC068134.1;ECEL1P2;ALPG;ECEL1P1;AC068134.2
chr2	232386319	232386321	cg00706683_TC23	-0.0506703	8.18781e-07	4.74069e-05	Hypo 5modC (Sex-Male)	ReprPC	DIS3L2;NRBF2P6;ECEL1P3;AC068134.3;ALPP;AC068134.1;ECEL1P2;ALPG;ECEL1P1;AC068134.2
chr2	232421481	232421483	cg16841366_BC21	-0.0353996	0.000171674	0.00876813	Hypo 5modC (Sex-Male)	ReprPC	ALPP;AC068134.1;ECEL1P2;ALPG;ECEL1P1;AC068134.2;DIS3L2P1;ALPI
chr2	232421518	232421520	cg22812571_TC21	-0.0461986	0.000141705	0.00731514	Hypo 5modC (Sex-Male)	ReprPC	ALPP;AC068134.1;ECEL1P2;ALPG;ECEL1P1;AC068134.2;DIS3L2P1;ALPI
chr2	237859346	237859348	cg14849262_BC21	0.0399483	0.000467433	0.0225682	Hyper 5modC (Sex-Male)	TssBiv	LRRFIP1;RBM44;RAMP1;SNORD39
chr2	239075648	239075650	cg23367987_TC11	-0.03221	0.000986575	0.0448147	Hypo 5modC (Sex-Male)	TxWk	HDAC4;MIR4440;MIR4441;AC017028.1
chr2	239391044	239391046	cg04387154_BC11	-0.0240258	0.000798682	0.0370072	Hypo 5modC (Sex-Male)	Quies	HDAC4;MIR2467;HDAC4-AS1;AC023787.2
chr2	241064105	241064107	cg15361291_BC11	0.0629549	0.000151744	0.00780942	Hyper 5modC (Sex-Male)	ReprPC	SNED1;SNED1-AS1;MTERF4;PASK
chr2	241064131	241064133	cg21239079_TC11	0.0557955	0.000921438	0.0421402	Hyper 5modC (Sex-Male)	ReprPC	SNED1;SNED1-AS1;MTERF4;PASK
chr2	241901848	241901850	cg00935887_BC21	0.0763703	0.000114106	0.00593202	Hyper 5modC (Sex-Male)	EnhBiv	PDCD1;RTP5;LINC01237;FAM240C
chr2	241902022	241902024	cg18896979_BC21	0.0700844	0.000415188	0.0202364	Hyper 5modC (Sex-Male)	TssBiv	PDCD1;RTP5;LINC01237;FAM240C
chr20	2801767	2801769	cg24894837_BC21	-0.0463756	0.00043565	0.0211593	Hypo 5modC (Sex-Male)	ReprPC	EBF4;RPL19P1;CPXM1;AL035460.1;C20orf141;TMEM239;PCED1A;VPS16
chr20	3400901	3400902	rs965469_TC21	-0.179175	0.00016042	0.00822184	Hypo 5modC (Sex-Male)	NA	C20orf194;RNU6-1019P;UBE2V1P1;U3;AL117334.1
chr20	4720948	4720950	cg16977257_TC21	-0.0166581	0.000390162	0.0190758	Hypo 5modC (Sex-Male)	EnhWk	RPS4XP2;PRNP;PRND;PRNT;IDI1P3;AL133396.1
chr20	18194543	18194545	cg25027094_TC11	-0.0720872	1.59153e-13	1.07151e-11	Hypo 5modC (Sex-Male)	Quies	KAT14;GGCTP2
chr20	18504724	18504726	cg06985868_TC21	-0.0604322	1.67805e-05	0.000917279	Hypo 5modC (Sex-Male)	Quies	DZANK1;POLR3F;MIR3192;RPL21P3;RBBP9;RPS19P1;SEC23B
chr20	23047581	23047583	cg25073014_BC11	-0.0750243	8.97825e-07	5.19069e-05	Hypo 5modC (Sex-Male)	TssBiv	AL049651.1;AL049651.2;SSTR4;THBD;AL118508.3;CD93
chr20	23047666	23047668	cg20096897_TC21	-0.0331365	0.000699803	0.0328533	Hypo 5modC (Sex-Male)	TssBiv	AL049651.1;AL049651.2;SSTR4;THBD;AL118508.3;CD93
chr20	29301028	29301030	cg25120013_TC11	-0.0883709	3.23833e-06	0.00018287	Hypo 5modC (Sex-Male)	NA	5_8S_rRNA;DUX4L32;PCMTD1P7;DUX4L33
chr20	29301035	29301037	cg25120014_TC11	-0.0473838	0.000566738	0.0270196	Hypo 5modC (Sex-Male)	NA	5_8S_rRNA;DUX4L32;PCMTD1P7;DUX4L33
chr20	29301254	29301256	cg25120032_TC11	-0.178806	2.35363e-15	1.64036e-13	Hypo 5modC (Sex-Male)	NA	5_8S_rRNA;DUX4L32;PCMTD1P7;DUX4L33
chr20	29301266	29301268	cg25120033_BC11	-0.0934279	2.33818e-08	1.4117e-06	Hypo 5modC (Sex-Male)	NA	5_8S_rRNA;DUX4L32;PCMTD1P7;DUX4L33
chr20	29301305	29301307	cg25120035_BC21	-0.0938933	5.46825e-11	3.49962e-09	Hypo 5modC (Sex-Male)	NA	5_8S_rRNA;DUX4L32;PCMTD1P7;DUX4L33
chr20	29301526	29301528	cg25120057_BC21	-0.128321	1.8474e-07	1.09162e-05	Hypo 5modC (Sex-Male)	NA	5_8S_rRNA;DUX4L32;PCMTD1P7;DUX4L33
chr20	29301755	29301757	cg25120070_TC11	-0.0496603	2.98745e-07	1.75209e-05	Hypo 5modC (Sex-Male)	NA	5_8S_rRNA;DUX4L32;PCMTD1P7;DUX4L33
chr20	29301995	29301997	cg25120087_TC11	-0.153989	3.26348e-06	0.000184202	Hypo 5modC (Sex-Male)	NA	5_8S_rRNA;DUX4L32;PCMTD1P7;DUX4L33
chr20	29302010	29302012	cg25120088_TC11	-0.205875	6.10716e-06	0.00034152	Hypo 5modC (Sex-Male)	NA	5_8S_rRNA;DUX4L32;PCMTD1P7;DUX4L33
chr20	29326838	29326840	cg25120701_TC11	-0.0960917	3.60667e-08	2.16867e-06	Hypo 5modC (Sex-Male)	NA	5_8S_rRNA;DUX4L32;PCMTD1P7;DUX4L33
chr20	29330645	29330647	cg08018199_BC11	-0.0161457	0.000215134	0.0108677	Hypo 5modC (Sex-Male)	NA	NA
chr20	29408492	29408494	cg25121376_TC21	-0.0758226	0.000149144	0.00768236	Hypo 5modC (Sex-Male)	NA	DUX4L34;FRG2EP;RARRES2P11;AGGF1P10;DUX4L35
chr20	29411045	29411047	cg25121502_TC11	-0.0695412	0.000123341	0.00639095	Hypo 5modC (Sex-Male)	NA	DUX4L34;FRG2EP;RARRES2P11;AGGF1P10;DUX4L35
chr20	29411628	29411630	cg25121552_BC11	-0.0737929	9.1075e-09	5.54849e-07	Hypo 5modC (Sex-Male)	NA	DUX4L34;FRG2EP;RARRES2P11;AGGF1P10;DUX4L35
chr20	29411686	29411688	cg25121558_TC21	-0.0774517	9.19099e-05	0.00481741	Hypo 5modC (Sex-Male)	NA	DUX4L34;FRG2EP;RARRES2P11;AGGF1P10;DUX4L35
chr20	29445141	29445143	cg25121924_BC11	-0.0817267	0.000618451	0.0293249	Hypo 5modC (Sex-Male)	NA	DUX4L34;FRG2EP;RARRES2P11;AGGF1P10;DUX4L35;FRG1EP
chr20	29447490	29447492	cg25121965_TC11	-0.0822643	0.000417728	0.0203476	Hypo 5modC (Sex-Male)	NA	DUX4L34;FRG2EP;RARRES2P11;AGGF1P10;DUX4L35;FRG1EP
chr20	29741856	29741858	cg25124442_TC11	-0.12156	0.000807212	0.0373364	Hypo 5modC (Sex-Male)	NA	5_8S_rRNA;CDC27P3
chr20	29761790	29761792	cg25125076_BC11	-0.0465967	0.000269852	0.0134902	Hypo 5modC (Sex-Male)	NA	5_8S_rRNA;CDC27P3
chr20	29761901	29761903	cg25125081_TC11	-0.0798918	2.64639e-05	0.00143397	Hypo 5modC (Sex-Male)	NA	5_8S_rRNA;CDC27P3
chr20	29762304	29762306	cg25125107_TC11	-0.0756218	5.09035e-05	0.00272195	Hypo 5modC (Sex-Male)	NA	5_8S_rRNA;CDC27P3
chr20	29763276	29763278	cg25125154_TC11	-0.113749	0.000158903	0.00814943	Hypo 5modC (Sex-Male)	NA	5_8S_rRNA;CDC27P3
chr20	30285693	30285695	cg25128744_TC11	-0.0437021	0.000456425	0.0220638	Hypo 5modC (Sex-Male)	Quies	LINC01597;AL121762.1;AL121762.2;Y_RNA;FAM242A
chr20	30300336	30300338	cg00474039_BC11	-0.0472114	6.27072e-06	0.000350334	Hypo 5modC (Sex-Male)	Quies	LINC01597;AL121762.1;AL121762.2;Y_RNA;FAM242A
chr20	30316945	30316947	cg00157199_BC11	-0.138448	0.000172499	0.00880383	Hypo 5modC (Sex-Male)	Quies	LINC01597;AL121762.1;AL121762.2;Y_RNA;FAM242A
chr20	30488450	30488452	cg25130542_TC21	-0.0797882	1.62209e-05	0.000887307	Hypo 5modC (Sex-Male)	NA	5_8S_rRNA
chr20	30488715	30488717	cg25130568_BC11	-0.154836	7.01904e-07	4.07298e-05	Hypo 5modC (Sex-Male)	NA	5_8S_rRNA
chr20	30489102	30489104	cg25130605_BC11	-0.14573	9.77655e-07	5.64391e-05	Hypo 5modC (Sex-Male)	NA	5_8S_rRNA
chr20	30489112	30489114	cg25130606_BC11	-0.111721	3.51173e-05	0.00189371	Hypo 5modC (Sex-Male)	NA	5_8S_rRNA
chr20	30489129	30489131	cg25130607_BC11	-0.172782	3.97815e-06	0.000223737	Hypo 5modC (Sex-Male)	NA	5_8S_rRNA
chr20	30489154	30489156	cg25130608_BO11	-0.11301	1.55897e-05	0.000853374	Hypo 5modC (Sex-Male)	NA	5_8S_rRNA
chr20	30489371	30489373	cg25130629_BC11	-0.0760166	7.32498e-05	0.00386774	Hypo 5modC (Sex-Male)	NA	5_8S_rRNA
chr20	30489833	30489835	cg25130665_BC11	-0.143887	1.27279e-06	7.31545e-05	Hypo 5modC (Sex-Male)	NA	5_8S_rRNA
chr20	30508706	30508708	cg25131055_TC11	-0.0248221	0.000475386	0.0229146	Hypo 5modC (Sex-Male)	NA	5_8S_rRNA;AC018688.1
chr20	30815603	30815605	cg25133503_BC11	-0.0923068	7.4349e-05	0.00392051	Hypo 5modC (Sex-Male)	NA	RNA5SP528
chr20	30815606	30815608	cg25133504_BO11	-0.163295	2.16521e-11	1.40131e-09	Hypo 5modC (Sex-Male)	NA	RNA5SP528
chr20	30815623	30815625	cg25133505_TC11	-0.0804323	3.69198e-06	0.00020799	Hypo 5modC (Sex-Male)	NA	RNA5SP528
chr20	30815799	30815801	cg25133513_TC21	-0.0693495	2.60549e-10	1.64957e-08	Hypo 5modC (Sex-Male)	NA	RNA5SP528
chr20	30816041	30816043	cg25133532_BC11	-0.076117	3.0639e-05	0.00165601	Hypo 5modC (Sex-Male)	NA	RNA5SP528
chr20	30816056	30816058	cg25133534_BC11	-0.0580512	2.39425e-05	0.00129973	Hypo 5modC (Sex-Male)	NA	RNA5SP528
chr20	30816210	30816212	cg25133543_TO11	-0.103548	9.3951e-09	5.72074e-07	Hypo 5modC (Sex-Male)	NA	RNA5SP528
chr20	30816550	30816552	cg25133578_BC11	-0.16	3.74414e-09	2.30304e-07	Hypo 5modC (Sex-Male)	NA	RNA5SP528
chr20	31547891	31547893	cg25141813_BC21	-0.0956439	1.24346e-10	1.2231e-07	Hypo 5hmC (Sex-Male)	TssA	HM13;AL110115.1;MCTS2P;HM13-IT1;HM13-AS1;AL110115.2;RNU6-384P
chr20	33318160	33318162	cg23021015_BC21	-0.0330939	0.000953834	0.0434699	Hypo 5modC (Sex-Male)	ReprPC	RPL12P3;BPIFB1;BPIFB5P;BPIFB9P;CDK5RAP1
chr20	36388064	36388066	cg25211625_BC11	-0.0434141	1.21181e-05	0.000667524	Hypo 5modC (Sex-Male)	Quies	DLGAP4
chr20	39320091	39320093	cg25250754_BC11	-0.0433619	0.00108984	0.0489491	Hypo 5modC (Sex-Male)	Quies	ATG3P1;RN7SL680P
chr20	41396417	41396419	cg21975252_TC21	-0.0321335	0.000351401	0.0173099	Hypo 5modC (Sex-Male)	Quies	LPIN3;EMILIN3;AL031667.1;CHD6
chr20	45306365	45306367	cg25307968_BC11	-0.0449085	3.41264e-05	0.00184197	Hypo 5modC (Sex-Male)	ReprPC	MATN4;RBPJL;SDC4;AL021578.1
chr20	45813001	45813003	cg22082347_BC11	0.00933747	0.000486177	0.0233917	Hyper 5modC (Sex-Male)	TssFlnkU	WFDC3;RNU6ATAC38P;DNTTIP1;UBE2C;TNNC2;SNX21;ACOT8;Metazoa_SRP;ZSWIM3
chr20	45971520	45971522	cg21218093_TC21	-0.00908133	0.000462615	0.0372736	Hypo 5hmC (Sex-Male)	TssA	AL162458.1;PCIF1;ZNF335;FTLP1;MMP9;SLC12A5-AS1
chr20	60996003	60996005	cg25509510_TC11	-0.0380273	5.10303e-05	0.00272688	Hypo 5modC (Sex-Male)	Quies	NA
chr20	61829325	61829327	cg25524460_TC21	-0.0532091	0.00086323	0.0397015	Hypo 5modC (Sex-Male)	Quies	CDH4
chr20	62815919	62815921	cg08696494_TC21	0.0235945	0.000563001	0.0268577	Hyper 5modC (Sex-Male)	EnhBiv	LINC00659;MRGBP;OGFR-AS1;OGFR;COL9A3;TCFL5;DPH3P1
chr20	62836560	62836562	cg25554199_TC11	0.0432012	0.000288973	0.0144033	Hyper 5modC (Sex-Male)	Quies	MRGBP;OGFR-AS1;OGFR;COL9A3;TCFL5;DPH3P1;ARF4P2;DIDO1
chr20	63657596	63657598	cg05358404_TC21	-0.0384269	0.000673383	0.0316937	Hypo 5modC (Sex-Male)	TssFlnkU	GMEB2;MHENCR;STMN3;RTEL1;RTEL1-TNFRSF6B;TNFRSF6B;ARFRP1;ZGPAT
chr21	7933466	7933468	cg25619280_BC21	0.0242205	1.35119e-05	0.00166676	Hyper 5hmC (Sex-Male)	NA	NA
chr21	9810113	9810115	cg25634708_BC11	-0.0219626	0.000379882	0.018625	Hypo 5modC (Sex-Male)	NA	LINC01667;AC018692.2
chr21	10431818	10431820	cg25639176_BO11	-0.0218287	0.000385188	0.0188522	Hypo 5modC (Sex-Male)	ZNF/Rpts	AF254983.2;BAGE2
chr21	10717385	10717387	cg25642271_BC21	-0.0285246	0.000341489	0.0168463	Hypo 5modC (Sex-Male)	Quies	NA
chr21	10728896	10728898	cg25642438_TO11	-0.0328472	7.72551e-05	0.00406829	Hypo 5modC (Sex-Male)	Quies	NA
chr21	10737504	10737506	cg25642591_BC21	-0.0311987	3.42725e-08	2.06343e-06	Hypo 5modC (Sex-Male)	Quies	NA
chr21	13036989	13036991	cg04188095_BC21	-0.0419827	9.76796e-05	0.00511528	Hypo 5modC (Sex-Male)	Quies	AP001464.1;ANKRD30BP2;RNU6-614P
chr21	13038007	13038009	cg01357003_BC11	-0.0330017	6.68962e-05	0.00354257	Hypo 5modC (Sex-Male)	Quies	AP001464.1;ANKRD30BP2;RNU6-614P
chr21	14073099	14073101	cg11460509_TC21	-0.0201388	0.000138737	0.00716507	Hypo 5modC (Sex-Male)	ZNF/Rpts	AP001347.1;ANKRD20A18P;RNA5SP488;AP001347.2;LIPI
chr21	14076222	14076224	cg13421194_TC11	-0.0443517	1.89933e-08	1.14998e-06	Hypo 5modC (Sex-Male)	ZNF/Rpts	AP001347.1;ANKRD20A18P;RNA5SP488;AP001347.2;LIPI
chr21	29019866	29019868	cg20220242_BC21	-0.0495719	0.000859761	0.0395651	Hypo 5modC (Sex-Male)	TssFlnk	LTN1;RPL23P2;RWDD2B;AF129075.2;USP16;CCT8;AF129075.1;AF129075.3
chr21	29728477	29728478	rs933117_TC21	0.113052	0.000111482	0.00580454	Hyper 5modC (Sex-Male)	NA	GRIK1;GRIK1-AS1
chr21	37007269	37007271	cg13460409_TC21	-0.0494279	0.000153568	0.00789644	Hypo 5modC (Sex-Male)	TssBiv	HLCS;AP000704.1;Y_RNA;MRPL20P1;RIPPLY3;RNU6-696P
chr21	41424861	41424863	cg25888634_BC21	-0.0273202	7.07598e-05	0.00374464	Hypo 5modC (Sex-Male)	Quies	MX2;MX1;AP001610.2;TMPRSS2
chr21	42276825	42276827	cg25904380_TC11	-0.028431	5.57052e-05	0.00296928	Hypo 5modC (Sex-Male)	Quies	ABCG1;TFF3
chr22	15554098	15554100	cg05506566_TC21	-0.0285972	0.000126019	0.006524	Hypo 5modC (Sex-Male)	NA	OR11H1;AP000534.2;ARHGAP42P3;AP000534.1;AP000533.2;AP000533.1;AP000533.3;AP000532.2
chr22	21044450	21044452	cg01695023_TC21	-0.0522376	0.000897179	0.0411105	Hypo 5modC (Sex-Male)	Quies	AC002470.2;LZTR1;THAP7;THAP7-AS1;AC002472.2;TUBA3FP;P2RX6;AC002472.3;SLC7A4;AC002472.1;MIR649;P2RX6P;LRRC74B;TUBA3GP;AC002472.4
chr22	23765812	23765814	cg14090647_TC21	-0.0480584	0.000206183	0.0104446	Hypo 5modC (Sex-Male)	TxWk	GUSBP11;AP000347.1;ZNF70;VPREB3;C22orf15;CHCHD10;MMP11;SMARCB1
chr22	29719631	29719633	cg26203587_TC11	-0.0342925	0.000649416	0.0306943	Hypo 5modC (Sex-Male)	ReprPC	NF2;AC004882.1;AC004882.2;CABP7;ZMAT5;Y_RNA;AC004882.3;UQCR10
chr22	33260635	33260637	cg26251732_BC21	0.0483556	0.00106639	0.048042	Hyper 5modC (Sex-Male)	Quies	LARGE1
chr22	35257229	35257231	cg24690457_TC21	-0.00748025	0.000400684	0.0328336	Hypo 5hmC (Sex-Male)	TssA	LINC01399;RNU7-167P;HMGXB4;AL008635.1;TOM1
chr22	35646857	35646859	cg26277798_BC11	0.0425656	0.000103036	0.00986719	Hyper 5hmC (Sex-Male)	EnhA1	MB;AL049747.1;APOL6;AL049748.1
chr22	37017037	37017039	cg26297621_BC21	-0.0421807	0.000422229	0.0205456	Hypo 5modC (Sex-Male)	Quies	LL22NC01-81G9.3;TEX33;TST;Y_RNA;MPST;Z73420.1;KCTD17;RN7SKP214;TMPRSS6
chr22	37985618	37985620	cg20754324_BC21	-0.032363	0.000283849	0.0141629	Hypo 5modC (Sex-Male)	ReprPCWk	MICALL1;AL031587.5;C22orf23;AL031587.3;POLR2F;MIR6820;SOX10;MIR4534;AL031587.1
chr22	39727826	39727828	cg26354094_TC21	0.0780541	0.000236661	0.0119067	Hyper 5modC (Sex-Male)	ReprPCWk	CACNA1I;ENTHD1;MTFR2P2
chr22	40679987	40679989	cg20274430_TC21	-0.0359107	0.000143161	0.00738707	Hypo 5modC (Sex-Male)	TssBiv	MRTFA;GAPDHP37;MCHR1
chr22	43413334	43413336	cg26418436_BC11	-0.0472675	0.000748928	0.0349284	Hypo 5modC (Sex-Male)	ReprPC	LINC01639;MPPED1
chr22	43421251	43421253	cg05011836_TC21	-0.0367029	0.000736394	0.0343915	Hypo 5modC (Sex-Male)	ReprPC	LINC01639;MPPED1
chr22	44794225	44794227	cg26442292_TC21	-0.0587945	0.000326336	0.0161461	Hypo 5modC (Sex-Male)	Quies	PRR5-ARHGAP8;ARHGAP8
chr22	45414070	45414072	cg01808030_TC11	0.054861	0.000805121	0.0372616	Hyper 5modC (Sex-Male)	TssFlnkU	SMC1B;RIBC2;AL021391.1
chr22	46055438	46055440	cg04986324_TC21	-0.0499064	0.000408183	0.0199197	Hypo 5modC (Sex-Male)	TssFlnkU	BX537318.2;BX537318.1;LINC00899;PRR34;AL121672.3;PRR34-AS1;MIRLET7BHG;AL121672.1;AL121672.2;MIR3619
chr22	47069852	47069854	cg26490686_BC11	-0.0181308	0.000452093	0.0218723	Hypo 5modC (Sex-Male)	Quies	TBC1D22A;FP325331.1
chr22	47219999	47220001	cg26494123_TC11	0.0664691	0.000456927	0.022079	Hyper 5modC (Sex-Male)	Quies	TBC1D22A;Z83836.1
chr22	49051826	49051828	cg26525018_TC11	0.0715803	0.000771157	0.03588	Hyper 5modC (Sex-Male)	TssFlnk	AL078622.1
chr22	49052048	49052050	cg26525028_TC11	0.0643988	0.0004194	0.0204206	Hyper 5modC (Sex-Male)	TssFlnk	AL078622.1
chr22	49052213	49052215	cg26525043_TC11	0.0837894	9.52402e-06	0.000528333	Hyper 5modC (Sex-Male)	TssFlnk	AL078622.1
chr22	49052250	49052252	cg26525046_BC11	0.1079	1.25103e-05	0.000688322	Hyper 5modC (Sex-Male)	TssFlnk	AL078622.1
chr22	49052273	49052275	cg26525047_TC21	0.0710704	5.4281e-06	0.000304268	Hyper 5modC (Sex-Male)	TssFlnk	AL078622.1
chr22	49052301	49052303	cg26525049_BC11	0.105645	3.03908e-06	0.000171989	Hyper 5modC (Sex-Male)	TssFlnk	AL078622.1
chr22	49052310	49052312	cg15192736_TC11	0.107883	3.19596e-06	0.000180564	Hyper 5modC (Sex-Male)	TssFlnk	AL078622.1
chr22	49052469	49052471	cg26525058_BC11	0.143583	1.83066e-06	0.000104632	Hyper 5modC (Sex-Male)	TssFlnk	AL078622.1
chr22	49052498	49052500	cg26525060_BC21	0.104899	3.27452e-05	0.00176903	Hyper 5modC (Sex-Male)	TssFlnk	AL078622.1
chr22	49052507	49052509	cg05132077_BC11	0.0961181	2.45823e-05	0.00133293	Hyper 5modC (Sex-Male)	TssFlnk	AL078622.1
chr22	49052536	49052538	cg26525062_BC11	0.0964427	5.52283e-05	0.0029452	Hyper 5modC (Sex-Male)	TssFlnk	AL078622.1
chr22	49052732	49052734	cg26525068_BC11	0.112229	0.000144616	0.00745727	Hyper 5modC (Sex-Male)	TssFlnk	AL078622.1
chr22	49052762	49052764	cg26525069_TC21	0.108209	4.04837e-06	0.000227632	Hyper 5modC (Sex-Male)	TssFlnk	AL078622.1
chr3	4736636	4736638	cg09046468_BC21	0.072489	0.000210169	0.0106306	Hyper 5modC (Sex-Male)	Quies	ITPR1;EGOT;AC018816.2
chr3	11260562	11260564	cg24607283_BC21	-0.0386967	0.00013213	0.00683284	Hypo 5modC (Sex-Male)	Quies	HRH1;AC083855.2;CHCHD4P4;ATG7;AC083855.1
chr3	13754060	13754062	cg04577238_TC21	-0.0819715	0.000172025	0.00878224	Hypo 5modC (Sex-Male)	Quies	LINC00620
chr3	16370159	16370161	cg11643285_BC21	-0.1142	1.86312e-23	1.59113e-21	Hypo 5modC (Sex-Male)	Quies	OXNAD1;RFTN1;AC090948.2;AC090948.3;AC090948.4
chr3	16605508	16605510	cg11610140_BC11	-0.0299223	1.01479e-10	1.05713e-07	Hypo 5hmC (Sex-Male)	Quies	DAZL
chr3	20087216	20087217	ch.3.20087217_TC21	0.013667	0.000436014	0.0211727	Hyper 5modC (Sex-Male)	NA	KAT2B
chr3	42685667	42685669	cg16842214_TC21	-0.0379898	0.00011282	0.00586906	Hypo 5modC (Sex-Male)	ReprPC	NKTR;AC006059.1;ZBTB47;AC006059.5;RN7SL567P;KLHL40;HHATL;AC006059.3;HHATL-AS1;CCDC13;AC006059.2;AC006059.4;CCDC13-AS1
chr3	42685680	42685682	cg04800645_TC11	-0.0381389	1.33567e-05	0.000733012	Hypo 5modC (Sex-Male)	ReprPC	NKTR;AC006059.1;ZBTB47;AC006059.5;RN7SL567P;KLHL40;HHATL;AC006059.3;HHATL-AS1;CCDC13;AC006059.2;AC006059.4;CCDC13-AS1
chr3	42685729	42685731	cg04800647_BC21	-0.0362191	7.27655e-05	0.00384475	Hypo 5modC (Sex-Male)	ReprPC	NKTR;AC006059.1;ZBTB47;AC006059.5;RN7SL567P;KLHL40;HHATL;AC006059.3;HHATL-AS1;CCDC13;AC006059.2;AC006059.4;CCDC13-AS1
chr3	43994605	43994607	cg03168896_TC21	-0.0426076	4.67416e-05	0.00250509	Hypo 5modC (Sex-Male)	ReprPC	AC006058.2;AC006058.3
chr3	49429251	49429253	cg23814743_TC21	-0.060596	1.24296e-14	8.56656e-13	Hypo 5modC (Sex-Male)	TssA	RHOA;TCTA;AC104452.1;AMT;NICN1;RNA5SP130;DAG1
chr3	50213955	50213957	cg04895102_TC21	-0.0333416	0.000754318	0.0351589	Hypo 5modC (Sex-Male)	Quies	SEMA3F;AC104450.1;GNAT1;SLC38A3;GNAI2;MIR5787;U73169.1;U73166.1
chr3	73403643	73403645	cg07977429_TC21	0.0209141	0.000150379	0.00774088	Hyper 5modC (Sex-Male)	TxWk	PDZRN3
chr3	75665295	75665297	cg08663007_TC21	-0.0359738	0.000340992	0.0168253	Hypo 5modC (Sex-Male)	ReprPCWk	UNC93B3;RPL23AP49;AC108724.2;CLUHP10;MIR1324;AGGF1P3;RARRES2P1;FRG2C;DUX4L26;LINC00960;ZNF717
chr3	96776806	96776808	cg19597498_BC11	-0.107344	0.000242429	0.0121839	Hypo 5modC (Sex-Male)	Quies	RCC2P5;CDV3P1;AC109782.1;EPHA6
chr3	113628398	113628400	cg05363009_BC21	-0.0218476	0.00100754	0.0456351	Hypo 5modC (Sex-Male)	Quies	SIDT1;SIDT1-AS1;MIR4446;RN7SL767P;USF3
chr3	123410539	123410541	cg27182923_BC21	-0.0334766	0.000329344	0.0162847	Hypo 5modC (Sex-Male)	Quies	ADCY5
chr3	125743879	125743881	cg23657834_TC21	-0.0229664	0.000992834	0.0450556	Hypo 5modC (Sex-Male)	Quies	OR7E130P;OR7E29P;OR7E93P;OR7E53P;OR7E97P;AF186996.1;AC092902.4;AC092902.5;AC092902.2;AC092902.1;MIR548I1
chr3	137774432	137774434	cg25845889_TC21	-0.0561888	0.000562595	0.0268438	Hypo 5modC (Sex-Male)	ReprPC	NPM1P17;SOX14;LINC01210;AC007159.1
chr3	138434059	138434061	cg11885357_TC11	-0.0975451	0.000828304	0.038222	Hypo 5modC (Sex-Male)	EnhBiv	MRAS;ESYT3;AC022497.1
chr3	139006310	139006312	cg02806645_BC11	-0.0863902	7.4446e-07	4.31355e-05	Hypo 5modC (Sex-Male)	Het	PRR23A;MRPS22;PRR23B;PRR23C
chr3	139341527	139341529	cg08849628_TC21	-0.0728896	4.45696e-05	0.00239194	Hypo 5modC (Sex-Male)	ReprPCWk	MRPS22;AC024933.2;AC024933.1;COPB2;U6;AC046134.2
chr3	141913296	141913298	cg19534475_TC21	-0.0485381	0.000789591	0.036658	Hypo 5modC (Sex-Male)	TxWk	HMGN2P25;ATP1B3;RNU6-509P;ATP1B3-AS1;AC112504.1;TFDP2
chr3	190438963	190438965	cg00823630_BC11	-0.00946128	0.000112513	0.00585434	Hypo 5modC (Sex-Male)	Quies	AC090371.2;CCDC178;AC090371.1
chr3	195628106	195628108	cg18139575_BC11	-0.033807	1.19011e-05	0.000656183	Hypo 5modC (Sex-Male)	Quies	APOD;MUC20P1;AC233280.36;AC233280.2;AC233280.1;MUC20-OT1;SDHAP2
chr3	196624935	196624937	cg06049453_BC11	0.0267168	0.000619685	0.0483535	Hyper 5hmC (Sex-Male)	Quies	FBXO45;AC092933.2;LINC01063;NRROS;PIGX
chr4	50111	50113	cg22448874_BC21	-0.0232187	0.00031135	0.0154566	Hypo 5modC (Sex-Male)	ZNF/Rpts	BNIP3P41;ZNF595
chr4	52354	52356	cg06073520_TC11	-0.0158191	0.00068089	0.0319969	Hypo 5modC (Sex-Male)	ZNF/Rpts	BNIP3P41;ZNF595
chr4	825083	825085	cg06087497_BC21	0.0454342	0.00065528	0.0308848	Hyper 5modC (Sex-Male)	ReprPC	AC139887.2;CPLX1;AC139887.3;AC139887.5;GAK
chr4	1511361	1511363	cg25034424_BC11	0.154028	3.00094e-08	1.80953e-06	Hyper 5modC (Sex-Male)	ReprPCWk	AC147067.2
chr4	1511508	1511510	cg22244039_TC21	0.11203	1.47847e-06	8.47282e-05	Hyper 5modC (Sex-Male)	ReprPC	AC147067.2
chr4	1513964	1513966	cg15451853_TC21	0.0271869	0.000440241	0.0213559	Hyper 5modC (Sex-Male)	ReprPC	AC147067.2
chr4	1566211	1566213	cg03237316_BC21	0.0537297	7.22848e-05	0.00382106	Hyper 5modC (Sex-Male)	ReprPC	AC147067.2;AC147067.1
chr4	1629789	1629791	cg03464692_BC21	-0.0313107	0.000993706	0.0450865	Hypo 5modC (Sex-Male)	Quies	AC147067.1;FAM53A
chr4	2402313	2402315	cg19651128_TC12	0.0414411	0.00100311	0.0454956	Hyper 5modC (Sex-Male)	TssBiv	ZFYVE28;CFAP99
chr4	3724564	3724566	cg22326227_BC21	0.0773146	2.30419e-05	0.00125199	Hyper 5modC (Sex-Male)	ReprPC	LINC02171;LINC02600;ADRA2C
chr4	4133216	4133218	cg13983922_TC21	-0.0163957	0.000159442	0.00817351	Hypo 5modC (Sex-Male)	Quies	AC116562.3;AC116562.2;AC116562.1;OR7E103P;UNC93B4;OR7E99P;OR7E43P
chr4	6641067	6641069	cg14517917_BC21	-0.0154219	0.000233571	0.020263	Hypo 5hmC (Sex-Male)	TssA	MAN2B2;MRFAP1;LINC02482;AC093323.4;AC093323.1;LINC02481
chr4	6728016	6728018	cg22521263_TC21	-0.032305	0.00105678	0.0476457	Hypo 5modC (Sex-Male)	Quies	LINC02481;AC093323.2;S100P;AC093323.3;MRFAP1L1;BLOC1S4;AC106045.1
chr4	7812707	7812709	cg06222149_BC11	-0.0413695	0.000935285	0.0427237	Hypo 5modC (Sex-Male)	EnhA1	AFAP1-AS1;AFAP1;AC112254.1
chr4	13535677	13535679	cg02373784_TC23	0.0370155	0.000413588	0.0201626	Hyper 5modC (Sex-Male)	ReprPC	AC006445.3;LINC01097;NKX3-2;LINC01096;BOD1L1
chr4	13535677	13535679	cg02373784_TC24	0.0356293	0.000870092	0.0399625	Hyper 5modC (Sex-Male)	ReprPC	AC006445.3;LINC01097;NKX3-2;LINC01096;BOD1L1
chr4	24799487	24799489	cg10766585_BC21	-0.0570317	9.74628e-08	5.79681e-06	Hypo 5modC (Sex-Male)	ReprPC	AC006390.1;HNRNPA1P65;SOD3;CCDC149
chr4	28117623	28117625	cg06395361_TC11	-0.0319207	5.20215e-06	0.00029181	Hypo 5modC (Sex-Male)	Quies	NA
chr4	48334619	48334621	cg06540763_TC21	0.0194458	0.000833882	0.0384568	Hyper 5modC (Sex-Male)	Quies	SLAIN2
chr4	48482810	48482812	cg06542020_TC11	-0.0694212	0.00090512	0.0414498	Hypo 5modC (Sex-Male)	ReprPC	SLC10A4;ZAR1;FRYL
chr4	49524035	49524037	cg25734951_BC11	-0.032672	6.33338e-05	0.00336298	Hypo 5modC (Sex-Male)	Quies	AC119751.3;ANKRD20A17P;AC119751.5;AC119751.2;AC119751.8;AC119751.7;MTCO3P42;AC119751.1;AC119751.6;SNX18P24
chr4	71338105	71338107	cg06013872_TC21	0.0463522	0.000653277	0.0308256	Hyper 5modC (Sex-Male)	Quies	SLC4A4;AC096713.1
chr4	76420687	76420689	cg03405128_BC21	-0.0647559	1.7016e-05	0.000929505	Hypo 5modC (Sex-Male)	TssBiv	CCDC158;AC096743.2;AC096743.1;SHROOM3
chr4	76420758	76420760	cg19311244_BC21	-0.0455936	0.000423342	0.0205912	Hypo 5modC (Sex-Male)	TssBiv	CCDC158;AC096743.2;AC096743.1;SHROOM3
chr4	79825970	79825972	cg26090660_TC21	-0.020419	0.00012047	0.00624909	Hypo 5modC (Sex-Male)	Quies	PCAT4;SNORA75
chr4	79906818	79906820	cg13018699_TC22	0.0239531	0.000130053	0.00672691	Hyper 5modC (Sex-Male)	Tx	PCAT4;ANTXR2
chr4	83260695	83260697	cg07995295_TC22	-0.0211733	0.000516556	0.0410942	Hypo 5hmC (Sex-Male)	TxWk	AC114781.2;AC114781.3;AC114781.1;COQ2;HPSE
chr4	87391263	87391265	cg07021777_BC11	0.012102	4.6039e-05	0.00246855	Hyper 5modC (Sex-Male)	TssA	AC108516.2;HSD17B11;RN7SL681P;AC112250.1;NUDT9
chr4	88697709	88697711	cg27150681_BC11	0.0326835	0.000927659	0.0424082	Hyper 5modC (Sex-Male)	TssA	AC098582.1;HERC3;RNU6-33P;NAP1L5;FAM13A-AS1;AC108065.2;AC108065.1;FAM13A
chr4	88697886	88697888	cg11300971_BC11	0.0524988	0.000394329	0.0192715	Hyper 5modC (Sex-Male)	TssA	AC098582.1;HERC3;RNU6-33P;NAP1L5;FAM13A-AS1;AC108065.2;AC108065.1;FAM13A
chr4	88919899	88919901	cg06815259_TC11	-0.0444317	3.1943e-09	1.96842e-07	Hypo 5modC (Sex-Male)	Quies	FAM13A
chr4	101037477	101037479	cg13699412_BC21	0.0309026	0.000492801	0.0236959	Hyper 5modC (Sex-Male)	Quies	PPP3CA
chr4	108787415	108787417	cg01401762_BC21	0.032204	4.82304e-07	2.81045e-05	Hyper 5modC (Sex-Male)	Quies	ETNPPL;AC097473.1;RCC2P8;COL25A1
chr4	109603626	109603628	cg10625750_TC11	-0.0255854	8.60493e-05	0.00451726	Hypo 5modC (Sex-Male)	Quies	SETP20;CDC42P4;MCUB
chr4	118278196	118278198	cg17718401_BC11	-0.0812225	1.04674e-06	6.03389e-05	Hypo 5modC (Sex-Male)	TssA	NDST3;SNHG8;SNORA24;PRSS12
chr4	148233008	148233009	ch.4.148233009R_TO21	0.0131226	0.000164727	0.00842975	Hyper 5modC (Sex-Male)	NA	NR3C2;AC069272.1
chr4	150285972	150285974	cg07213631_BC11	0.0169634	0.000952723	0.0434445	Hyper 5modC (Sex-Male)	Quies	DCLK2;LRBA
chr4	154489707	154489709	cg22744079_TC21	-0.0724387	4.72581e-06	0.00026547	Hypo 5modC (Sex-Male)	ReprPC	DCHS2;AC110753.1;PLRG1
chr4	154489707	154489709	cg22744079_TC22	-0.0731694	3.22294e-06	0.000182045	Hypo 5modC (Sex-Male)	ReprPC	DCHS2;AC110753.1;PLRG1
chr4	154489707	154489709	cg22744079_TC23	-0.0716443	7.85331e-06	0.000436886	Hypo 5modC (Sex-Male)	ReprPC	DCHS2;AC110753.1;PLRG1
chr4	154489707	154489709	cg22744079_TC24	-0.0722141	9.0025e-06	0.000499873	Hypo 5modC (Sex-Male)	ReprPC	DCHS2;AC110753.1;PLRG1
chr4	158170684	158170686	cg02140579_TC21	0.0570989	0.000716815	0.0335636	Hyper 5modC (Sex-Male)	TssA	GASK1B;FAM198B-AS1;AC098679.5;NUDT19P5;AC098679.1;TMEM144
chr4	158416514	158416516	cg04497311_BC11	-0.0337179	2.33237e-05	0.00126702	Hypo 5modC (Sex-Male)	NA	SPDL1;DOCK2
chr4	163167412	163167414	cg21409704_BC11	-0.063187	0.000420349	0.0204583	Hypo 5modC (Sex-Male)	TssFlnkU	AC022272.1;NAF1
chr4	164977682	164977684	cg13023646_TC11	-0.0735892	0.000868349	0.0399058	Hypo 5modC (Sex-Male)	TssFlnk	AC106872.12;FAM218BP;AC106872.10;AC106872.5;NACA3P;AC106872.1;TRIM61;FAM218A;AC106872.4;AC106872.9;AC106872.8;AC106872.2;TRIM60;AC106872.11;AC106872.7
chr4	177496581	177496583	cg10960198_TC21	-0.0212082	0.000893848	0.0409897	Hypo 5modC (Sex-Male)	Quies	AC078881.1;RNA5SP172
chr4	190111862	190111864	cg07542199_BC21	-0.0202821	0.000331312	0.0163751	Hypo 5modC (Sex-Male)	Quies	CLUHP4;DBET;U85056.1;DUX4L8;DUX4L7;DUX4L6;DUX4L5;DUX4L4;DUX4L1;DUX4L3;DUX4L2
chr5	435415	435417	cg07552079_BC11	-0.0320288	0.000265025	0.0132573	Hypo 5modC (Sex-Male)	Quies	PDCD6-AHRR;AHRR;AC010442.1;AC010442.2;EXOC3-AS1;EXOC3;PP7080;SLC9A3;SLC9A3-AS1
chr5	1946641	1946643	cg07591295_BC11	-0.0813979	0.000245163	0.0123187	Hypo 5modC (Sex-Male)	ReprPC	CTD-2194D22.4;AC126768.3;AC124852.1;AC126768.1;AC126768.2
chr5	23507348	23507350	cg19837938_BC11	-0.0600925	0.000270204	0.0135049	Hypo 5modC (Sex-Male)	ZNF/Rpts	PRDM9
chr5	33937770	33937772	cg18294646_BC21	-0.0733217	0.000112483	0.0058541	Hypo 5modC (Sex-Male)	ReprPC	ADAMTS12;RNU6-923P;RXFP3;SLC45A2;AC139783.2;AMACR;C1QTNF3-AMACR
chr5	37721098	37721100	cg08643062_TC21	0.0104057	0.000772223	0.0359225	Hyper 5modC (Sex-Male)	TxWk	WDR70;RNU6-484P
chr5	42924112	42924114	cg01550017_BC21	-0.052997	0.00039997	0.019531	Hypo 5modC (Sex-Male)	Quies	SELENOP;AC008945.2;PPIAP77;PRELID3BP4;PRELID3BP5;PRELID3BP6;PRELID3BP7
chr5	42924264	42924266	cg11206167_BC11	-0.0779298	1.14049e-05	0.000629415	Hypo 5modC (Sex-Male)	Quies	SELENOP;AC008945.2;PPIAP77;PRELID3BP4;PRELID3BP5;PRELID3BP6;PRELID3BP7
chr5	42924449	42924451	cg24833819_BC11	-0.0633596	0.000111431	0.00580318	Hypo 5modC (Sex-Male)	Quies	SELENOP;AC008945.2;PPIAP77;PRELID3BP4;PRELID3BP5;PRELID3BP6;PRELID3BP7
chr5	42924591	42924593	cg21041447_TC21	-0.0494717	0.0001249	0.00646749	Hypo 5modC (Sex-Male)	Quies	SELENOP;AC008945.2;PPIAP77;PRELID3BP4;PRELID3BP5;PRELID3BP6;PRELID3BP7
chr5	42972659	42972661	cg07923238_TC21	-0.0729938	6.51854e-05	0.00345818	Hypo 5modC (Sex-Male)	Quies	AC008945.2;PRELID3BP7;AC008875.3;AC008875.2;AC008875.1;AC025171.1;AC025171.3
chr5	50366001	50366003	cg07958897_TC21	0.0410226	0.000423997	0.0344453	Hyper 5hmC (Sex-Male)	Quies	EMB
chr5	69032195	69032197	cg16469636_BC11	-0.021029	0.000428279	0.0208099	Hypo 5modC (Sex-Male)	Quies	AC093523.1;LINC02198;AC010273.3;SUMO2P4
chr5	72181101	72181103	cg08111873_TC21	-0.03	0.000805981	0.0372941	Hypo 5modC (Sex-Male)	TxWk	MAP1B;MIR4803;MRPS27
chr5	73326912	73326913	rs2973930_TC21	-0.20729	0.000854425	0.0393349	Hypo 5modC (Sex-Male)	NA	AC116345.1;LINC02230
chr5	73508724	73508726	cg08663953_TC11	-0.0396954	2.40788e-06	0.000137025	Hypo 5modC (Sex-Male)	TxWk	LINC01386;LINC01386;AC099522.2;AC099522.2;BTF3;BTF3;FUNDC2P1;FUNDC2P1;ANKRA2;ANKRA2
chr5	73508724	73508726	cg08663953_TC11	0.00887559	0.000507343	0.0404586	Hyper 5hmC (Sex-Male)	TxWk	LINC01386;LINC01386;AC099522.2;AC099522.2;BTF3;BTF3;FUNDC2P1;FUNDC2P1;ANKRA2;ANKRA2
chr5	77843563	77843565	cg03619568_TC21	-0.0320669	0.000409706	0.0199857	Hypo 5modC (Sex-Male)	ReprPC	TBCA
chr5	77843667	77843669	cg24853438_BC21	-0.0299047	0.00105972	0.0477689	Hypo 5modC (Sex-Male)	ReprPC	TBCA
chr5	77846644	77846646	cg18228590_TC21	-0.0609783	0.000586702	0.0279092	Hypo 5modC (Sex-Male)	ReprPC	TBCA
chr5	77851033	77851035	cg08161780_TC11	-0.081795	0.000976681	0.0444081	Hypo 5modC (Sex-Male)	ReprPC	TBCA
chr5	77851174	77851176	cg14167415_BC21	-0.0924818	0.000120145	0.00623493	Hypo 5modC (Sex-Male)	ReprPC	TBCA
chr5	77976712	77976714	cg08163206_BC21	-0.0377459	0.000905334	0.0414498	Hypo 5modC (Sex-Male)	ReprPCWk	AC108482.1;AC108482.2;AP3B1
chr5	80961502	80961504	cg17330048_TC21	-0.0558558	0.000109206	0.00569358	Hypo 5modC (Sex-Male)	TssBiv	RASGRF2-AS1;RASGRF2;AC026427.2
chr5	110726980	110726982	cg17946588_BC21	-0.0953695	0.000246496	0.0123804	Hypo 5modC (Sex-Male)	TssFlnk	TMEM232;AC008650.1;SLC25A46
chr5	113118763	113118765	cg08393201_BC11	-0.0351296	0.000599035	0.0284672	Hypo 5modC (Sex-Male)	Quies	MCC
chr5	113331216	113331218	cg24853975_TC21	-0.055575	0.000318908	0.0158051	Hypo 5modC (Sex-Male)	Quies	MCC;AC079465.1
chr5	113435643	113435645	cg11685249_BC21	0.106214	0.000362643	0.0178227	Hyper 5modC (Sex-Male)	Quies	MCC;AC079465.1;TSSK1B
chr5	115178938	115178940	cg01264984_TC21	-0.0313026	6.41278e-05	0.00340361	Hypo 5modC (Sex-Male)	ReprPC	TRIM36;TRIM36-IT1;AC008494.2;PGGT1B
chr5	115179019	115179021	cg07469926_BC21	-0.0443878	0.000103482	0.00540953	Hypo 5modC (Sex-Male)	ReprPC	TRIM36;TRIM36-IT1;AC008494.2;PGGT1B
chr5	127790069	127790070	rs7722425_TC21	-0.119369	0.000767176	0.0357159	Hypo 5modC (Sex-Male)	NA	CCDC192;CUL1P1;AC068658.1
chr5	130542209	130542211	cg11848504_BC21	-0.0933001	4.13177e-11	2.65583e-09	Hypo 5modC (Sex-Male)	Quies	ARL2BPP4;ARL2BPP4
chr5	130542209	130542211	cg11848504_BC21	-0.1229	7.7865e-23	1.28768e-18	Hypo 5hmC (Sex-Male)	Quies	ARL2BPP4;ARL2BPP4
chr5	132060559	132060561	cg00771722_BC21	0.0131488	0.00049085	0.0393091	Hyper 5hmC (Sex-Male)	Quies	AC034228.3;ACSL6;AC034228.1;IL3;CSF2;AC034216.1
chr5	132812486	132812488	cg22109708_TC21	-0.0476814	4.4672e-05	0.00239689	Hypo 5modC (Sex-Male)	ReprPC	SEPTIN8;SOWAHA;AC004775.1;SHROOM1;RNA5SP192;GDF9
chr5	132812624	132812626	cg09994109_BC11	-0.0794848	2.88452e-05	0.00156121	Hypo 5modC (Sex-Male)	ReprPC	SEPTIN8;SOWAHA;AC004775.1;SHROOM1;RNA5SP192;GDF9
chr5	133562939	133562941	cg08538833_TC21	-0.0351398	0.000468696	0.0226245	Hypo 5modC (Sex-Male)	Quies	FSTL4;AC010608.2
chr5	135477638	135477640	cg11429111_TC11	-0.0626219	0.000622447	0.0294965	Hypo 5modC (Sex-Male)	ReprPC	DCANP1;TIFAB;AC022092.1
chr5	138512887	138512889	cg02556954_TC21	0.0958511	4.31257e-17	3.10954e-15	Hyper 5modC (Sex-Male)	Tx	EGR1;RPL7P19;ETF1;HSPA9;SNORD63B;SNORD63
chr5	139682907	139682909	cg06905511_TC11	0.0557208	0.000524156	0.0251062	Hyper 5modC (Sex-Male)	TxWk	AC113361.1;CXXC5;CXXC5-AS1;AC008667.1;RNU6-236P
chr5	140711273	140711275	cg13323902_TC21	-0.0394017	6.38353e-07	0.000123602	Hypo 5hmC (Sex-Male)	TssA	IK;WDR55;DND1;HARS1;HARS2;ZMAT2;VTRNA1-1;VTRNA1-2;VTRNA1-3;AC116353.4
chr5	140796105	140796107	cg07555125_BC21	-0.0462229	0.000123628	0.00640442	Hypo 5modC (Sex-Male)	ZNF/Rpts	AC116353.3;AC005609.5;PCDHA1;PCDHA2;PCDHA3;PCDHA4;PCDHA5;PCDHA6;PCDHA7;PCDHA8
chr5	140823554	140823556	cg08619670_TC11	-0.0527611	0.000764315	0.0355968	Hypo 5modC (Sex-Male)	ZNF/Rpts	AC005609.5;PCDHA1;PCDHA2;PCDHA3;PCDHA4;PCDHA5;PCDHA6;PCDHA7;PCDHA8;PCDHA9;AC005609.2;PCDHA10;PCDHA14;AC005609.4;PCDHA11
chr5	140824017	140824019	cg12317217_TC11	-0.054184	0.00048347	0.0232757	Hypo 5modC (Sex-Male)	ZNF/Rpts	AC005609.5;PCDHA1;PCDHA2;PCDHA3;PCDHA4;PCDHA5;PCDHA6;PCDHA7;PCDHA8;PCDHA9;AC005609.2;PCDHA10;PCDHA14;AC005609.4;PCDHA11
chr5	140842876	140842878	cg08620238_TC11	-0.0615941	0.00065958	0.031075	Hypo 5modC (Sex-Male)	Het	AC005609.5;PCDHA1;PCDHA2;PCDHA3;PCDHA4;PCDHA5;PCDHA6;PCDHA7;PCDHA8;PCDHA9;AC005609.2;PCDHA10;PCDHA14;AC005609.4;PCDHA11;PCDHA12;AC005609.3;AC005609.1;PCDHA13
chr5	140862488	140862490	cg08620805_BC11	-0.046859	1.47916e-05	0.000810435	Hypo 5modC (Sex-Male)	ZNF/Rpts	AC005609.5;PCDHA1;PCDHA2;PCDHA3;PCDHA4;PCDHA5;PCDHA6;PCDHA7;PCDHA8;PCDHA9;AC005609.2;PCDHA10;PCDHA14;AC005609.4;PCDHA11;PCDHA12;AC005609.3;AC005609.1;PCDHA13
chr5	141101040	141101042	cg08623484_TC21	0.0719977	0.000324062	0.0160437	Hyper 5modC (Sex-Male)	ZNF/Rpts	AC244517.5;PCDHB1;AC244517.9;PCDHB2;AC244517.2;PCDHB3;AC244517.1;PCDHB4;PCDHB5;AC244517.11;PCDHB6
chr5	141240457	141240459	cg08625710_TC21	0.0592002	0.000149041	0.00767874	Hyper 5modC (Sex-Male)	ZNF/Rpts	AC244517.11;AC244517.4;PCDHB9;AC244517.7;PCDHB10;PCDHB11;PCDHB12;PCDHB13;PCDHB14;AC244517.10;PCDHB18P;PCDHB19P;PCDHB15;AC244517.3;TAF7
chr5	141360819	141360821	cg14472390_BC21	-0.0732039	0.000565109	0.0269528	Hypo 5modC (Sex-Male)	ZNF/Rpts	TAF7;AC005618.4;AC005618.1;PCDHGA1;PCDHGA2;PCDHGA3;PCDHGB1;AC005618.3;PCDHGA4;PCDHGB2;PCDHGA5;PCDHGB3;PCDHGA6;PCDHGA7;PCDHGB4;PCDHGA8;PCDHGB5;PCDHGA9;PCDHGB6
chr5	150446915	150446917	cg06678902_BC21	-0.0296298	0.000398772	0.0194806	Hypo 5modC (Sex-Male)	Tx	TCOF1;CD74;AC011388.1;RPS14;NDST1-AS1;NDST1
chr5	151696633	151696635	cg12550344_TC21	-0.0807177	0.000475923	0.0229357	Hypo 5modC (Sex-Male)	EnhA1	AC011374.1;SPARC;CLMAT3;RN7SKP232;AC011374.2;ATOX1
chr5	157134981	157134983	cg15015498_TC21	0.0432279	0.000617722	0.0482288	Hyper 5hmC (Sex-Male)	Quies	HAVCR2;AC011377.1;MED7;ITK;FAM71B
chr5	158700754	158700756	cg21211213_TC21	0.0229739	0.000301095	0.0253965	Hyper 5hmC (Sex-Male)	Quies	EBF1
chr5	170833784	170833786	cg08869858_TC21	-0.0442692	0.00102438	0.0463445	Hypo 5modC (Sex-Male)	Quies	AC008514.1;GABRP;RANBP17;RN7SL623P
chr6	691318	691320	cg03107817_BC21	0.0164029	6.27633e-05	0.0063873	Hyper 5hmC (Sex-Male)	Quies	EXOC2;HUS1B;AL357054.1;AL357054.2;AL357054.4;AL357054.5
chr6	5087514	5087516	cg10563109_TC11	-0.0778077	2.7067e-06	0.000153474	Hypo 5modC (Sex-Male)	ReprPC	LYRM4-AS1;AL359643.2;AL139094.1;AL035653.1;PPP1R3G;LYRM4
chr6	15663437	15663439	cg09206200_TC21	-0.059836	1.01952e-05	0.000563577	Hypo 5modC (Sex-Male)	TssFlnkD	DTNBP1
chr6	17280319	17280321	cg04876424_BC21	-0.0418889	0.00072694	0.0340039	Hypo 5modC (Sex-Male)	TssBiv	AL136305.1;RBM24
chr6	26115461	26115463	cg09302649_BC11	0.0566105	0.0010872	0.0488491	Hyper 5modC (Sex-Male)	Quies	HFE;H4C3;H1-6;H2BC4;H2AC6;H1-4;H2BC5;AL353759.1;LARP1P1
chr6	27218419	27218421	cg07555084_BC21	-0.0677837	0.00109617	0.0492052	Hypo 5modC (Sex-Male)	ReprPCWk	RPL10P2;PRSS16;AL021808.1
chr6	27291520	27291522	cg09317136_TC21	-0.10487	1.33078e-06	7.63756e-05	Hypo 5modC (Sex-Male)	ReprPC	PRSS16;AL021808.1;POM121L2;VN1R10P
chr6	27291727	27291729	cg09317139_BC11	-0.103442	1.74723e-06	9.99358e-05	Hypo 5modC (Sex-Male)	ReprPC	PRSS16;AL021808.1;POM121L2;VN1R10P
chr6	27543123	27543125	cg09320139_TC11	-0.040232	0.000547744	0.0261935	Hypo 5modC (Sex-Male)	ReprPC	AL021918.5;AL021918.3;AL021918.2;AL021918.1;HNRNPA1P1;CD83P1
chr6	27543263	27543265	cg09320143_TC11	-0.0720781	0.00059118	0.0281053	Hypo 5modC (Sex-Male)	ReprPC	AL021918.5;AL021918.3;AL021918.2;AL021918.1;HNRNPA1P1;CD83P1
chr6	27543399	27543401	cg04212047_TC21	-0.0577821	0.000245355	0.0123257	Hypo 5modC (Sex-Male)	ReprPC	AL021918.5;AL021918.3;AL021918.2;AL021918.1;HNRNPA1P1;CD83P1
chr6	27601891	27601893	cg13348458_TC21	0.103081	2.02966e-06	0.000115809	Hyper 5modC (Sex-Male)	TssBiv	CD83P1;RNU6-471P
chr6	27602662	27602664	cg18187198_BC21	0.0975275	6.88088e-07	3.99379e-05	Hyper 5modC (Sex-Male)	ReprPC	CD83P1;RNU6-471P;RPL8P1
chr6	27602710	27602712	cg09057517_TC21	0.0932112	5.74789e-06	0.000321734	Hyper 5modC (Sex-Male)	ReprPC	CD83P1;RNU6-471P;RPL8P1
chr6	28616257	28616259	cg01309870_BC21	-0.0463385	0.000401203	0.0195872	Hypo 5modC (Sex-Male)	ReprPC	ZBED9;AL049543.1;AL121932.1;AL121932.2;LINC00533
chr6	28633546	28633548	cg22572476_BC21	-0.0865434	0.000673671	0.0317009	Hypo 5modC (Sex-Male)	ReprPC	ZBED9;AL049543.1;AL121932.1;AL121932.2;LINC00533
chr6	28633665	28633667	cg14654363_TC11	-0.0800577	0.000376266	0.0184615	Hypo 5modC (Sex-Male)	ReprPC	ZBED9;AL049543.1;AL121932.1;AL121932.2;LINC00533
chr6	28693421	28693423	cg21144120_TC11	-0.066053	1.71381e-06	9.81197e-05	Hypo 5modC (Sex-Male)	ReprPC	AL121932.2;LINC00533;RPSAP2
chr6	28696448	28696450	cg10960055_BC21	-0.0909397	0.000653371	0.0308256	Hypo 5modC (Sex-Male)	ReprPC	AL121932.2;LINC00533;RPSAP2
chr6	28697265	28697267	cg09334006_BC21	-0.0950377	2.24846e-05	0.00122228	Hypo 5modC (Sex-Male)	ReprPC	AL121932.2;LINC00533;RPSAP2
chr6	28731394	28731396	cg09334440_TC21	-0.0687985	2.09268e-09	1.29635e-07	Hypo 5modC (Sex-Male)	ReprPC	RPSAP2
chr6	28731545	28731547	cg09334441_BC21	-0.0797456	1.35235e-06	7.7595e-05	Hypo 5modC (Sex-Male)	ReprPC	RPSAP2
chr6	28731545	28731547	cg09334441_TC21	-0.109905	6.46698e-11	4.13431e-09	Hypo 5modC (Sex-Male)	ReprPC	RPSAP2
chr6	28731545	28731547	cg09334441_TC22	-0.117375	1.05748e-12	7.02129e-11	Hypo 5modC (Sex-Male)	ReprPC	RPSAP2
chr6	28731694	28731696	cg09334443_TC21	-0.10884	2.71125e-10	1.7156e-08	Hypo 5modC (Sex-Male)	ReprPC	RPSAP2
chr6	28731694	28731696	cg09334443_TC22	-0.108395	2.17134e-09	1.34437e-07	Hypo 5modC (Sex-Male)	ReprPC	RPSAP2
chr6	28731779	28731781	cg09334444_BO21	-0.118654	5.94172e-09	3.6358e-07	Hypo 5modC (Sex-Male)	ReprPC	RPSAP2
chr6	28731779	28731781	cg09334444_TC21	-0.103417	3.25803e-09	2.00612e-07	Hypo 5modC (Sex-Male)	ReprPC	RPSAP2
chr6	28733803	28733805	cg09334478_BC21	-0.116604	5.05981e-08	3.03316e-06	Hypo 5modC (Sex-Male)	ReprPC	RPSAP2;NOP56P1
chr6	28734013	28734015	cg09334485_BC21	-0.0916017	2.35575e-08	1.42194e-06	Hypo 5modC (Sex-Male)	ReprPC	RPSAP2;NOP56P1
chr6	28734043	28734045	cg09334486_TC21	-0.0972557	6.9857e-09	4.26687e-07	Hypo 5modC (Sex-Male)	ReprPC	RPSAP2;NOP56P1
chr6	28734078	28734080	cg09334487_TC11	-0.121286	1.30509e-06	7.4938e-05	Hypo 5modC (Sex-Male)	ReprPC	RPSAP2;NOP56P1
chr6	28734126	28734128	cg09334488_BC21	-0.121005	4.75203e-09	2.91235e-07	Hypo 5modC (Sex-Male)	ReprPC	RPSAP2;NOP56P1
chr6	28734503	28734505	cg09334507_TC11	-0.051991	0.000163735	0.00838264	Hypo 5modC (Sex-Male)	ReprPC	RPSAP2;NOP56P1
chr6	28734851	28734853	cg09334519_BC21	-0.0762509	6.29715e-05	0.0033445	Hypo 5modC (Sex-Male)	ReprPC	RPSAP2;NOP56P1
chr6	28735139	28735141	cg09334530_TC11	-0.0516546	0.000167971	0.00859019	Hypo 5modC (Sex-Male)	ReprPC	RPSAP2;NOP56P1
chr6	28743888	28743890	cg09334753_BC21	-0.11757	1.23006e-07	7.2958e-06	Hypo 5modC (Sex-Male)	ReprPC	RPSAP2;NOP56P1
chr6	28743910	28743912	cg09334754_BC21	-0.121757	1.82624e-08	1.10629e-06	Hypo 5modC (Sex-Male)	ReprPC	RPSAP2;NOP56P1
chr6	28744149	28744151	cg09334758_BC21	-0.101244	3.37163e-09	2.07499e-07	Hypo 5modC (Sex-Male)	ReprPC	RPSAP2;NOP56P1
chr6	28744239	28744241	cg09334759_BC21	-0.141703	6.58409e-12	4.29538e-10	Hypo 5modC (Sex-Male)	ReprPC	RPSAP2;NOP56P1
chr6	29035912	29035914	cg10129962_TC21	-0.034731	4.6993e-05	0.00251799	Hypo 5modC (Sex-Male)	Quies	HCG15;AL662791.1;ZNF311;OR2AD1P;AL662791.2;OR2W1;OR2P1P;SAR1AP1
chr6	29723220	29723222	cg14738290_TC21	0.016259	0.000357292	0.0175744	Hyper 5modC (Sex-Male)	TssBiv	ZFP57;ZDHHC20P1;HLA-F;AL645939.1;HLA-F-AS1;RPL23AP1;MICE;AL645939.2;Y_RNA;IFITM4P;AL645939.4;AL645939.5;AL645939.3
chr6	29724110	29724112	cg02035039_BC21	0.0206867	0.000415667	0.0202555	Hyper 5modC (Sex-Male)	TssBiv	ZFP57;ZDHHC20P1;HLA-F;AL645939.1;HLA-F-AS1;RPL23AP1;MICE;AL645939.2;Y_RNA;IFITM4P;AL645939.4;AL645939.5;AL645939.3
chr6	29743471	29743473	cg18458352_BC21	-0.0229712	0.000625279	0.0296145	Hypo 5modC (Sex-Male)	Quies	ZDHHC20P1;HLA-F;AL645939.1;HLA-F-AS1;RPL23AP1;MICE;AL645939.2;Y_RNA;IFITM4P;AL645939.4;AL645939.5;AL645939.3;HLA-V;HCG4
chr6	29749590	29749592	cg13819127_TC11	0.0387742	0.000214887	0.0108576	Hyper 5modC (Sex-Male)	TssBiv	ZDHHC20P1;HLA-F;AL645939.1;HLA-F-AS1;RPL23AP1;MICE;AL645939.2;Y_RNA;IFITM4P;AL645939.4;AL645939.5;AL645939.3;HLA-V;HCG4
chr6	29749590	29749592	cg13819127_TC21	0.0300857	0.000636366	0.0301138	Hyper 5modC (Sex-Male)	TssBiv	ZDHHC20P1;HLA-F;AL645939.1;HLA-F-AS1;RPL23AP1;MICE;AL645939.2;Y_RNA;IFITM4P;AL645939.4;AL645939.5;AL645939.3;HLA-V;HCG4
chr6	29801546	29801548	cg09345328_BC11	-0.039394	0.000184457	0.00939254	Hypo 5modC (Sex-Male)	Quies	AL645939.4;AL645939.5;AL645939.3;HLA-V;HCG4;HLA-P;RPL7AP7;MICG;HLA-G;HCG4P8;AL645929.2
chr6	29828677	29828679	cg09345579_BC11	-0.0407046	5.30582e-06	0.000297555	Hypo 5modC (Sex-Male)	ReprPC	HLA-V;HCG4;HLA-P;RPL7AP7;MICG;HLA-G;HCG4P8;AL645929.2;HCP5B
chr6	29828677	29828679	cg09345579_BC12	-0.0354287	7.61519e-05	0.00401288	Hypo 5modC (Sex-Male)	ReprPC	HLA-V;HCG4;HLA-P;RPL7AP7;MICG;HLA-G;HCG4P8;AL645929.2;HCP5B
chr6	29828813	29828815	cg26511972_TC11	-0.0694458	1.78103e-05	0.000972442	Hypo 5modC (Sex-Male)	ReprPC	HLA-V;HCG4;HLA-P;RPL7AP7;MICG;HLA-G;HCG4P8;AL645929.2;HCP5B
chr6	29828815	29828817	cg12358432_BC21	-0.0379413	2.6204e-05	0.00142021	Hypo 5modC (Sex-Male)	ReprPC	HLA-V;HCG4;HLA-P;RPL7AP7;MICG;HLA-G;HCG4P8;AL645929.2;HCP5B
chr6	29828836	29828838	cg23110482_BC21	-0.0387071	6.24473e-05	0.00331815	Hypo 5modC (Sex-Male)	ReprPC	HLA-V;HCG4;HLA-P;RPL7AP7;MICG;HLA-G;HCG4P8;AL645929.2;HCP5B
chr6	29887524	29887526	cg09347585_TC11	0.0280112	0.000600709	0.0285353	Hyper 5modC (Sex-Male)	TssBiv	AL645929.2;HCP5B;AL645929.1;HLA-H;HLA-T;DDX39BP1;MCCD1P1;HCG4B;HLA-K;HLA-U
chr6	30168307	30168309	cg03948609_BC21	-0.0196964	0.000158233	0.00811858	Hypo 5modC (Sex-Male)	ReprPC	AL669914.1;TRIM40;TRIM10;TRIM15;TRIM26;PAIP1P1
chr6	30261804	30261806	cg09349555_TO11	0.172825	0.000738532	0.0344845	Hyper 5modC (Sex-Male)	ReprPCWk	TRIM26;HCG17;TRIM26BP;HLA-L;AL662795.2;HCG18
chr6	30453440	30453442	cg26690915_BC21	0.0418691	0.000714959	0.0334966	Hyper 5modC (Sex-Male)	ReprPC	MICC;AL662873.1;TMPOP1;SUCLA2P1;RANP1;HLA-E
chr6	30581836	30581838	cg09353101_TC21	0.0203598	0.000960094	0.0437214	Hyper 5modC (Sex-Male)	Tx	GNL1;PRR3;ABCF1;MIR877;PPP1R10;MRPS18B;ATAT1
chr6	31137966	31137968	cg02357491_TO21	0.0854709	0.000149743	0.00770984	Hyper 5modC (Sex-Male)	TssFlnkD	NA
chr6	31198072	31198074	cg10773928_BC21	-0.0215796	0.000332608	0.0164357	Hypo 5modC (Sex-Male)	TssA	CCHCR1;TCF19;POU5F1;PSORS1C3;AL662844.4;HCG27;AL662844.3;AL662844.1;AL662844.2
chr6	31883328	31883330	cg22397673_BC21	-0.0207671	0.000824872	0.0380711	Hypo 5modC (Sex-Male)	Tx	AL671762.1;SNHG32;SNORD48;SNORD52;NEU1;SLC44A4;EHMT2-AS1;EHMT2;C2;ZBTB12;AL645922.1
chr6	31883328	31883330	cg22397673_BC22	-0.0217764	0.000802537	0.0371639	Hypo 5modC (Sex-Male)	Tx	AL671762.1;SNHG32;SNORD48;SNORD52;NEU1;SLC44A4;EHMT2-AS1;EHMT2;C2;ZBTB12;AL645922.1
chr6	32408288	32408290	cg18060330_BC21	0.0545785	0.00076949	0.0358095	Hyper 5modC (Sex-Male)	ReprPCWk	TSBP1-AS1;TSBP1;BTNL2;HLA-DRA
chr6	32658918	32658920	cg09379714_BO11	-0.184057	0.000179204	0.00913291	Hypo 5modC (Sex-Male)	Quies	HLA-DQA1;HLA-DQB1;HLA-DQB1-AS1;MTCO3P1
chr6	32761340	32761342	cg14255617_BC21	-0.075053	6.33556e-10	3.978e-08	Hypo 5modC (Sex-Male)	ReprPC	AL662789.1;HLA-DQB3;HLA-DQA2;MIR3135B;HLA-DQB2
chr6	32761664	32761666	cg13896204_BC11	-0.110995	1.48934e-09	9.28214e-08	Hypo 5modC (Sex-Male)	ReprPC	AL662789.1;HLA-DQB3;HLA-DQA2;MIR3135B;HLA-DQB2
chr6	32761687	32761689	cg10714510_TC11	-0.101642	4.61209e-09	2.82806e-07	Hypo 5modC (Sex-Male)	ReprPC	AL662789.1;HLA-DQB3;HLA-DQA2;MIR3135B;HLA-DQB2
chr6	32761692	32761694	cg21139325_BC11	-0.121411	9.80673e-09	5.96522e-07	Hypo 5modC (Sex-Male)	ReprPC	AL662789.1;HLA-DQB3;HLA-DQA2;MIR3135B;HLA-DQB2
chr6	32761720	32761722	cg09739413_TC11	-0.149031	2.90759e-09	1.79456e-07	Hypo 5modC (Sex-Male)	ReprPC	AL662789.1;HLA-DQB3;HLA-DQA2;MIR3135B;HLA-DQB2
chr6	32761722	32761724	cg14441480_TC11	-0.115616	1.90637e-09	1.18405e-07	Hypo 5modC (Sex-Male)	ReprPC	AL662789.1;HLA-DQB3;HLA-DQA2;MIR3135B;HLA-DQB2
chr6	32761767	32761769	cg02964065_BC11	-0.16011	1.74582e-09	1.08633e-07	Hypo 5modC (Sex-Male)	ReprPC	AL662789.1;HLA-DQB3;HLA-DQA2;MIR3135B;HLA-DQB2
chr6	32761785	32761787	cg15255946_TC11	-0.164809	1.01445e-10	6.46603e-09	Hypo 5modC (Sex-Male)	ReprPC	AL662789.1;HLA-DQB3;HLA-DQA2;MIR3135B;HLA-DQB2
chr6	32761818	32761820	cg18026055_BC11	-0.146049	9.61554e-09	5.85195e-07	Hypo 5modC (Sex-Male)	ReprPC	AL662789.1;HLA-DQB3;HLA-DQA2;MIR3135B;HLA-DQB2
chr6	32761869	32761871	cg18609891_TC21	-0.0638225	7.9137e-05	0.00416274	Hypo 5modC (Sex-Male)	ReprPC	AL662789.1;HLA-DQB3;HLA-DQA2;MIR3135B;HLA-DQB2
chr6	32761942	32761944	cg03638120_BC21	-0.0827043	3.18191e-06	0.000179856	Hypo 5modC (Sex-Male)	ReprPC	AL662789.1;HLA-DQB3;HLA-DQA2;MIR3135B;HLA-DQB2
chr6	32761963	32761965	cg17475271_TC21	-0.0788823	6.60743e-08	3.94684e-06	Hypo 5modC (Sex-Male)	ReprPC	AL662789.1;HLA-DQB3;HLA-DQA2;MIR3135B;HLA-DQB2
chr6	32761986	32761988	cg04322111_BC11	-0.0506012	0.000315835	0.015666	Hypo 5modC (Sex-Male)	ReprPC	AL662789.1;HLA-DQB3;HLA-DQA2;MIR3135B;HLA-DQB2
chr6	32762045	32762047	cg10218546_BC11	-0.0725551	6.29136e-05	0.00334217	Hypo 5modC (Sex-Male)	ReprPC	AL662789.1;HLA-DQB3;HLA-DQA2;MIR3135B;HLA-DQB2
chr6	32762069	32762071	cg23418102_BC11	-0.0608846	8.88839e-05	0.00466192	Hypo 5modC (Sex-Male)	ReprPC	AL662789.1;HLA-DQB3;HLA-DQA2;MIR3135B;HLA-DQB2
chr6	32976061	32976063	cg15025485_TC21	-0.0568618	0.000949637	0.0433302	Hypo 5modC (Sex-Male)	EnhG1	HLA-DMB;AL645941.2;HLA-DMA;BRD2;AL645941.1;AL645941.3;HLA-DOA
chr6	33124143	33124145	cg09383590_BC11	0.0397064	9.15799e-05	0.00480118	Hyper 5modC (Sex-Male)	ZNF/Rpts	CEACAMP10;PSG9;CEACAMP11;CEACAMP4;AC005392.2
chr6	33174506	33174508	cg00866054_BC21	-0.0384937	0.000153819	0.00790763	Hypo 5modC (Sex-Male)	Quies	HLA-DPB2;HLA-DPA3;HCG24;COL11A2;RXRB;RNY4P10;SLC39A7;HSD17B8;MIR219A1;RING1;ZNF70P1
chr6	33174539	33174541	cg20592734_TC21	-0.030607	0.00108009	0.0485639	Hypo 5modC (Sex-Male)	Quies	HLA-DPB2;HLA-DPA3;HCG24;COL11A2;RXRB;RNY4P10;SLC39A7;HSD17B8;MIR219A1;RING1;ZNF70P1
chr6	33182958	33182960	cg14466923_TC21	-0.0200825	0.000562369	0.0268384	Hypo 5modC (Sex-Male)	Quies	HLA-DPA3;HCG24;COL11A2;RXRB;RNY4P10;SLC39A7;HSD17B8;MIR219A1;RING1;ZNF70P1
chr6	33321061	33321063	cg14523639_BC11	-0.0458641	0.00095712	0.0436028	Hypo 5modC (Sex-Male)	EnhG1	VPS52;RPS18;B3GALT4;WDR46;MIR6873;PFDN6;MIR6834;RGL2;TAPBP;ZBTB22;DAXX;SMIM40;SMIM40;MYL8P;LYPLA2P1
chr6	33391388	33391390	cg18366714_TC22	0.00831005	0.00028332	0.0141395	Hyper 5modC (Sex-Male)	TssFlnkU	LYPLA2P1;RPL35AP4;KIFC1;RPL12P1;PHF1;CUTA;SYNGAP1;SYNGAP1-AS1;MIR5004
chr6	33680083	33680085	cg00364051_TC11	-0.0275036	0.000553406	0.0264321	Hypo 5modC (Sex-Male)	Tx	ITPR3;UQCC2;MIR3934;IP6K3
chr6	35787073	35787075	cg09423197_BC11	0.101759	0.000114711	0.00596214	Hyper 5modC (Sex-Male)	ReprPC	ARMC12;AL157823.1;CLPSL2;CLPSL1;CLPS;LHFPL5;SRPK1
chr6	35787128	35787130	cg01820273_BC11	0.111263	0.00026304	0.0131636	Hyper 5modC (Sex-Male)	ReprPC	ARMC12;AL157823.1;CLPSL2;CLPSL1;CLPS;LHFPL5;SRPK1
chr6	43456441	43456443	cg09512789_BC21	-0.0270135	0.00104684	0.0472427	Hypo 5modC (Sex-Male)	ReprPC	AL359813.1;AL359813.2;ABCC10;MIR6780B;DLK2;RNU6-1113P;TJAP1
chr6	44266388	44266390	cg03822267_TC21	-0.0437616	5.10192e-05	0.00272688	Hypo 5modC (Sex-Male)	ReprPCWk	MYMX;SLC29A1;HSP90AB1;SLC35B2;MIR4647;NFKBIE;TMEM151B;AL353588.1;TCTE1;AARS2
chr6	44341610	44341612	cg09525437_BC21	-0.0667512	2.36868e-05	0.00128615	Hypo 5modC (Sex-Male)	ReprPC	TMEM151B;AL353588.1;TCTE1;AARS2;SPATS1;CDC5L
chr6	49713596	49713598	cg08942800_BC21	-0.0919597	2.20951e-06	0.000125918	Hypo 5modC (Sex-Male)	Quies	CRISP2;AL121974.1;AL121950.1;CRISP3
chr6	49713620	49713622	cg01076129_BC11	-0.0795626	5.19309e-06	0.000291372	Hypo 5modC (Sex-Male)	Quies	CRISP2;AL121974.1;AL121950.1;CRISP3
chr6	49713677	49713679	cg12440062_TC11	-0.0990073	2.44273e-05	0.00132513	Hypo 5modC (Sex-Male)	Quies	CRISP2;AL121974.1;AL121950.1;CRISP3
chr6	49714028	49714030	cg21710255_BC21	-0.141117	2.7078e-07	1.59324e-05	Hypo 5modC (Sex-Male)	Quies	CRISP2;AL121974.1;AL121950.1;CRISP3
chr6	49714028	49714030	cg21710255_BC22	-0.143062	3.53213e-08	2.12548e-06	Hypo 5modC (Sex-Male)	Quies	CRISP2;AL121974.1;AL121950.1;CRISP3
chr6	49714028	49714030	cg21710255_BC23	-0.101919	5.86199e-05	0.00311971	Hypo 5modC (Sex-Male)	Quies	CRISP2;AL121974.1;AL121950.1;CRISP3
chr6	52670751	52670753	cg18568843_TC21	0.0298258	0.000361423	0.0177665	Hyper 5modC (Sex-Male)	TssFlnkU	TRAM2-AS1;AL109918.2;AL109918.1;TMEM14A;GSTA8P;SREK1IP1P2
chr6	70281501	70281503	cg09961397_BC21	-0.0369765	0.000649616	0.0306976	Hypo 5modC (Sex-Male)	ReprPC	COL9A1;AL160262.1
chr6	70281525	70281527	cg05221720_BC22	-0.0286334	0.00102322	0.0463099	Hypo 5modC (Sex-Male)	ReprPC	COL9A1;AL160262.1
chr6	73394664	73394666	cg17188169_TC11	-0.153581	1.64925e-09	1.02706e-07	Hypo 5modC (Sex-Male)	Quies	DPPA5;KHDC3L;OOEP;OOEP-AS1;RPL39P3;RPS6P8;DDX43;CGAS
chr6	83431178	83431180	cg27138281_BC11	0.00314932	0.000375779	0.0310234	Hyper 5hmC (Sex-Male)	TssA	ME1;AL391416.1
chr6	94511463	94511465	cg16287042_TC11	-0.0754721	0.000453387	0.0219259	Hypo 5modC (Sex-Male)	Quies	NA
chr6	96437009	96437010	rs11757063_TC21	-0.0187588	0.000121736	0.0114507	Hypo 5hmC (Sex-Male)	NA	UFL1-AS1
chr6	111721882	111721884	cg13832988_BC21	0.0729335	0.000129649	0.00670748	Hyper 5modC (Sex-Male)	EnhA1	FYN
chr6	127475876	127475878	cg04580344_TC21	-0.100026	9.2073e-06	0.000511124	Hypo 5modC (Sex-Male)	Quies	AL096711.1;KIAA0408;AL096711.2;SOGA3;C6orf58
chr6	136924302	136924304	cg03048902_BC21	-0.0340595	7.12506e-06	0.000397029	Hypo 5modC (Sex-Male)	ReprPC	PEX7;AL365223.1;SLC35D3;Y_RNA;RPL35AP3
chr6	138555046	138555048	cg10156668_TC21	0.0287664	0.000489469	0.0392105	Hyper 5hmC (Sex-Male)	Quies	NHSL1
chr6	149462752	149462754	cg10239277_BC11	0.0613201	0.000913961	0.0418144	Hyper 5modC (Sex-Male)	Quies	ZC3H12D;AL031133.1;PPIL4
chr6	157900474	157900476	cg10327370_BC11	-0.101062	0.00100402	0.0455196	Hypo 5modC (Sex-Male)	TxWk	SNX9;AL391863.1;SNX9-AS1;HSPE1P26;RNU6-786P
chr6	158996945	158996947	cg10343972_BC11	0.0485606	0.00109487	0.0491562	Hyper 5modC (Sex-Male)	Quies	RSPH3;AL035530.2;TAGAP;AL035530.1
chr6	159168450	159168452	cg08631819_BC21	-0.0277818	0.000224293	0.011311	Hypo 5modC (Sex-Male)	ReprPC	AL356417.3;AL356417.2;FNDC1
chr6	168035233	168035235	cg24246628_TC11	0.100403	0.00019442	0.00988488	Hyper 5modC (Sex-Male)	TssFlnkU	KIF25-AS1;KIF25;FRMD1
chr6	168035418	168035420	cg18319852_BC11	0.0599813	0.000270646	0.0135242	Hyper 5modC (Sex-Male)	TssA	KIF25-AS1;KIF25;FRMD1
chr6	169577736	169577738	cg02841571_BC21	0.0466757	0.000437449	0.0212336	Hyper 5modC (Sex-Male)	Quies	AL031315.1;WDR27
chr6	169578106	169578108	cg21696374_TC21	0.112279	0.00103364	0.0467186	Hyper 5modC (Sex-Male)	Quies	AL031315.1;WDR27
chr7	995781	995783	cg01705036_BC21	-0.0175229	0.000674081	0.0317075	Hypo 5modC (Sex-Male)	TxWk	ADAP1;COX19;CYP2W1;C7orf50;MIR339;AC073957.1;GPR146
chr7	1079347	1079349	cg10525178_BC21	-0.0467632	0.000901058	0.0412802	Hypo 5modC (Sex-Male)	Quies	C7orf50;AC073957.1;GPR146;AC073957.2;AC091729.1;AC091729.2;GPER1
chr7	1709213	1709215	cg12780883_BC21	0.0550811	0.000806603	0.0373156	Hyper 5modC (Sex-Male)	ZNF/Rpts	ELFN1;AC074389.3;AC074389.1;ELFN1-AS1
chr7	1884058	1884060	cg12169700_BC21	0.224459	0.000446576	0.0216321	Hyper 5modC (Sex-Male)	Quies	MAD1L1;AC069288.1;AC104129.1;MIR4655
chr7	4307944	4307946	cg10596908_BC21	0.0587838	0.000257412	0.0128902	Hyper 5modC (Sex-Male)	Quies	SDK1
chr7	5282951	5282953	cg23738353_BC11	0.0456736	0.000427473	0.020775	Hyper 5modC (Sex-Male)	Quies	WIPI2;SLC29A4;TNRC18
chr7	19100795	19100797	cg10732266_TC21	-0.0506842	0.000961943	0.0437802	Hypo 5modC (Sex-Male)	ReprPCWk	TWIST1;AC003986.2;AC003986.3;AC003986.1;FERD3L
chr7	26244313	26244315	cg19153883_TC11	0.0544003	0.000319357	0.0158241	Hyper 5modC (Sex-Male)	Quies	HNRNPA2B1;CBX3;AC010677.2;AC010677.1;SNX10
chr7	36387581	36387583	cg11817804_BC21	0.0478981	0.000206628	0.0104649	Hyper 5modC (Sex-Male)	Quies	KIAA0895;Y_RNA;ANLN
chr7	39378938	39378939	rs60464047_TO11	-0.205184	0.000225598	0.0113695	Hypo 5modC (Sex-Male)	NA	POU6F2;SNORA20B;POU6F2-AS1
chr7	44539825	44539827	cg26540410_BC21	-0.028758	0.000953585	0.043467	Hypo 5modC (Sex-Male)	Quies	NUDCD3;RNU6-1097P;AC004938.1;NPC1L1;DDX56;TMED4;AC004938.2
chr7	53983592	53983594	cg11039908_TC21	0.0497097	0.000910097	0.0416457	Hyper 5modC (Sex-Male)	Quies	LINC02854
chr7	55254393	55254395	cg19083626_TC21	-0.0457445	0.000168086	0.00859417	Hypo 5modC (Sex-Male)	TssBiv	EGFR;ELDR;AC073324.1;CALM1P2
chr7	56602678	56602680	cg06290265_BC21	-0.0287845	0.000123176	0.00638381	Hypo 5modC (Sex-Male)	Het	VN1R25P;AC092447.2;AC092447.6;AC092447.1;AC092447.9;AC095038.5;TRIM60P16;AC095038.1
chr7	57257133	57257135	cg01646795_BC21	-0.046154	0.000333936	0.0164951	Hypo 5modC (Sex-Male)	ZNF/Rpts	AC099654.1;RNU7-157P;AC099654.12;AC099654.3
chr7	63067586	63067588	cg11110404_BC11	-0.0753496	0.000159241	0.00816498	Hypo 5modC (Sex-Male)	Het	AC069285.2;AC069285.3;ZNF90P3;SAPCD2P4;SEPTIN14P1
chr7	63926436	63926438	cg22695986_BC21	0.0775542	0.00109796	0.0492665	Hyper 5modC (Sex-Male)	ZNF/Rpts	AC092634.2;AC092634.4;GABPAP;LINC02848;NMD3P1;AC092634.3;AC092634.8;SLC25A1P3;VN1R34P;ARAFP1;AC092634.7;VN1R35P;VN1R36P
chr7	64181008	64181010	cg11120447_BC21	-0.0703956	0.000209572	0.0106027	Hypo 5modC (Sex-Male)	Het	GUSBP6;AC091685.1;AC091685.2;VN1R37P;VN1R38P;SAPCD2P1;ZNF735;ZNF679
chr7	64835204	64835206	cg12587985_TC21	0.0753794	1.93766e-08	1.17259e-06	Hyper 5modC (Sex-Male)	Quies	ZNF138;AC073349.4;AC073349.2;SEPHS1P1;EEF1DP4;AC073349.5;ZNF273
chr7	64838297	64838299	cg12949927_BC21	-0.175756	3.65965e-45	7.05898e-43	Hypo 5modC (Sex-Male)	Quies	ZNF138;AC073349.4;AC073349.2;SEPHS1P1;EEF1DP4;AC073349.5;ZNF273
chr7	99206228	99206230	cg11440399_BC11	-0.0213937	0.000848195	0.0390786	Hypo 5modC (Sex-Male)	Quies	KPNA7;MYH16;AC004834.1
chr7	102176048	102176050	cg08135718_BC21	-0.0338793	0.00057068	0.0271965	Hypo 5modC (Sex-Male)	TxWk	CUX1;AC005086.2;AC005086.5;AC005086.4;AC005086.3;AC005086.1
chr7	111820332	111820334	cg11573462_TC11	0.0198273	0.00102691	0.0464502	Hyper 5modC (Sex-Male)	Quies	DOCK4;DOCK4-AS1
chr7	127248960	127248962	cg18574254_TC21	-0.0427913	0.000606169	0.0287888	Hypo 5modC (Sex-Male)	ReprPC	GRM8;GRM8-AS1;PRELID3BP10
chr7	127250457	127250459	cg15254881_BC21	-0.0819725	2.1274e-05	0.00115754	Hypo 5modC (Sex-Male)	ReprPC	GRM8;GRM8-AS1;PRELID3BP10
chr7	128351366	128351368	cg21784396_TC11	-0.0725184	3.67267e-06	0.000207001	Hypo 5modC (Sex-Male)	ReprPC	RBM28;AC018635.1;RNU7-27P;PRRT4;IMPDH1
chr7	128351559	128351561	cg05928806_BC21	-0.0410606	0.000546527	0.0261487	Hypo 5modC (Sex-Male)	ReprPC	RBM28;AC018635.1;RNU7-27P;PRRT4;IMPDH1
chr7	133150868	133150870	cg11731850_TC21	-0.053902	9.82163e-05	0.00514224	Hypo 5modC (Sex-Male)	Quies	ST13P7
chr7	137835019	137835021	cg15463989_TC21	0.0618011	0.000930525	0.042531	Hyper 5modC (Sex-Male)	Quies	DGKI;CREB3L2
chr7	139482680	139482682	cg04963967_BC21	-0.0501956	0.000137672	0.00711165	Hypo 5modC (Sex-Male)	TssBiv	RNU6-911P;KLRG2;AC005531.1;CLEC2L
chr7	149722730	149722732	cg27179571_BC21	-0.0191151	0.001024	0.046336	Hypo 5modC (Sex-Male)	Tx	KRBA1;ZNF467
chr7	151008648	151008650	cg11902823_TC21	0.0700314	0.000121003	0.00627395	Hyper 5modC (Sex-Male)	TssFlnkU	KCNH2;NOS3;ATG9B;ABCB8;AC010973.1;ASIC3;CDK5;SLC4A2
chr7	151008671	151008673	cg20498962_TC11	0.0752648	0.000897164	0.0411105	Hyper 5modC (Sex-Male)	TssFlnkU	KCNH2;NOS3;ATG9B;ABCB8;AC010973.1;ASIC3;CDK5;SLC4A2
chr7	151232006	151232008	cg03547881_TC21	-0.0501652	0.000815113	0.0376723	Hypo 5modC (Sex-Male)	TssFlnkU	ASB10;IQCA1L;H2BE1;ABCF2-H2BE1;ABCF2;CHPF2;MIR671;SMARCD3;AC021097.1;AC005486.1
chr7	151341862	151341864	cg08848560_BC21	0.0111276	0.00106479	0.0479792	Hyper 5modC (Sex-Male)	TssA	NUB1;WDR86
chr7	151539205	151539207	cg03295107_BC21	-0.0535071	0.000364251	0.0178977	Hypo 5modC (Sex-Male)	Quies	RHEB;ETF1P2;PRKAG2
chr7	155838568	155838570	cg11973702_TC11	-0.0439707	0.00017353	0.00885333	Hypo 5modC (Sex-Male)	Quies	SHH
chr7	157613403	157613405	cg23299919_BC11	0.0923675	7.22186e-05	0.00381842	Hyper 5modC (Sex-Male)	TssBiv	PTPRN2;MIR153-2;AC005481.1
chr7	158268712	158268714	cg03330374_BC11	0.217114	0.00030012	0.0149242	Hyper 5modC (Sex-Male)	Het	PTPRN2
chr7	159006349	159006351	cg27282922_TC11	0.0471683	0.000729589	0.0341042	Hyper 5modC (Sex-Male)	Quies	DYNC2I1;AC004863.1;LINC00689;VIPR2
chr8	736729	736731	cg12048196_BC21	-0.071997	0.000329214	0.0162817	Hypo 5modC (Sex-Male)	ReprPC	ERICH1;AC100797.1;DLGAP2;AC100797.4
chr8	1373716	1373718	cg05029148_BC21	0.0464445	0.000313772	0.0155702	Hyper 5modC (Sex-Male)	Quies	DLGAP2;AF067845.1;AF067845.5;AF067845.4
chr8	2045777	2045779	cg12284098_TC21	0.0493412	0.000980507	0.0445477	Hyper 5modC (Sex-Male)	ReprPC	KBTBD11;AC245164.1;MYOM2;MIR7160
chr8	8384241	8384243	cg02239258_TC21	0.103281	4.13191e-05	0.00222053	Hyper 5modC (Sex-Male)	TssFlnkU	PRAG1;AC103957.1
chr8	9151841	9151843	cg05806645_BC21	-0.0665604	0.000342882	0.0169115	Hypo 5modC (Sex-Male)	TssA	ERI1;PPP1R3B;AC022784.5;AC022784.1;AC022784.6;AC022784.2
chr8	9897966	9897968	cg12162776_BC21	-0.0498431	0.000957936	0.0436316	Hypo 5modC (Sex-Male)	ReprPC	MIR124-1HG;MIR124-1
chr8	11762342	11762344	cg11123440_TC21	0.0758044	0.000883293	0.0405609	Hyper 5modC (Sex-Male)	ReprPCWk	GATA4;C8orf49;NEIL2;SUB1P1;FDFT1;AC069185.1
chr8	19462230	19462232	cg21563950_TC11	-0.0499075	0.00111326	0.0498963	Hypo 5modC (Sex-Male)	Quies	CSGALNACT1
chr8	20255661	20255663	cg17744279_BC22	0.0331444	0.000469359	0.0226501	Hyper 5modC (Sex-Male)	Quies	ATP6V1B2;RNU6-892P;LZTS1;LZTS1-AS1;RNA5SP257
chr8	21919339	21919341	cg19201477_BC21	-0.0123587	0.000171125	0.0087439	Hypo 5modC (Sex-Male)	TssA	DOK2;XPO7
chr8	22009833	22009835	cg25071869_BC11	-0.0415927	0.00053079	0.0254137	Hypo 5modC (Sex-Male)	TssFlnkD	XPO7;NPM2;FGF17;DMTN
chr8	22275412	22275414	cg26039829_TC11	-0.0891862	8.09699e-05	0.00425725	Hypo 5modC (Sex-Male)	Quies	PHYHIP;MIR320A;POLR3D;AC105206.2;PIWIL2
chr8	22275418	22275420	cg02463440_BC11	-0.0906695	7.37802e-05	0.003894	Hypo 5modC (Sex-Male)	Quies	PHYHIP;MIR320A;POLR3D;AC105206.2;PIWIL2
chr8	22275478	22275480	cg18135555_BC21	-0.0749538	7.15371e-05	0.00378493	Hypo 5modC (Sex-Male)	Quies	PHYHIP;MIR320A;POLR3D;AC105206.2;PIWIL2
chr8	22275490	22275492	cg09517075_BC21	-0.0612197	0.000494106	0.0237538	Hypo 5modC (Sex-Male)	Quies	PHYHIP;MIR320A;POLR3D;AC105206.2;PIWIL2
chr8	24953751	24953753	cg13822256_BC21	-0.0544591	8.22487e-05	0.00432159	Hypo 5modC (Sex-Male)	ReprPC	AC120193.1;AF106564.1;NEFM;NEFL;MIR6841;AC107373.2;AC107373.1;AC107373.3
chr8	27242412	27242414	cg25799879_BC21	-0.0417667	5.77504e-05	0.00307413	Hypo 5modC (Sex-Male)	Quies	AC090150.1;STMN4;TRIM35
chr8	27772920	27772922	cg03651525_TC21	0.0759493	0.000213283	0.0107811	Hyper 5modC (Sex-Male)	TssFlnkU	AC013643.2;CCDC25;ESCO2;RNU6-1276P;PBK
chr8	35182832	35182834	cg14283887_BC21	0.0334732	0.000163836	0.00838597	Hyper 5modC (Sex-Male)	Quies	NA
chr8	38463486	38463488	cg04685186_TC21	-0.0385002	0.000331088	0.0163675	Hypo 5modC (Sex-Male)	TxWk	FGFR1;AC087623.1;RPS20P22;C8orf86
chr8	42545442	42545444	cg09913449_TC21	0.0372086	0.000889498	0.0408061	Hyper 5modC (Sex-Male)	TxWk	SLC20A2;AC090739.1;SMIM19
chr8	48007899	48007901	cg25612480_BC21	-0.0514067	2.8602e-05	0.00154875	Hypo 5modC (Sex-Male)	TssFlnkU	PRKDC;MCM4;RNU6-519P;UBE2V2
chr8	48515123	48515125	cg05475109_TC11	-0.0498734	4.59733e-05	0.00246559	Hypo 5modC (Sex-Male)	TssA	AC026904.1;AC026904.2;AC022915.2
chr8	51409448	51409450	cg20073313_BC11	-0.130466	4.90881e-07	2.85973e-05	Hypo 5modC (Sex-Male)	Quies	PXDNL;BRIX1P1
chr8	53885633	53885635	cg12573724_TC11	-0.0465426	0.000440121	0.0213545	Hypo 5modC (Sex-Male)	ReprPC	ATP6V1H;RGS20;AC113194.1;RPS27AP13;RNU6-1331P
chr8	54621326	54621328	cg07092985_TC21	-0.0615247	3.72132e-05	0.00200399	Hypo 5modC (Sex-Male)	Quies	RP1
chr8	54621326	54621328	cg07092985_TC22	-0.0601603	5.50296e-05	0.00293526	Hypo 5modC (Sex-Male)	Quies	RP1
chr8	56114329	56114331	cg19669044_TC21	-0.0616105	0.000171084	0.00874367	Hypo 5modC (Sex-Male)	ReprPC	RPS20;SNORD54;CERNA3;NPM1P21;MOS;AC107376.1;PLAG1
chr8	57202355	57202357	cg26174226_TC11	0.0129394	0.000345676	0.0170386	Hyper 5modC (Sex-Male)	Quies	LINC01606;AC025674.1
chr8	60714065	60714067	cg26441877_BC21	0.0521226	7.39774e-05	0.00390353	Hyper 5modC (Sex-Male)	TssA	AC068389.2;CHD7
chr8	82441662	82441664	cg12168112_BC11	-0.0394039	0.000256722	0.0128584	Hypo 5modC (Sex-Male)	Quies	AC060765.2
chr8	84165450	84165451	rs733594_BC21	-0.284494	5.58198e-05	0.00297472	Hypo 5modC (Sex-Male)	NA	AC015522.1;TPM3P3;AC012400.1;RALYL
chr8	84165450	84165451	rs733594_BC22	-0.285625	5.09579e-05	0.00272424	Hypo 5modC (Sex-Male)	NA	AC015522.1;TPM3P3;AC012400.1;RALYL
chr8	84165450	84165451	rs733594_BC23	-0.288539	4.29859e-05	0.002308	Hypo 5modC (Sex-Male)	NA	AC015522.1;TPM3P3;AC012400.1;RALYL
chr8	84165450	84165451	rs733594_BC24	-0.286057	4.65298e-05	0.0024943	Hypo 5modC (Sex-Male)	NA	AC015522.1;TPM3P3;AC012400.1;RALYL
chr8	84165450	84165451	rs733594_BC25	-0.286064	4.82739e-05	0.00258427	Hypo 5modC (Sex-Male)	NA	AC015522.1;TPM3P3;AC012400.1;RALYL
chr8	95519411	95519413	cg09301445_TC21	-0.0488464	0.000965185	0.0439023	Hypo 5modC (Sex-Male)	Quies	C8orf37-AS1;AC083836.1
chr8	98972121	98972123	cg12356266_TC21	-0.0444994	0.000922446	0.0421781	Hypo 5modC (Sex-Male)	ReprPC	STK3;AC016877.3;OSR2;VPS13B-DT;AC016877.1;AC104986.1;VPS13B
chr8	98972820	98972822	cg20909645_BC11	-0.0883931	0.000101224	0.00529381	Hypo 5modC (Sex-Male)	ReprPC	STK3;AC016877.3;OSR2;VPS13B-DT;AC016877.1;AC104986.1;VPS13B
chr8	101902940	101902942	cg12925678_BC21	0.0216922	0.000521846	0.0414776	Hyper 5hmC (Sex-Male)	Quies	NCALD;PDCL3P2
chr8	108083746	108083748	cg04549460_BC24	-0.0057869	0.000166122	0.0150372	Hypo 5hmC (Sex-Male)	TssBiv	RSPO2;AURKBP1
chr8	116849007	116849009	cg12019814_BC21	0.117218	1.28348e-26	1.21302e-24	Hyper 5modC (Sex-Male)	Tx	UTP23;UTP23;RAD21;RAD21;RAD21-AS1;RAD21-AS1;MIR3610;MIR3610
chr8	116849007	116849009	cg12019814_BC21	0.0264017	0.000232617	0.0202002	Hyper 5hmC (Sex-Male)	Tx	UTP23;UTP23;RAD21;RAD21;RAD21-AS1;RAD21-AS1;MIR3610;MIR3610
chr8	133495773	133495775	cg11020586_TC21	0.0126842	0.00103567	0.0468014	Hyper 5modC (Sex-Male)	TxWk	ST3GAL1;AC103706.2;AC103706.3
chr8	141545294	141545296	cg13237379_TC21	0.111801	0.00107103	0.0482142	Hyper 5modC (Sex-Male)	Quies	MROH5;AC138647.2;AC138647.1;AC025839.1
chr8	141545315	141545317	cg13237380_BC21	0.137321	8.51309e-05	0.00447005	Hyper 5modC (Sex-Male)	Quies	MROH5;AC138647.2;AC138647.1;AC025839.1
chr8	142463051	142463053	cg24663741_TC21	-0.0153695	0.000650622	0.0307144	Hypo 5modC (Sex-Male)	ReprPC	ADGRB1
chr8	143275872	143275874	cg22857963_TC11	0.0945914	2.49347e-07	1.46786e-05	Hyper 5modC (Sex-Male)	EnhBiv	ZFP41;AC138696.1;GLI4;MINCR;ZNF696;AC138696.2;TOP1MT
chr8	143276395	143276397	cg14825413_TC11	0.101187	1.00294e-05	0.000554803	Hyper 5modC (Sex-Male)	TssBiv	ZFP41;AC138696.1;GLI4;MINCR;ZNF696;AC138696.2;TOP1MT
chr8	143276727	143276729	cg24510518_BC11	0.0916303	9.75672e-06	0.000540352	Hyper 5modC (Sex-Male)	TssBiv	ZFP41;AC138696.1;GLI4;MINCR;ZNF696;AC138696.2;TOP1MT
chr8	143276903	143276905	cg06070970_BC21	0.0669137	1.11162e-06	6.40006e-05	Hyper 5modC (Sex-Male)	EnhBiv	ZFP41;AC138696.1;GLI4;MINCR;ZNF696;AC138696.2;TOP1MT
chr8	143278902	143278904	cg11240062_TC11	0.127704	7.25978e-08	4.33322e-06	Hyper 5modC (Sex-Male)	TssA	ZFP41;AC138696.1;GLI4;MINCR;ZNF696;AC138696.2;TOP1MT
chr8	143279144	143279146	cg03894796_TC21	0.0880683	1.17892e-07	6.99601e-06	Hyper 5modC (Sex-Male)	TssFlnkU	ZFP41;AC138696.1;GLI4;MINCR;ZNF696;AC138696.2;TOP1MT
chr8	143289366	143289368	cg02530860_TC21	0.0678958	7.99383e-07	4.63065e-05	Hyper 5modC (Sex-Male)	ReprPCWk	ZFP41;AC138696.1;GLI4;MINCR;ZNF696;AC138696.2;TOP1MT
chr8	143289574	143289576	cg03151810_TC11	0.185039	9.12031e-09	5.55486e-07	Hyper 5modC (Sex-Male)	ReprPCWk	ZFP41;AC138696.1;GLI4;MINCR;ZNF696;AC138696.2;TOP1MT
chr8	143289608	143289610	cg11388673_TC11	0.177361	3.97237e-09	2.44215e-07	Hyper 5modC (Sex-Male)	ReprPCWk	ZFP41;AC138696.1;GLI4;MINCR;ZNF696;AC138696.2;TOP1MT
chr8	143407396	143407398	cg20003893_TC11	-0.0442927	0.00102761	0.0464729	Hypo 5modC (Sex-Male)	ReprPC	TOP1MT;RHPN1-AS1;RHPN1;AC105118.1;MAFA-AS1;MAFA;ZC3H3
chr8	143708204	143708206	cg01262208_BC21	-0.0450466	7.18986e-05	0.00380235	Hypo 5modC (Sex-Male)	ReprPC	ZNF707;LINC02878;CCDC166;AC105219.2;MAPK15;AC105219.1;FAM83H;MIR4664;IQANK1;AC105219.3
chr8	143726794	143726796	cg09380067_BC21	-0.0323496	0.000186043	0.00946917	Hypo 5modC (Sex-Male)	ReprPCWk	ZNF707;LINC02878;CCDC166;AC105219.2;MAPK15;AC105219.1;FAM83H;MIR4664;IQANK1;AC105219.3
chr8	143727427	143727429	cg01612292_BC11	-0.0701293	0.000723308	0.0338474	Hypo 5modC (Sex-Male)	ReprPCWk	ZNF707;LINC02878;CCDC166;AC105219.2;MAPK15;AC105219.1;FAM83H;MIR4664;IQANK1;AC105219.3
chr8	144429221	144429223	cg26440467_BC11	-0.0381346	0.00033395	0.0164951	Hypo 5modC (Sex-Male)	TssFlnkU	ADCK5;CPSF1;MIR939;MIR1234;MIR6849;AC233992.3;SLC39A4;VPS28;TONSL;MIR6893;TONSL-AS1;CYHR1;AC084125.1;KIFC2;FOXH1;PPP1R16A
chr9	10229774	10229775	ch.12.41209436R_BO11	0.0126517	0.00029289	0.014577	Hyper 5modC (Sex-Male)	NA	NA
chr9	11618264	11618266	cg04232681_BC21	-0.0367734	4.88002e-05	0.00261126	Hypo 5modC (Sex-Male)	ZNF/Rpts	AL592227.1;AL353595.1
chr9	33256911	33256913	cg15812976_BC21	0.0632316	1.28642e-11	8.36234e-10	Hyper 5modC (Sex-Male)	Tx	SPINK4;BAG1;CHMP5;NFX1
chr9	37382446	37382448	cg13621412_TO11	-0.0567695	0.000674	0.0317075	Hypo 5modC (Sex-Male)	Quies	ZCCHC7;RNU6-677P;LINC01627;GRHPR
chr9	41357897	41357899	cg04284164_BC21	-0.0403466	1.28292e-06	7.37186e-05	Hypo 5modC (Sex-Male)	Quies	AL354718.2;CDRT15P6
chr9	42851704	42851706	cg08911291_BC21	-0.0419288	6.16261e-05	0.003276	Hypo 5modC (Sex-Male)	Quies	BX664718.2;MEP1AP4;ANKRD20A7P;CR848007.3;RNU6-599P
chr9	63781922	63781924	cg18654956_BC21	-0.0525567	1.10875e-05	0.000612041	Hypo 5modC (Sex-Male)	Quies	AL772155.1;MYO5BP3;CDK2AP2P3;PTGER4P3;CR786580.1;RNA5SP284;DUX4L50;MIR4477B
chr9	63816561	63816563	cg13790785_BC21	-0.0307944	2.35595e-05	0.00127953	Hypo 5modC (Sex-Male)	Quies	CDK2AP2P3;PTGER4P3;CR786580.1;RNA5SP284;DUX4L50;MIR4477B;FRG1JP
chr9	64368721	64368723	cg00762450_BC21	0.0393621	1.2016e-07	7.12878e-06	Hyper 5modC (Sex-Male)	Quies	CR769776.3;ANKRD20A4P;RNU6-1193P
chr9	81688345	81688347	cg13823618_BC11	-0.225662	3.5042e-44	6.52424e-42	Hypo 5modC (Sex-Male)	TssA	ZC3H12B;TLE1P1;LAS1L
chr9	81688442	81688444	cg20926353_TC21	-0.288596	3.08578e-44	5.76798e-42	Hypo 5modC (Sex-Male)	TssA	TLE1;AL591368.1;RNU6-1035P
chr9	81689013	81689015	cg13823713_BC11	-0.0179325	0.000204342	0.0103603	Hypo 5modC (Sex-Male)	TssA	TLE1;AL591368.1;RNU6-1035P
chr9	89612637	89612639	cg13899771_TC21	0.0298864	4.26581e-08	2.5624e-06	Hyper 5modC (Sex-Male)	ZNF/Rpts	AL161910.1;GADD45G;UNQ6494
chr9	91420218	91420220	cg02106072_TC21	-0.136818	0.00096189	0.0437802	Hypo 5modC (Sex-Male)	EnhA2	NFIL3;AL353764.1
chr9	92140805	92140807	cg21221054_BC11	0.0205166	0.000858887	0.0395326	Hyper 5modC (Sex-Male)	EnhBiv	SPTLC1;AL354751.3;MTATP6P29;MTCO3P29;MTND3P23;MTND4LP7;MTND4P15;AL354751.1;LINC00475;AL354751.2;BEND3P2;PRSS47
chr9	113059581	113059583	cg14126294_BC11	-0.11234	2.02827e-05	0.00110539	Hypo 5modC (Sex-Male)	ReprPC	ZNF883;ZNF883;ZFP37;AL162588.1;AL449105.1;AL449105.3;AL449105.4;AL449105.2;AL449105.5;FAM225B
chr9	113073335	113073337	cg13874425_TC11	-0.158931	0.000233648	0.0117602	Hypo 5modC (Sex-Male)	Quies	ZNF883;ZFP37;AL162588.1;AL449105.1;AL449105.3;AL449105.4;AL449105.2;AL449105.5;FAM225B;FAM225A
chr9	113090711	113090713	cg13500013_TC21	-0.0526195	3.68244e-05	0.00198395	Hypo 5modC (Sex-Male)	ReprPC	ZNF883;ZFP37;AL162588.1;AL449105.1;AL449105.3;AL449105.4;AL449105.2;AL449105.5;FAM225B;FAM225A
chr9	113090805	113090807	cg14126930_BC21	-0.0900057	1.23659e-05	0.000680858	Hypo 5modC (Sex-Male)	ReprPC	ZNF883;ZFP37;AL162588.1;AL449105.1;AL449105.3;AL449105.4;AL449105.2;AL449105.5;FAM225B;FAM225A
chr9	118321164	118321166	cg14079473_TC21	0.0332682	5.42348e-05	0.00289352	Hyper 5modC (Sex-Male)	Quies	NA
chr9	129507092	129507094	cg14318390_TC21	-0.0378694	0.00100428	0.0455223	Hypo 5modC (Sex-Male)	Quies	LINC00963;AL353803.4;AL391056.2
chr9	135501804	135501806	cg21179492_TC11	-0.0351776	0.000962644	0.0438036	Hypo 5modC (Sex-Male)	TssFlnkD	PPP1R26-AS1;PPP1R26;C9orf116;MRPS2;AL161452.1;LCN1;OBP2A
chr9	135763940	135763942	cg14450232_TC21	-0.0246996	0.00055041	0.0263016	Hypo 5modC (Sex-Male)	Quies	KCNT1;CAMSAP1
chr9	136201026	136201028	cg25952247_TC21	0.0498119	0.00051508	0.0246966	Hyper 5modC (Sex-Male)	ReprPC	LHX3;QSOX2;CCDC187;CR392000.1
chr9	137552540	137552542	cg15473904_TC21	-0.0637889	0.000767176	0.0357159	Hypo 5modC (Sex-Male)	TssFlnkU	PNPLA7;MRPL41;DPH7;ZMYND19
chrX	2831962	2831964	cg26625077_TC21	-0.0386359	9.67501e-06	0.000536204	Hypo 5modC (Sex-Male)	ReprPCWk	XG;GYG2;GYG2-AS1
chrX	3106274	3106276	cg26628850_BC11	-0.0190525	5.38837e-05	0.00287675	Hypo 5modC (Sex-Male)	Quies	ARSF;RN7SL578P;RPS24P21
chrX	3144636	3144638	cg26629288_TC11	0.0849516	7.08841e-07	4.11222e-05	Hyper 5modC (Sex-Male)	Quies	ARSF;ARSF;RPS24P21;RPS24P21
chrX	3144636	3144638	cg26629288_TC11	0.0324605	0.000134954	0.0125293	Hyper 5hmC (Sex-Male)	Quies	ARSF;ARSF;RPS24P21;RPS24P21
chrX	3271599	3271601	cg09876847_TC21	0.0163094	0.000399016	0.0327172	Hyper 5hmC (Sex-Male)	Quies	LINC01546;MXRA5
chrX	3309417	3309419	cg02495306_BC21	0.0238748	1.36411e-05	0.00167879	Hyper 5hmC (Sex-Male)	Quies	LINC01546;MXRA5
chrX	3331647	3331649	cg26631012_TC21	0.0653663	6.39313e-10	4.37107e-07	Hyper 5hmC (Sex-Male)	Quies	LINC01546;MXRA5;ASS1P4
chrX	3552997	3552999	cg26633369_BC21	0.0163405	0.000664964	0.0313224	Hyper 5modC (Sex-Male)	Quies	SNORA48B;RNU6-114P
chrX	3692805	3692807	cg26635395_BC11	0.0404418	5.11017e-08	1.5508e-05	Hyper 5hmC (Sex-Male)	Quies	PRKX;PRKX-AS1;RPS27AP20
chrX	3698268	3698270	cg06634806_BC11	0.0406374	1.81638e-06	0.000299818	Hyper 5hmC (Sex-Male)	Quies	PRKX;PRKX-AS1;RPS27AP20
chrX	3713533	3713535	cg04065558_BC11	0.00999611	4.10999e-07	2.3997e-05	Hyper 5modC (Sex-Male)	TssA	PRKX;PRKX;PRKX-AS1;PRKX-AS1;RPS27AP20;RPS27AP20
chrX	3713533	3713535	cg04065558_BC11	0.0166349	4.6846e-11	5.60873e-08	Hyper 5hmC (Sex-Male)	TssA	PRKX;PRKX;PRKX-AS1;PRKX-AS1;RPS27AP20;RPS27AP20
chrX	3814947	3814949	cg26637318_BC11	0.00805851	2.15294e-05	0.00248869	Hyper 5hmC (Sex-Male)	TssA	BX890604.1;BX842570.1
chrX	3987368	3987370	cg26639151_BC11	0.0352103	2.69796e-11	3.60541e-08	Hyper 5hmC (Sex-Male)	Quies	BX890604.1;RPL24P9
chrX	4028672	4028674	cg26639398_TC11	0.0118513	7.12736e-08	2.0213e-05	Hyper 5hmC (Sex-Male)	Quies	NA
chrX	4093324	4093326	cg26639885_BC11	0.0454512	3.22348e-08	1.0556e-05	Hyper 5hmC (Sex-Male)	Quies	NA
chrX	4343200	4343202	cg26641674_BC11	0.0456852	3.29036e-10	2.61512e-07	Hyper 5hmC (Sex-Male)	Quies	NA
chrX	4486123	4486125	cg26642642_BC21	0.0199662	1.29426e-09	7.62711e-07	Hyper 5hmC (Sex-Male)	Quies	NA
chrX	4708426	4708428	cg26644281_TC11	0.040647	3.36136e-09	1.65317e-06	Hyper 5hmC (Sex-Male)	Quies	NA
chrX	4850539	4850541	cg26645504_TC21	0.0337531	5.59395e-05	0.00579312	Hyper 5hmC (Sex-Male)	Quies	NA
chrX	4955568	4955570	cg26646405_TC21	0.0293581	8.19652e-08	2.24977e-05	Hyper 5hmC (Sex-Male)	Quies	NA
chrX	5204975	5204977	cg26648212_BC11	-0.0250462	0.00024808	0.012452	Hypo 5modC (Sex-Male)	Quies	MTND6P12;MTND6P12;MTCYBP12;MTCYBP12
chrX	5204975	5204977	cg26648212_BC11	0.0105405	9.55153e-06	0.00123223	Hyper 5hmC (Sex-Male)	Quies	MTND6P12;MTND6P12;MTCYBP12;MTCYBP12
chrX	5285888	5285890	cg26648851_BC11	-0.0587522	7.8382e-05	0.00412579	Hypo 5modC (Sex-Male)	Quies	HADHBP1
chrX	5434753	5434755	cg26650077_TC11	0.0226434	5.27741e-10	3.80487e-07	Hyper 5hmC (Sex-Male)	Quies	AC095353.1
chrX	5491689	5491691	cg26650507_TC21	-0.0214205	1.84153e-05	0.00100524	Hypo 5modC (Sex-Male)	Quies	NA
chrX	5491689	5491691	cg26650507_TC21	0.0302335	4.66012e-06	0.000668322	Hyper 5hmC (Sex-Male)	Quies	NA
chrX	5639101	5639103	cg26651609_TC11	0.0293727	4.00896e-12	8.62405e-09	Hyper 5hmC (Sex-Male)	Quies	AC110995.1
chrX	5648927	5648929	cg12361318_BC11	0.0753875	1.82194e-07	1.07712e-05	Hyper 5modC (Sex-Male)	Quies	AC110995.1
chrX	5897066	5897068	cg26905196_TC21	-0.0243766	8.26336e-06	0.000459373	Hypo 5modC (Sex-Male)	Quies	NLGN4X;NLGN4X
chrX	5897066	5897068	cg26905196_TC21	0.0289873	0.000135049	0.0125337	Hyper 5hmC (Sex-Male)	Quies	NLGN4X;NLGN4X
chrX	5990412	5990414	cg26654416_BC11	0.0220018	6.24638e-10	4.29292e-07	Hyper 5hmC (Sex-Male)	Quies	NLGN4X
chrX	6203701	6203703	cg26656222_TC21	0.0751526	1.24002e-05	0.000682582	Hyper 5modC (Sex-Male)	Quies	NLGN4X
chrX	6208399	6208401	cg26656252_TC21	0.0324938	4.92852e-05	0.005179	Hyper 5hmC (Sex-Male)	Quies	NLGN4X
chrX	6227515	6227517	cg21875437_BC21	0.0256809	7.42375e-08	4.42884e-06	Hyper 5modC (Sex-Male)	TssBiv	NLGN4X;NLGN4X
chrX	6227515	6227517	cg21875437_BC21	0.0285393	5.58975e-14	2.42516e-10	Hyper 5hmC (Sex-Male)	TssBiv	NLGN4X;NLGN4X
chrX	6272056	6272058	cg26656932_BC11	0.0618699	4.89764e-12	9.6709e-09	Hyper 5hmC (Sex-Male)	Quies	NLGN4X
chrX	6279464	6279466	cg26657068_TC21	0.0232488	5.79979e-05	0.00597734	Hyper 5hmC (Sex-Male)	Quies	NA
chrX	6533770	6533772	cg00531965_BC21	0.0536478	1.11351e-09	6.96003e-08	Hyper 5modC (Sex-Male)	Quies	VCX3A
chrX	6590030	6590032	cg26659579_BC21	0.0120948	2.36129e-05	0.00269423	Hyper 5hmC (Sex-Male)	Quies	NA
chrX	6851367	6851369	cg26661812_TC11	0.0231523	0.000363383	0.0301222	Hyper 5hmC (Sex-Male)	Quies	PUDP
chrX	6856494	6856496	cg26661841_TC21	0.0571352	5.45986e-06	0.000305975	Hyper 5modC (Sex-Male)	Quies	PUDP
chrX	7082530	7082532	cg03572700_TC21	-0.365214	2.35383e-72	2.03976e-69	Hypo 5modC (Sex-Male)	Quies	PUDP;AC073583.1
chrX	7122453	7122455	cg26664250_BC21	-0.0478026	2.0481e-06	0.000116805	Hypo 5modC (Sex-Male)	Quies	PUDP;AC073583.1;STS;MIR4767
chrX	7206388	7206390	cg26665154_BC11	-0.0381866	6.36292e-06	0.000355317	Hypo 5modC (Sex-Male)	Quies	STS;STS
chrX	7206388	7206390	cg26665154_BC11	0.0253926	7.00836e-07	0.000132931	Hyper 5hmC (Sex-Male)	Quies	STS;STS
chrX	7231794	7231796	cg26665347_BC11	0.0418108	0.000424023	0.0206158	Hyper 5modC (Sex-Male)	Quies	STS
chrX	7433074	7433076	cg26666903_BC21	0.0232444	8.51928e-06	0.00111814	Hyper 5hmC (Sex-Male)	Quies	STS
chrX	7573905	7573907	cg26667909_BC11	0.0406636	5.03768e-08	1.53566e-05	Hyper 5hmC (Sex-Male)	Quies	STS
chrX	7771991	7771993	cg25087023_TC21	0.0252101	6.78943e-06	0.000920319	Hyper 5hmC (Sex-Male)	Quies	STS
chrX	7834741	7834743	cg26669799_BC11	0.0571762	6.73721e-06	0.000375595	Hyper 5modC (Sex-Male)	Quies	STS;VCX
chrX	8068401	8068403	cg26671675_BC21	0.0727306	1.49592e-05	0.000819427	Hyper 5modC (Sex-Male)	Quies	AC079142.1
chrX	8192950	8192952	cg26672711_TC21	-0.0404499	4.39316e-08	2.63823e-06	Hypo 5modC (Sex-Male)	Quies	AC079142.1;AC079142.1;VCX2;VCX2
chrX	8192950	8192952	cg26672711_TC21	0.0423298	6.85328e-05	0.00688181	Hyper 5hmC (Sex-Male)	Quies	AC079142.1;AC079142.1;VCX2;VCX2
chrX	8207807	8207809	cg26672838_TC11	0.0298073	1.56892e-07	3.82963e-05	Hyper 5hmC (Sex-Male)	Quies	AC079142.1;VCX2
chrX	8242281	8242283	cg26673115_BC21	0.0401461	2.30486e-07	5.30773e-05	Hyper 5hmC (Sex-Male)	Quies	AC079142.1
chrX	8426211	8426212	rs7892812_TC11	-0.366359	9.52345e-05	0.00499056	Hypo 5modC (Sex-Male)	NA	VCX3B
chrX	8484423	8484425	cg26674941_TC21	0.121625	3.18342e-06	0.000179899	Hyper 5modC (Sex-Male)	Quies	VCX3B;AC006062.1;ANOS1
chrX	8484577	8484579	cg26674946_BC11	0.0343871	1.41488e-09	8.16963e-07	Hyper 5hmC (Sex-Male)	Quies	VCX3B;AC006062.1;ANOS1
chrX	8631131	8631133	cg26676199_BC11	0.0353468	0.00018882	0.00960636	Hyper 5modC (Sex-Male)	Quies	ANOS1
chrX	8657192	8657194	cg26676431_BC21	0.0537174	8.4341e-07	0.000156277	Hyper 5hmC (Sex-Male)	Quies	ANOS1
chrX	8660406	8660407	ch.X.8660407_TC21	0.0284106	4.6356e-06	0.000665527	Hyper 5hmC (Sex-Male)	NA	ANOS1
chrX	8682918	8682919	ch.X.8682919_TC21	0.0248332	2.24178e-08	7.90077e-06	Hyper 5hmC (Sex-Male)	NA	ANOS1
chrX	8728349	8728350	ch.X.8728350R_TC21	0.0167986	9.63384e-06	0.0012383	Hyper 5hmC (Sex-Male)	NA	ANOS1
chrX	8822259	8822261	cg26678222_BC11	0.0880605	6.40929e-06	0.000357736	Hyper 5modC (Sex-Male)	Quies	DRAXINP1;DRAXINP1;FAM9A;FAM9A;ANAPC15P1;ANAPC15P1;AC003685.1;AC003685.1
chrX	8822259	8822261	cg26678222_BC11	0.0447057	7.06381e-08	2.00759e-05	Hyper 5hmC (Sex-Male)	Quies	DRAXINP1;DRAXINP1;FAM9A;FAM9A;ANAPC15P1;ANAPC15P1;AC003685.1;AC003685.1
chrX	8840666	8840668	cg26678360_BC21	0.0756087	6.43134e-06	0.000878078	Hyper 5hmC (Sex-Male)	Quies	FAM9A;ANAPC15P1;AC003685.1
chrX	8872280	8872282	cg26678604_BC21	0.203815	3.90001e-35	5.02055e-33	Hyper 5modC (Sex-Male)	Quies	ANAPC15P1;ANAPC15P1;AC003685.1;AC003685.1;AC074281.1;AC074281.1
chrX	8872280	8872282	cg26678604_BC21	0.0527166	3.71404e-05	0.00402755	Hyper 5hmC (Sex-Male)	Quies	ANAPC15P1;ANAPC15P1;AC003685.1;AC003685.1;AC074281.1;AC074281.1
chrX	9062780	9062782	cg26680068_BC21	0.145892	2.94136e-12	1.93444e-10	Hyper 5modC (Sex-Male)	Quies	FAM9B
chrX	9068266	9068268	cg26680094_BC21	0.158026	1.28168e-18	9.57235e-17	Hyper 5modC (Sex-Male)	Quies	FAM9B;FAM9B
chrX	9068266	9068268	cg26680094_BC21	0.0599963	5.46706e-06	0.000767003	Hyper 5hmC (Sex-Male)	Quies	FAM9B;FAM9B
chrX	9074421	9074423	cg15475625_TC21	0.0752054	2.19098e-05	0.00119185	Hyper 5modC (Sex-Male)	Quies	FAM9B;FAM9B
chrX	9074421	9074423	cg15475625_TC21	0.0453861	0.00021694	0.0190098	Hyper 5hmC (Sex-Male)	Quies	FAM9B;FAM9B
chrX	9147845	9147847	cg16656482_TC21	0.0579728	2.41485e-08	8.33067e-06	Hyper 5hmC (Sex-Male)	Quies	FAM9B;RNA5SP499;BRK1P1
chrX	9147904	9147906	cg26680798_BC11	0.27593	7.85967e-37	1.07709e-34	Hyper 5modC (Sex-Male)	Quies	FAM9B;FAM9B;RNA5SP499;RNA5SP499;BRK1P1;BRK1P1
chrX	9147904	9147906	cg26680798_BC11	0.0722983	4.24766e-08	1.3207e-05	Hyper 5hmC (Sex-Male)	Quies	FAM9B;FAM9B;RNA5SP499;RNA5SP499;BRK1P1;BRK1P1
chrX	9148583	9148585	cg26680810_TC21	0.229512	6.08991e-25	5.45795e-23	Hyper 5modC (Sex-Male)	Quies	FAM9B;FAM9B;RNA5SP499;RNA5SP499;BRK1P1;BRK1P1
chrX	9148583	9148585	cg26680810_TC21	0.051622	1.76053e-05	0.00209551	Hyper 5hmC (Sex-Male)	Quies	FAM9B;FAM9B;RNA5SP499;RNA5SP499;BRK1P1;BRK1P1
chrX	9171995	9171997	cg26680983_BC21	0.0417017	3.1847e-07	6.93343e-05	Hyper 5hmC (Sex-Male)	Quies	FAM9B;RNA5SP499;BRK1P1
chrX	9180913	9180915	cg21838063_TC21	0.0902149	3.35691e-14	2.29281e-12	Hyper 5modC (Sex-Male)	Quies	FAM9B;FAM9B;RNA5SP499;RNA5SP499;BRK1P1;BRK1P1
chrX	9180913	9180915	cg21838063_TC21	0.055534	1.04293e-05	0.00132863	Hyper 5hmC (Sex-Male)	Quies	FAM9B;FAM9B;RNA5SP499;RNA5SP499;BRK1P1;BRK1P1
chrX	9194020	9194022	cg26681226_TC21	0.045768	0.000561512	0.0442713	Hyper 5hmC (Sex-Male)	Quies	FAM9B;BRK1P1
chrX	9206669	9206671	cg26681370_BC21	0.246128	2.1984e-32	2.54385e-30	Hyper 5modC (Sex-Male)	Quies	FAM9B;FAM9B;BRK1P1;BRK1P1;AC003684.1;AC003684.1
chrX	9206669	9206671	cg26681370_BC21	0.0635403	8.78078e-07	0.000161907	Hyper 5hmC (Sex-Male)	Quies	FAM9B;FAM9B;BRK1P1;BRK1P1;AC003684.1;AC003684.1
chrX	9224427	9224429	cg26681563_TC11	0.0150807	6.16561e-07	0.000120044	Hyper 5hmC (Sex-Male)	Quies	FAM9B;BRK1P1;AC003684.1
chrX	9245624	9245626	cg26681776_TC21	-0.0415418	0.000420205	0.0204555	Hypo 5modC (Sex-Male)	Quies	FAM9B;AC003684.1
chrX	9290910	9290912	cg26682234_TC21	0.0418029	1.48876e-08	5.57449e-06	Hyper 5hmC (Sex-Male)	Quies	FAM9B;AC003684.1
chrX	9292732	9292734	cg26682283_BC21	0.0971955	6.45188e-08	1.86574e-05	Hyper 5hmC (Sex-Male)	ReprPC	FAM9B;AC003684.1
chrX	9292829	9292831	cg26682287_BC21	0.195594	1.21688e-22	1.00996e-20	Hyper 5modC (Sex-Male)	ReprPC	FAM9B;FAM9B;AC003684.1;AC003684.1
chrX	9292829	9292831	cg26682287_BC21	0.0721235	1.6874e-10	1.57211e-07	Hyper 5hmC (Sex-Male)	ReprPC	FAM9B;FAM9B;AC003684.1;AC003684.1
chrX	9317505	9317507	cg23590549_TC21	0.0396214	2.97624e-05	0.00330907	Hyper 5hmC (Sex-Male)	Quies	FAM9B;AC003684.1
chrX	9321404	9321406	cg26682668_BC11	0.0481724	4.35707e-06	0.000630326	Hyper 5hmC (Sex-Male)	Quies	FAM9B;AC003684.1
chrX	9343206	9343208	cg12003617_TC11	0.243105	1.20291e-15	8.44104e-14	Hyper 5modC (Sex-Male)	Quies	FAM9B;FAM9B
chrX	9343206	9343208	cg12003617_TC11	0.0139251	0.000148217	0.0135751	Hyper 5hmC (Sex-Male)	Quies	FAM9B;FAM9B
chrX	9349845	9349847	cg24652377_BC21	-0.0436251	0.000115391	0.00599617	Hypo 5modC (Sex-Male)	Quies	NA
chrX	9416996	9416998	cg15210906_TC21	0.0356268	0.000177672	0.0159848	Hyper 5hmC (Sex-Male)	Quies	AC073488.1;AC073488.7;AC073488.9;AC073488.8;AC073488.10;AC073488.5;AC073488.11;AC073488.4;AC073488.3;AC073488.2;AC073488.6;TBL1X
chrX	9461284	9461286	cg14622451_BC21	0.0637621	9.99628e-05	0.00523252	Hyper 5modC (Sex-Male)	Quies	AC073488.4;AC073488.4;AC073488.3;AC073488.3;AC073488.2;AC073488.2;AC073488.6;AC073488.6;TBL1X;TBL1X
chrX	9461284	9461286	cg14622451_BC21	0.0601968	1.22372e-05	0.00152732	Hyper 5hmC (Sex-Male)	Quies	AC073488.4;AC073488.4;AC073488.3;AC073488.3;AC073488.2;AC073488.2;AC073488.6;AC073488.6;TBL1X;TBL1X
chrX	9465556	9465558	cg14105781_TC21	-0.0535949	4.50403e-09	2.76396e-07	Hypo 5modC (Sex-Male)	TssA	TBL1X
chrX	9467259	9467261	cg26685131_BC11	0.268495	2.04835e-21	1.64614e-19	Hyper 5modC (Sex-Male)	TssBiv	TBL1X;TBL1X
chrX	9467259	9467261	cg26685131_BC11	0.0696505	1.61906e-05	0.00194461	Hyper 5hmC (Sex-Male)	TssBiv	TBL1X;TBL1X
chrX	9467283	9467285	cg26685132_BC21	0.260124	6.94499e-24	5.98972e-22	Hyper 5modC (Sex-Male)	TssBiv	TBL1X;TBL1X
chrX	9467283	9467285	cg26685132_BC21	0.0779213	4.39672e-07	9.01131e-05	Hyper 5hmC (Sex-Male)	TssBiv	TBL1X;TBL1X
chrX	9467315	9467317	cg26507939_TC11	0.43255	8.11314e-36	1.07014e-33	Hyper 5modC (Sex-Male)	TssBiv	TBL1X;TBL1X
chrX	9467315	9467317	cg26507939_TC11	0.0574092	2.42588e-06	0.000383213	Hyper 5hmC (Sex-Male)	TssBiv	TBL1X;TBL1X
chrX	9467357	9467359	cg26685133_BC11	0.354172	3.4346e-30	3.69326e-28	Hyper 5modC (Sex-Male)	TssBiv	TBL1X;TBL1X
chrX	9467357	9467359	cg26685133_BC11	0.0562965	1.08647e-05	0.00137549	Hyper 5hmC (Sex-Male)	TssBiv	TBL1X;TBL1X
chrX	9468534	9468536	cg26685160_BC21	0.188028	1.91863e-23	1.63794e-21	Hyper 5modC (Sex-Male)	Quies	TBL1X;TBL1X
chrX	9468534	9468536	cg26685160_BC21	0.0702284	1.12785e-08	4.39643e-06	Hyper 5hmC (Sex-Male)	Quies	TBL1X;TBL1X
chrX	9469956	9469958	cg08259248_TC11	0.0874729	6.65317e-09	2.84856e-06	Hyper 5hmC (Sex-Male)	Quies	TBL1X
chrX	9529436	9529438	cg26685954_BC21	0.224168	2.21877e-17	1.61315e-15	Hyper 5modC (Sex-Male)	Quies	TBL1X;TBL1X
chrX	9529436	9529438	cg26685954_BC21	0.0585702	1.04679e-09	6.4264e-07	Hyper 5hmC (Sex-Male)	Quies	TBL1X;TBL1X
chrX	9576334	9576336	cg26686644_TC21	0.0796334	6.67564e-07	3.87658e-05	Hyper 5modC (Sex-Male)	Quies	TBL1X;TBL1X
chrX	9576334	9576336	cg26686644_TC21	0.0899709	3.63401e-08	1.17405e-05	Hyper 5hmC (Sex-Male)	Quies	TBL1X;TBL1X
chrX	9578176	9578178	cg26686679_BC11	0.0227816	2.17066e-05	0.00250589	Hyper 5hmC (Sex-Male)	Quies	TBL1X
chrX	9660142	9660144	cg26687810_TC21	0.0508354	5.30262e-06	0.000747133	Hyper 5hmC (Sex-Male)	Quies	TBL1X
chrX	9670711	9670713	cg26687930_TC21	0.0745767	2.00511e-07	4.71177e-05	Hyper 5hmC (Sex-Male)	Quies	TBL1X
chrX	9682616	9682618	cg26688072_BC11	0.132983	3.34556e-09	2.05948e-07	Hyper 5modC (Sex-Male)	Quies	TBL1X;GPR143
chrX	9696532	9696534	cg26688360_BC21	0.0313292	6.25141e-06	0.000858932	Hyper 5hmC (Sex-Male)	Quies	TBL1X;GPR143
chrX	9729630	9729632	cg26688955_TC21	0.160278	1.2675e-15	8.88376e-14	Hyper 5modC (Sex-Male)	Quies	TBL1X;TBL1X;GPR143;GPR143
chrX	9729630	9729632	cg26688955_TC21	0.0389594	0.000405285	0.0331593	Hyper 5hmC (Sex-Male)	Quies	TBL1X;TBL1X;GPR143;GPR143
chrX	9729726	9729728	cg26688956_TC21	0.0355139	1.38206e-05	0.00169614	Hyper 5hmC (Sex-Male)	Quies	TBL1X;GPR143
chrX	9745999	9746001	cg18797778_TC21	0.0365403	3.95692e-05	0.00426472	Hyper 5hmC (Sex-Male)	Quies	TBL1X;GPR143;SHROOM2
chrX	9759260	9759262	cg26689324_BC11	0.0163914	0.000190811	0.0170051	Hyper 5hmC (Sex-Male)	Quies	TBL1X;GPR143;SHROOM2
chrX	9858419	9858421	cg26691057_BC11	0.116077	1.98104e-09	1.22978e-07	Hyper 5modC (Sex-Male)	Quies	SHROOM2;SHROOM2;EIF5P1;EIF5P1;HMGN1P33;HMGN1P33;Y_RNA;Y_RNA
chrX	9858419	9858421	cg26691057_BC11	0.0532891	4.09826e-06	0.000602103	Hyper 5hmC (Sex-Male)	Quies	SHROOM2;SHROOM2;EIF5P1;EIF5P1;HMGN1P33;HMGN1P33;Y_RNA;Y_RNA
chrX	9866268	9866270	cg10419924_BC21	0.0318571	0.000194596	0.0172731	Hyper 5hmC (Sex-Male)	Quies	SHROOM2;EIF5P1;HMGN1P33;Y_RNA
chrX	9897907	9897909	cg10332710_BC21	0.096151	1.47222e-09	9.17786e-08	Hyper 5modC (Sex-Male)	Quies	SHROOM2;HMGN1P33;Y_RNA
chrX	9912420	9912422	cg20020062_BC11	0.0574737	0.00107139	0.0482214	Hyper 5modC (Sex-Male)	Quies	SHROOM2;HMGN1P33;Y_RNA
chrX	9912862	9912864	cg22954828_TC21	0.04274	1.23432e-07	3.1647e-05	Hyper 5hmC (Sex-Male)	Quies	SHROOM2;HMGN1P33;Y_RNA
chrX	9928233	9928235	cg26692246_BC21	0.216314	7.71531e-19	5.79898e-17	Hyper 5modC (Sex-Male)	Quies	SHROOM2;CLDN34
chrX	10010290	10010292	cg26693609_TC21	0.256701	4.01499e-33	4.77721e-31	Hyper 5modC (Sex-Male)	Quies	CLDN34;CLDN34;WWC3;WWC3;WWC3-AS1;WWC3-AS1
chrX	10010290	10010292	cg26693609_TC21	0.119237	1.99397e-11	2.88306e-08	Hyper 5hmC (Sex-Male)	Quies	CLDN34;CLDN34;WWC3;WWC3;WWC3-AS1;WWC3-AS1
chrX	10010359	10010361	cg26693611_TC21	0.196208	1.23092e-28	1.24844e-26	Hyper 5modC (Sex-Male)	Quies	CLDN34;CLDN34;WWC3;WWC3;WWC3-AS1;WWC3-AS1
chrX	10010359	10010361	cg26693611_TC21	0.0879402	2.04374e-08	7.33099e-06	Hyper 5hmC (Sex-Male)	Quies	CLDN34;CLDN34;WWC3;WWC3;WWC3-AS1;WWC3-AS1
chrX	10010418	10010420	cg26693614_BC11	0.0508274	7.07797e-08	2.00945e-05	Hyper 5hmC (Sex-Male)	Quies	CLDN34;WWC3;WWC3-AS1
chrX	10023117	10023119	cg07170526_TC21	0.110116	2.23663e-09	1.17655e-06	Hyper 5hmC (Sex-Male)	Quies	WWC3;WWC3-AS1;Y_RNA
chrX	10027898	10027900	cg26694118_BC21	0.278539	4.38455e-47	9.06555e-45	Hyper 5modC (Sex-Male)	Quies	WWC3;WWC3;WWC3-AS1;WWC3-AS1;Y_RNA;Y_RNA
chrX	10027898	10027900	cg26694118_BC21	0.123544	4.26753e-11	5.1797e-08	Hyper 5hmC (Sex-Male)	Quies	WWC3;WWC3;WWC3-AS1;WWC3-AS1;Y_RNA;Y_RNA
chrX	10041027	10041029	cg26694303_TC21	0.276047	2.41418e-42	4.16574e-40	Hyper 5modC (Sex-Male)	Quies	WWC3;WWC3;WWC3-AS1;WWC3-AS1;Y_RNA;Y_RNA
chrX	10041027	10041029	cg26694303_TC21	0.0777225	3.44508e-07	7.42447e-05	Hyper 5hmC (Sex-Male)	Quies	WWC3;WWC3;WWC3-AS1;WWC3-AS1;Y_RNA;Y_RNA
chrX	10045519	10045521	cg10614605_BC11	-0.0921781	9.9244e-08	5.8968e-06	Hypo 5modC (Sex-Male)	Quies	WWC3;WWC3;WWC3-AS1;WWC3-AS1;Y_RNA;Y_RNA
chrX	10045519	10045521	cg10614605_BC11	0.0674589	5.69631e-06	0.000797475	Hyper 5hmC (Sex-Male)	Quies	WWC3;WWC3;WWC3-AS1;WWC3-AS1;Y_RNA;Y_RNA
chrX	10049848	10049850	cg26694444_BC21	0.216324	2.79976e-20	2.18085e-18	Hyper 5modC (Sex-Male)	Quies	WWC3;WWC3;WWC3-AS1;WWC3-AS1;Y_RNA;Y_RNA
chrX	10049848	10049850	cg26694444_BC21	0.0767409	2.7612e-10	2.28314e-07	Hyper 5hmC (Sex-Male)	Quies	WWC3;WWC3;WWC3-AS1;WWC3-AS1;Y_RNA;Y_RNA
chrX	10061146	10061148	cg26694577_BC21	0.294522	6.95765e-34	8.53708e-32	Hyper 5modC (Sex-Male)	Quies	WWC3;WWC3;WWC3-AS1;WWC3-AS1;Y_RNA;Y_RNA
chrX	10061146	10061148	cg26694577_BC21	0.0340145	2.53447e-06	0.000398462	Hyper 5hmC (Sex-Male)	Quies	WWC3;WWC3;WWC3-AS1;WWC3-AS1;Y_RNA;Y_RNA
chrX	10068350	10068352	cg26694662_TC21	0.200917	4.07451e-29	4.20672e-27	Hyper 5modC (Sex-Male)	Quies	WWC3;WWC3;WWC3-AS1;WWC3-AS1;Y_RNA;Y_RNA
chrX	10068350	10068352	cg26694662_TC21	0.0587908	9.00533e-09	3.62676e-06	Hyper 5hmC (Sex-Male)	Quies	WWC3;WWC3;WWC3-AS1;WWC3-AS1;Y_RNA;Y_RNA
chrX	10068648	10068650	cg26694666_BC21	0.175208	7.16753e-23	6.00798e-21	Hyper 5modC (Sex-Male)	Quies	WWC3;WWC3-AS1;Y_RNA
chrX	10088205	10088207	cg26694899_TC21	0.252408	2.76726e-47	5.75189e-45	Hyper 5modC (Sex-Male)	TxWk	WWC3;WWC3;WWC3-AS1;WWC3-AS1;Y_RNA;Y_RNA
chrX	10088205	10088207	cg26694899_TC21	0.0683582	1.66996e-07	4.02062e-05	Hyper 5hmC (Sex-Male)	TxWk	WWC3;WWC3;WWC3-AS1;WWC3-AS1;Y_RNA;Y_RNA
chrX	10088840	10088842	cg26694902_TC21	0.0668511	3.06876e-08	1.01498e-05	Hyper 5hmC (Sex-Male)	TxWk	WWC3;Y_RNA
chrX	10117184	10117186	cg26695367_BC11	0.0478037	0.000171991	0.0155319	Hyper 5hmC (Sex-Male)	Tx	WWC3;CLCN4
chrX	10121822	10121824	cg26695480_BC21	-0.073482	6.38851e-05	0.00339149	Hypo 5modC (Sex-Male)	ZNF/Rpts	WWC3;CLCN4
chrX	10136767	10136769	cg26695829_BC11	0.0639897	2.36635e-09	1.23986e-06	Hyper 5hmC (Sex-Male)	TxWk	WWC3;CLCN4
chrX	10159332	10159334	cg26696224_BC11	0.0511381	1.07255e-06	0.000191624	Hyper 5hmC (Sex-Male)	ReprPC	WWC3;CLCN4
chrX	10160812	10160814	cg11475300_TC21	0.176497	9.72234e-22	7.87503e-20	Hyper 5modC (Sex-Male)	ReprPC	WWC3;WWC3;CLCN4;CLCN4
chrX	10160812	10160814	cg11475300_TC21	0.0417434	0.000133979	0.0124606	Hyper 5hmC (Sex-Male)	ReprPC	WWC3;WWC3;CLCN4;CLCN4
chrX	10166647	10166649	cg26696372_BC21	0.0590341	1.00632e-05	0.00128819	Hyper 5hmC (Sex-Male)	Quies	WWC3;CLCN4
chrX	10166925	10166927	cg23156100_BC21	-0.171727	1.80136e-09	1.12001e-07	Hypo 5modC (Sex-Male)	Quies	WWC3;CLCN4
chrX	10172875	10172877	cg05255078_BC21	0.0938513	6.35601e-08	1.8427e-05	Hyper 5hmC (Sex-Male)	Quies	WWC3;CLCN4
chrX	10176957	10176959	cg12516234_TC21	0.0615136	1.08444e-05	0.00137357	Hyper 5hmC (Sex-Male)	Quies	WWC3;CLCN4
chrX	10183902	10183904	cg26696607_TC21	0.120986	3.58158e-15	2.48955e-13	Hyper 5modC (Sex-Male)	Quies	WWC3;WWC3;CLCN4;CLCN4
chrX	10183902	10183904	cg26696607_TC21	0.0582579	1.85966e-05	0.00218693	Hyper 5hmC (Sex-Male)	Quies	WWC3;WWC3;CLCN4;CLCN4
chrX	10187287	10187289	cg26696669_BC11	0.0343341	1.83443e-05	0.00216229	Hyper 5hmC (Sex-Male)	Quies	WWC3;CLCN4
chrX	10194176	10194178	cg26696760_BC21	0.280168	7.55797e-29	7.73209e-27	Hyper 5modC (Sex-Male)	Quies	WWC3;CLCN4;AC003666.1
chrX	10203354	10203356	cg26696879_BC21	0.135962	2.12421e-21	1.70594e-19	Hyper 5modC (Sex-Male)	Quies	CLCN4;CLCN4;AC003666.1;AC003666.1
chrX	10203354	10203356	cg26696879_BC21	0.0388765	1.73988e-05	0.00207372	Hyper 5hmC (Sex-Male)	Quies	CLCN4;CLCN4;AC003666.1;AC003666.1
chrX	10203676	10203678	cg26696883_BC21	0.222562	3.24014e-25	2.93177e-23	Hyper 5modC (Sex-Male)	Quies	CLCN4;AC003666.1
chrX	10206642	10206644	cg26696919_BC21	0.255388	5.1778e-37	7.14549e-35	Hyper 5modC (Sex-Male)	Quies	CLCN4;AC003666.1
chrX	10212123	10212125	cg26696996_BC11	0.247961	6.40788e-25	5.73638e-23	Hyper 5modC (Sex-Male)	Quies	CLCN4;AC003666.1
chrX	10222191	10222193	cg26697168_TC21	0.192401	8.47747e-25	7.5661e-23	Hyper 5modC (Sex-Male)	Quies	CLCN4;AC003666.1
chrX	10236946	10236948	cg26697305_TC21	0.0601253	6.23976e-06	0.000858119	Hyper 5hmC (Sex-Male)	Quies	CLCN4;AC003666.1
chrX	10237693	10237695	cg26697316_TC21	0.0509269	5.80543e-05	0.00597937	Hyper 5hmC (Sex-Male)	Quies	CLCN4;AC003666.1
chrX	10243058	10243060	cg26697376_BC21	0.182623	1.31597e-26	1.24273e-24	Hyper 5modC (Sex-Male)	Quies	CLCN4;CLCN4;AC003666.1;AC003666.1
chrX	10243058	10243060	cg26697376_BC21	0.0376357	0.000143444	0.0132247	Hyper 5hmC (Sex-Male)	Quies	CLCN4;CLCN4;AC003666.1;AC003666.1
chrX	10244949	10244951	cg26697396_BC21	0.0783012	2.08722e-07	1.23147e-05	Hyper 5modC (Sex-Male)	Quies	CLCN4;AC003666.1
chrX	10244963	10244965	cg26697397_BC11	0.0131303	2.16534e-05	0.00250194	Hyper 5hmC (Sex-Male)	Quies	CLCN4;AC003666.1
chrX	10283771	10283773	cg26697675_BC21	0.240445	1.06284e-33	1.29668e-31	Hyper 5modC (Sex-Male)	Quies	CLCN4;CLCN4;AC003666.1;AC003666.1
chrX	10283771	10283773	cg26697675_BC21	0.0451061	5.45109e-06	0.000765168	Hyper 5hmC (Sex-Male)	Quies	CLCN4;CLCN4;AC003666.1;AC003666.1
chrX	10292662	10292664	cg26697739_BC11	0.0764374	1.11329e-06	6.40808e-05	Hyper 5modC (Sex-Male)	Quies	AC003666.1
chrX	10298786	10298788	cg26697782_TC11	0.244538	2.66176e-21	2.1311e-19	Hyper 5modC (Sex-Male)	Quies	AC003666.1;AC003666.1
chrX	10298786	10298788	cg26697782_TC11	0.0377681	1.10442e-07	2.87625e-05	Hyper 5hmC (Sex-Male)	Quies	AC003666.1;AC003666.1
chrX	10314793	10314795	cg26697877_TC21	0.0481334	4.1105e-10	3.12536e-07	Hyper 5hmC (Sex-Male)	Quies	AC003666.1
chrX	10315569	10315571	cg26697884_BC21	0.0227754	8.89347e-05	0.00867694	Hyper 5hmC (Sex-Male)	Quies	AC003666.1
chrX	10316650	10316652	cg26697887_BC11	0.304146	4.16154e-30	4.4607e-28	Hyper 5modC (Sex-Male)	Quies	AC003666.1;AC003666.1
chrX	10316650	10316652	cg26697887_BC11	0.0157062	3.17669e-05	0.00351104	Hyper 5hmC (Sex-Male)	Quies	AC003666.1;AC003666.1
chrX	10318172	10318174	cg26697897_BC21	0.198723	2.81069e-28	2.8084e-26	Hyper 5modC (Sex-Male)	Quies	AC003666.1;AC003666.1
chrX	10318172	10318174	cg26697897_BC21	0.0697385	2.31428e-08	8.08637e-06	Hyper 5hmC (Sex-Male)	Quies	AC003666.1;AC003666.1
chrX	10321771	10321773	cg26697915_BC21	0.235279	2.07967e-32	2.40882e-30	Hyper 5modC (Sex-Male)	Quies	AC003666.1;AC003666.1
chrX	10321771	10321773	cg26697915_BC21	0.0334777	2.39121e-05	0.00272367	Hyper 5hmC (Sex-Male)	Quies	AC003666.1;AC003666.1
chrX	10327880	10327882	cg26697962_BC11	0.269082	5.24822e-36	6.97321e-34	Hyper 5modC (Sex-Male)	Quies	AC003666.1
chrX	10333177	10333179	cg26698014_TC21	0.137591	3.05593e-17	2.21564e-15	Hyper 5modC (Sex-Male)	Quies	AC003666.1
chrX	10340977	10340979	cg26698063_BC11	0.0113367	1.52767e-05	0.00185421	Hyper 5hmC (Sex-Male)	Quies	AC003666.1
chrX	10395150	10395152	cg26698379_BC11	0.0251019	0.000142526	0.0131492	Hyper 5hmC (Sex-Male)	Quies	AC003666.1
chrX	10409397	10409399	cg26698487_TC21	0.190637	5.32785e-24	4.62207e-22	Hyper 5modC (Sex-Male)	Quies	AC003666.1;MID1
chrX	10415132	10415134	cg26698550_TC11	0.206943	6.7201e-26	6.21656e-24	Hyper 5modC (Sex-Male)	Quies	AC003666.1;AC003666.1;MID1;MID1
chrX	10415132	10415134	cg26698550_TC11	0.0462805	0.000263355	0.0225366	Hyper 5hmC (Sex-Male)	Quies	AC003666.1;AC003666.1;MID1;MID1
chrX	10433522	10433524	cg26698686_TC21	-0.100672	5.964e-05	0.00317256	Hypo 5modC (Sex-Male)	Quies	MID1
chrX	10433579	10433581	cg26698688_TC21	-0.138376	1.84062e-09	1.14382e-07	Hypo 5modC (Sex-Male)	Quies	MID1
chrX	10449643	10449645	cg26698843_BC21	0.309458	2.57733e-46	5.16579e-44	Hyper 5modC (Sex-Male)	Quies	MID1;MID1
chrX	10449643	10449645	cg26698843_BC21	0.0208301	0.000247943	0.0213514	Hyper 5hmC (Sex-Male)	Quies	MID1;MID1
chrX	10449768	10449770	cg26698846_BC11	0.243502	1.0992e-25	1.0101e-23	Hyper 5modC (Sex-Male)	Quies	MID1;MID1
chrX	10449768	10449770	cg26698846_BC11	0.0471429	1.39701e-06	0.000240653	Hyper 5hmC (Sex-Male)	Quies	MID1;MID1
chrX	10449777	10449779	cg26698847_TC11	0.0368449	5.72167e-06	0.000800178	Hyper 5hmC (Sex-Male)	Quies	MID1
chrX	10454267	10454268	ch.X.10454268_TC21	0.0300746	7.25202e-14	2.96149e-10	Hyper 5hmC (Sex-Male)	NA	MID1
chrX	10455486	10455488	cg26698887_TC21	0.057298	6.83971e-08	1.95439e-05	Hyper 5hmC (Sex-Male)	Quies	MID1
chrX	10466074	10466076	cg26698965_TC21	0.0534397	9.18451e-09	3.6877e-06	Hyper 5hmC (Sex-Male)	Quies	MID1
chrX	10477723	10477725	cg26699039_BC21	0.0945069	3.19397e-08	1.04983e-05	Hyper 5hmC (Sex-Male)	Quies	MID1
chrX	10482426	10482428	cg10924876_BC11	0.138451	2.3158e-08	1.39854e-06	Hyper 5modC (Sex-Male)	Quies	MID1
chrX	10524507	10524509	cg26699424_TC11	0.0473597	5.25601e-08	1.58578e-05	Hyper 5hmC (Sex-Male)	Quies	MID1
chrX	10574209	10574211	cg26699823_BC21	0.237824	7.88423e-24	6.78735e-22	Hyper 5modC (Sex-Male)	Quies	MID1;MID1;RNU6-800P;RNU6-800P
chrX	10574209	10574211	cg26699823_BC21	0.0511398	1.84565e-07	4.38773e-05	Hyper 5hmC (Sex-Male)	Quies	MID1;MID1;RNU6-800P;RNU6-800P
chrX	10580887	10580888	ch.X.10580888R_TC21	0.0332045	1.21434e-09	7.25305e-07	Hyper 5hmC (Sex-Male)	NA	MID1;RNU6-800P
chrX	10591799	10591801	cg26700009_BC21	0.251594	1.43114e-41	2.37223e-39	Hyper 5modC (Sex-Male)	Quies	MID1;MID1;RNU6-800P;RNU6-800P
chrX	10591799	10591801	cg26700009_BC21	0.0479254	0.00010242	0.00981172	Hyper 5hmC (Sex-Male)	Quies	MID1;MID1;RNU6-800P;RNU6-800P
chrX	10607760	10607762	cg26700107_BC11	0.0378843	2.67012e-06	0.000416983	Hyper 5hmC (Sex-Male)	Quies	MID1;RNU6-800P
chrX	10610103	10610105	cg26700142_BC21	0.201552	1.46959e-17	1.07143e-15	Hyper 5modC (Sex-Male)	Quies	MID1;MID1;RNU6-800P;RNU6-800P
chrX	10610103	10610105	cg26700142_BC21	0.0751492	8.98909e-10	5.73252e-07	Hyper 5hmC (Sex-Male)	Quies	MID1;MID1;RNU6-800P;RNU6-800P
chrX	10613038	10613039	ch.X.10613039R_TO11	0.0372136	6.19106e-09	2.6943e-06	Hyper 5hmC (Sex-Male)	NA	MID1;RNU6-800P
chrX	10617413	10617415	cg26700200_TC11	0.0431721	9.43788e-06	0.00122014	Hyper 5hmC (Sex-Male)	Quies	MID1;RNU6-800P
chrX	10617484	10617486	cg26700202_BC11	0.0372216	1.74473e-05	0.00207857	Hyper 5hmC (Sex-Male)	Quies	MID1;RNU6-800P
chrX	10619818	10619820	cg26700232_BC11	-0.235939	9.60947e-43	1.69665e-40	Hypo 5modC (Sex-Male)	TssA	MID1;RNU6-800P
chrX	10621885	10621887	cg21118250_BC21	0.129489	6.61906e-14	4.49356e-12	Hyper 5modC (Sex-Male)	Quies	MID1;RNU6-800P
chrX	10622206	10622208	cg26700287_TC21	0.319736	5.53617e-43	9.87826e-41	Hyper 5modC (Sex-Male)	Quies	MID1;MID1;RNU6-800P;RNU6-800P
chrX	10622206	10622208	cg26700287_TC21	0.0375515	6.68628e-05	0.00674998	Hyper 5hmC (Sex-Male)	Quies	MID1;MID1;RNU6-800P;RNU6-800P
chrX	10660302	10660304	cg05464635_TC21	0.266204	1.60099e-39	2.43776e-37	Hyper 5modC (Sex-Male)	Quies	MID1;MID1
chrX	10660302	10660304	cg05464635_TC21	0.0363585	2.81781e-06	0.000437293	Hyper 5hmC (Sex-Male)	Quies	MID1;MID1
chrX	10674405	10674407	cg26700663_BC21	0.169953	9.03886e-35	1.15102e-32	Hyper 5modC (Sex-Male)	Quies	MID1
chrX	10755664	10755666	cg26701371_BC21	0.13738	3.7667e-07	2.20253e-05	Hyper 5modC (Sex-Male)	Quies	MID1
chrX	10755682	10755684	cg26701372_TC11	0.144471	1.47461e-08	8.94665e-07	Hyper 5modC (Sex-Male)	Quies	MID1
chrX	10757128	10757130	cg26701380_TC21	0.195811	1.35024e-20	1.06158e-18	Hyper 5modC (Sex-Male)	Quies	MID1;MID1
chrX	10757128	10757130	cg26701380_TC21	0.0784804	1.64926e-09	9.26479e-07	Hyper 5hmC (Sex-Male)	Quies	MID1;MID1
chrX	10759861	10759863	cg26701417_BC11	0.353162	9.98414e-41	1.60309e-38	Hyper 5modC (Sex-Male)	Quies	MID1;MID1
chrX	10759861	10759863	cg26701417_BC11	0.0493713	3.93492e-06	0.000581333	Hyper 5hmC (Sex-Male)	Quies	MID1;MID1
chrX	10800356	10800358	cg26701724_TC21	0.158032	1.72568e-32	2.00373e-30	Hyper 5modC (Sex-Male)	Quies	MID1;MID1;AC073529.1;AC073529.1
chrX	10800356	10800358	cg26701724_TC21	0.0529547	0.000193933	0.017231	Hyper 5hmC (Sex-Male)	Quies	MID1;MID1;AC073529.1;AC073529.1
chrX	10811417	10811419	cg26701792_TC11	0.121597	2.59086e-14	1.77319e-12	Hyper 5modC (Sex-Male)	Quies	MID1;AC073529.1
chrX	10812772	10812774	cg26701801_BC11	0.243512	1.10351e-30	1.20923e-28	Hyper 5modC (Sex-Male)	Quies	MID1;MID1;AC073529.1;AC073529.1
chrX	10812772	10812774	cg26701801_BC11	0.0118684	0.000289046	0.024466	Hyper 5hmC (Sex-Male)	Quies	MID1;MID1;AC073529.1;AC073529.1
chrX	10816422	10816424	cg26701821_TC11	0.0350045	3.57064e-07	7.62534e-05	Hyper 5hmC (Sex-Male)	Quies	MID1;AC073529.1
chrX	10817009	10817011	cg26701824_BC21	0.0324001	1.0241e-11	1.68307e-08	Hyper 5hmC (Sex-Male)	Quies	MID1;AC073529.1
chrX	10857148	10857150	cg26702072_TC21	0.0931496	6.80232e-08	1.94792e-05	Hyper 5hmC (Sex-Male)	Quies	MID1;AC073529.1
chrX	10857261	10857263	cg26702074_TC21	0.177668	2.18118e-18	1.61826e-16	Hyper 5modC (Sex-Male)	Quies	MID1;MID1;AC073529.1;AC073529.1
chrX	10857261	10857263	cg26702074_TC21	0.0391338	2.96129e-06	0.000456613	Hyper 5hmC (Sex-Male)	Quies	MID1;MID1;AC073529.1;AC073529.1
chrX	10863298	10863300	cg26702101_TC21	0.247885	1.93538e-28	1.95034e-26	Hyper 5modC (Sex-Male)	Quies	MID1;MID1;AC073529.1;AC073529.1
chrX	10863298	10863300	cg26702101_TC21	0.0242499	1.02958e-06	0.00018482	Hyper 5hmC (Sex-Male)	Quies	MID1;MID1;AC073529.1;AC073529.1
chrX	10868629	10868631	cg26702128_BC11	0.17345	2.74104e-23	2.32907e-21	Hyper 5modC (Sex-Male)	Quies	MID1;MID1;AC073529.1;AC073529.1
chrX	10868629	10868631	cg26702128_BC11	0.0235162	4.7854e-07	9.72506e-05	Hyper 5hmC (Sex-Male)	Quies	MID1;MID1;AC073529.1;AC073529.1
chrX	10884526	10884528	cg26702252_TC21	0.0319809	1.12826e-06	0.000199556	Hyper 5hmC (Sex-Male)	Quies	AC073529.1
chrX	10888184	10888186	cg26702284_TC21	0.0303423	0.000167473	0.0151342	Hyper 5hmC (Sex-Male)	Quies	AC073529.1
chrX	10897904	10897906	cg26702341_BC11	0.0705536	5.72243e-12	3.73738e-10	Hyper 5modC (Sex-Male)	Quies	AC073529.1
chrX	10919136	10919138	cg26702439_TC11	0.0235236	0.000239486	0.020715	Hyper 5hmC (Sex-Male)	Quies	AC073529.1
chrX	10919972	10919974	cg26702440_TC21	0.0284821	3.87753e-08	1.22871e-05	Hyper 5hmC (Sex-Male)	Quies	AC073529.1
chrX	10928282	10928284	cg26702474_TC21	0.237679	5.92238e-24	5.13218e-22	Hyper 5modC (Sex-Male)	Quies	AC073529.1
chrX	10947427	10947429	cg26702569_BC21	0.014349	0.000565659	0.0445452	Hyper 5hmC (Sex-Male)	Quies	AC073529.1
chrX	10951110	10951112	cg26702593_BC21	0.245838	6.88031e-30	7.32164e-28	Hyper 5modC (Sex-Male)	Quies	AC073529.1;AC073529.1
chrX	10951110	10951112	cg26702593_BC21	0.0465394	1.20257e-05	0.00150518	Hyper 5hmC (Sex-Male)	Quies	AC073529.1;AC073529.1
chrX	10969591	10969593	cg26702681_BC21	0.265029	4.58078e-34	5.67381e-32	Hyper 5modC (Sex-Male)	Quies	AC073529.1;AC073529.1
chrX	10969591	10969593	cg26702681_BC21	0.0456585	2.83949e-05	0.00317281	Hyper 5hmC (Sex-Male)	Quies	AC073529.1;AC073529.1
chrX	10970406	10970408	cg26702686_BC11	0.0151838	4.19912e-06	0.000612838	Hyper 5hmC (Sex-Male)	Quies	AC073529.1
chrX	10993243	10993245	cg26702826_TC21	0.297864	8.18025e-37	1.12037e-34	Hyper 5modC (Sex-Male)	Quies	AC073529.1
chrX	11055792	11055794	cg26703151_TC21	0.0296885	9.50807e-12	1.60242e-08	Hyper 5hmC (Sex-Male)	Quies	AC073529.1
chrX	11074116	11074118	cg26703231_BC21	0.17639	2.63079e-29	2.73171e-27	Hyper 5modC (Sex-Male)	Quies	AC073529.1;HCCS;Y_RNA;ARHGAP6
chrX	11096910	11096912	cg26703354_BC21	0.288764	2.11825e-50	4.96804e-48	Hyper 5modC (Sex-Male)	Quies	AC073529.1;AC073529.1;HCCS;HCCS;Y_RNA;Y_RNA;ARHGAP6;ARHGAP6
chrX	11096910	11096912	cg26703354_BC21	0.0438905	0.000347745	0.0289529	Hyper 5hmC (Sex-Male)	Quies	AC073529.1;AC073529.1;HCCS;HCCS;Y_RNA;Y_RNA;ARHGAP6;ARHGAP6
chrX	11111169	11111171	cg07796014_BC21	-0.256827	1.16109e-41	1.9355e-39	Hypo 5modC (Sex-Male)	TssA	AC073529.1;AC073529.1;HCCS;HCCS;Y_RNA;Y_RNA;ARHGAP6;ARHGAP6;AC003657.1;AC003657.1
chrX	11111169	11111171	cg07796014_BC21	0.0142328	1.98536e-05	0.00231418	Hyper 5hmC (Sex-Male)	TssA	AC073529.1;AC073529.1;HCCS;HCCS;Y_RNA;Y_RNA;ARHGAP6;ARHGAP6;AC003657.1;AC003657.1
chrX	11115388	11115390	cg26703518_TC21	0.0528367	1.31359e-06	0.000227766	Hyper 5hmC (Sex-Male)	Tx	AC073529.1;HCCS;Y_RNA;ARHGAP6;AC003657.1
chrX	11116673	11116675	cg03511794_TC21	0.176049	5.55115e-29	5.71126e-27	Hyper 5modC (Sex-Male)	Tx	AC073529.1;AC073529.1;HCCS;HCCS;Y_RNA;Y_RNA;ARHGAP6;ARHGAP6;AC003657.1;AC003657.1
chrX	11116673	11116675	cg03511794_TC21	0.0497234	0.000155796	0.0141953	Hyper 5hmC (Sex-Male)	Tx	AC073529.1;AC073529.1;HCCS;HCCS;Y_RNA;Y_RNA;ARHGAP6;ARHGAP6;AC003657.1;AC003657.1
chrX	11143188	11143190	cg16242750_TC21	0.189897	2.15332e-21	1.72873e-19	Hyper 5modC (Sex-Male)	Quies	AC073529.1;AC073529.1;HCCS;HCCS;Y_RNA;Y_RNA;ARHGAP6;ARHGAP6;AC003657.1;AC003657.1
chrX	11143188	11143190	cg16242750_TC21	0.0496421	7.47438e-06	0.00100035	Hyper 5hmC (Sex-Male)	Quies	AC073529.1;AC073529.1;HCCS;HCCS;Y_RNA;Y_RNA;ARHGAP6;ARHGAP6;AC003657.1;AC003657.1
chrX	11152794	11152796	cg26703902_BC21	0.163074	5.8569e-20	4.52926e-18	Hyper 5modC (Sex-Male)	Quies	AC073529.1;AC073529.1;HCCS;HCCS;Y_RNA;Y_RNA;ARHGAP6;ARHGAP6;AC003657.1;AC003657.1
chrX	11152794	11152796	cg26703902_BC21	0.0547098	3.21024e-06	0.000488199	Hyper 5hmC (Sex-Male)	Quies	AC073529.1;AC073529.1;HCCS;HCCS;Y_RNA;Y_RNA;ARHGAP6;ARHGAP6;AC003657.1;AC003657.1
chrX	11171571	11171573	cg26704038_BC21	0.0514925	5.16319e-09	2.32341e-06	Hyper 5hmC (Sex-Male)	Quies	HCCS;ARHGAP6;AC003657.1;AC004467.1
chrX	11172136	11172138	cg26704046_TC11	0.044361	1.87805e-07	4.44875e-05	Hyper 5hmC (Sex-Male)	Quies	HCCS;ARHGAP6;AC003657.1;AC004467.1
chrX	11215872	11215874	cg26704411_BC21	0.209076	7.34623e-26	6.78247e-24	Hyper 5modC (Sex-Male)	Quies	ARHGAP6;ARHGAP6;AC004467.1;AC004467.1
chrX	11215872	11215874	cg26704411_BC21	0.0323437	0.000493105	0.0394539	Hyper 5hmC (Sex-Male)	Quies	ARHGAP6;ARHGAP6;AC004467.1;AC004467.1
chrX	11236745	11236747	cg26704561_TC21	0.0316156	2.44471e-10	2.12086e-07	Hyper 5hmC (Sex-Male)	Quies	ARHGAP6;AC004467.1
chrX	11261823	11261825	cg26704697_BC11	0.0469444	1.75307e-07	4.1978e-05	Hyper 5hmC (Sex-Male)	Quies	ARHGAP6;AC004467.1;AMELX
chrX	11262620	11262622	cg26704701_TC11	0.0479401	4.26891e-07	8.78338e-05	Hyper 5hmC (Sex-Male)	Quies	ARHGAP6;AC004467.1;AMELX
chrX	11287492	11287494	cg26704832_BC21	0.0448625	1.8762e-06	0.000307963	Hyper 5hmC (Sex-Male)	Quies	ARHGAP6;AMELX;MIR548AX;GOT2P7
chrX	11288397	11288399	cg26704841_TC21	0.143428	3.8488e-21	3.06795e-19	Hyper 5modC (Sex-Male)	Quies	ARHGAP6;ARHGAP6;AMELX;AMELX;MIR548AX;MIR548AX;GOT2P7;GOT2P7
chrX	11288397	11288399	cg26704841_TC21	0.0521005	1.60839e-06	0.000270206	Hyper 5hmC (Sex-Male)	Quies	ARHGAP6;ARHGAP6;AMELX;AMELX;MIR548AX;MIR548AX;GOT2P7;GOT2P7
chrX	11295390	11295392	cg26343366_TC21	0.0904423	2.85354e-09	1.452e-06	Hyper 5hmC (Sex-Male)	Quies	ARHGAP6;AMELX;MIR548AX;GOT2P7
chrX	11317068	11317070	cg26705037_TC21	0.203229	2.3124e-21	1.85454e-19	Hyper 5modC (Sex-Male)	Quies	ARHGAP6;ARHGAP6;AMELX;AMELX;MIR548AX;MIR548AX;GOT2P7;GOT2P7
chrX	11317068	11317070	cg26705037_TC21	0.0308695	3.6884e-08	1.18296e-05	Hyper 5hmC (Sex-Male)	Quies	ARHGAP6;ARHGAP6;AMELX;AMELX;MIR548AX;MIR548AX;GOT2P7;GOT2P7
chrX	11347771	11347773	cg26705242_BC21	0.17308	2.86516e-31	3.21591e-29	Hyper 5modC (Sex-Male)	Quies	ARHGAP6;ARHGAP6;AMELX;AMELX;MIR548AX;MIR548AX;GOT2P7;GOT2P7
chrX	11347771	11347773	cg26705242_BC21	0.0642185	3.74407e-08	1.19936e-05	Hyper 5hmC (Sex-Male)	Quies	ARHGAP6;ARHGAP6;AMELX;AMELX;MIR548AX;MIR548AX;GOT2P7;GOT2P7
chrX	11348325	11348327	cg26705244_TC21	0.166765	1.77742e-21	1.43036e-19	Hyper 5modC (Sex-Male)	Quies	ARHGAP6;ARHGAP6;AMELX;AMELX;MIR548AX;MIR548AX;GOT2P7;GOT2P7
chrX	11348325	11348327	cg26705244_TC21	0.0683401	5.83953e-08	1.72926e-05	Hyper 5hmC (Sex-Male)	Quies	ARHGAP6;ARHGAP6;AMELX;AMELX;MIR548AX;MIR548AX;GOT2P7;GOT2P7
chrX	11370306	11370308	cg26705369_BC21	0.228586	2.63126e-25	2.3845e-23	Hyper 5modC (Sex-Male)	Quies	ARHGAP6;ARHGAP6;GOT2P7;GOT2P7
chrX	11370306	11370308	cg26705369_BC21	0.0362485	3.95579e-07	8.27632e-05	Hyper 5hmC (Sex-Male)	Quies	ARHGAP6;ARHGAP6;GOT2P7;GOT2P7
chrX	11378894	11378896	cg26705404_BC11	0.033295	6.88376e-12	1.24755e-08	Hyper 5hmC (Sex-Male)	Quies	ARHGAP6;GOT2P7
chrX	11391563	11391565	cg26705490_TC21	0.0964191	3.3379e-09	1.64469e-06	Hyper 5hmC (Sex-Male)	Quies	ARHGAP6
chrX	11405062	11405064	cg26705557_TC21	0.239825	4.35245e-28	4.32143e-26	Hyper 5modC (Sex-Male)	Quies	ARHGAP6;ARHGAP6
chrX	11405062	11405064	cg26705557_TC21	0.0408537	1.9003e-05	0.00223076	Hyper 5hmC (Sex-Male)	Quies	ARHGAP6;ARHGAP6
chrX	11405111	11405113	cg26705558_TC21	0.173492	9.40682e-27	8.93337e-25	Hyper 5modC (Sex-Male)	Quies	ARHGAP6;ARHGAP6
chrX	11405111	11405113	cg26705558_TC21	0.0409228	1.7078e-05	0.002041	Hyper 5hmC (Sex-Male)	Quies	ARHGAP6;ARHGAP6
chrX	11419179	11419181	cg26705656_BC11	0.276535	4.33663e-30	4.64205e-28	Hyper 5modC (Sex-Male)	Quies	ARHGAP6;ARHGAP6
chrX	11419179	11419181	cg26705656_BC11	0.080475	2.37953e-08	8.23467e-06	Hyper 5hmC (Sex-Male)	Quies	ARHGAP6;ARHGAP6
chrX	11427370	11427372	cg26705734_BC21	-0.244817	4.37944e-26	4.08334e-24	Hypo 5modC (Sex-Male)	TssBiv	ARHGAP6
chrX	11427415	11427417	cg26705736_TC21	-0.284625	9.96668e-27	9.46124e-25	Hypo 5modC (Sex-Male)	TssBiv	ARHGAP6
chrX	11427421	11427423	cg26705737_BC21	-0.318619	1.94824e-39	2.95695e-37	Hypo 5modC (Sex-Male)	TssBiv	ARHGAP6
chrX	11430021	11430023	cg26705801_BC11	0.318297	1.96923e-47	4.1259e-45	Hyper 5modC (Sex-Male)	ReprPCWk	ARHGAP6;ARHGAP6
chrX	11430021	11430023	cg26705801_BC11	0.0435926	2.28693e-05	0.00262182	Hyper 5hmC (Sex-Male)	ReprPCWk	ARHGAP6;ARHGAP6
chrX	11435693	11435695	cg26705823_TC21	0.0578927	9.05028e-08	2.43361e-05	Hyper 5hmC (Sex-Male)	Quies	ARHGAP6
chrX	11441157	11441159	cg26705859_BC21	0.0667945	6.74705e-07	0.000129366	Hyper 5hmC (Sex-Male)	Quies	ARHGAP6
chrX	11450548	11450550	cg26705928_TC21	0.17512	6.9119e-13	4.60223e-11	Hyper 5modC (Sex-Male)	Quies	ARHGAP6;ARHGAP6
chrX	11450548	11450550	cg26705928_TC21	0.0367088	0.000550192	0.0434695	Hyper 5hmC (Sex-Male)	Quies	ARHGAP6;ARHGAP6
chrX	11461032	11461034	cg26705997_BC11	0.311627	1.71646e-27	1.66632e-25	Hyper 5modC (Sex-Male)	Quies	ARHGAP6;ARHGAP6
chrX	11461032	11461034	cg26705997_BC11	0.0152217	9.44398e-06	0.00122014	Hyper 5hmC (Sex-Male)	Quies	ARHGAP6;ARHGAP6
chrX	11465833	11465835	cg26706036_TC21	0.203765	1.31845e-27	1.2847e-25	Hyper 5modC (Sex-Male)	Quies	ARHGAP6;ARHGAP6
chrX	11465833	11465835	cg26706036_TC21	0.0840806	6.31611e-08	1.83651e-05	Hyper 5hmC (Sex-Male)	Quies	ARHGAP6;ARHGAP6
chrX	11467091	11467093	cg26706041_BC11	0.307915	7.69515e-26	7.09906e-24	Hyper 5modC (Sex-Male)	Quies	ARHGAP6;ARHGAP6
chrX	11467091	11467093	cg26706041_BC11	0.024479	4.1727e-06	0.000611343	Hyper 5hmC (Sex-Male)	Quies	ARHGAP6;ARHGAP6
chrX	11482053	11482055	cg26706099_TC21	0.0771507	2.25764e-12	1.48685e-10	Hyper 5modC (Sex-Male)	Quies	ARHGAP6;ARHGAP6
chrX	11482053	11482055	cg26706099_TC21	0.0523578	1.81755e-05	0.00214792	Hyper 5hmC (Sex-Male)	Quies	ARHGAP6;ARHGAP6
chrX	11488604	11488606	cg26706129_BC21	0.0882837	7.93835e-14	5.37373e-12	Hyper 5modC (Sex-Male)	Quies	ARHGAP6;ARHGAP6
chrX	11488604	11488606	cg26706129_BC21	0.0518522	8.34037e-08	2.28215e-05	Hyper 5hmC (Sex-Male)	Quies	ARHGAP6;ARHGAP6
chrX	11490501	11490503	cg26706141_BC11	0.0347851	2.28999e-05	0.00262304	Hyper 5hmC (Sex-Male)	Quies	ARHGAP6
chrX	11493076	11493078	cg26706157_TC21	0.118513	1.71797e-16	1.22227e-14	Hyper 5modC (Sex-Male)	Quies	ARHGAP6;ARHGAP6
chrX	11493076	11493078	cg26706157_TC21	0.0254221	6.36505e-05	0.00646516	Hyper 5hmC (Sex-Male)	Quies	ARHGAP6;ARHGAP6
chrX	11493769	11493771	cg26706165_BC21	0.0449353	1.45018e-12	3.51182e-09	Hyper 5hmC (Sex-Male)	Quies	ARHGAP6
chrX	11536356	11536358	cg26706425_BC21	0.160847	3.66392e-24	3.19976e-22	Hyper 5modC (Sex-Male)	Quies	ARHGAP6
chrX	11547022	11547024	cg26706485_BC21	0.0441934	1.63806e-09	9.22181e-07	Hyper 5hmC (Sex-Male)	Quies	ARHGAP6
chrX	11561913	11561915	cg26706598_TC21	0.202941	4.65326e-29	4.79584e-27	Hyper 5modC (Sex-Male)	Quies	ARHGAP6;ARHGAP6
chrX	11561913	11561915	cg26706598_TC21	0.053195	1.9594e-05	0.00229116	Hyper 5hmC (Sex-Male)	Quies	ARHGAP6;ARHGAP6
chrX	11605479	11605481	cg26706853_BC11	0.221874	1.16691e-26	1.10417e-24	Hyper 5modC (Sex-Male)	Quies	ARHGAP6
chrX	11606347	11606349	cg26706858_BC11	0.0636282	5.13171e-15	3.23294e-11	Hyper 5hmC (Sex-Male)	Quies	ARHGAP6
chrX	11644058	11644060	cg26707044_TC21	0.135245	3.94613e-12	2.5873e-10	Hyper 5modC (Sex-Male)	Quies	ARHGAP6;ARHGAP6;AC004554.1;AC004554.1
chrX	11644058	11644060	cg26707044_TC21	0.0379547	2.90555e-07	6.44967e-05	Hyper 5hmC (Sex-Male)	Quies	ARHGAP6;ARHGAP6;AC004554.1;AC004554.1
chrX	11653003	11653005	cg26707088_BC11	0.0224085	2.61465e-10	2.20327e-07	Hyper 5hmC (Sex-Male)	Quies	ARHGAP6;AC004554.1
chrX	11653489	11653491	cg26707091_TC21	0.150355	7.08154e-21	5.59938e-19	Hyper 5modC (Sex-Male)	Quies	ARHGAP6;ARHGAP6;AC004554.1;AC004554.1
chrX	11653489	11653491	cg26707091_TC21	0.0181775	0.000537308	0.0425492	Hyper 5hmC (Sex-Male)	Quies	ARHGAP6;ARHGAP6;AC004554.1;AC004554.1
chrX	11661835	11661837	cg26707156_BC21	0.200996	2.79723e-46	5.59703e-44	Hyper 5modC (Sex-Male)	ReprPCWk	ARHGAP6;AC004554.1;LIMK2P1
chrX	11665004	11665006	cg06139288_TC11	-0.357435	3.36064e-53	8.65716e-51	Hypo 5modC (Sex-Male)	TssBiv	ARHGAP6;AC004554.1;LIMK2P1
chrX	11714423	11714425	cg26707640_TC21	0.0867258	2.19952e-09	1.3611e-07	Hyper 5modC (Sex-Male)	Quies	ARHGAP6;ARHGAP6;AC004554.1;AC004554.1;LIMK2P1;LIMK2P1;MSL3;MSL3
chrX	11714423	11714425	cg26707640_TC21	0.0516825	2.37644e-08	8.23467e-06	Hyper 5hmC (Sex-Male)	Quies	ARHGAP6;ARHGAP6;AC004554.1;AC004554.1;LIMK2P1;LIMK2P1;MSL3;MSL3
chrX	11758248	11758250	cg02195366_TC11	-0.489057	1.70842e-81	3.17078e-78	Hypo 5modC (Sex-Male)	TssA	AC004554.1;MSL3
chrX	11758274	11758276	cg05257947_BC21	-0.444997	7.63139e-76	8.90485e-73	Hypo 5modC (Sex-Male)	TssA	AC004554.1;AC004554.1;MSL3;MSL3
chrX	11758274	11758276	cg05257947_BC21	-0.162203	5.98175e-31	1.43887e-26	Hypo 5hmC (Sex-Male)	TssA	AC004554.1;AC004554.1;MSL3;MSL3
chrX	11758802	11758804	cg26708096_BC11	-0.465606	3.70447e-82	7.46303e-79	Hypo 5modC (Sex-Male)	TssA	AC004554.1;MSL3
chrX	11758867	11758869	cg26708099_BC11	-0.418786	6.39489e-74	6.22862e-71	Hypo 5modC (Sex-Male)	TssA	AC004554.1;MSL3
chrX	11758992	11758994	cg26708107_BC11	-0.477158	9.08327e-83	2.141e-79	Hypo 5modC (Sex-Male)	TssA	AC004554.1;MSL3
chrX	11758997	11758999	cg26708108_BC11	-0.428928	4.27256e-74	4.24927e-71	Hypo 5modC (Sex-Male)	TssA	AC004554.1;MSL3
chrX	11759148	11759150	cg26708111_TC21	-0.325258	2.21004e-56	6.66142e-54	Hypo 5modC (Sex-Male)	TssA	AC004554.1;AC004554.1;MSL3;MSL3
chrX	11759148	11759150	cg26708111_TC21	-0.0164652	0.000178351	0.0160296	Hypo 5hmC (Sex-Male)	TssA	AC004554.1;AC004554.1;MSL3;MSL3
chrX	11759160	11759162	cg26708112_BC21	-0.305762	2.48709e-58	8.23352e-56	Hypo 5modC (Sex-Male)	TssA	AC004554.1;AC004554.1;MSL3;MSL3
chrX	11759160	11759162	cg26708112_BC21	-0.0201586	9.34015e-08	2.49886e-05	Hypo 5hmC (Sex-Male)	TssA	AC004554.1;AC004554.1;MSL3;MSL3
chrX	11759534	11759536	cg16681914_BC21	-0.347516	1.79192e-56	5.4359e-54	Hypo 5modC (Sex-Male)	TssA	AC004554.1;AC004554.1;MSL3;MSL3
chrX	11759534	11759536	cg16681914_BC21	-0.0388602	1.61051e-10	1.5165e-07	Hypo 5hmC (Sex-Male)	TssA	AC004554.1;AC004554.1;MSL3;MSL3
chrX	11761148	11761150	cg26708139_BC21	0.0398627	1.55282e-07	3.79382e-05	Hyper 5hmC (Sex-Male)	TxWk	AC004554.1;MSL3
chrX	11764557	11764559	cg11766438_BC11	0.152415	1.47334e-10	9.37067e-09	Hyper 5modC (Sex-Male)	TxWk	AC004554.1;MSL3
chrX	11765315	11765317	cg06620480_TC21	0.148965	3.40094e-14	2.32222e-12	Hyper 5modC (Sex-Male)	Tx	AC004554.1;MSL3
chrX	11781717	11781719	cg26708338_BC21	0.182365	1.29448e-20	1.01944e-18	Hyper 5modC (Sex-Male)	Quies	AC004554.1;AC004554.1;MSL3;MSL3;FRMPD4;FRMPD4
chrX	11781717	11781719	cg26708338_BC21	0.0392693	5.59219e-05	0.00579312	Hyper 5hmC (Sex-Male)	Quies	AC004554.1;AC004554.1;MSL3;MSL3;FRMPD4;FRMPD4
chrX	11785732	11785734	cg26708358_BC21	0.248666	1.06845e-27	1.04585e-25	Hyper 5modC (Sex-Male)	Quies	AC004554.1;AC004554.1;MSL3;MSL3;FRMPD4;FRMPD4
chrX	11785732	11785734	cg26708358_BC21	0.0399524	3.69507e-07	7.84675e-05	Hyper 5hmC (Sex-Male)	Quies	AC004554.1;AC004554.1;MSL3;MSL3;FRMPD4;FRMPD4
chrX	11883864	11883866	cg26708954_BC11	0.247439	2.03721e-36	2.75336e-34	Hyper 5modC (Sex-Male)	Quies	FRMPD4
chrX	12042818	12042820	cg26709773_TC21	0.0188302	9.35873e-06	0.0012144	Hyper 5hmC (Sex-Male)	Quies	FRMPD4;Y_RNA
chrX	12160117	12160119	cg26710517_BC11	0.0240232	5.03684e-06	0.000713073	Hyper 5hmC (Sex-Male)	Quies	FRMPD4;Y_RNA
chrX	12172944	12172946	cg26710592_TC11	0.0134498	6.1099e-05	0.00624676	Hyper 5hmC (Sex-Male)	Quies	FRMPD4;Y_RNA
chrX	12206603	12206605	cg26710789_TC21	0.124557	1.57555e-16	1.1223e-14	Hyper 5modC (Sex-Male)	Quies	FRMPD4
chrX	12309809	12309811	cg26711409_TC11	0.199926	1.34378e-21	1.08398e-19	Hyper 5modC (Sex-Male)	Quies	FRMPD4
chrX	12457808	12457810	cg26712444_TC21	0.0314116	5.11097e-05	0.00534736	Hyper 5hmC (Sex-Male)	Quies	FRMPD4
chrX	12463242	12463244	cg26712467_BC21	0.0244316	2.88485e-08	9.65011e-06	Hyper 5hmC (Sex-Male)	Quies	FRMPD4
chrX	12489680	12489682	cg26712621_BC11	0.0630223	8.49464e-14	3.40554e-10	Hyper 5hmC (Sex-Male)	Quies	FRMPD4
chrX	12493745	12493747	cg26712645_BC21	0.0531516	5.67469e-07	3.30101e-05	Hyper 5modC (Sex-Male)	Quies	FRMPD4
chrX	12497854	12497856	cg26712671_BC21	0.202774	1.68189e-30	1.82857e-28	Hyper 5modC (Sex-Male)	Quies	FRMPD4
chrX	12583559	12583561	cg16242260_BC21	0.163648	2.85061e-27	2.75035e-25	Hyper 5modC (Sex-Male)	Quies	FRMPD4;AC119619.1;RN7SKP290
chrX	12584389	12584391	cg26288719_TC21	-0.0302008	0.00100708	0.0456229	Hypo 5modC (Sex-Male)	Quies	FRMPD4;FRMPD4;AC119619.1;AC119619.1;RN7SKP290;RN7SKP290
chrX	12584389	12584391	cg26288719_TC21	0.0167697	1.01489e-05	0.0012979	Hyper 5hmC (Sex-Male)	Quies	FRMPD4;FRMPD4;AC119619.1;AC119619.1;RN7SKP290;RN7SKP290
chrX	12586369	12586371	cg26713269_BC21	0.0499769	1.81606e-07	1.07391e-05	Hyper 5modC (Sex-Male)	Quies	FRMPD4;AC119619.1;RN7SKP290
chrX	12588728	12588730	cg26713298_BC11	0.0265694	1.78848e-08	6.51827e-06	Hyper 5hmC (Sex-Male)	Quies	FRMPD4;AC119619.1;RN7SKP290
chrX	12654735	12654737	cg26713748_TC21	0.0233279	3.42442e-06	0.000515703	Hyper 5hmC (Sex-Male)	Quies	FRMPD4;RN7SKP290
chrX	12701907	12701909	cg26714101_BC21	-0.0433457	1.88244e-07	4.45119e-05	Hypo 5hmC (Sex-Male)	Quies	FRMPD4
chrX	12701941	12701943	cg04859594_TC11	-0.418997	7.76652e-38	1.10813e-35	Hypo 5modC (Sex-Male)	Quies	FRMPD4
chrX	12792424	12792426	cg26715173_BC11	-0.232936	5.1161e-30	5.46678e-28	Hypo 5modC (Sex-Male)	TssFlnk	PRPS2;PRPS2;PSMA6P2;PSMA6P2
chrX	12792424	12792426	cg26715173_BC11	0.0286894	0.000160261	0.0145771	Hyper 5hmC (Sex-Male)	TssFlnk	PRPS2;PRPS2;PSMA6P2;PSMA6P2
chrX	12793149	12793151	cg06108038_BC21	0.0594316	4.05637e-08	1.2732e-05	Hyper 5hmC (Sex-Male)	Quies	PRPS2;PSMA6P2
chrX	12793472	12793474	cg26715183_TC21	0.0323575	3.74609e-06	0.000557483	Hyper 5hmC (Sex-Male)	Quies	PRPS2;PSMA6P2
chrX	12815480	12815482	cg23554052_TC21	0.036114	0.000408321	0.0199223	Hyper 5modC (Sex-Male)	Quies	PRPS2;PRPS2;PSMA6P2;PSMA6P2;MRPL35P4;MRPL35P4
chrX	12815480	12815482	cg23554052_TC21	0.0409893	3.33861e-06	0.000504304	Hyper 5hmC (Sex-Male)	Quies	PRPS2;PRPS2;PSMA6P2;PSMA6P2;MRPL35P4;MRPL35P4
chrX	12823905	12823907	cg26715551_TC21	0.0263771	5.93235e-07	0.000116101	Hyper 5hmC (Sex-Male)	Quies	PRPS2;PSMA6P2;MRPL35P4;TLR7
chrX	12890759	12890761	cg26716170_BC11	0.0167285	0.000410601	0.0335217	Hyper 5hmC (Sex-Male)	Quies	MRPL35P4;TLR7;TLR8-AS1;TLR8
chrX	12904871	12904873	cg26716342_BC21	0.0361233	3.14395e-05	0.00347921	Hyper 5hmC (Sex-Male)	Quies	TLR7;TLR8-AS1;TLR8
chrX	12956085	12956087	cg17069068_TC11	-0.107676	2.48001e-06	0.000141028	Hypo 5modC (Sex-Male)	EnhA1	TLR8-AS1;TLR8-AS1;TLR8;TLR8;TMSB4X;TMSB4X
chrX	12956085	12956087	cg17069068_TC11	0.049108	5.74251e-05	0.0059261	Hyper 5hmC (Sex-Male)	EnhA1	TLR8-AS1;TLR8-AS1;TLR8;TLR8;TMSB4X;TMSB4X
chrX	12968338	12968340	cg26717082_TC21	-0.0912768	5.38983e-05	0.00287687	Hypo 5modC (Sex-Male)	Quies	TLR8;TLR8;TMSB4X;TMSB4X
chrX	12968338	12968340	cg26717082_TC21	0.0285772	0.00049138	0.0393397	Hyper 5hmC (Sex-Male)	Quies	TLR8;TLR8;TMSB4X;TMSB4X
chrX	12978811	12978813	cg20780998_TC21	-0.133969	1.262e-07	7.47958e-06	Hypo 5modC (Sex-Male)	TssFlnkU	TMSB4X
chrX	12994526	12994528	cg02557563_BC21	0.0700902	1.83552e-07	4.36757e-05	Hyper 5hmC (Sex-Male)	Quies	TMSB4X;FAM9C
chrX	13006478	13006480	cg26717605_BC21	0.0872826	3.17961e-06	0.00017977	Hyper 5modC (Sex-Male)	Quies	TMSB4X;TMSB4X;FAM9C;FAM9C
chrX	13006478	13006480	cg26717605_BC21	0.0483754	3.27237e-07	7.10303e-05	Hyper 5hmC (Sex-Male)	Quies	TMSB4X;TMSB4X;FAM9C;FAM9C
chrX	13030352	13030354	cg26717844_BC21	0.0634843	2.85191e-07	6.34124e-05	Hyper 5hmC (Sex-Male)	EnhA1	FAM9C
chrX	13030608	13030610	cg22316635_TC11	0.237034	2.07722e-21	1.66877e-19	Hyper 5modC (Sex-Male)	EnhA1	FAM9C;FAM9C
chrX	13030608	13030610	cg22316635_TC11	0.0422443	3.75069e-06	0.000557854	Hyper 5hmC (Sex-Male)	EnhA1	FAM9C;FAM9C
chrX	13090380	13090382	cg13717933_BC11	-0.182186	3.05365e-11	1.96873e-09	Hypo 5modC (Sex-Male)	Quies	FAM9C;AC079171.1
chrX	13090919	13090921	cg26718400_TC21	-0.265699	6.27738e-24	5.42386e-22	Hypo 5modC (Sex-Male)	EnhA2	FAM9C;AC079171.1
chrX	13090979	13090981	cg19038007_TC21	-0.162896	4.07699e-10	2.57084e-08	Hypo 5modC (Sex-Male)	EnhA2	FAM9C;AC079171.1
chrX	13091033	13091035	cg26718402_BC21	-0.213359	4.83474e-12	3.16376e-10	Hypo 5modC (Sex-Male)	EnhA2	FAM9C;AC079171.1
chrX	13093775	13093777	cg26718423_BC21	0.051911	9.17155e-07	0.000167942	Hyper 5hmC (Sex-Male)	TxWk	FAM9C;AC079171.1
chrX	13093903	13093905	cg26718424_TC11	0.0501357	8.983e-06	0.00117087	Hyper 5hmC (Sex-Male)	TxWk	FAM9C;AC079171.1
chrX	13178192	13178194	cg22769840_TC21	0.0303293	0.000499616	0.0398904	Hyper 5hmC (Sex-Male)	Quies	NA
chrX	13216210	13216212	cg26719351_TC21	0.0693418	2.66395e-08	9.03683e-06	Hyper 5hmC (Sex-Male)	Quies	LINC02154
chrX	13238793	13238795	cg26719524_TC21	0.213512	1.05115e-31	1.19175e-29	Hyper 5modC (Sex-Male)	Quies	LINC02154
chrX	13301299	13301301	cg26720021_BC21	0.234319	5.48954e-35	7.0284e-33	Hyper 5modC (Sex-Male)	Quies	LINC02154;LINC02154;GS1-600G8.3;GS1-600G8.3;ATXN3L;ATXN3L;AC004674.1;AC004674.1;LINC01203;LINC01203
chrX	13301299	13301301	cg26720021_BC21	0.0704077	1.12272e-10	1.1559e-07	Hyper 5hmC (Sex-Male)	Quies	LINC02154;LINC02154;GS1-600G8.3;GS1-600G8.3;ATXN3L;ATXN3L;AC004674.1;AC004674.1;LINC01203;LINC01203
chrX	13304969	13304971	cg26720038_TC11	0.0510209	2.38314e-10	2.08798e-07	Hyper 5hmC (Sex-Male)	Quies	LINC02154;GS1-600G8.3;ATXN3L;AC004674.1;LINC01203
chrX	13311062	13311064	cg26720069_TC21	0.244378	1.12593e-35	1.4785e-33	Hyper 5modC (Sex-Male)	Quies	LINC02154;GS1-600G8.3;ATXN3L;AC004674.1;LINC01203
chrX	13353293	13353295	cg26720515_TC21	0.239287	3.67997e-39	5.51596e-37	Hyper 5modC (Sex-Male)	Quies	LINC02154;GS1-600G8.3;ATXN3L;AC004674.1;LINC01203;GPX1P1
chrX	13360865	13360867	cg26720577_BC11	0.315129	4.59597e-41	7.44541e-39	Hyper 5modC (Sex-Male)	Quies	GS1-600G8.3;ATXN3L;AC004674.1;LINC01203;GPX1P1
chrX	13411984	13411986	cg26721005_BC11	0.349305	1.65117e-33	1.99996e-31	Hyper 5modC (Sex-Male)	Quies	LINC01203;LINC01203;GPX1P1;GPX1P1
chrX	13411984	13411986	cg26721005_BC11	0.0239886	2.65634e-10	2.21722e-07	Hyper 5hmC (Sex-Male)	Quies	LINC01203;LINC01203;GPX1P1;GPX1P1
chrX	13449356	13449358	cg26721338_BC21	0.0245433	7.42292e-06	0.000994472	Hyper 5hmC (Sex-Male)	Quies	LINC01203
chrX	13468606	13468608	cg26721497_BC21	0.245862	4.5689e-36	6.08433e-34	Hyper 5modC (Sex-Male)	Quies	NA
chrX	13468606	13468608	cg26721497_BC21	0.0417922	5.2355e-05	0.00546253	Hyper 5hmC (Sex-Male)	Quies	NA
chrX	13494690	13494692	cg26721728_TC21	0.117428	1.39818e-14	9.63069e-13	Hyper 5modC (Sex-Male)	Quies	NA
chrX	13494690	13494692	cg26721728_TC21	0.0404841	3.35589e-05	0.00368447	Hyper 5hmC (Sex-Male)	Quies	NA
chrX	13518807	13518809	cg26721925_BC21	0.198156	1.97972e-28	1.99332e-26	Hyper 5modC (Sex-Male)	Quies	NA
chrX	13555229	13555231	cg26722152_TC21	0.169846	1.051e-22	8.75057e-21	Hyper 5modC (Sex-Male)	Quies	EGFL6;EGFL6;RPL30P15;RPL30P15;MIR6086;MIR6086;RN7SKP20;RN7SKP20
chrX	13555229	13555231	cg26722152_TC21	0.0318765	6.00638e-05	0.00615043	Hyper 5hmC (Sex-Male)	Quies	EGFL6;EGFL6;RPL30P15;RPL30P15;MIR6086;MIR6086;RN7SKP20;RN7SKP20
chrX	13569483	13569485	cg23083672_TC21	-0.105873	4.99047e-10	3.13845e-08	Hypo 5modC (Sex-Male)	ReprPC	EGFL6;EGFL6;RPL30P15;RPL30P15;MIR6086;MIR6086;RN7SKP20;RN7SKP20
chrX	13569483	13569485	cg23083672_TC22	-0.104252	2.97505e-10	1.88202e-08	Hypo 5modC (Sex-Male)	ReprPC	EGFL6;RPL30P15;MIR6086;RN7SKP20
chrX	13569483	13569485	cg23083672_TC21	0.0134273	1.83915e-05	0.00216474	Hyper 5hmC (Sex-Male)	ReprPC	EGFL6;EGFL6;RPL30P15;RPL30P15;MIR6086;MIR6086;RN7SKP20;RN7SKP20
chrX	13594908	13594910	cg26722458_TC21	0.236592	9.03929e-27	8.59473e-25	Hyper 5modC (Sex-Male)	Quies	EGFL6;RPL30P15;MIR6086;RN7SKP20
chrX	13619291	13619293	cg26722657_TC11	0.0303597	4.01711e-07	8.38261e-05	Hyper 5hmC (Sex-Male)	Quies	EGFL6;RPL30P15;MIR6086;RN7SKP20;TCEANC
chrX	13622701	13622703	cg03960980_BC21	0.0602984	2.99402e-06	0.000461123	Hyper 5hmC (Sex-Male)	Quies	EGFL6;RPL30P15;MIR6086;RN7SKP20;TCEANC
chrX	13653186	13653188	cg18476633_TC21	-0.118097	6.51027e-22	5.29877e-20	Hypo 5modC (Sex-Male)	TssA	EGFL6;EGFL6;TCEANC;TCEANC;RAB9A;RAB9A
chrX	13653186	13653188	cg18476633_TC22	-0.113999	3.98355e-20	3.0907e-18	Hypo 5modC (Sex-Male)	TssA	EGFL6;EGFL6;TCEANC;TCEANC;RAB9A;RAB9A
chrX	13653186	13653188	cg18476633_TC23	-0.115632	1.13768e-20	8.97155e-19	Hypo 5modC (Sex-Male)	TssA	EGFL6;EGFL6;TCEANC;TCEANC;RAB9A;RAB9A
chrX	13653186	13653188	cg18476633_TC21	-0.0314113	2.52242e-12	5.65613e-09	Hypo 5hmC (Sex-Male)	TssA	EGFL6;EGFL6;TCEANC;TCEANC;RAB9A;RAB9A
chrX	13653186	13653188	cg18476633_TC22	-0.0349119	3.10851e-15	2.10898e-11	Hypo 5hmC (Sex-Male)	TssA	EGFL6;EGFL6;TCEANC;TCEANC;RAB9A;RAB9A
chrX	13653186	13653188	cg18476633_TC23	-0.0310816	4.27429e-12	9.12069e-09	Hypo 5hmC (Sex-Male)	TssA	EGFL6;EGFL6;TCEANC;TCEANC;RAB9A;RAB9A
chrX	13662161	13662163	cg17964575_TC21	0.033294	3.81672e-05	0.00412538	Hyper 5hmC (Sex-Male)	EnhA2	EGFL6;TCEANC;RAB9A
chrX	13701798	13701800	cg26723562_BC21	0.190261	1.99894e-35	2.60313e-33	Hyper 5modC (Sex-Male)	Quies	TCEANC;TCEANC;RAB9A;RAB9A;TRAPPC2;TRAPPC2;OFD1;OFD1
chrX	13701798	13701800	cg26723562_BC21	0.0575188	4.17745e-06	0.000611699	Hyper 5hmC (Sex-Male)	Quies	TCEANC;TCEANC;RAB9A;RAB9A;TRAPPC2;TRAPPC2;OFD1;OFD1
chrX	13734578	13734580	cg04373587_BC11	0.0289949	0.00103712	0.0468488	Hyper 5modC (Sex-Male)	TssA	RAB9A;TRAPPC2;OFD1;GPM6B
chrX	13736230	13736232	cg26723962_BC11	-0.340896	2.68205e-34	3.35553e-32	Hypo 5modC (Sex-Male)	TssFlnk	RAB9A;TRAPPC2;OFD1;GPM6B
chrX	13737042	13737044	cg26723969_TC21	0.0948337	3.13176e-09	1.55968e-06	Hyper 5hmC (Sex-Male)	TxWk	RAB9A;TRAPPC2;OFD1;GPM6B
chrX	13780656	13780658	cg02450886_TC21	0.042798	8.45055e-06	0.00111078	Hyper 5hmC (Sex-Male)	Quies	TRAPPC2;OFD1;GPM6B
chrX	13801660	13801662	cg26724606_TC21	0.215807	7.18521e-23	6.02066e-21	Hyper 5modC (Sex-Male)	Quies	OFD1;GPM6B
chrX	13803286	13803288	cg26724627_TC21	0.261244	3.72761e-37	5.1684e-35	Hyper 5modC (Sex-Male)	Quies	OFD1;OFD1;GPM6B;GPM6B
chrX	13803286	13803288	cg26724627_TC21	0.0860146	5.79681e-10	4.0793e-07	Hyper 5hmC (Sex-Male)	Quies	OFD1;OFD1;GPM6B;GPM6B
chrX	13808161	13808163	cg26724670_BC11	-0.17494	4.12444e-13	2.75634e-11	Hypo 5modC (Sex-Male)	Quies	OFD1;GPM6B
chrX	13817078	13817080	cg10479459_TC21	0.209542	8.48393e-25	7.569e-23	Hyper 5modC (Sex-Male)	Quies	OFD1;GPM6B
chrX	13817087	13817089	cg18627493_BC11	0.249238	4.38545e-19	3.3131e-17	Hyper 5modC (Sex-Male)	Quies	OFD1;GPM6B
chrX	13817138	13817140	cg26724755_BC21	0.185203	1.54988e-25	1.41761e-23	Hyper 5modC (Sex-Male)	Quies	OFD1;GPM6B
chrX	13916357	13916359	cg26725614_BC21	0.0401359	1.76351e-06	0.000293749	Hyper 5hmC (Sex-Male)	Quies	GPM6B;AC003035.2
chrX	13934410	13934412	cg26725817_TC21	0.103077	2.60044e-11	1.67884e-09	Hyper 5modC (Sex-Male)	Quies	GPM6B;AC003035.2;AC003035.1
chrX	13939113	13939115	cg21229055_TC21	0.0261857	4.35687e-06	0.000630326	Hyper 5hmC (Sex-Male)	ReprPC	GPM6B;AC003035.2;AC003035.1
chrX	13939368	13939370	cg08844282_TC21	0.223784	1.60653e-21	1.2946e-19	Hyper 5modC (Sex-Male)	ReprPC	GPM6B;GPM6B;AC003035.2;AC003035.2;AC003035.1;AC003035.1
chrX	13939368	13939370	cg08844282_TC21	0.0706735	1.28954e-07	3.28084e-05	Hyper 5hmC (Sex-Male)	ReprPC	GPM6B;GPM6B;AC003035.2;AC003035.2;AC003035.1;AC003035.1
chrX	13939454	13939456	cg26725980_TC21	0.260192	5.25629e-34	6.48325e-32	Hyper 5modC (Sex-Male)	ReprPC	GPM6B;GPM6B;AC003035.2;AC003035.2;AC003035.1;AC003035.1
chrX	13939454	13939456	cg26725980_TC21	0.106215	8.38639e-10	5.46555e-07	Hyper 5hmC (Sex-Male)	ReprPC	GPM6B;GPM6B;AC003035.2;AC003035.2;AC003035.1;AC003035.1
chrX	13939470	13939472	cg21745079_BC21	0.24601	9.12486e-24	7.84678e-22	Hyper 5modC (Sex-Male)	ReprPC	GPM6B;GPM6B;AC003035.2;AC003035.2;AC003035.1;AC003035.1
chrX	13939470	13939472	cg21745079_BC21	0.0727719	2.97657e-07	6.57972e-05	Hyper 5hmC (Sex-Male)	ReprPC	GPM6B;GPM6B;AC003035.2;AC003035.2;AC003035.1;AC003035.1
chrX	13941674	13941676	cg26725998_TC21	0.0564535	6.21628e-08	1.81146e-05	Hyper 5hmC (Sex-Male)	ReprPCWk	GPM6B;AC003035.2;AC003035.1
chrX	13990432	13990434	cg26726446_BC11	0.0837648	1.93712e-05	0.00105669	Hyper 5modC (Sex-Male)	Quies	AC003035.2;AC003035.1;GEMIN8
chrX	14006797	14006799	cg03122476_TC11	0.0243263	6.22874e-05	0.00634375	Hyper 5hmC (Sex-Male)	Quies	AC003035.2;AC003035.1;GEMIN8
chrX	14033228	14033230	cg15583887_BC21	-0.0909198	1.24145e-06	7.13707e-05	Hypo 5modC (Sex-Male)	Quies	AC003035.1;GEMIN8
chrX	14073175	14073177	cg26727214_BC11	0.0150539	0.000340113	0.02838	Hyper 5hmC (Sex-Male)	Quies	GEMIN8
chrX	14114567	14114569	cg26727500_TC21	0.134505	3.5568e-20	2.76233e-18	Hyper 5modC (Sex-Male)	Quies	NA
chrX	14114567	14114569	cg26727500_TC21	0.0466639	3.93392e-06	0.000581333	Hyper 5hmC (Sex-Male)	Quies	NA
chrX	14186526	14186528	cg26727887_TC21	0.0334962	5.56184e-08	1.66288e-05	Hyper 5hmC (Sex-Male)	Quies	NA
chrX	14497069	14497071	cg26729654_TC21	0.0380862	1.61182e-06	0.000270611	Hyper 5hmC (Sex-Male)	Quies	GLRA2
chrX	14536349	14536351	cg26729843_BC11	0.263251	1.24991e-16	8.91958e-15	Hyper 5modC (Sex-Male)	Quies	GLRA2;GLRA2
chrX	14536349	14536351	cg26729843_BC11	0.0118309	2.47539e-07	5.63183e-05	Hyper 5hmC (Sex-Male)	Quies	GLRA2;GLRA2
chrX	14574670	14574672	cg26730044_BC11	0.0647936	1.055e-13	4.10515e-10	Hyper 5hmC (Sex-Male)	Quies	GLRA2
chrX	14576523	14576525	cg26730061_BC21	0.197616	1.15466e-23	9.91488e-22	Hyper 5modC (Sex-Male)	Quies	GLRA2;GLRA2
chrX	14576523	14576525	cg26730061_BC21	0.0252213	0.000186867	0.0166873	Hyper 5hmC (Sex-Male)	Quies	GLRA2;GLRA2
chrX	14613725	14613727	cg26730265_TC21	0.0229227	5.93219e-07	0.000116101	Hyper 5hmC (Sex-Male)	Quies	GLRA2
chrX	14635510	14635512	cg26730385_BC11	0.0276545	3.35768e-08	1.09278e-05	Hyper 5hmC (Sex-Male)	Quies	GLRA2
chrX	14707143	14707145	cg26730746_TC21	0.0655013	8.39931e-09	5.11969e-07	Hyper 5modC (Sex-Male)	Quies	GLRA2
chrX	14750332	14750334	cg26731021_BC21	0.207792	5.28578e-30	5.64267e-28	Hyper 5modC (Sex-Male)	Quies	GLRA2
chrX	14754414	14754416	cg26731041_TC21	0.0327852	2.2021e-07	5.10218e-05	Hyper 5hmC (Sex-Male)	Quies	GLRA2
chrX	14774773	14774775	cg26731170_TC21	-0.0358947	2.4771e-05	0.00134285	Hypo 5modC (Sex-Male)	Quies	GLRA2
chrX	14829882	14829884	cg26731490_BC21	0.0259825	1.1282e-08	4.39643e-06	Hyper 5hmC (Sex-Male)	Quies	NPM1P9;FANCB;MOSPD2
chrX	14832332	14832334	cg26731504_BC21	0.264223	1.26476e-37	1.78511e-35	Hyper 5modC (Sex-Male)	Quies	NPM1P9;FANCB;MOSPD2
chrX	14843668	14843670	cg26731570_TC21	0.0347256	1.43709e-06	0.000245338	Hyper 5hmC (Sex-Male)	Quies	NPM1P9;FANCB;MOSPD2
chrX	14873300	14873302	cg08969352_TC11	-0.447121	1.42809e-90	1.02004e-86	Hypo 5modC (Sex-Male)	TssA	NPM1P9;FANCB;MOSPD2
chrX	14873918	14873920	cg26731813_TC21	0.0318257	3.52061e-09	1.71871e-06	Hyper 5hmC (Sex-Male)	TssFlnk	NPM1P9;FANCB;MOSPD2
chrX	14874076	14874078	cg26731817_TC21	-0.204025	1.53283e-20	1.20233e-18	Hypo 5modC (Sex-Male)	TssFlnk	NPM1P9;FANCB;MOSPD2
chrX	14897163	14897165	cg26731956_BC21	0.202768	6.42203e-30	6.84323e-28	Hyper 5modC (Sex-Male)	Quies	FANCB;FANCB;MOSPD2;MOSPD2
chrX	14897163	14897165	cg26731956_BC21	0.0627506	8.22026e-07	0.000152958	Hyper 5hmC (Sex-Male)	Quies	FANCB;FANCB;MOSPD2;MOSPD2
chrX	14930170	14930172	cg26732143_BC11	0.146686	3.80324e-16	2.69124e-14	Hyper 5modC (Sex-Male)	Quies	MOSPD2;MOSPD2;TPT1P14;TPT1P14
chrX	14930170	14930172	cg26732143_BC11	0.0424283	9.0703e-06	0.00118109	Hyper 5hmC (Sex-Male)	Quies	MOSPD2;MOSPD2;TPT1P14;TPT1P14
chrX	15032714	15032716	cg26732713_TC21	0.0253072	2.17125e-06	0.000349297	Hyper 5hmC (Sex-Male)	Quies	NA
chrX	15140233	15140235	cg26733332_TC21	0.195946	2.82089e-24	2.4773e-22	Hyper 5modC (Sex-Male)	Quies	RPL35AP37;RPL35AP37
chrX	15140233	15140235	cg26733332_TC21	0.0174472	1.45727e-05	0.00177691	Hyper 5hmC (Sex-Male)	Quies	RPL35AP37;RPL35AP37
chrX	15270449	15270451	cg08973369_BC11	0.0366504	4.63965e-06	0.000665747	Hyper 5hmC (Sex-Male)	Quies	ASB9;ASB11;PIGA
chrX	15302239	15302241	cg03429758_TC21	0.0434399	1.02742e-05	0.00131076	Hyper 5hmC (Sex-Male)	Quies	ASB9;ASB11;PIGA;VEGFD
chrX	15323812	15323814	cg26734987_TC11	0.0391803	4.9502e-06	0.000703441	Hyper 5hmC (Sex-Male)	Quies	ASB11;PIGA;VEGFD
chrX	15331618	15331620	cg26735072_TC21	0.220813	2.8012e-37	3.90921e-35	Hyper 5modC (Sex-Male)	TxWk	ASB11;PIGA;VEGFD
chrX	15334769	15334771	cg26735117_BC21	-0.470693	8.11875e-45	1.54952e-42	Hypo 5modC (Sex-Male)	TssA	ASB11;PIGA;VEGFD
chrX	15334824	15334826	cg26735118_BC11	-0.229641	2.49622e-35	3.23997e-33	Hypo 5modC (Sex-Male)	TssA	ASB11;PIGA;VEGFD;PIR
chrX	15334847	15334849	cg26735119_TC21	-0.377277	9.14013e-54	2.40985e-51	Hypo 5modC (Sex-Male)	TssA	ASB11;PIGA;VEGFD;PIR
chrX	15334965	15334967	cg26735121_TC21	-0.464161	4.7828e-77	6.06099e-74	Hypo 5modC (Sex-Male)	TssA	ASB11;PIGA;VEGFD;PIR
chrX	15334976	15334978	cg26735122_TC21	-0.369588	8.80187e-54	2.32847e-51	Hypo 5modC (Sex-Male)	TssA	ASB11;PIGA;VEGFD;PIR
chrX	15334982	15334984	cg26735123_BC11	-0.240276	1.11687e-39	1.71056e-37	Hypo 5modC (Sex-Male)	TssA	ASB11;PIGA;VEGFD;PIR
chrX	15334989	15334991	cg26735124_TC21	-0.341577	6.15632e-62	2.50189e-59	Hypo 5modC (Sex-Male)	TssA	ASB11;PIGA;VEGFD;PIR
chrX	15358017	15358019	cg02758183_TC21	0.0203782	0.000701707	0.0329347	Hyper 5modC (Sex-Male)	Quies	ASB11;PIGA;VEGFD;PIR
chrX	15358017	15358019	cg02758183_TC22	0.0255838	4.73442e-05	0.00253565	Hyper 5modC (Sex-Male)	Quies	ASB11;PIGA;VEGFD;PIR
chrX	15358017	15358019	cg02758183_TC23	0.0226203	0.000588787	0.0279971	Hyper 5modC (Sex-Male)	Quies	ASB11;PIGA;VEGFD;PIR
chrX	15358079	15358081	cg26735400_TC21	0.187784	2.54543e-25	2.30761e-23	Hyper 5modC (Sex-Male)	Quies	ASB11;PIGA;VEGFD;PIR
chrX	15373227	15373229	cg26735535_BC21	0.0702407	2.89743e-06	0.000448072	Hyper 5hmC (Sex-Male)	Quies	PIGA;VEGFD;PIR
chrX	15382898	15382900	cg05503522_TC21	0.171803	1.94802e-33	2.34866e-31	Hyper 5modC (Sex-Male)	Quies	PIGA;PIGA;VEGFD;VEGFD;PIR;PIR
chrX	15382898	15382900	cg05503522_TC21	0.0224564	2.16554e-06	0.000348749	Hyper 5hmC (Sex-Male)	Quies	PIGA;PIGA;VEGFD;VEGFD;PIR;PIR
chrX	15395334	15395336	cg26735686_TC21	0.0548228	0.000371619	0.0307183	Hyper 5hmC (Sex-Male)	Quies	VEGFD;PIR
chrX	15403261	15403263	cg26735751_TC21	0.182462	3.36907e-26	3.15126e-24	Hyper 5modC (Sex-Male)	Quies	VEGFD;VEGFD;PIR;PIR
chrX	15403261	15403263	cg26735751_TC21	0.0528805	9.28722e-07	0.000169591	Hyper 5hmC (Sex-Male)	Quies	VEGFD;VEGFD;PIR;PIR
chrX	15440428	15440430	cg26736040_BC21	0.142743	5.31483e-18	3.91239e-16	Hyper 5modC (Sex-Male)	Quies	PIR;PIR;BMX;BMX
chrX	15440428	15440430	cg26736040_BC21	0.0478866	5.87668e-07	0.000115352	Hyper 5hmC (Sex-Male)	Quies	PIR;PIR;BMX;BMX
chrX	15463532	15463534	cg25377297_TC21	0.0734174	5.11077e-08	1.5508e-05	Hyper 5hmC (Sex-Male)	Quies	PIR;BMX;ACE2
chrX	15466489	15466491	cg26736244_TC21	0.229765	5.64082e-47	1.1602e-44	Hyper 5modC (Sex-Male)	Quies	PIR;PIR;BMX;BMX;ACE2;ACE2
chrX	15466489	15466491	cg26736244_TC21	0.0944542	2.35372e-12	5.41553e-09	Hyper 5hmC (Sex-Male)	Quies	PIR;PIR;BMX;BMX;ACE2;ACE2
chrX	15480802	15480804	cg26736350_TC21	0.185516	1.21123e-29	1.27625e-27	Hyper 5modC (Sex-Male)	Quies	PIR;BMX;ACE2
chrX	15492688	15492690	cg05157702_TC21	0.0578199	8.45748e-06	0.00111113	Hyper 5hmC (Sex-Male)	TssFlnk	PIR;BMX;ACE2
chrX	15493649	15493651	cg26341773_TC21	-0.103255	2.95974e-18	2.19175e-16	Hypo 5modC (Sex-Male)	TssA	PIR;PIR;BMX;BMX;ACE2;ACE2
chrX	15493649	15493651	cg26341773_TC22	-0.10679	1.18884e-21	9.6064e-20	Hypo 5modC (Sex-Male)	TssA	PIR;PIR;BMX;BMX;ACE2;ACE2
chrX	15493649	15493651	cg26341773_TC23	-0.108121	2.6018e-20	2.03001e-18	Hypo 5modC (Sex-Male)	TssA	PIR;PIR;BMX;BMX;ACE2;ACE2
chrX	15493649	15493651	cg26341773_TC21	-0.0141001	0.000482979	0.0387374	Hypo 5hmC (Sex-Male)	TssA	PIR;PIR;BMX;BMX;ACE2;ACE2
chrX	15493649	15493651	cg26341773_TC22	-0.0159328	3.21985e-06	0.000489071	Hypo 5hmC (Sex-Male)	TssA	PIR;PIR;BMX;BMX;ACE2;ACE2
chrX	15493649	15493651	cg26341773_TC23	-0.0127709	0.000385191	0.0317113	Hypo 5hmC (Sex-Male)	TssA	PIR;PIR;BMX;BMX;ACE2;ACE2
chrX	15500531	15500533	cg08302695_TC21	0.0338499	6.44526e-05	0.00652908	Hyper 5hmC (Sex-Male)	Quies	PIR;BMX;ACE2
chrX	15502825	15502827	cg26736553_TC11	0.021475	3.34322e-05	0.00367209	Hyper 5hmC (Sex-Male)	Quies	PIR;BMX;ACE2
chrX	15560923	15560925	cg26736886_TC21	0.0361224	3.9543e-08	1.24856e-05	Hyper 5hmC (Sex-Male)	Quies	BMX;ACE2;AC097625.1;GS1-594A7.3
chrX	15578283	15578285	cg26736999_BC11	0.0222734	2.92791e-05	0.00326059	Hyper 5hmC (Sex-Male)	Quies	BMX;ACE2;AC097625.1;GS1-594A7.3;CLTRN
chrX	15601012	15601014	cg10408040_TC21	0.0469119	0.000324068	0.0271782	Hyper 5hmC (Sex-Male)	Quies	BMX;ACE2;AC097625.1;GS1-594A7.3;CLTRN;AC003669.1
chrX	15611161	15611163	cg26737219_TC21	0.140711	5.9436e-29	6.10704e-27	Hyper 5modC (Sex-Male)	Quies	ACE2;AC097625.1;GS1-594A7.3;CLTRN;AC003669.1
chrX	15642327	15642329	cg26737401_BC11	0.289043	8.99641e-36	1.18465e-33	Hyper 5modC (Sex-Male)	Quies	ACE2;AC097625.1;GS1-594A7.3;CLTRN;AC003669.1;CA5BP1;CA5B
chrX	15661822	15661824	cg26737600_TC11	0.0462575	2.94902e-10	2.39357e-07	Hyper 5hmC (Sex-Male)	Quies	AC097625.1;GS1-594A7.3;CLTRN;AC003669.1;CA5BP1;CA5B;AC112497.2
chrX	15665853	15665855	cg27087885_BC21	0.149352	1.54162e-24	1.36503e-22	Hyper 5modC (Sex-Male)	Quies	AC097625.1;GS1-594A7.3;CLTRN;AC003669.1;CA5BP1;CA5B;AC112497.2
chrX	15665853	15665855	cg27087885_BC22	0.137408	1.21371e-18	9.07615e-17	Hyper 5modC (Sex-Male)	Quies	AC097625.1;GS1-594A7.3;CLTRN;AC003669.1;CA5BP1;CA5B;AC112497.2
chrX	15665853	15665855	cg27087885_BC23	0.1351	9.63375e-21	7.60466e-19	Hyper 5modC (Sex-Male)	Quies	AC097625.1;GS1-594A7.3;CLTRN;AC003669.1;CA5BP1;CA5B;AC112497.2
chrX	15674839	15674841	cg24199204_TC21	0.0151913	1.41319e-05	0.00077501	Hyper 5modC (Sex-Male)	TssA	AC097625.1;CLTRN;AC003669.1;CA5BP1;CA5B;AC112497.2;AC112497.1
chrX	15679409	15679411	cg00714323_BC11	-0.0398127	1.19756e-06	6.88809e-05	Hypo 5modC (Sex-Male)	TxWk	AC097625.1;CLTRN;AC003669.1;CA5BP1;CA5B;AC112497.2;AC112497.1
chrX	15680481	15680483	cg26737816_TC21	-0.0564232	8.04063e-07	4.65661e-05	Hypo 5modC (Sex-Male)	Quies	AC097625.1;CLTRN;AC003669.1;CA5BP1;CA5B;AC112497.2;AC112497.1
chrX	15740800	15740802	cg07496966_BC21	-0.101268	3.83823e-17	2.77431e-15	Hypo 5modC (Sex-Male)	Quies	CA5BP1;CA5B;AC112497.2;AC112497.1;INE2;ZRSR2
chrX	15870799	15870801	cg26740018_TC11	0.0327159	8.21585e-07	4.75575e-05	Hyper 5modC (Sex-Male)	Quies	ZRSR2;AP1S2;RNU5F-7P;SETP15
chrX	15873643	15873645	cg26740053_BC11	-0.0661914	0.00054727	0.0261761	Hypo 5modC (Sex-Male)	Quies	AP1S2;RNU5F-7P;SETP15
chrX	15910248	15910250	cg20657826_TC21	0.0437246	3.89317e-07	8.16908e-05	Hyper 5hmC (Sex-Male)	Quies	RNU5F-7P;SETP15
chrX	16120111	16120113	cg02790391_TC21	0.025005	0.000283774	0.0240814	Hyper 5hmC (Sex-Male)	Quies	GRPR;AC078993.1;MAGEB17
chrX	16186847	16186849	cg26742228_BC21	0.0333355	9.56537e-06	0.00123281	Hyper 5hmC (Sex-Male)	Quies	GRPR;AC078993.1;MAGEB17;RPL6P30
chrX	16186949	16186951	cg26742230_BC21	0.208455	1.68963e-29	1.76533e-27	Hyper 5modC (Sex-Male)	Quies	GRPR;AC078993.1;MAGEB17;RPL6P30
chrX	16308481	16308483	cg26742936_BC11	0.046529	0.000382559	0.0187468	Hyper 5modC (Sex-Male)	Quies	NA
chrX	16321608	16321610	cg26743021_BC21	0.0371799	1.45639e-10	1.39622e-07	Hyper 5hmC (Sex-Male)	Quies	NA
chrX	16360886	16360888	cg26743283_TC11	-0.0117936	8.81421e-05	0.00462404	Hypo 5modC (Sex-Male)	Quies	NA
chrX	16360886	16360888	cg26743283_TC11	0.0158939	3.83712e-05	0.00414573	Hyper 5hmC (Sex-Male)	Quies	NA
chrX	16470137	16470139	cg20054074_BC11	0.0587512	5.18659e-08	3.10758e-06	Hyper 5modC (Sex-Male)	Quies	AC073909.1
chrX	16470215	16470217	cg26744070_BC11	0.0693698	4.529e-08	2.71841e-06	Hyper 5modC (Sex-Male)	Quies	AC073909.1;AC073909.1
chrX	16470215	16470217	cg26744070_BC11	0.0124664	4.85049e-08	1.48845e-05	Hyper 5hmC (Sex-Male)	Quies	AC073909.1;AC073909.1
chrX	16479399	16479401	cg11037627_BC21	0.0440202	7.15887e-05	0.00716149	Hyper 5hmC (Sex-Male)	Quies	AC073909.1
chrX	16505043	16505045	cg26744305_TC21	0.0565895	2.71273e-06	0.000153779	Hyper 5modC (Sex-Male)	Quies	AC073909.1;AC073909.1;RN7SL658P;RN7SL658P
chrX	16505043	16505045	cg26744305_TC21	0.0173267	1.24117e-05	0.00154546	Hyper 5hmC (Sex-Male)	Quies	AC073909.1;AC073909.1;RN7SL658P;RN7SL658P
chrX	16604842	16604844	cg17434326_TC21	0.0753954	2.12937e-06	0.000343342	Hyper 5hmC (Sex-Male)	Quies	CTPS2;MIR548AM;S100G
chrX	16605062	16605064	cg26745208_TC21	0.049844	8.64872e-06	0.00113232	Hyper 5hmC (Sex-Male)	Quies	CTPS2;MIR548AM;S100G
chrX	16629274	16629276	cg26745462_BC11	0.136036	1.27454e-16	9.08987e-15	Hyper 5modC (Sex-Male)	Quies	CTPS2;MIR548AM;S100G
chrX	16629282	16629284	cg26745463_BC21	0.172394	4.85566e-21	3.86009e-19	Hyper 5modC (Sex-Male)	Quies	CTPS2;MIR548AM;S100G
chrX	16629372	16629374	cg26745465_TC21	0.170851	5.46564e-21	4.33186e-19	Hyper 5modC (Sex-Male)	Quies	CTPS2;CTPS2;MIR548AM;MIR548AM;S100G;S100G
chrX	16629372	16629374	cg26745465_TC21	0.0429984	6.528e-06	0.000889438	Hyper 5hmC (Sex-Male)	Quies	CTPS2;CTPS2;MIR548AM;MIR548AM;S100G;S100G
chrX	16629478	16629480	cg26745468_BC21	0.187668	4.94671e-18	3.64938e-16	Hyper 5modC (Sex-Male)	Quies	CTPS2;CTPS2;MIR548AM;MIR548AM;S100G;S100G
chrX	16629478	16629480	cg26745468_BC21	0.0607677	2.36704e-06	0.000375262	Hyper 5hmC (Sex-Male)	Quies	CTPS2;CTPS2;MIR548AM;MIR548AM;S100G;S100G
chrX	16713866	16713868	cg07459703_BC11	0.0281391	4.93718e-08	2.9604e-06	Hyper 5modC (Sex-Male)	Quies	CTPS2;SYAP1
chrX	16719298	16719300	cg22249566_TC22	-0.029314	0.000960466	0.0437299	Hypo 5modC (Sex-Male)	TssA	CTPS2;SYAP1;RNU7-56P
chrX	16720314	16720316	cg26746808_TC21	-0.0866949	1.53686e-10	9.7694e-09	Hypo 5modC (Sex-Male)	TssFlnkU	CTPS2;SYAP1;RNU7-56P
chrX	16724943	16724945	cg26746874_BC21	-0.0396231	1.31403e-05	0.000721639	Hypo 5modC (Sex-Male)	Quies	CTPS2;CTPS2;SYAP1;SYAP1;RNU7-56P;RNU7-56P
chrX	16724943	16724945	cg26746874_BC21	0.0326405	2.31282e-06	0.000368876	Hyper 5hmC (Sex-Male)	Quies	CTPS2;CTPS2;SYAP1;SYAP1;RNU7-56P;RNU7-56P
chrX	16738901	16738903	cg06085276_BC21	-0.0326727	3.87271e-06	0.000217963	Hypo 5modC (Sex-Male)	TxWk	CTPS2;SYAP1;RNU7-56P;TXLNG
chrX	16836572	16836574	cg17876277_TC21	-0.0973467	1.57889e-17	1.15041e-15	Hypo 5modC (Sex-Male)	TxWk	TXLNG;RPL12P49;RBBP7;RNU4-6P
chrX	16869903	16869905	cg08363715_TC11	0.00946983	1.48772e-10	1.42111e-07	Hyper 5hmC (Sex-Male)	TssA	TXLNG;RBBP7;RNU4-6P;SLC35C2P1;Y_RNA
chrX	16870482	16870484	cg16978043_BC11	-0.0137444	0.00095134	0.0433982	Hypo 5modC (Sex-Male)	TssA	TXLNG;TXLNG;RBBP7;RBBP7;RNU4-6P;RNU4-6P;SLC35C2P1;SLC35C2P1;Y_RNA;Y_RNA
chrX	16870482	16870484	cg16978043_BC11	0.00581477	4.45546e-06	0.000642804	Hyper 5hmC (Sex-Male)	TssA	TXLNG;TXLNG;RBBP7;RBBP7;RNU4-6P;RNU4-6P;SLC35C2P1;SLC35C2P1;Y_RNA;Y_RNA
chrX	16871583	16871585	cg26749222_TC21	-0.238543	8.41439e-18	6.15944e-16	Hypo 5modC (Sex-Male)	TssBiv	TXLNG;TXLNG;RBBP7;RBBP7;RNU4-6P;RNU4-6P;SLC35C2P1;SLC35C2P1;Y_RNA;Y_RNA
chrX	16871583	16871585	cg26749222_TC21	-0.0408531	0.00059573	0.0467186	Hypo 5hmC (Sex-Male)	TssBiv	TXLNG;TXLNG;RBBP7;RBBP7;RNU4-6P;RNU4-6P;SLC35C2P1;SLC35C2P1;Y_RNA;Y_RNA
chrX	16871670	16871672	cg11178991_TC21	-0.230372	1.2624e-24	1.12159e-22	Hypo 5modC (Sex-Male)	TssBiv	TXLNG;RBBP7;RNU4-6P;SLC35C2P1;Y_RNA
chrX	16875027	16875029	cg26749267_TC21	0.246647	2.02398e-26	1.90295e-24	Hyper 5modC (Sex-Male)	Quies	TXLNG;TXLNG;RBBP7;RBBP7;RNU4-6P;RNU4-6P;SLC35C2P1;SLC35C2P1;Y_RNA;Y_RNA
chrX	16875027	16875029	cg26749267_TC21	0.0334537	3.46954e-06	0.000521905	Hyper 5hmC (Sex-Male)	Quies	TXLNG;TXLNG;RBBP7;RBBP7;RNU4-6P;RNU4-6P;SLC35C2P1;SLC35C2P1;Y_RNA;Y_RNA
chrX	16876613	16876615	cg25646635_BC21	0.0286824	2.07267e-10	1.86673e-07	Hyper 5hmC (Sex-Male)	ReprPCWk	TXLNG;RBBP7;RNU4-6P;SLC35C2P1;Y_RNA
chrX	16882247	16882249	cg26749327_BC21	-0.341259	2.47796e-35	3.21805e-33	Hypo 5modC (Sex-Male)	Quies	TXLNG;RBBP7;RNU4-6P;SLC35C2P1;Y_RNA
chrX	16919966	16919968	cg26749809_BC11	0.0208827	1.27071e-09	7.50503e-07	Hyper 5hmC (Sex-Male)	Quies	RBBP7;RNU4-6P;SLC35C2P1;Y_RNA;REPS2
chrX	16946217	16946219	cg03426344_BC21	-0.233488	6.69609e-18	4.91536e-16	Hypo 5modC (Sex-Male)	TssBiv	SLC35C2P1;Y_RNA;REPS2
chrX	16946223	16946225	cg14018172_TC21	-0.0902593	7.57992e-05	0.00399608	Hypo 5modC (Sex-Male)	TssBiv	SLC35C2P1;Y_RNA;REPS2
chrX	16951193	16951195	cg26750159_BC21	0.191103	3.73329e-28	3.72078e-26	Hyper 5modC (Sex-Male)	Quies	Y_RNA;Y_RNA;REPS2;REPS2
chrX	16951193	16951195	cg26750159_BC21	0.0360397	0.000147745	0.0135551	Hyper 5hmC (Sex-Male)	Quies	Y_RNA;Y_RNA;REPS2;REPS2
chrX	16976142	16976144	cg26750517_BC11	0.0429459	1.80728e-07	4.30811e-05	Hyper 5hmC (Sex-Male)	Quies	REPS2
chrX	17003836	17003838	cg26750692_TC21	0.15763	1.28574e-29	1.35355e-27	Hyper 5modC (Sex-Male)	Quies	REPS2;REPS2;AL732371.1;AL732371.1
chrX	17003836	17003838	cg26750692_TC21	0.0602333	4.85468e-08	1.48845e-05	Hyper 5hmC (Sex-Male)	Quies	REPS2;REPS2;AL732371.1;AL732371.1
chrX	17021228	17021230	cg26750813_BC21	0.169874	1.47334e-16	1.04981e-14	Hyper 5modC (Sex-Male)	Quies	REPS2;REPS2;AL732371.1;AL732371.1
chrX	17021228	17021230	cg26750813_BC21	0.0508138	7.74554e-06	0.00103091	Hyper 5hmC (Sex-Male)	Quies	REPS2;REPS2;AL732371.1;AL732371.1
chrX	17053769	17053771	cg05631550_TC21	0.0922871	0.000371404	0.0182381	Hyper 5modC (Sex-Male)	Quies	REPS2;REPS2;AL732371.1;AL732371.1;CBX1P2;CBX1P2
chrX	17053769	17053771	cg05631550_TC21	0.0481889	7.51771e-06	0.00100463	Hyper 5hmC (Sex-Male)	Quies	REPS2;REPS2;AL732371.1;AL732371.1;CBX1P2;CBX1P2
chrX	17057799	17057801	cg26751111_TC21	0.120544	3.9558e-26	3.69127e-24	Hyper 5modC (Sex-Male)	Quies	REPS2;REPS2;AL732371.1;AL732371.1;CBX1P2;CBX1P2
chrX	17057799	17057801	cg26751111_TC21	0.0548447	4.84312e-05	0.0050933	Hyper 5hmC (Sex-Male)	Quies	REPS2;REPS2;AL732371.1;AL732371.1;CBX1P2;CBX1P2
chrX	17078791	17078793	cg00127620_TC21	0.0398385	0.000379244	0.0312607	Hyper 5hmC (Sex-Male)	Quies	REPS2;AL732371.1;CBX1P2
chrX	17104814	17104816	cg26751467_TC21	0.14568	2.62488e-17	1.90723e-15	Hyper 5modC (Sex-Male)	Quies	REPS2;REPS2;CBX1P2;CBX1P2
chrX	17104814	17104816	cg26751467_TC21	0.0637951	2.65368e-06	0.00041474	Hyper 5hmC (Sex-Male)	Quies	REPS2;REPS2;CBX1P2;CBX1P2
chrX	17176049	17176051	cg26751988_TC21	0.222301	1.43664e-31	1.62333e-29	Hyper 5modC (Sex-Male)	Quies	REPS2
chrX	17251900	17251902	cg26752536_TC21	0.200169	1.82447e-30	1.98084e-28	Hyper 5modC (Sex-Male)	Quies	CBX1P4;CBX1P4
chrX	17251900	17251902	cg26752536_TC21	0.034526	0.000512202	0.0407846	Hyper 5hmC (Sex-Male)	Quies	CBX1P4;CBX1P4
chrX	17268392	17268394	cg26752608_TC11	-0.0570265	6.65093e-07	3.86318e-05	Hypo 5modC (Sex-Male)	Quies	CBX1P4
chrX	17374576	17374578	cg26753306_BC21	-0.423737	2.21966e-53	5.79392e-51	Hypo 5modC (Sex-Male)	TssA	AL845433.1;NHS
chrX	17374870	17374872	cg26753315_BC21	-0.378764	2.67801e-70	2.0285e-67	Hypo 5modC (Sex-Male)	TssA	AL845433.1;NHS
chrX	17377506	17377508	cg26753536_TC21	-0.407229	2.28018e-62	9.52937e-60	Hypo 5modC (Sex-Male)	TssBiv	AL845433.1;AL845433.1;NHS;NHS;MIR4768;MIR4768
chrX	17377506	17377508	cg26753536_TC21	-0.0134923	1.27086e-05	0.00157723	Hypo 5hmC (Sex-Male)	TssBiv	AL845433.1;AL845433.1;NHS;NHS;MIR4768;MIR4768
chrX	17377514	17377516	cg26753537_BC11	-0.333283	1.06539e-68	7.03418e-66	Hypo 5modC (Sex-Male)	TssBiv	AL845433.1;NHS;MIR4768
chrX	17377854	17377856	cg26753557_BC21	-0.44822	1.21915e-49	2.77915e-47	Hypo 5modC (Sex-Male)	TssBiv	AL845433.1;NHS;MIR4768
chrX	17395329	17395331	cg26753692_TC21	0.0468823	2.25721e-07	5.21616e-05	Hyper 5hmC (Sex-Male)	Quies	AL845433.1;NHS;MIR4768
chrX	17405747	17405749	cg15619301_TC21	0.0790884	2.71682e-07	6.07661e-05	Hyper 5hmC (Sex-Male)	Quies	AL845433.1;NHS;MIR4768
chrX	17414326	17414328	cg13866137_TC21	0.0517031	5.00411e-09	2.26725e-06	Hyper 5hmC (Sex-Male)	Quies	NHS;MIR4768
chrX	17415129	17415131	cg26753816_BC21	-0.313709	3.07992e-30	3.31489e-28	Hypo 5modC (Sex-Male)	Quies	NHS;MIR4768
chrX	17415323	17415325	cg26753820_BC21	0.0580936	1.30314e-07	3.29653e-05	Hyper 5hmC (Sex-Male)	Quies	NHS;MIR4768
chrX	17429353	17429355	cg26753914_BC11	0.0205408	0.000290152	0.014459	Hyper 5modC (Sex-Male)	Quies	NHS;NHS;MIR4768;MIR4768
chrX	17429353	17429355	cg26753914_BC11	0.0238168	0.000506476	0.0404016	Hyper 5hmC (Sex-Male)	Quies	NHS;NHS;MIR4768;MIR4768
chrX	17442838	17442840	cg26754017_BC11	0.0771909	2.15352e-07	5.01156e-05	Hyper 5hmC (Sex-Male)	Quies	NHS;MIR4768
chrX	17466936	17466938	cg26754171_BC21	0.246555	1.78721e-27	1.73357e-25	Hyper 5modC (Sex-Male)	Quies	NHS;NHS;MIR4768;MIR4768
chrX	17466936	17466938	cg26754171_BC21	0.0802034	2.3808e-08	8.23467e-06	Hyper 5hmC (Sex-Male)	Quies	NHS;NHS;MIR4768;MIR4768
chrX	17482543	17482545	cg26754268_TC21	0.242538	1.16319e-27	1.13576e-25	Hyper 5modC (Sex-Male)	Quies	NHS;NHS;Z93022.1;Z93022.1
chrX	17482543	17482545	cg26754268_TC21	0.0243239	0.000160666	0.0146038	Hyper 5hmC (Sex-Male)	Quies	NHS;NHS;Z93022.1;Z93022.1
chrX	17488134	17488136	cg26754312_BC11	0.0295478	9.13398e-06	0.00118821	Hyper 5hmC (Sex-Male)	Quies	NHS;Z93022.1
chrX	17517475	17517477	cg26754494_TC21	0.0246752	0.000147939	0.0135588	Hyper 5hmC (Sex-Male)	Quies	NHS;Z93022.1;NHS-AS1
chrX	17530941	17530943	cg26754606_TC11	0.350624	3.84465e-46	7.65385e-44	Hyper 5modC (Sex-Male)	Quies	NHS;Z93022.1;NHS-AS1
chrX	17583613	17583615	cg26755045_BC11	0.0358913	0.000210572	0.0185167	Hyper 5hmC (Sex-Male)	Quies	NHS;Z93022.1;NHS-AS1
chrX	17606967	17606969	cg26755211_BC21	0.189149	1.53747e-22	1.272e-20	Hyper 5modC (Sex-Male)	Quies	NHS;NHS;Z93022.1;Z93022.1;NHS-AS1;NHS-AS1
chrX	17606967	17606969	cg26755211_BC21	0.0260529	8.16135e-05	0.00803972	Hyper 5hmC (Sex-Male)	Quies	NHS;NHS;Z93022.1;Z93022.1;NHS-AS1;NHS-AS1
chrX	17650047	17650049	cg26755465_BC11	0.0285002	6.06988e-05	0.00620824	Hyper 5hmC (Sex-Male)	Quies	NHS
chrX	17654875	17654877	cg26755482_BC11	0.191995	8.653e-29	8.82935e-27	Hyper 5modC (Sex-Male)	ReprPC	NHS;NHS
chrX	17654875	17654877	cg26755482_BC11	0.035454	6.78168e-06	0.00091974	Hyper 5hmC (Sex-Male)	ReprPC	NHS;NHS
chrX	17655624	17655626	cg26755524_TC21	-0.344568	9.174e-39	1.35234e-36	Hypo 5modC (Sex-Male)	TssBiv	NHS;CHP1P3
chrX	17655755	17655757	cg07629996_TC21	-0.330458	3.04946e-38	4.39354e-36	Hypo 5modC (Sex-Male)	TssBiv	NHS;CHP1P3
chrX	17656594	17656596	cg26755582_BC11	-0.21173	8.65159e-17	6.20021e-15	Hypo 5modC (Sex-Male)	ReprPC	NHS;CHP1P3
chrX	17662003	17662005	cg26755626_BC11	0.19827	2.32586e-25	2.11343e-23	Hyper 5modC (Sex-Male)	Quies	NHS;NHS;CHP1P3;CHP1P3
chrX	17662003	17662005	cg26755626_BC11	0.0461272	8.75676e-05	0.00855618	Hyper 5hmC (Sex-Male)	Quies	NHS;NHS;CHP1P3;CHP1P3
chrX	17680023	17680025	cg26755737_TC11	0.0910274	5.72823e-07	3.33134e-05	Hyper 5modC (Sex-Male)	Quies	NHS;NHS;CHP1P3;CHP1P3
chrX	17680023	17680025	cg26755737_TC11	0.0555568	8.21382e-07	0.000152945	Hyper 5hmC (Sex-Male)	Quies	NHS;NHS;CHP1P3;CHP1P3
chrX	17685730	17685732	cg26755764_TC21	0.271541	1.8466e-37	2.59545e-35	Hyper 5modC (Sex-Male)	Quies	NHS;NHS;CHP1P3;CHP1P3
chrX	17685730	17685732	cg26755764_TC21	0.0503986	3.81536e-05	0.00412538	Hyper 5hmC (Sex-Male)	Quies	NHS;NHS;CHP1P3;CHP1P3
chrX	17704106	17704108	cg26755872_BC21	0.262684	1.06188e-31	1.20276e-29	Hyper 5modC (Sex-Male)	Quies	NHS;CHP1P3;SCML1
chrX	17710961	17710963	cg20268670_BC11	0.0391222	7.01171e-06	0.000945045	Hyper 5hmC (Sex-Male)	Quies	NHS;CHP1P3;SCML1
chrX	17725910	17725912	cg26756016_BC11	0.226774	6.41764e-22	5.22518e-20	Hyper 5modC (Sex-Male)	Quies	NHS;CHP1P3;SCML1;Z93242.1
chrX	17730363	17730365	cg26756066_TC11	0.0244118	8.40129e-07	0.000155905	Hyper 5hmC (Sex-Male)	Quies	NHS;CHP1P3;SCML1;Z93242.1
chrX	17736019	17736021	cg26756122_BC11	0.0626524	2.12771e-05	0.00246275	Hyper 5hmC (Sex-Male)	Quies	NHS;CHP1P3;SCML1;Z93242.1
chrX	17737117	17737119	cg26756153_BC11	-0.282627	1.47574e-38	2.15784e-36	Hypo 5modC (Sex-Male)	TssA	NHS;CHP1P3;SCML1;Z93242.1
chrX	17737691	17737693	cg26756192_TC21	-0.476837	2.76849e-69	1.93637e-66	Hypo 5modC (Sex-Male)	TssA	NHS;NHS;CHP1P3;CHP1P3;SCML1;SCML1;Z93242.1;Z93242.1
chrX	17737691	17737693	cg26756192_TC21	-0.00868473	0.000140586	0.0129793	Hypo 5hmC (Sex-Male)	TssA	NHS;NHS;CHP1P3;CHP1P3;SCML1;SCML1;Z93242.1;Z93242.1
chrX	17740466	17740468	cg00232029_BC21	0.075091	3.37269e-05	0.00370138	Hyper 5hmC (Sex-Male)	Quies	NHS;CHP1P3;SCML1;Z93242.1
chrX	17767049	17767051	cg26756533_BC21	0.184852	9.02785e-33	1.0571e-30	Hyper 5modC (Sex-Male)	Quies	NHS;SCML1;Z93242.1;RAI2
chrX	17772254	17772256	cg26756571_BC11	0.0754769	1.43748e-15	1.00631e-13	Hyper 5modC (Sex-Male)	Quies	NHS;SCML1;Z93242.1;RAI2
chrX	17818176	17818178	cg26757022_BC21	0.197161	7.23247e-38	1.03318e-35	Hyper 5modC (Sex-Male)	Quies	Z93242.1;Z93242.1;RAI2;RAI2
chrX	17818176	17818178	cg26757022_BC21	0.0588165	1.43718e-06	0.000245338	Hyper 5hmC (Sex-Male)	Quies	Z93242.1;Z93242.1;RAI2;RAI2
chrX	17821233	17821235	cg26757048_TC21	0.191784	5.95608e-44	1.09765e-41	Hyper 5modC (Sex-Male)	Quies	RAI2;RAI2
chrX	17821233	17821235	cg26757048_TC21	0.048051	2.97411e-05	0.00330907	Hyper 5hmC (Sex-Male)	Quies	RAI2;RAI2
chrX	17835121	17835123	cg26757153_BC21	-0.0217162	0.00073169	0.0341854	Hypo 5modC (Sex-Male)	Quies	RAI2
chrX	17835150	17835152	cg26757155_BC11	0.0343113	0.000401263	0.0328607	Hyper 5hmC (Sex-Male)	Quies	RAI2
chrX	17839988	17839990	cg26757192_TC21	0.0750579	2.83925e-08	9.52164e-06	Hyper 5hmC (Sex-Male)	Quies	RAI2
chrX	17856604	17856606	cg03291819_TC21	0.122842	2.41802e-27	2.33585e-25	Hyper 5modC (Sex-Male)	ReprPC	RAI2;RAI2;Z93929.1;Z93929.1
chrX	17856604	17856606	cg03291819_TC21	0.0732677	2.98252e-07	6.58186e-05	Hyper 5hmC (Sex-Male)	ReprPC	RAI2;RAI2;Z93929.1;Z93929.1
chrX	17859585	17859587	cg07998710_BC21	-0.377362	3.65765e-66	1.97286e-63	Hypo 5modC (Sex-Male)	TssBiv	RAI2;RAI2;Z93929.1;Z93929.1
chrX	17859585	17859587	cg07998710_BC21	-0.0481861	8.25396e-15	4.96357e-11	Hypo 5hmC (Sex-Male)	TssBiv	RAI2;RAI2;Z93929.1;Z93929.1
chrX	17860651	17860653	cg13915481_TC11	-0.5092	2.90667e-88	1.37025e-84	Hypo 5modC (Sex-Male)	TssBiv	RAI2;Z93929.1
chrX	17878466	17878468	cg26757644_BC21	0.0633159	7.92138e-09	3.28008e-06	Hyper 5hmC (Sex-Male)	Quies	RAI2;Z93929.1
chrX	17881518	17881520	cg26757678_BC11	0.0275637	1.51021e-08	5.62022e-06	Hyper 5hmC (Sex-Male)	Quies	RAI2;Z93929.1
chrX	17906685	17906687	cg26757833_TC21	0.161564	3.30674e-22	2.71293e-20	Hyper 5modC (Sex-Male)	Quies	RAI2;RAI2;Z93929.1;Z93929.1;MDM4P1;MDM4P1
chrX	17906685	17906687	cg26757833_TC21	0.0324294	1.32922e-05	0.00164272	Hyper 5hmC (Sex-Male)	Quies	RAI2;RAI2;Z93929.1;Z93929.1;MDM4P1;MDM4P1
chrX	17931928	17931930	cg26757990_TC11	0.325641	8.97592e-42	1.50476e-39	Hyper 5modC (Sex-Male)	Quies	Z93929.1;MDM4P1;LINC01456
chrX	18056128	18056130	cg26758831_BC11	0.0332327	2.43779e-10	2.12086e-07	Hyper 5hmC (Sex-Male)	Quies	LINC01456
chrX	18062615	18062617	cg26758887_BC11	0.204966	1.00597e-22	8.38157e-21	Hyper 5modC (Sex-Male)	Quies	LINC01456
chrX	18120172	18120174	cg04350223_TC21	0.0903394	2.13529e-09	1.3224e-07	Hyper 5modC (Sex-Male)	Quies	LINC01456;BEND2
chrX	18149417	18149419	cg26759584_TC21	0.0263843	0.00062193	0.0485144	Hyper 5hmC (Sex-Male)	Quies	LINC01456;BEND2
chrX	18213070	18213072	cg26760135_TC21	0.0309407	1.38059e-13	5.14507e-10	Hyper 5hmC (Sex-Male)	Quies	BEND2;SCML2
chrX	18222010	18222012	cg21891356_BC21	0.0633312	3.89828e-17	2.81685e-15	Hyper 5modC (Sex-Male)	Quies	BEND2;SCML2
chrX	18324291	18324293	cg26761285_TC11	0.0870372	7.9576e-18	5.83775e-16	Hyper 5modC (Sex-Male)	Quies	SCML2;TMSB10P2
chrX	18352001	18352003	cg26761581_TC21	0.0474265	3.23018e-05	0.00355827	Hyper 5hmC (Sex-Male)	Quies	SCML2;TMSB10P2;Y_RNA
chrX	18353777	18353779	cg26761596_TC11	-0.460255	9.43379e-60	3.37423e-57	Hypo 5modC (Sex-Male)	TssFlnk	SCML2;TMSB10P2;Y_RNA
chrX	18353839	18353841	cg26761599_BC11	-0.193739	3.1013e-24	2.71647e-22	Hypo 5modC (Sex-Male)	TssFlnk	SCML2;SCML2;TMSB10P2;TMSB10P2;Y_RNA;Y_RNA
chrX	18353839	18353841	cg26761599_BC11	0.00623363	2.64941e-06	0.000414318	Hyper 5hmC (Sex-Male)	TssFlnk	SCML2;SCML2;TMSB10P2;TMSB10P2;Y_RNA;Y_RNA
chrX	18353847	18353849	cg26761600_BC21	-0.313346	1.16737e-32	1.3642e-30	Hypo 5modC (Sex-Male)	TssFlnk	SCML2;SCML2;TMSB10P2;TMSB10P2;Y_RNA;Y_RNA
chrX	18353847	18353849	cg26761600_BC21	-0.0119419	1.3171e-05	0.00163004	Hypo 5hmC (Sex-Male)	TssFlnk	SCML2;SCML2;TMSB10P2;TMSB10P2;Y_RNA;Y_RNA
chrX	18353865	18353867	cg26761601_BC11	-0.355944	3.83816e-39	5.74403e-37	Hypo 5modC (Sex-Male)	TssFlnk	SCML2;TMSB10P2;Y_RNA
chrX	18377922	18377924	cg14388009_TC21	-0.315421	8.21727e-34	1.00669e-31	Hypo 5modC (Sex-Male)	Quies	SCML2;TMSB10P2;Y_RNA;CDKL5
chrX	18383331	18383333	cg26762137_TC21	0.0281066	2.89707e-07	6.43623e-05	Hyper 5hmC (Sex-Male)	Quies	SCML2;TMSB10P2;Y_RNA;CDKL5
chrX	18395182	18395184	cg26762335_BC21	0.0286627	1.05762e-06	0.000189467	Hyper 5hmC (Sex-Male)	Quies	SCML2;Y_RNA;CDKL5
chrX	18397254	18397256	cg10262441_TC21	0.144185	1.03981e-16	7.4383e-15	Hyper 5modC (Sex-Male)	Quies	SCML2;SCML2;Y_RNA;Y_RNA;CDKL5;CDKL5
chrX	18397254	18397256	cg10262441_TC21	0.0700104	1.13997e-12	2.87268e-09	Hyper 5hmC (Sex-Male)	Quies	SCML2;SCML2;Y_RNA;Y_RNA;CDKL5;CDKL5
chrX	18424831	18424833	cg26762752_TC21	-0.241677	1.95782e-38	2.83809e-36	Hypo 5modC (Sex-Male)	TssA	Y_RNA;CDKL5
chrX	18427993	18427995	cg21771569_TC21	0.170835	4.20986e-18	3.10967e-16	Hyper 5modC (Sex-Male)	Quies	Y_RNA;Y_RNA;CDKL5;CDKL5
chrX	18427993	18427995	cg21771569_TC21	0.0773558	1.12826e-06	0.000199556	Hyper 5hmC (Sex-Male)	Quies	Y_RNA;Y_RNA;CDKL5;CDKL5
chrX	18428026	18428028	cg26762903_BC11	0.183774	1.92608e-12	1.27133e-10	Hyper 5modC (Sex-Male)	Quies	Y_RNA;Y_RNA;CDKL5;CDKL5
chrX	18428026	18428028	cg26762903_BC11	0.0418177	8.0551e-05	0.00794986	Hyper 5hmC (Sex-Male)	Quies	Y_RNA;Y_RNA;CDKL5;CDKL5
chrX	18430296	18430298	cg12408777_BC21	0.0445225	3.5512e-06	0.00053177	Hyper 5hmC (Sex-Male)	Quies	Y_RNA;CDKL5
chrX	18447292	18447294	cg26763137_TC21	0.225261	6.84328e-31	7.56929e-29	Hyper 5modC (Sex-Male)	Quies	CDKL5;CDKL5
chrX	18447292	18447294	cg26763137_TC21	0.0483424	0.000534085	0.0423359	Hyper 5hmC (Sex-Male)	Quies	CDKL5;CDKL5
chrX	18457268	18457270	cg26763266_TC11	0.0535891	5.30398e-06	0.000747133	Hyper 5hmC (Sex-Male)	Quies	CDKL5
chrX	18461536	18461538	cg21256713_BC21	0.0478334	1.01037e-05	0.00129275	Hyper 5hmC (Sex-Male)	Quies	CDKL5
chrX	18601685	18601687	cg26764553_TC21	0.0298826	1.4172e-09	8.16963e-07	Hyper 5hmC (Sex-Male)	Quies	CDKL5;RS1
chrX	18628972	18628974	cg26764810_BC11	0.0290887	1.80797e-05	0.00213946	Hyper 5hmC (Sex-Male)	Quies	CDKL5;RS1;PPEF1
chrX	18633805	18633807	cg26764851_TC21	0.0746466	3.58913e-14	2.44929e-12	Hyper 5modC (Sex-Male)	Quies	CDKL5;CDKL5;RS1;RS1;PPEF1;PPEF1
chrX	18633805	18633807	cg26764851_TC21	0.0593241	1.26113e-05	0.00156736	Hyper 5hmC (Sex-Male)	Quies	CDKL5;CDKL5;RS1;RS1;PPEF1;PPEF1
chrX	18654680	18654682	cg26765194_TC21	0.0432853	3.08781e-07	6.77468e-05	Hyper 5hmC (Sex-Male)	Quies	CDKL5;RS1;PPEF1;PPEF1-AS1
chrX	18687393	18687395	cg26765873_TC21	0.232021	5.7472e-23	4.83635e-21	Hyper 5modC (Sex-Male)	Quies	CDKL5;CDKL5;RS1;RS1;PPEF1;PPEF1;PPEF1-AS1;PPEF1-AS1
chrX	18687393	18687395	cg26765873_TC21	0.0445525	8.00191e-07	0.00014942	Hyper 5hmC (Sex-Male)	Quies	CDKL5;CDKL5;RS1;RS1;PPEF1;PPEF1;PPEF1-AS1;PPEF1-AS1
chrX	18724078	18724080	cg26766269_TC11	-0.0293031	0.000822821	0.0379838	Hypo 5modC (Sex-Male)	Quies	PPEF1;PPEF1;PPEF1-AS1;PPEF1-AS1
chrX	18724078	18724080	cg26766269_TC11	0.0419251	9.09964e-10	5.75728e-07	Hyper 5hmC (Sex-Male)	Quies	PPEF1;PPEF1;PPEF1-AS1;PPEF1-AS1
chrX	18725452	18725454	cg26766288_TC21	-0.165053	1.41047e-11	9.14857e-10	Hypo 5modC (Sex-Male)	Quies	PPEF1;PPEF1-AS1
chrX	18758624	18758626	cg16846332_TC21	0.242959	8.06073e-23	6.73991e-21	Hyper 5modC (Sex-Male)	Quies	PPEF1
chrX	18822082	18822084	cg26767333_TC11	0.00693347	2.31948e-06	0.000369543	Hyper 5hmC (Sex-Male)	Quies	PPEF1;BLOC1S6P1;HAUS1P2
chrX	18885529	18885531	cg26768278_BC11	0.0697844	6.24548e-07	0.000121243	Hyper 5hmC (Sex-Male)	EnhWk	BLOC1S6P1;HAUS1P2;PHKA2-AS1;PHKA2;RN7SL48P
chrX	18890166	18890168	cg04688815_TC21	0.0373784	0.000125029	0.011723	Hyper 5hmC (Sex-Male)	Quies	HAUS1P2;PHKA2-AS1;PHKA2;RN7SL48P
chrX	18908888	18908890	cg26768813_BC21	0.219218	6.75759e-32	7.70594e-30	Hyper 5modC (Sex-Male)	Quies	HAUS1P2;HAUS1P2;PHKA2-AS1;PHKA2-AS1;PHKA2;PHKA2;RN7SL48P;RN7SL48P
chrX	18908888	18908890	cg26768813_BC21	0.0378152	2.55891e-05	0.00287999	Hyper 5hmC (Sex-Male)	Quies	HAUS1P2;HAUS1P2;PHKA2-AS1;PHKA2-AS1;PHKA2;PHKA2;RN7SL48P;RN7SL48P
chrX	18924642	18924644	cg26769020_TC11	0.324722	3.63596e-39	5.45528e-37	Hyper 5modC (Sex-Male)	Quies	PHKA2-AS1;PHKA2;RN7SL48P
chrX	18926646	18926648	cg15515571_TC11	0.116037	5.35534e-08	3.20542e-06	Hyper 5modC (Sex-Male)	TxWk	PHKA2-AS1;PHKA2-AS1;PHKA2;PHKA2;RN7SL48P;RN7SL48P
chrX	18926646	18926648	cg15515571_TC11	0.0284914	6.43369e-05	0.00651986	Hyper 5hmC (Sex-Male)	TxWk	PHKA2-AS1;PHKA2-AS1;PHKA2;PHKA2;RN7SL48P;RN7SL48P
chrX	18930246	18930248	cg26769101_BC11	0.0748606	1.68459e-10	1.06941e-08	Hyper 5modC (Sex-Male)	Quies	PHKA2-AS1;PHKA2-AS1;PHKA2;PHKA2;RN7SL48P;RN7SL48P
chrX	18930246	18930248	cg26769101_BC11	0.0228229	1.41442e-07	3.5207e-05	Hyper 5hmC (Sex-Male)	Quies	PHKA2-AS1;PHKA2-AS1;PHKA2;PHKA2;RN7SL48P;RN7SL48P
chrX	18932162	18932164	cg02252739_TC11	0.281939	4.86454e-33	5.76476e-31	Hyper 5modC (Sex-Male)	Quies	PHKA2-AS1;PHKA2-AS1;PHKA2;PHKA2;RN7SL48P;RN7SL48P
chrX	18932162	18932164	cg02252739_TC11	0.0651337	8.19669e-07	0.000152734	Hyper 5hmC (Sex-Male)	Quies	PHKA2-AS1;PHKA2-AS1;PHKA2;PHKA2;RN7SL48P;RN7SL48P
chrX	18937882	18937884	cg26769212_TC11	0.18666	1.39953e-20	1.0996e-18	Hyper 5modC (Sex-Male)	Quies	PHKA2-AS1;PHKA2;RN7SL48P;AL732509.1
chrX	18942559	18942561	cg26769277_BC21	0.242124	3.15561e-44	5.88917e-42	Hyper 5modC (Sex-Male)	Quies	PHKA2-AS1;PHKA2;RN7SL48P;AL732509.1;ADGRG2
chrX	18945321	18945323	cg26769303_BC11	0.0513006	9.05212e-11	9.69702e-08	Hyper 5hmC (Sex-Male)	Quies	PHKA2;RN7SL48P;AL732509.1;ADGRG2
chrX	18985197	18985199	cg22526309_BC21	-0.404838	5.62942e-63	2.46636e-60	Hypo 5modC (Sex-Male)	TssA	PHKA2;PHKA2;AL732509.1;AL732509.1;ADGRG2;ADGRG2
chrX	18985197	18985199	cg22526309_BC21	-0.017687	3.64021e-06	0.00054356	Hypo 5hmC (Sex-Male)	TssA	PHKA2;PHKA2;AL732509.1;AL732509.1;ADGRG2;ADGRG2
chrX	18985275	18985277	cg26769854_BC21	-0.322104	2.77704e-41	4.53618e-39	Hypo 5modC (Sex-Male)	TssA	PHKA2;AL732509.1;ADGRG2
chrX	18997989	18997991	cg26769956_TC11	0.053732	3.07124e-06	0.000470824	Hyper 5hmC (Sex-Male)	Quies	PHKA2;AL732509.1;ADGRG2
chrX	19017492	19017494	cg09504231_TC21	0.221434	7.47154e-25	6.67842e-23	Hyper 5modC (Sex-Male)	Quies	PHKA2;PHKA2;AL732509.1;AL732509.1;ADGRG2;ADGRG2
chrX	19017492	19017494	cg09504231_TC21	0.0675609	4.35548e-09	2.04698e-06	Hyper 5hmC (Sex-Male)	Quies	PHKA2;PHKA2;AL732509.1;AL732509.1;ADGRG2;ADGRG2
chrX	19021111	19021113	cg26770241_TC21	0.0435282	7.03704e-06	0.000947091	Hyper 5hmC (Sex-Male)	Quies	PHKA2;AL732509.1;ADGRG2
chrX	19039680	19039682	cg26770406_BC21	0.223807	2.15227e-20	1.68372e-18	Hyper 5modC (Sex-Male)	Quies	AL732509.1;AL732509.1;ADGRG2;ADGRG2
chrX	19039680	19039682	cg26770406_BC21	0.040319	1.2433e-05	0.00154738	Hyper 5hmC (Sex-Male)	Quies	AL732509.1;AL732509.1;ADGRG2;ADGRG2
chrX	19064361	19064363	cg26770696_BC21	0.0323119	6.73438e-05	0.00679335	Hyper 5hmC (Sex-Male)	Quies	AL732509.1;ADGRG2
chrX	19095428	19095430	cg26771004_BC21	-0.0561657	7.44477e-08	4.44026e-06	Hypo 5modC (Sex-Male)	Quies	AL732509.1;AL732509.1;ADGRG2;ADGRG2
chrX	19095428	19095430	cg26771004_BC21	0.0540431	0.000145777	0.0134021	Hyper 5hmC (Sex-Male)	Quies	AL732509.1;AL732509.1;ADGRG2;ADGRG2
chrX	19107112	19107114	cg26771152_BC11	0.140129	3.74103e-08	2.24889e-06	Hyper 5modC (Sex-Male)	Quies	AL732509.1;AL732509.1;ADGRG2;ADGRG2
chrX	19107112	19107114	cg26771152_BC11	0.0197407	9.52261e-06	0.0012291	Hyper 5hmC (Sex-Male)	Quies	AL732509.1;AL732509.1;ADGRG2;ADGRG2
chrX	19119616	19119618	cg26771319_BC11	0.0295839	2.39012e-08	8.25611e-06	Hyper 5hmC (Sex-Male)	ReprPC	ADGRG2
chrX	19119626	19119628	cg26771321_BC11	0.0384623	6.53457e-17	6.1751e-13	Hyper 5hmC (Sex-Male)	ReprPC	ADGRG2
chrX	19121586	19121588	cg26771339_TC21	-0.233595	6.67979e-23	5.60313e-21	Hypo 5modC (Sex-Male)	ReprPC	ADGRG2;ADGRG2
chrX	19121586	19121588	cg26771339_TC21	0.0225415	1.79965e-05	0.00213152	Hyper 5hmC (Sex-Male)	ReprPC	ADGRG2;ADGRG2
chrX	19121859	19121861	cg17832062_BC11	-0.0993419	8.67651e-15	6.00095e-13	Hypo 5modC (Sex-Male)	TssBiv	ADGRG2;ADGRG2
chrX	19121859	19121861	cg17832062_BC11	0.00335471	9.43007e-05	0.00913312	Hyper 5hmC (Sex-Male)	TssBiv	ADGRG2;ADGRG2
chrX	19222309	19222311	cg26772465_TC21	0.0900955	5.62666e-06	0.000315098	Hyper 5modC (Sex-Male)	Quies	NA
chrX	19225738	19225740	cg26772495_TC11	0.0584809	4.37943e-07	2.55448e-05	Hyper 5modC (Sex-Male)	Quies	NA
chrX	19226188	19226190	cg26772506_TC11	0.0363819	1.49074e-06	0.000253173	Hyper 5hmC (Sex-Male)	Quies	NA
chrX	19238906	19238908	cg26772641_TC21	0.204682	2.24716e-24	1.97713e-22	Hyper 5modC (Sex-Male)	Quies	NA
chrX	19253295	19253297	cg26772805_TC21	0.0706101	2.14511e-11	1.38868e-09	Hyper 5modC (Sex-Male)	Quies	NA
chrX	19253295	19253297	cg26772805_TC21	0.0186164	0.000553015	0.0436794	Hyper 5hmC (Sex-Male)	Quies	NA
chrX	19309540	19309542	cg26773290_BC21	0.163571	4.65112e-19	3.5093e-17	Hyper 5modC (Sex-Male)	Quies	PDHA1;PDHA1
chrX	19309540	19309542	cg26773290_BC21	0.0222138	2.28639e-06	0.000365322	Hyper 5hmC (Sex-Male)	Quies	PDHA1;PDHA1
chrX	19340338	19340340	cg00156802_TC21	-0.0414508	3.64159e-06	0.000205298	Hypo 5modC (Sex-Male)	Quies	PDHA1;PDHA1;MAP3K15;MAP3K15;Y_RNA;Y_RNA
chrX	19340338	19340340	cg00156802_TC21	0.0348705	1.10459e-06	0.000196155	Hyper 5hmC (Sex-Male)	Quies	PDHA1;PDHA1;MAP3K15;MAP3K15;Y_RNA;Y_RNA
chrX	19343396	19343398	cg26773660_BC21	-0.348063	4.41182e-37	6.10629e-35	Hypo 5modC (Sex-Male)	TssFlnkU	PDHA1;PDHA1;MAP3K15;MAP3K15;Y_RNA;Y_RNA
chrX	19343396	19343398	cg26773660_BC21	0.0136324	2.58851e-06	0.000405753	Hyper 5hmC (Sex-Male)	TssFlnkU	PDHA1;PDHA1;MAP3K15;MAP3K15;Y_RNA;Y_RNA
chrX	19343846	19343848	cg05288026_TC11	-0.126933	1.26457e-20	9.96555e-19	Hypo 5modC (Sex-Male)	TssA	PDHA1;PDHA1;MAP3K15;MAP3K15;Y_RNA;Y_RNA
chrX	19343846	19343848	cg05288026_TC11	0.0076244	3.25622e-06	0.00049318	Hyper 5hmC (Sex-Male)	TssA	PDHA1;PDHA1;MAP3K15;MAP3K15;Y_RNA;Y_RNA
chrX	19382909	19382911	cg26774361_BC11	-0.216007	4.69687e-27	4.49854e-25	Hypo 5modC (Sex-Male)	Quies	PDHA1;MAP3K15;Y_RNA
chrX	19459994	19459996	cg26775300_TC21	0.0189012	0.000457227	0.0368803	Hyper 5hmC (Sex-Male)	Quies	MAP3K15;EIF5P2
chrX	19499572	19499574	cg26775725_TC21	0.0356057	2.39905e-05	0.00273024	Hyper 5hmC (Sex-Male)	Quies	MAP3K15;EIF5P2;SH3KBP1
chrX	19513220	19513222	cg26775904_BC21	-0.270909	1.04868e-35	1.37859e-33	Hypo 5modC (Sex-Male)	Quies	MAP3K15;EIF5P2;SH3KBP1
chrX	19513241	19513243	cg26775905_TC21	-0.359417	6.23922e-34	7.66983e-32	Hypo 5modC (Sex-Male)	Quies	MAP3K15;EIF5P2;SH3KBP1
chrX	19515425	19515427	cg07211915_BC21	-0.469466	7.34163e-77	9.2539e-74	Hypo 5modC (Sex-Male)	TssFlnk	MAP3K15;EIF5P2;SH3KBP1
chrX	19515834	19515836	cg26776039_BC21	-0.391346	1.07214e-43	1.959e-41	Hypo 5modC (Sex-Male)	TssBiv	MAP3K15;EIF5P2;SH3KBP1
chrX	19515853	19515855	cg26776040_TC11	-0.341003	3.17176e-58	1.04561e-55	Hypo 5modC (Sex-Male)	TssBiv	MAP3K15;EIF5P2;SH3KBP1
chrX	19515947	19515949	cg08461617_BC11	-0.391814	1.54947e-59	5.47559e-57	Hypo 5modC (Sex-Male)	ReprPC	MAP3K15;EIF5P2;SH3KBP1
chrX	19516013	19516015	cg00504583_TC21	-0.392206	1.05314e-31	1.19343e-29	Hypo 5modC (Sex-Male)	ReprPC	MAP3K15;MAP3K15;EIF5P2;EIF5P2;SH3KBP1;SH3KBP1
chrX	19516013	19516015	cg00504583_TC21	0.0155269	0.000231408	0.0201347	Hyper 5hmC (Sex-Male)	ReprPC	MAP3K15;MAP3K15;EIF5P2;EIF5P2;SH3KBP1;SH3KBP1
chrX	19516040	19516042	cg12717800_TC21	-0.363714	5.83666e-33	6.89598e-31	Hypo 5modC (Sex-Male)	ReprPC	MAP3K15;EIF5P2;SH3KBP1
chrX	19516040	19516042	cg12717800_TC22	-0.382193	1.20848e-32	1.41014e-30	Hypo 5modC (Sex-Male)	ReprPC	MAP3K15;EIF5P2;SH3KBP1
chrX	19536649	19536651	cg26776305_TC11	0.164516	2.40214e-06	0.000136731	Hyper 5modC (Sex-Male)	Quies	MAP3K15;MAP3K15;EIF5P2;EIF5P2;SH3KBP1;SH3KBP1
chrX	19536649	19536651	cg26776305_TC11	0.0372703	7.9003e-08	2.19119e-05	Hyper 5hmC (Sex-Male)	Quies	MAP3K15;MAP3K15;EIF5P2;EIF5P2;SH3KBP1;SH3KBP1
chrX	19537010	19537012	cg26776311_TC21	0.305502	2.86442e-46	5.7266e-44	Hyper 5modC (Sex-Male)	Quies	MAP3K15;MAP3K15;EIF5P2;EIF5P2;SH3KBP1;SH3KBP1
chrX	19537010	19537012	cg26776311_TC21	0.0359627	0.000105223	0.0100512	Hyper 5hmC (Sex-Male)	Quies	MAP3K15;MAP3K15;EIF5P2;EIF5P2;SH3KBP1;SH3KBP1
chrX	19544077	19544079	cg26776443_TC11	0.0928309	1.89256e-16	1.34568e-14	Hyper 5modC (Sex-Male)	Quies	MAP3K15;EIF5P2;SH3KBP1
chrX	19544698	19544700	cg26776452_BC11	0.287212	1.16776e-42	2.05105e-40	Hyper 5modC (Sex-Male)	Quies	MAP3K15;EIF5P2;SH3KBP1
chrX	19561513	19561515	cg26776621_BC21	0.229076	7.55801e-40	1.16666e-37	Hyper 5modC (Sex-Male)	Quies	MAP3K15;MAP3K15;SH3KBP1;SH3KBP1
chrX	19561513	19561515	cg26776621_BC21	0.0389056	6.49962e-07	0.000125283	Hyper 5hmC (Sex-Male)	Quies	MAP3K15;MAP3K15;SH3KBP1;SH3KBP1
chrX	19579416	19579418	cg26776805_TC21	0.294789	2.16684e-47	4.52383e-45	Hyper 5modC (Sex-Male)	Quies	SH3KBP1;SH3KBP1
chrX	19579416	19579418	cg26776805_TC21	0.0663389	3.39546e-07	7.34011e-05	Hyper 5hmC (Sex-Male)	Quies	SH3KBP1;SH3KBP1
chrX	19584890	19584892	cg26776853_BC21	0.244575	4.18263e-28	4.15983e-26	Hyper 5modC (Sex-Male)	Quies	SH3KBP1
chrX	19601529	19601531	cg26777054_TC21	0.239713	6.02648e-33	7.11311e-31	Hyper 5modC (Sex-Male)	Quies	SH3KBP1;SH3KBP1
chrX	19601529	19601531	cg26777054_TC21	0.0924489	2.51599e-10	2.14718e-07	Hyper 5hmC (Sex-Male)	Quies	SH3KBP1;SH3KBP1
chrX	19604606	19604608	cg26777085_TC21	0.22671	2.62587e-26	2.46491e-24	Hyper 5modC (Sex-Male)	Quies	SH3KBP1;SH3KBP1
chrX	19604606	19604608	cg26777085_TC21	0.034422	4.53396e-05	0.00479677	Hyper 5hmC (Sex-Male)	Quies	SH3KBP1;SH3KBP1
chrX	19615281	19615283	cg26777214_BC11	0.0388855	3.9163e-09	1.88408e-06	Hyper 5hmC (Sex-Male)	Quies	SH3KBP1
chrX	19626235	19626237	cg26777334_BC11	0.321056	9.70635e-40	1.48949e-37	Hyper 5modC (Sex-Male)	Quies	SH3KBP1;SH3KBP1
chrX	19626235	19626237	cg26777334_BC11	0.0253202	1.90785e-06	0.000311804	Hyper 5hmC (Sex-Male)	Quies	SH3KBP1;SH3KBP1
chrX	19629288	19629290	cg26763555_TC21	0.250084	8.42807e-47	1.72146e-44	Hyper 5modC (Sex-Male)	Quies	SH3KBP1;SH3KBP1
chrX	19629288	19629290	cg26763555_TC21	0.0440846	4.98852e-05	0.00523373	Hyper 5hmC (Sex-Male)	Quies	SH3KBP1;SH3KBP1
chrX	19703140	19703142	cg26778019_BC11	0.163436	2.99992e-15	2.0877e-13	Hyper 5modC (Sex-Male)	Quies	SH3KBP1;SH3KBP1
chrX	19703140	19703142	cg26778019_BC11	0.0472705	6.00564e-06	0.000830671	Hyper 5hmC (Sex-Male)	Quies	SH3KBP1;SH3KBP1
chrX	19715645	19715647	cg26778125_TC21	0.240058	3.0332e-24	2.65978e-22	Hyper 5modC (Sex-Male)	Quies	SH3KBP1;SH3KBP1
chrX	19715645	19715647	cg26778125_TC21	0.0380641	1.21038e-08	4.65497e-06	Hyper 5hmC (Sex-Male)	Quies	SH3KBP1;SH3KBP1
chrX	19738395	19738397	cg26778331_TC21	0.0403337	1.46437e-07	3.61782e-05	Hyper 5hmC (Sex-Male)	Quies	SH3KBP1
chrX	19738454	19738456	cg26778333_BC21	0.228419	2.45143e-33	2.94206e-31	Hyper 5modC (Sex-Male)	Quies	SH3KBP1
chrX	19739907	19739909	cg26778351_BC11	0.0929374	8.2677e-10	5.40151e-07	Hyper 5hmC (Sex-Male)	Quies	SH3KBP1
chrX	19747810	19747812	cg26778421_TC21	-0.0815425	0.000154674	0.00794984	Hypo 5modC (Sex-Male)	Quies	SH3KBP1;SH3KBP1
chrX	19747810	19747812	cg26778421_TC21	0.054517	5.989e-05	0.006135	Hyper 5hmC (Sex-Male)	Quies	SH3KBP1;SH3KBP1
chrX	19752174	19752176	cg26778459_BC21	0.0666584	1.16945e-07	3.01496e-05	Hyper 5hmC (Sex-Male)	Quies	SH3KBP1
chrX	19778799	19778801	cg26778740_TC21	0.184078	4.22595e-19	3.19464e-17	Hyper 5modC (Sex-Male)	Quies	SH3KBP1;SH3KBP1
chrX	19778799	19778801	cg26778740_TC21	0.0708344	8.00104e-09	3.30789e-06	Hyper 5hmC (Sex-Male)	Quies	SH3KBP1;SH3KBP1
chrX	19797644	19797646	cg11223073_TC21	0.101644	2.43978e-10	2.12086e-07	Hyper 5hmC (Sex-Male)	Quies	SH3KBP1
chrX	19844107	19844109	cg26779351_BC21	0.0982284	5.94387e-14	4.03751e-12	Hyper 5modC (Sex-Male)	Quies	SH3KBP1;SH3KBP1
chrX	19844107	19844109	cg26779351_BC21	0.0540599	2.34479e-07	5.3903e-05	Hyper 5hmC (Sex-Male)	Quies	SH3KBP1;SH3KBP1
chrX	19859654	19859656	cg26779536_BC21	0.262578	7.91635e-44	1.45323e-41	Hyper 5modC (Sex-Male)	Quies	SH3KBP1;SH3KBP1
chrX	19859654	19859656	cg26779536_BC21	0.0732716	9.60741e-09	3.82845e-06	Hyper 5hmC (Sex-Male)	Quies	SH3KBP1;SH3KBP1
chrX	19865253	19865255	cg26779594_TC11	0.14432	5.04881e-19	3.80815e-17	Hyper 5modC (Sex-Male)	Quies	SH3KBP1;BCLAF3
chrX	19865361	19865363	cg17589414_TC21	0.0268	0.000102342	0.00980782	Hyper 5hmC (Sex-Male)	Quies	SH3KBP1;BCLAF3
chrX	19883336	19883338	cg26779822_TC21	0.0318278	3.6138e-05	0.00194787	Hyper 5modC (Sex-Male)	Quies	SH3KBP1;SH3KBP1;BCLAF3;BCLAF3
chrX	19883336	19883338	cg26779822_TC21	0.0797759	9.85487e-07	0.000178234	Hyper 5hmC (Sex-Male)	Quies	SH3KBP1;SH3KBP1;BCLAF3;BCLAF3
chrX	19884500	19884502	cg26779834_BC21	0.245786	1.2616e-32	1.46994e-30	Hyper 5modC (Sex-Male)	Quies	SH3KBP1;SH3KBP1;BCLAF3;BCLAF3
chrX	19884500	19884502	cg26779834_BC21	0.128503	1.72455e-16	1.50554e-12	Hyper 5hmC (Sex-Male)	Quies	SH3KBP1;SH3KBP1;BCLAF3;BCLAF3
chrX	19888423	19888425	cg07434817_TC21	-0.319605	7.2865e-42	1.22941e-39	Hypo 5modC (Sex-Male)	TssA	SH3KBP1;BCLAF3
chrX	19894007	19894009	cg05602554_TC11	-0.0838443	2.10594e-05	0.00114613	Hypo 5modC (Sex-Male)	Quies	SH3KBP1;BCLAF3
chrX	19914222	19914224	cg26780381_BC21	0.22004	5.61533e-42	9.52901e-40	Hyper 5modC (Sex-Male)	Quies	SH3KBP1;BCLAF3
chrX	19918927	19918929	cg26780416_TC21	0.213995	3.94681e-32	4.52478e-30	Hyper 5modC (Sex-Male)	Quies	SH3KBP1;SH3KBP1;BCLAF3;BCLAF3
chrX	19918927	19918929	cg26780416_TC21	0.0499673	3.13058e-06	0.000478114	Hyper 5hmC (Sex-Male)	Quies	SH3KBP1;SH3KBP1;BCLAF3;BCLAF3
chrX	20000263	20000265	cg26781309_TC21	0.177957	3.56718e-32	4.10153e-30	Hyper 5modC (Sex-Male)	Quies	BCLAF3;Y_RNA;MAP7D2;MIR23C
chrX	20028761	20028763	cg26781659_TC21	0.0890254	1.03842e-06	5.98882e-05	Hyper 5modC (Sex-Male)	Quies	Y_RNA;MAP7D2;MIR23C
chrX	20045708	20045710	cg20361962_TC21	0.159415	4.57498e-25	4.11744e-23	Hyper 5modC (Sex-Male)	Quies	MAP7D2;MAP7D2;MIR23C;MIR23C
chrX	20045708	20045710	cg20361962_TC21	0.0383066	0.000409874	0.033483	Hyper 5hmC (Sex-Male)	Quies	MAP7D2;MAP7D2;MIR23C;MIR23C
chrX	20064293	20064295	cg26782009_BC21	0.21091	7.46805e-30	7.91848e-28	Hyper 5modC (Sex-Male)	Quies	MAP7D2;MIR23C
chrX	20116373	20116375	cg26782642_TC11	-0.20861	9.29787e-30	9.82332e-28	Hypo 5modC (Sex-Male)	TssBiv	MAP7D2;EIF1AX;AL732366.2;AL732366.1;EIF1AX-AS1;RPS6KA3
chrX	20171494	20171496	cg26783387_BC21	0.313388	2.40323e-43	4.34069e-41	Hyper 5modC (Sex-Male)	Quies	EIF1AX;EIF1AX;AL732366.2;AL732366.2;AL732366.1;AL732366.1;EIF1AX-AS1;EIF1AX-AS1;RPS6KA3;RPS6KA3
chrX	20171494	20171496	cg26783387_BC21	0.0174976	0.000192217	0.0171073	Hyper 5hmC (Sex-Male)	Quies	EIF1AX;EIF1AX;AL732366.2;AL732366.2;AL732366.1;AL732366.1;EIF1AX-AS1;EIF1AX-AS1;RPS6KA3;RPS6KA3
chrX	20220345	20220347	cg26783767_BC21	0.177435	9.55336e-32	1.08468e-29	Hyper 5modC (Sex-Male)	Quies	RPS6KA3;RPS6KA3
chrX	20220345	20220347	cg26783767_BC21	0.0544879	2.04065e-07	4.7868e-05	Hyper 5hmC (Sex-Male)	Quies	RPS6KA3;RPS6KA3
chrX	20252953	20252955	cg26783977_BC21	0.267952	1.46202e-30	1.59616e-28	Hyper 5modC (Sex-Male)	Quies	RPS6KA3;RPS6KA3
chrX	20252953	20252955	cg26783977_BC21	0.0832429	4.81222e-10	3.5174e-07	Hyper 5hmC (Sex-Male)	Quies	RPS6KA3;RPS6KA3
chrX	20257077	20257079	cg26784005_TC21	0.0845139	3.32957e-11	4.23555e-08	Hyper 5hmC (Sex-Male)	Quies	RPS6KA3
chrX	20266009	20266011	cg11565248_BC11	-0.266569	4.82969e-51	1.15573e-48	Hypo 5modC (Sex-Male)	TssA	RPS6KA3;AL928596.1
chrX	20267313	20267315	cg01948589_BC21	-0.395932	4.55424e-53	1.16682e-50	Hypo 5modC (Sex-Male)	TssA	RPS6KA3;RPS6KA3;AL928596.1;AL928596.1
chrX	20267313	20267315	cg01948589_BC21	0.0136978	0.000415996	0.033889	Hyper 5hmC (Sex-Male)	TssA	RPS6KA3;RPS6KA3;AL928596.1;AL928596.1
chrX	20306846	20306848	cg26784593_BC21	0.258922	1.74564e-38	2.53988e-36	Hyper 5modC (Sex-Male)	Quies	RPS6KA3;RPS6KA3;AL928596.1;AL928596.1
chrX	20306846	20306848	cg26784593_BC21	0.0454555	1.55489e-05	0.0018812	Hyper 5hmC (Sex-Male)	Quies	RPS6KA3;RPS6KA3;AL928596.1;AL928596.1
chrX	20318176	20318178	cg26784681_TC11	0.186274	3.14267e-13	2.10381e-11	Hyper 5modC (Sex-Male)	Quies	AL928596.1;AL928596.1
chrX	20318176	20318178	cg26784681_TC11	0.0218424	0.000324648	0.0272183	Hyper 5hmC (Sex-Male)	Quies	AL928596.1;AL928596.1
chrX	20323042	20323044	cg26784722_TC21	0.227819	1.0058e-41	1.6802e-39	Hyper 5modC (Sex-Male)	Quies	AL928596.1
chrX	20349700	20349702	cg26784898_BC21	0.208007	1.02724e-36	1.40121e-34	Hyper 5modC (Sex-Male)	Quies	AL928596.1
chrX	20351404	20351406	cg26784906_TC21	0.0305796	7.50653e-07	0.000141367	Hyper 5hmC (Sex-Male)	Quies	AL928596.1
chrX	20375927	20375929	cg26785173_BC11	0.0276129	0.000298575	0.0252161	Hyper 5hmC (Sex-Male)	Quies	NA
chrX	20432285	20432287	cg26785630_TC11	0.239563	1.27645e-27	1.24429e-25	Hyper 5modC (Sex-Male)	Quies	AL807740.1;AL807740.1;RN7SKP183;RN7SKP183
chrX	20432285	20432287	cg26785630_TC11	0.0604015	7.24672e-07	0.000137157	Hyper 5hmC (Sex-Male)	Quies	AL807740.1;AL807740.1;RN7SKP183;RN7SKP183
chrX	20462665	20462667	cg26785816_BC21	0.0486253	1.16212e-06	0.00020445	Hyper 5hmC (Sex-Male)	Quies	AL807740.1;RN7SKP183
chrX	20464664	20464666	cg26785827_TC21	0.225716	7.90642e-38	1.12741e-35	Hyper 5modC (Sex-Male)	Quies	AL807740.1;RN7SKP183
chrX	20465315	20465317	cg26785832_BC11	0.282176	1.10293e-25	1.01313e-23	Hyper 5modC (Sex-Male)	Quies	AL807740.1;RN7SKP183
chrX	20465745	20465747	cg26785835_BC21	0.244871	1.98015e-39	3.00345e-37	Hyper 5modC (Sex-Male)	Quies	AL807740.1;AL807740.1;RN7SKP183;RN7SKP183
chrX	20465745	20465747	cg26785835_BC21	0.030005	0.000112919	0.0106936	Hyper 5hmC (Sex-Male)	Quies	AL807740.1;AL807740.1;RN7SKP183;RN7SKP183
chrX	20481761	20481763	cg26785936_TC21	0.10491	3.6125e-14	2.46453e-12	Hyper 5modC (Sex-Male)	Quies	AL807740.1;AL807740.1;RN7SKP183;RN7SKP183
chrX	20481761	20481763	cg26785936_TC21	0.0536524	8.37708e-05	0.00823078	Hyper 5hmC (Sex-Male)	Quies	AL807740.1;AL807740.1;RN7SKP183;RN7SKP183
chrX	20519272	20519274	cg26786159_BC11	0.209429	9.57704e-21	7.56243e-19	Hyper 5modC (Sex-Male)	Quies	AL807740.1
chrX	20521089	20521091	cg26786178_TC21	0.258876	6.03817e-39	8.95685e-37	Hyper 5modC (Sex-Male)	Quies	AL807740.1
chrX	20521845	20521847	cg26786185_TC21	0.183432	2.8632e-25	2.5927e-23	Hyper 5modC (Sex-Male)	Quies	AL807740.1;AL807740.1
chrX	20521845	20521847	cg26786185_TC21	0.0518821	5.91015e-06	0.000822192	Hyper 5hmC (Sex-Male)	Quies	AL807740.1;AL807740.1
chrX	20529286	20529288	cg26786222_TC11	0.206481	3.91514e-17	2.82816e-15	Hyper 5modC (Sex-Male)	Quies	AL807740.1;AL807740.1
chrX	20529286	20529288	cg26786222_TC11	0.0206119	7.68423e-05	0.00763509	Hyper 5hmC (Sex-Male)	Quies	AL807740.1;AL807740.1
chrX	20537813	20537815	cg26786293_BC11	0.246686	1.62659e-27	1.58038e-25	Hyper 5modC (Sex-Male)	Quies	AL807740.1;AL807740.1
chrX	20537813	20537815	cg26786293_BC11	0.025358	0.000287745	0.0243715	Hyper 5hmC (Sex-Male)	Quies	AL807740.1;AL807740.1
chrX	20569674	20569676	cg26786420_BC21	0.165213	2.197e-24	1.93517e-22	Hyper 5modC (Sex-Male)	Quies	NA
chrX	20571946	20571948	cg26786428_BC11	0.0501543	5.69111e-13	1.67317e-09	Hyper 5hmC (Sex-Male)	Quies	NA
chrX	20597016	20597018	cg26786580_BC21	0.133104	9.52429e-19	7.13816e-17	Hyper 5modC (Sex-Male)	Quies	NA
chrX	20666589	20666591	cg26786914_TC21	0.0477543	3.6097e-07	7.69635e-05	Hyper 5hmC (Sex-Male)	Quies	NA
chrX	20866466	20866468	cg26788019_BC11	0.0271169	1.53913e-07	3.76734e-05	Hyper 5hmC (Sex-Male)	Quies	AL807742.1
chrX	20885677	20885679	cg26788138_BC21	0.0259373	6.89626e-07	0.000131559	Hyper 5hmC (Sex-Male)	Quies	AL807742.1
chrX	20951375	20951377	cg17058972_TC21	0.0271942	2.95216e-07	6.53647e-05	Hyper 5hmC (Sex-Male)	Quies	AL807742.1
chrX	20989000	20989002	cg26788689_TC11	0.0905714	8.8539e-12	5.76661e-10	Hyper 5modC (Sex-Male)	Quies	AL807742.1
chrX	21002000	21002002	cg26788734_BC11	0.0337535	7.52846e-10	4.99133e-07	Hyper 5hmC (Sex-Male)	Quies	AL807742.1
chrX	21015148	21015150	cg26788806_BC21	0.0360164	2.66857e-07	5.99052e-05	Hyper 5hmC (Sex-Male)	Quies	AL807742.1
chrX	21106873	21106875	cg26789231_TC21	0.0308805	9.97735e-08	2.63471e-05	Hyper 5hmC (Sex-Male)	Quies	AL807742.1;BX088723.1
chrX	21209274	21209276	cg26789676_TC11	0.0471922	8.67922e-06	0.00113519	Hyper 5hmC (Sex-Male)	Quies	AL807742.1;BX088723.1;RNU6-133P
chrX	21361459	21361461	cg26790496_TC21	0.178425	1.93578e-22	1.59817e-20	Hyper 5modC (Sex-Male)	Quies	AL807742.1;CNKSR2
chrX	21371968	21371970	cg26790536_BC11	0.0553737	1.34907e-09	7.86253e-07	Hyper 5hmC (Sex-Male)	Quies	AL807742.1;CNKSR2;RARRES2P3
chrX	21374428	21374430	cg16767700_TC11	-0.452713	9.47047e-71	7.34298e-68	Hypo 5modC (Sex-Male)	TssFlnk	AL807742.1;CNKSR2;RARRES2P3
chrX	21374498	21374500	cg20484507_TC11	-0.379326	2.25257e-68	1.435e-65	Hypo 5modC (Sex-Male)	TssFlnk	AL807742.1;CNKSR2;RARRES2P3
chrX	21374890	21374892	cg26790684_BC11	-0.385575	2.28227e-72	1.98505e-69	Hypo 5modC (Sex-Male)	TssBiv	AL807742.1;CNKSR2;RARRES2P3
chrX	21411489	21411491	cg26790916_BC21	0.169285	9.11165e-22	7.38545e-20	Hyper 5modC (Sex-Male)	Quies	AL807742.1;AL807742.1;CNKSR2;CNKSR2;RARRES2P3;RARRES2P3
chrX	21411489	21411491	cg26790916_BC21	0.0442459	8.11378e-05	0.0080018	Hyper 5hmC (Sex-Male)	Quies	AL807742.1;AL807742.1;CNKSR2;CNKSR2;RARRES2P3;RARRES2P3
chrX	21412168	21412170	cg27499404_TC21	0.0235293	0.000456662	0.0368501	Hyper 5hmC (Sex-Male)	Quies	AL807742.1;CNKSR2;RARRES2P3
chrX	21449471	21449473	cg26791087_TC21	0.114902	1.85377e-18	1.37708e-16	Hyper 5modC (Sex-Male)	Quies	CNKSR2;CNKSR2;RARRES2P3;RARRES2P3
chrX	21449471	21449473	cg26791087_TC21	0.0253662	9.88751e-05	0.00951694	Hyper 5hmC (Sex-Male)	Quies	CNKSR2;CNKSR2;RARRES2P3;RARRES2P3
chrX	21464087	21464089	cg26791172_BC11	0.29632	4.73048e-48	1.01457e-45	Hyper 5modC (Sex-Male)	Quies	CNKSR2;RARRES2P3
chrX	21465806	21465808	cg26791178_BC11	0.045156	4.46049e-12	9.21371e-09	Hyper 5hmC (Sex-Male)	Quies	CNKSR2;RARRES2P3
chrX	21540362	21540364	cg26791515_BC21	0.185083	9.60984e-32	1.09057e-29	Hyper 5modC (Sex-Male)	Quies	CNKSR2
chrX	21560239	21560241	cg26791641_TC21	0.20398	2.50497e-33	3.00479e-31	Hyper 5modC (Sex-Male)	Quies	CNKSR2
chrX	21560998	21561000	cg26791644_BC11	0.224876	4.66822e-27	4.47291e-25	Hyper 5modC (Sex-Male)	Quies	CNKSR2
chrX	21605080	21605082	cg26791852_TC21	0.0671359	1.74427e-06	9.97907e-05	Hyper 5modC (Sex-Male)	Quies	CNKSR2;KLHL34
chrX	21635876	21635878	cg26792010_TC21	0.0499942	0.000286867	0.0243127	Hyper 5hmC (Sex-Male)	Quies	CNKSR2;KLHL34
chrX	21652162	21652164	cg13859943_BC21	0.224467	3.09858e-37	4.314e-35	Hyper 5modC (Sex-Male)	Quies	CNKSR2;KLHL34
chrX	21657852	21657854	cg26792291_BC21	-0.246726	3.61645e-31	4.0342e-29	Hypo 5modC (Sex-Male)	ReprPC	CNKSR2;KLHL34;SMPX
chrX	21657868	21657870	cg26792292_TC11	-0.221597	1.72523e-28	1.7408e-26	Hypo 5modC (Sex-Male)	ReprPC	CNKSR2;KLHL34;SMPX
chrX	21661527	21661529	cg26792402_TC21	0.0806843	6.24503e-13	4.16291e-11	Hyper 5modC (Sex-Male)	Quies	CNKSR2;KLHL34;SMPX
chrX	21664476	21664478	cg26792425_TC11	0.272363	2.14929e-30	2.32921e-28	Hyper 5modC (Sex-Male)	Quies	CNKSR2;KLHL34;SMPX
chrX	21664551	21664553	cg26792427_TC21	0.248494	7.39267e-34	9.06613e-32	Hyper 5modC (Sex-Male)	Quies	CNKSR2;KLHL34;SMPX
chrX	21665836	21665838	cg26792437_BC11	0.278283	3.35082e-34	4.1745e-32	Hyper 5modC (Sex-Male)	Quies	CNKSR2;KLHL34;SMPX
chrX	21666664	21666666	cg26792443_TC21	0.033566	0.000277959	0.023641	Hyper 5hmC (Sex-Male)	Quies	CNKSR2;KLHL34;SMPX
chrX	21710109	21710111	cg26792748_TC21	0.1793	6.97251e-29	7.14866e-27	Hyper 5modC (Sex-Male)	Quies	SMPX
chrX	21721443	21721445	cg26792841_TC21	0.147072	2.02776e-16	1.44137e-14	Hyper 5modC (Sex-Male)	Quies	SMPX
chrX	21721727	21721729	cg26792843_TC21	0.196604	1.66225e-30	1.80806e-28	Hyper 5modC (Sex-Male)	Quies	SMPX
chrX	21722698	21722700	cg26792849_BC11	0.271178	3.05096e-37	4.25021e-35	Hyper 5modC (Sex-Male)	Quies	SMPX
chrX	21722865	21722867	cg26792851_TC21	0.0295488	0.000123415	0.0116004	Hyper 5hmC (Sex-Male)	Quies	SMPX
chrX	21729246	21729248	cg26792889_TC21	0.0979332	2.03346e-12	1.34071e-10	Hyper 5modC (Sex-Male)	Quies	SMPX
chrX	21737034	21737036	cg26792931_TC11	0.29879	9.32145e-26	8.57923e-24	Hyper 5modC (Sex-Male)	Quies	SMPX
chrX	21738795	21738797	cg26792951_BC21	0.139812	7.41089e-05	0.00390959	Hyper 5modC (Sex-Male)	Quies	SMPX
chrX	21758123	21758125	cg05446138_BC21	0.0951275	8.54588e-06	0.000474855	Hyper 5modC (Sex-Male)	Quies	SMPX
chrX	21811629	21811631	cg26793412_BC11	0.256928	1.47514e-23	1.26253e-21	Hyper 5modC (Sex-Male)	Quies	MBTPS2;MBTPS2;U73479.1;U73479.1;YY2;YY2
chrX	21811629	21811631	cg26793412_BC11	0.0129049	1.00915e-06	0.000181536	Hyper 5hmC (Sex-Male)	Quies	MBTPS2;MBTPS2;U73479.1;U73479.1;YY2;YY2
chrX	21822206	21822208	cg26793470_TC21	0.0365648	2.28996e-05	0.00262304	Hyper 5hmC (Sex-Male)	Quies	MBTPS2;U73479.1;YY2
chrX	21839356	21839358	cg08872581_TC21	-0.115019	1.77046e-14	1.21594e-12	Hypo 5modC (Sex-Male)	TssA	MBTPS2;MBTPS2;U73479.1;U73479.1;YY2;YY2;Y_RNA;Y_RNA
chrX	21839356	21839358	cg08872581_TC21	0.0212898	4.17631e-07	8.65341e-05	Hyper 5hmC (Sex-Male)	TssA	MBTPS2;MBTPS2;U73479.1;U73479.1;YY2;YY2;Y_RNA;Y_RNA
chrX	21839495	21839497	cg07826058_BC11	-0.457279	1.99762e-67	1.18009e-64	Hypo 5modC (Sex-Male)	TssA	MBTPS2;U73479.1;YY2;Y_RNA
chrX	21847273	21847275	cg26793721_BC21	0.0509232	2.82254e-07	6.28649e-05	Hyper 5hmC (Sex-Male)	Quies	MBTPS2;U73479.1;YY2;Y_RNA
chrX	21898244	21898246	cg26794288_BC21	0.0442479	8.84136e-09	3.56616e-06	Hyper 5hmC (Sex-Male)	Quies	MBTPS2;YY2;Y_RNA;CYTH1P1;SMS
chrX	21906930	21906932	cg26794352_TC21	0.0388663	3.22262e-06	0.000489211	Hyper 5hmC (Sex-Male)	Quies	MBTPS2;YY2;Y_RNA;CYTH1P1;SMS
chrX	21932998	21933000	cg10060164_BC21	0.130265	3.79624e-22	3.1102e-20	Hyper 5modC (Sex-Male)	Quies	MBTPS2;MBTPS2;CYTH1P1;CYTH1P1;SMS;SMS
chrX	21932998	21933000	cg10060164_BC21	0.0686424	1.60315e-07	3.88451e-05	Hyper 5hmC (Sex-Male)	Quies	MBTPS2;MBTPS2;CYTH1P1;CYTH1P1;SMS;SMS
chrX	21940571	21940573	cg07858069_BC11	-0.131469	1.31306e-24	1.16484e-22	Hypo 5modC (Sex-Male)	TssA	CYTH1P1;CYTH1P1;SMS;SMS
chrX	21940571	21940573	cg07858069_BC11	0.00557117	6.61933e-07	0.000127193	Hyper 5hmC (Sex-Male)	TssA	CYTH1P1;CYTH1P1;SMS;SMS
chrX	21949125	21949127	cg26794946_TC21	0.0890049	6.75737e-11	7.57619e-08	Hyper 5hmC (Sex-Male)	Quies	CYTH1P1;SMS
chrX	21950009	21950011	cg24980481_TC11	0.218826	6.71431e-26	6.21365e-24	Hyper 5modC (Sex-Male)	Quies	CYTH1P1;CYTH1P1;SMS;SMS
chrX	21950009	21950011	cg24980481_TC11	0.053639	6.43081e-06	0.000878078	Hyper 5hmC (Sex-Male)	Quies	CYTH1P1;CYTH1P1;SMS;SMS
chrX	21990901	21990903	cg00817713_BC21	0.0485144	0.000353319	0.0293431	Hyper 5hmC (Sex-Male)	TxWk	SMS;PHEX
chrX	22006530	22006532	cg26795617_BC21	0.0928551	5.09586e-11	3.26484e-09	Hyper 5modC (Sex-Male)	Quies	SMS;PHEX
chrX	22007627	22007629	cg26795632_BC21	0.0422211	4.79531e-09	2.199e-06	Hyper 5hmC (Sex-Male)	Quies	SMS;PHEX
chrX	22016216	22016218	cg26795735_TC21	0.144811	3.49046e-17	2.52526e-15	Hyper 5modC (Sex-Male)	Quies	SMS;SMS;PHEX;PHEX
chrX	22016216	22016218	cg26795735_TC21	0.0415532	5.27075e-07	0.000105235	Hyper 5hmC (Sex-Male)	Quies	SMS;SMS;PHEX;PHEX
chrX	22017890	22017892	cg26795755_TC11	0.043997	0.000188226	0.0167917	Hyper 5hmC (Sex-Male)	Quies	SMS;PHEX
chrX	22032931	22032933	cg25437005_TC11	0.019859	2.79361e-10	2.29477e-07	Hyper 5hmC (Sex-Male)	Quies	SMS;PHEX
chrX	22041050	22041052	cg26796086_TC21	0.182392	6.54905e-28	6.44805e-26	Hyper 5modC (Sex-Male)	Quies	SMS;PHEX
chrX	22077616	22077618	cg26796450_BC21	0.224041	1.18614e-27	1.15674e-25	Hyper 5modC (Sex-Male)	Quies	PHEX;PHEX
chrX	22077616	22077618	cg26796450_BC21	0.0327062	2.69179e-08	9.09629e-06	Hyper 5hmC (Sex-Male)	Quies	PHEX;PHEX
chrX	22081312	22081314	cg26796478_TC21	0.289136	1.14901e-41	1.91672e-39	Hyper 5modC (Sex-Male)	Quies	PHEX
chrX	22129710	22129712	cg26796864_BC11	0.320854	3.15852e-60	1.16874e-57	Hyper 5modC (Sex-Male)	Quies	PHEX;PHEX;PHEX-AS1;PHEX-AS1
chrX	22129710	22129712	cg26796864_BC11	0.0388323	0.00019018	0.0169602	Hyper 5hmC (Sex-Male)	Quies	PHEX;PHEX;PHEX-AS1;PHEX-AS1
chrX	22143757	22143759	cg26797027_BC11	0.0322828	3.29179e-10	2.61512e-07	Hyper 5hmC (Sex-Male)	Quies	PHEX;PHEX-AS1;PTCHD1-AS
chrX	22162514	22162516	cg26797181_TC11	0.0293976	1.19654e-08	4.61729e-06	Hyper 5hmC (Sex-Male)	Quies	PHEX;PHEX-AS1;PTCHD1-AS
chrX	22184551	22184553	cg26797326_BC11	0.266368	6.58241e-31	7.28416e-29	Hyper 5modC (Sex-Male)	Quies	PHEX;PHEX-AS1;PTCHD1-AS
chrX	22245527	22245529	cg26797825_TC11	0.0466718	9.18216e-10	5.75728e-07	Hyper 5hmC (Sex-Male)	Quies	PHEX;PTCHD1-AS;AC004470.2;CBLL2
chrX	22249533	22249535	cg26797853_BC21	0.0376823	6.97236e-07	0.000132621	Hyper 5hmC (Sex-Male)	Quies	PHEX;PTCHD1-AS;AC004470.2;CBLL2
chrX	22313839	22313841	cg18188740_BC11	0.0854379	2.50345e-06	0.000142292	Hyper 5modC (Sex-Male)	Quies	AC004470.2;AC004470.2;CBLL2;CBLL2
chrX	22313839	22313841	cg18188740_BC11	0.0211004	0.000372423	0.0307752	Hyper 5hmC (Sex-Male)	Quies	AC004470.2;AC004470.2;CBLL2;CBLL2
chrX	22354739	22354741	cg26798787_BC21	0.0269911	2.35911e-08	8.19177e-06	Hyper 5hmC (Sex-Male)	Quies	AC004470.2
chrX	22543081	22543083	cg26800263_BC21	0.0208812	2.35342e-08	8.18275e-06	Hyper 5hmC (Sex-Male)	Quies	AC004470.2;AC092832.2;RNU6-266P
chrX	22548342	22548344	cg26800310_TC21	0.177158	9.44931e-16	6.64066e-14	Hyper 5modC (Sex-Male)	Quies	AC004470.2;RNU6-266P
chrX	22559647	22559649	cg26800385_TC21	0.052699	9.60816e-06	0.00123611	Hyper 5hmC (Sex-Male)	Quies	AC004470.2;RNU6-266P
chrX	22634358	22634360	cg26800921_BC11	0.024003	1.35708e-06	0.000234386	Hyper 5hmC (Sex-Male)	Quies	AC004470.2;AC092832.1
chrX	22641878	22641880	cg26800971_TC21	0.164309	3.57918e-20	2.77879e-18	Hyper 5modC (Sex-Male)	Quies	AC004470.2;AC004470.2;AC092832.1;AC092832.1
chrX	22641878	22641880	cg26800971_TC21	0.0374245	0.000184087	0.0164668	Hyper 5hmC (Sex-Male)	Quies	AC004470.2;AC004470.2;AC092832.1;AC092832.1
chrX	22652166	22652168	cg26801041_TC21	0.0698783	6.38573e-07	0.000123602	Hyper 5hmC (Sex-Male)	Quies	AC004470.2;AC092832.1;AC004470.1
chrX	22652553	22652555	cg26801050_BC11	0.117124	3.79585e-12	2.49015e-10	Hyper 5modC (Sex-Male)	Quies	AC004470.2;AC092832.1;AC004470.1
chrX	22652836	22652838	cg26801055_TC21	0.132849	2.45686e-06	0.000139745	Hyper 5modC (Sex-Male)	Quies	AC004470.2;AC004470.2;AC092832.1;AC092832.1;AC004470.1;AC004470.1
chrX	22652836	22652838	cg26801055_TC21	0.0298008	6.75707e-08	1.93705e-05	Hyper 5hmC (Sex-Male)	Quies	AC004470.2;AC004470.2;AC092832.1;AC092832.1;AC004470.1;AC004470.1
chrX	22653847	22653849	cg26801063_BC11	0.231494	1.38147e-18	1.03078e-16	Hyper 5modC (Sex-Male)	Quies	AC004470.2;AC092832.1;AC004470.1
chrX	22690609	22690611	cg26801402_TC21	0.145712	1.2765e-21	1.03077e-19	Hyper 5modC (Sex-Male)	Quies	AC004470.2;AC004470.1
chrX	22743798	22743800	cg26801738_BC11	0.0420879	0.000112136	0.0106271	Hyper 5hmC (Sex-Male)	Quies	AC004470.2;AC004470.1
chrX	22817854	22817856	cg26802264_BC11	0.0859306	5.29383e-08	3.17103e-06	Hyper 5modC (Sex-Male)	Quies	AC004470.2;AC004470.1
chrX	22883354	22883356	cg26802697_BC21	0.0193988	0.000110595	0.0104998	Hyper 5hmC (Sex-Male)	Quies	AC004470.2
chrX	22885863	22885865	cg26802710_TC11	0.0408878	3.91358e-06	0.000579475	Hyper 5hmC (Sex-Male)	Quies	AC004470.2
chrX	22937165	22937167	cg26803047_TC21	0.02879	4.91174e-06	0.000699102	Hyper 5hmC (Sex-Male)	Quies	AC004470.2
chrX	22947733	22947735	cg26803137_BC21	0.220759	7.25843e-22	5.90158e-20	Hyper 5modC (Sex-Male)	Quies	AC004470.2
chrX	22963901	22963903	cg26803284_TC21	0.0346466	4.06213e-10	3.10356e-07	Hyper 5hmC (Sex-Male)	Quies	AC004470.2;DDX53
chrX	22999888	22999890	cg27124742_TC21	0.11854	8.48951e-24	7.30575e-22	Hyper 5modC (Sex-Male)	Quies	AC004470.2;DDX53
[truncated: 6,662 more rows]
