# Supplementary material for: Scalable screening of ternary-code DNA methylation dynamics associated with human traits
Source: Cell Genom. 2025 Jul 3;5(9):100929. doi: 10.1016/j.xgen.2025.100929 (PMC12534708; doi:10.1016/j.xgen.2025.100929)
Supplement: Table S13. Kruskal-Wallis and post hoc test statistics from tissue-type beta value ranks over trait-associated probes, related to Figure 6 [file mmc14.xlsx]

## Sheet: Table S13 Kruskal-Wallis
Supplemental Table S13: Kruskal-Wallis and post-hoc test statistics from tissue type beta value ranks over trait-associated probes, related to Figure 6
Trait	Test	Comparison	Statistic	P.unadj	P.adj	EffectSize	Parameter	Z
ES01467:32281463:inflammatory bowel disease	Kruskal-Wallis		5918.12	0		pos	12
ES01467:32281463:inflammatory bowel disease	Kruskal-Wallis		5918.12	0		neg	12
ES01654:33257653:Alzheimer's disease (AD)	Kruskal-Wallis		1969.51	0		pos	12
ES01654:33257653:Alzheimer's disease (AD)	Kruskal-Wallis		1969.51	0		neg	12
ES00290:24603685:type 2 diabetes (T2D)	Kruskal-Wallis		1397.3	5.32426e-292		pos	12
ES00290:24603685:type 2 diabetes (T2D)	Kruskal-Wallis		1397.3	5.32426e-292		neg	12
ES01187:31024609:autoimmune diseases	Kruskal-Wallis		462.555	2.03459e-91		pos	12
ES01187:31024609:autoimmune diseases	Kruskal-Wallis		462.555	2.03459e-91		neg	12
ES01074:30092825:psoriasis	Kruskal-Wallis		2176.02	0		pos	12
ES01074:30092825:psoriasis	Kruskal-Wallis		2176.02	0		neg	12
ES01467:32281463:inflammatory bowel disease	Dunn's post-hoc	CD4+ T cells - CD8+ T cells		0.677833	0.677833	pos		-0.415422
ES01467:32281463:inflammatory bowel disease	Dunn's post-hoc	CD4+ T cells - cerebellum		6.33605e-43	1.02961e-42	pos		-13.7342
ES01467:32281463:inflammatory bowel disease	Dunn's post-hoc	CD8+ T cells - cerebellum		1.06975e-40	1.6361e-40	pos		-13.3576
ES01467:32281463:inflammatory bowel disease	Dunn's post-hoc	CD4+ T cells - colon		0	0	pos		-37.5448
ES01467:32281463:inflammatory bowel disease	Dunn's post-hoc	CD8+ T cells - colon		1.48924e-303	1.16161e-302	pos		-37.2409
ES01467:32281463:inflammatory bowel disease	Dunn's post-hoc	cerebellum - colon		3.31966e-127	9.95897e-127	pos		-23.9926
ES01467:32281463:inflammatory bowel disease	Dunn's post-hoc	CD4+ T cells - heart		6.10674e-98	1.44341e-97	pos		-21.0034
ES01467:32281463:inflammatory bowel disease	Dunn's post-hoc	CD8+ T cells - heart		9.96861e-95	2.28692e-94	pos		-20.649
ES01467:32281463:inflammatory bowel disease	Dunn's post-hoc	cerebellum - heart		2.38923e-13	3.2131e-13	pos		-7.32499
ES01467:32281463:inflammatory bowel disease	Dunn's post-hoc	colon - heart		2.26523e-62	4.4172e-62	pos		16.6673
ES01467:32281463:inflammatory bowel disease	Dunn's post-hoc	CD4+ T cells - Monocytes		0.00218585	0.00254472	pos		3.06375
ES01467:32281463:inflammatory bowel disease	Dunn's post-hoc	CD8+ T cells - Monocytes		0.00048101	0.000586231	pos		3.49111
ES01467:32281463:inflammatory bowel disease	Dunn's post-hoc	cerebellum - Monocytes		3.92091e-64	7.84183e-64	pos		16.9081
ES01467:32281463:inflammatory bowel disease	Dunn's post-hoc	colon - Monocytes		0	0	pos		40.8689
ES01467:32281463:inflammatory bowel disease	Dunn's post-hoc	heart - Monocytes		1.26905e-129	3.95942e-129	pos		24.2231
ES01467:32281463:inflammatory bowel disease	Dunn's post-hoc	CD4+ T cells - motor cortex		1.328e-52	2.35418e-52	pos		-15.264
ES01467:32281463:inflammatory bowel disease	Dunn's post-hoc	CD8+ T cells - motor cortex		3.67514e-50	6.23176e-50	pos		-14.8927
ES01467:32281463:inflammatory bowel disease	Dunn's post-hoc	cerebellum - motor cortex		0.116902	0.126643	pos		-1.56791
ES01467:32281463:inflammatory bowel disease	Dunn's post-hoc	colon - motor cortex		6.40596e-111	1.66555e-110	pos		22.3783
ES01467:32281463:inflammatory bowel disease	Dunn's post-hoc	heart - motor cortex		9.30631e-09	1.23033e-08	pos		5.74291
ES01467:32281463:inflammatory bowel disease	Dunn's post-hoc	Monocytes - motor cortex		6.12991e-76	1.29225e-75	pos		-18.4413
ES01467:32281463:inflammatory bowel disease	Dunn's post-hoc	CD4+ T cells - NK cells		9.65005e-07	1.23394e-06	pos		4.89864
ES01467:32281463:inflammatory bowel disease	Dunn's post-hoc	CD8+ T cells - NK cells		9.74329e-08	1.26663e-07	pos		5.33145
ES01467:32281463:inflammatory bowel disease	Dunn's post-hoc	cerebellum - NK cells		1.8667e-78	4.04452e-78	pos		18.7519
ES01467:32281463:inflammatory bowel disease	Dunn's post-hoc	colon - NK cells		0	0	pos		42.704
ES01467:32281463:inflammatory bowel disease	Dunn's post-hoc	heart - NK cells		9.27063e-150	3.28686e-149	pos		26.0643
ES01467:32281463:inflammatory bowel disease	Dunn's post-hoc	Monocytes - NK cells		0.0646639	0.072054	pos		1.84757
ES01467:32281463:inflammatory bowel disease	Dunn's post-hoc	motor cortex - NK cells		1.89351e-91	4.21983e-91	pos		20.281
ES01467:32281463:inflammatory bowel disease	Dunn's post-hoc	CD4+ T cells - pancreas		1.05174e-181	4.55752e-181	pos		-28.7448
ES01467:32281463:inflammatory bowel disease	Dunn's post-hoc	CD8+ T cells - pancreas		1.34004e-177	5.50121e-177	pos		-28.4145
ES01467:32281463:inflammatory bowel disease	Dunn's post-hoc	cerebellum - pancreas		7.59084e-52	1.31575e-51	pos		-15.1499
ES01467:32281463:inflammatory bowel disease	Dunn's post-hoc	colon - pancreas		1.38041e-18	1.95767e-18	pos		8.799
ES01467:32281463:inflammatory bowel disease	Dunn's post-hoc	heart - pancreas		4.57584e-15	6.26167e-15	pos		-7.83805
ES01467:32281463:inflammatory bowel disease	Dunn's post-hoc	Monocytes - pancreas		8.67027e-225	4.83058e-224	pos		-32.0072
ES01467:32281463:inflammatory bowel disease	Dunn's post-hoc	motor cortex - pancreas		7.3417e-42	1.16868e-41	pos		-13.5556
ES01467:32281463:inflammatory bowel disease	Dunn's post-hoc	NK cells - pancreas		4.73838e-251	2.84303e-250	pos		-33.8421
ES01467:32281463:inflammatory bowel disease	Dunn's post-hoc	CD4+ T cells - PBMC		0.556254	0.570892	pos		0.588415
ES01467:32281463:inflammatory bowel disease	Dunn's post-hoc	CD8+ T cells - PBMC		0.313332	0.325865	pos		1.00826
ES01467:32281463:inflammatory bowel disease	Dunn's post-hoc	cerebellum - PBMC		4.19041e-47	6.9543e-47	pos		14.4146
ES01467:32281463:inflammatory bowel disease	Dunn's post-hoc	colon - PBMC		0	0	pos		38.3766
ES01467:32281463:inflammatory bowel disease	Dunn's post-hoc	heart - PBMC		1.06769e-104	2.60249e-104	pos		21.73
ES01467:32281463:inflammatory bowel disease	Dunn's post-hoc	Monocytes - PBMC		0.012735	0.0146078	pos		-2.49109
ES01467:32281463:inflammatory bowel disease	Dunn's post-hoc	motor cortex - PBMC		2.73195e-57	5.07361e-57	pos		15.9526
ES01467:32281463:inflammatory bowel disease	Dunn's post-hoc	NK cells - PBMC		1.43882e-05	1.7814e-05	pos		-4.33785
ES01467:32281463:inflammatory bowel disease	Dunn's post-hoc	pancreas - PBMC		1.64578e-191	8.02318e-191	pos		29.5189
ES01467:32281463:inflammatory bowel disease	Dunn's post-hoc	CD4+ T cells - skin		3.6734e-130	1.19385e-129	pos		-24.2742
ES01467:32281463:inflammatory bowel disease	Dunn's post-hoc	CD8+ T cells - skin		1.50654e-126	4.35222e-126	pos		-23.9296
ES01467:32281463:inflammatory bowel disease	Dunn's post-hoc	cerebellum - skin		2.58512e-26	3.80451e-26	pos		-10.6133
ES01467:32281463:inflammatory bowel disease	Dunn's post-hoc	colon - skin		6.69973e-41	1.04516e-40	pos		13.3924
ES01467:32281463:inflammatory bowel disease	Dunn's post-hoc	heart - skin		0.00102284	0.0012274	pos		-3.28417
ES01467:32281463:inflammatory bowel disease	Dunn's post-hoc	Monocytes - skin		1.11553e-166	4.35055e-166	pos		-27.5165
ES01467:32281463:inflammatory bowel disease	Dunn's post-hoc	motor cortex - skin		1.81434e-19	2.62072e-19	pos		-9.02395
ES01467:32281463:inflammatory bowel disease	Dunn's post-hoc	NK cells - skin		1.92249e-189	8.82085e-189	pos		-29.3574
ES01467:32281463:inflammatory bowel disease	Dunn's post-hoc	pancreas - skin		5.0144e-06	6.30843e-06	pos		4.56418
ES01467:32281463:inflammatory bowel disease	Dunn's post-hoc	PBMC - skin		3.51315e-138	1.19142e-137	pos		-25.0221
ES01467:32281463:inflammatory bowel disease	Dunn's post-hoc	CD4+ T cells - small intestine		1.89567e-299	1.3442e-298	pos		-36.9864
ES01467:32281463:inflammatory bowel disease	Dunn's post-hoc	CD8+ T cells - small intestine		1.47634e-294	9.59619e-294	pos		-36.6808
ES01467:32281463:inflammatory bowel disease	Dunn's post-hoc	cerebellum - small intestine		1.80979e-121	5.04157e-121	pos		-23.4366
ES01467:32281463:inflammatory bowel disease	Dunn's post-hoc	colon - small intestine		0.586484	0.594101	pos		0.543938
ES01467:32281463:inflammatory bowel disease	Dunn's post-hoc	heart - small intestine		2.00136e-58	3.80746e-58	pos		-16.115
ES01467:32281463:inflammatory bowel disease	Dunn's post-hoc	Monocytes - small intestine		0	0	pos		-40.3052
ES01467:32281463:inflammatory bowel disease	Dunn's post-hoc	motor cortex - small intestine		1.3675e-105	3.44081e-105	pos		-21.8242
ES01467:32281463:inflammatory bowel disease	Dunn's post-hoc	NK cells - small intestine		0	0	pos		-42.1395
ES01467:32281463:inflammatory bowel disease	Dunn's post-hoc	pancreas - small intestine		1.56229e-16	2.17605e-16	pos		-8.25164
ES01467:32281463:inflammatory bowel disease	Dunn's post-hoc	PBMC - small intestine		0	0	pos		-37.8141
ES01467:32281463:inflammatory bowel disease	Dunn's post-hoc	skin - small intestine		9.61106e-38	1.44166e-37	pos		-12.8414
ES01467:32281463:inflammatory bowel disease	Dunn's post-hoc	CD4+ T cells - Total T cells		0.0834164	0.0916406	pos		1.7312
ES01467:32281463:inflammatory bowel disease	Dunn's post-hoc	CD8+ T cells - Total T cells		0.0312659	0.035344	pos		2.15367
ES01467:32281463:inflammatory bowel disease	Dunn's post-hoc	cerebellum - Total T cells		1.90891e-54	3.46268e-54	pos		15.5383
ES01467:32281463:inflammatory bowel disease	Dunn's post-hoc	colon - Total T cells		0	0	pos		39.4524
ES01467:32281463:inflammatory bowel disease	Dunn's post-hoc	heart - Total T cells		1.87499e-115	5.04309e-115	pos		22.8391
ES01467:32281463:inflammatory bowel disease	Dunn's post-hoc	Monocytes - Total T cells		0.181882	0.19434	pos		-1.33498
ES01467:32281463:inflammatory bowel disease	Dunn's post-hoc	motor cortex - Total T cells		2.43145e-65	4.99086e-65	pos		17.0712
ES01467:32281463:inflammatory bowel disease	Dunn's post-hoc	NK cells - Total T cells		0.00148055	0.00174974	pos		-3.17847
ES01467:32281463:inflammatory bowel disease	Dunn's post-hoc	pancreas - Total T cells		8.85262e-206	4.60336e-205	pos		30.6106
ES01467:32281463:inflammatory bowel disease	Dunn's post-hoc	PBMC - Total T cells		0.249655	0.26315	pos		1.15119
ES01467:32281463:inflammatory bowel disease	Dunn's post-hoc	skin - Total T cells		1.886e-150	7.00514e-150	pos		26.1252
ES01467:32281463:inflammatory bowel disease	Dunn's post-hoc	small intestine - Total T cells		0	0	pos		38.8905
ES01467:32281463:inflammatory bowel disease	Dunn's post-hoc	CD4+ T cells - CD8+ T cells		0.677833	0.677833	neg		-0.415422
ES01467:32281463:inflammatory bowel disease	Dunn's post-hoc	CD4+ T cells - cerebellum		6.33605e-43	1.02961e-42	neg		-13.7342
ES01467:32281463:inflammatory bowel disease	Dunn's post-hoc	CD8+ T cells - cerebellum		1.06975e-40	1.6361e-40	neg		-13.3576
ES01467:32281463:inflammatory bowel disease	Dunn's post-hoc	CD4+ T cells - colon		0	0	neg		-37.5448
ES01467:32281463:inflammatory bowel disease	Dunn's post-hoc	CD8+ T cells - colon		1.48924e-303	1.16161e-302	neg		-37.2409
ES01467:32281463:inflammatory bowel disease	Dunn's post-hoc	cerebellum - colon		3.31966e-127	9.95897e-127	neg		-23.9926
ES01467:32281463:inflammatory bowel disease	Dunn's post-hoc	CD4+ T cells - heart		6.10674e-98	1.44341e-97	neg		-21.0034
ES01467:32281463:inflammatory bowel disease	Dunn's post-hoc	CD8+ T cells - heart		9.96861e-95	2.28692e-94	neg		-20.649
ES01467:32281463:inflammatory bowel disease	Dunn's post-hoc	cerebellum - heart		2.38923e-13	3.2131e-13	neg		-7.32499
ES01467:32281463:inflammatory bowel disease	Dunn's post-hoc	colon - heart		2.26523e-62	4.4172e-62	neg		16.6673
ES01467:32281463:inflammatory bowel disease	Dunn's post-hoc	CD4+ T cells - Monocytes		0.00218585	0.00254472	neg		3.06375
ES01467:32281463:inflammatory bowel disease	Dunn's post-hoc	CD8+ T cells - Monocytes		0.00048101	0.000586231	neg		3.49111
ES01467:32281463:inflammatory bowel disease	Dunn's post-hoc	cerebellum - Monocytes		3.92091e-64	7.84183e-64	neg		16.9081
ES01467:32281463:inflammatory bowel disease	Dunn's post-hoc	colon - Monocytes		0	0	neg		40.8689
ES01467:32281463:inflammatory bowel disease	Dunn's post-hoc	heart - Monocytes		1.26905e-129	3.95942e-129	neg		24.2231
ES01467:32281463:inflammatory bowel disease	Dunn's post-hoc	CD4+ T cells - motor cortex		1.328e-52	2.35418e-52	neg		-15.264
ES01467:32281463:inflammatory bowel disease	Dunn's post-hoc	CD8+ T cells - motor cortex		3.67514e-50	6.23176e-50	neg		-14.8927
ES01467:32281463:inflammatory bowel disease	Dunn's post-hoc	cerebellum - motor cortex		0.116902	0.126643	neg		-1.56791
ES01467:32281463:inflammatory bowel disease	Dunn's post-hoc	colon - motor cortex		6.40596e-111	1.66555e-110	neg		22.3783
ES01467:32281463:inflammatory bowel disease	Dunn's post-hoc	heart - motor cortex		9.30631e-09	1.23033e-08	neg		5.74291
ES01467:32281463:inflammatory bowel disease	Dunn's post-hoc	Monocytes - motor cortex		6.12991e-76	1.29225e-75	neg		-18.4413
ES01467:32281463:inflammatory bowel disease	Dunn's post-hoc	CD4+ T cells - NK cells		9.65005e-07	1.23394e-06	neg		4.89864
ES01467:32281463:inflammatory bowel disease	Dunn's post-hoc	CD8+ T cells - NK cells		9.74329e-08	1.26663e-07	neg		5.33145
ES01467:32281463:inflammatory bowel disease	Dunn's post-hoc	cerebellum - NK cells		1.8667e-78	4.04452e-78	neg		18.7519
ES01467:32281463:inflammatory bowel disease	Dunn's post-hoc	colon - NK cells		0	0	neg		42.704
ES01467:32281463:inflammatory bowel disease	Dunn's post-hoc	heart - NK cells		9.27063e-150	3.28686e-149	neg		26.0643
ES01467:32281463:inflammatory bowel disease	Dunn's post-hoc	Monocytes - NK cells		0.0646639	0.072054	neg		1.84757
ES01467:32281463:inflammatory bowel disease	Dunn's post-hoc	motor cortex - NK cells		1.89351e-91	4.21983e-91	neg		20.281
ES01467:32281463:inflammatory bowel disease	Dunn's post-hoc	CD4+ T cells - pancreas		1.05174e-181	4.55752e-181	neg		-28.7448
ES01467:32281463:inflammatory bowel disease	Dunn's post-hoc	CD8+ T cells - pancreas		1.34004e-177	5.50121e-177	neg		-28.4145
ES01467:32281463:inflammatory bowel disease	Dunn's post-hoc	cerebellum - pancreas		7.59084e-52	1.31575e-51	neg		-15.1499
ES01467:32281463:inflammatory bowel disease	Dunn's post-hoc	colon - pancreas		1.38041e-18	1.95767e-18	neg		8.799
ES01467:32281463:inflammatory bowel disease	Dunn's post-hoc	heart - pancreas		4.57584e-15	6.26167e-15	neg		-7.83805
ES01467:32281463:inflammatory bowel disease	Dunn's post-hoc	Monocytes - pancreas		8.67027e-225	4.83058e-224	neg		-32.0072
ES01467:32281463:inflammatory bowel disease	Dunn's post-hoc	motor cortex - pancreas		7.3417e-42	1.16868e-41	neg		-13.5556
ES01467:32281463:inflammatory bowel disease	Dunn's post-hoc	NK cells - pancreas		4.73838e-251	2.84303e-250	neg		-33.8421
ES01467:32281463:inflammatory bowel disease	Dunn's post-hoc	CD4+ T cells - PBMC		0.556254	0.570892	neg		0.588415
ES01467:32281463:inflammatory bowel disease	Dunn's post-hoc	CD8+ T cells - PBMC		0.313332	0.325865	neg		1.00826
ES01467:32281463:inflammatory bowel disease	Dunn's post-hoc	cerebellum - PBMC		4.19041e-47	6.9543e-47	neg		14.4146
ES01467:32281463:inflammatory bowel disease	Dunn's post-hoc	colon - PBMC		0	0	neg		38.3766
ES01467:32281463:inflammatory bowel disease	Dunn's post-hoc	heart - PBMC		1.06769e-104	2.60249e-104	neg		21.73
ES01467:32281463:inflammatory bowel disease	Dunn's post-hoc	Monocytes - PBMC		0.012735	0.0146078	neg		-2.49109
ES01467:32281463:inflammatory bowel disease	Dunn's post-hoc	motor cortex - PBMC		2.73195e-57	5.07361e-57	neg		15.9526
ES01467:32281463:inflammatory bowel disease	Dunn's post-hoc	NK cells - PBMC		1.43882e-05	1.7814e-05	neg		-4.33785
ES01467:32281463:inflammatory bowel disease	Dunn's post-hoc	pancreas - PBMC		1.64578e-191	8.02318e-191	neg		29.5189
ES01467:32281463:inflammatory bowel disease	Dunn's post-hoc	CD4+ T cells - skin		3.6734e-130	1.19385e-129	neg		-24.2742
ES01467:32281463:inflammatory bowel disease	Dunn's post-hoc	CD8+ T cells - skin		1.50654e-126	4.35222e-126	neg		-23.9296
ES01467:32281463:inflammatory bowel disease	Dunn's post-hoc	cerebellum - skin		2.58512e-26	3.80451e-26	neg		-10.6133
ES01467:32281463:inflammatory bowel disease	Dunn's post-hoc	colon - skin		6.69973e-41	1.04516e-40	neg		13.3924
ES01467:32281463:inflammatory bowel disease	Dunn's post-hoc	heart - skin		0.00102284	0.0012274	neg		-3.28417
ES01467:32281463:inflammatory bowel disease	Dunn's post-hoc	Monocytes - skin		1.11553e-166	4.35055e-166	neg		-27.5165
ES01467:32281463:inflammatory bowel disease	Dunn's post-hoc	motor cortex - skin		1.81434e-19	2.62072e-19	neg		-9.02395
ES01467:32281463:inflammatory bowel disease	Dunn's post-hoc	NK cells - skin		1.92249e-189	8.82085e-189	neg		-29.3574
ES01467:32281463:inflammatory bowel disease	Dunn's post-hoc	pancreas - skin		5.0144e-06	6.30843e-06	neg		4.56418
ES01467:32281463:inflammatory bowel disease	Dunn's post-hoc	PBMC - skin		3.51315e-138	1.19142e-137	neg		-25.0221
ES01467:32281463:inflammatory bowel disease	Dunn's post-hoc	CD4+ T cells - small intestine		1.89567e-299	1.3442e-298	neg		-36.9864
ES01467:32281463:inflammatory bowel disease	Dunn's post-hoc	CD8+ T cells - small intestine		1.47634e-294	9.59619e-294	neg		-36.6808
ES01467:32281463:inflammatory bowel disease	Dunn's post-hoc	cerebellum - small intestine		1.80979e-121	5.04157e-121	neg		-23.4366
ES01467:32281463:inflammatory bowel disease	Dunn's post-hoc	colon - small intestine		0.586484	0.594101	neg		0.543938
ES01467:32281463:inflammatory bowel disease	Dunn's post-hoc	heart - small intestine		2.00136e-58	3.80746e-58	neg		-16.115
ES01467:32281463:inflammatory bowel disease	Dunn's post-hoc	Monocytes - small intestine		0	0	neg		-40.3052
ES01467:32281463:inflammatory bowel disease	Dunn's post-hoc	motor cortex - small intestine		1.3675e-105	3.44081e-105	neg		-21.8242
ES01467:32281463:inflammatory bowel disease	Dunn's post-hoc	NK cells - small intestine		0	0	neg		-42.1395
ES01467:32281463:inflammatory bowel disease	Dunn's post-hoc	pancreas - small intestine		1.56229e-16	2.17605e-16	neg		-8.25164
ES01467:32281463:inflammatory bowel disease	Dunn's post-hoc	PBMC - small intestine		0	0	neg		-37.8141
ES01467:32281463:inflammatory bowel disease	Dunn's post-hoc	skin - small intestine		9.61106e-38	1.44166e-37	neg		-12.8414
ES01467:32281463:inflammatory bowel disease	Dunn's post-hoc	CD4+ T cells - Total T cells		0.0834164	0.0916406	neg		1.7312
ES01467:32281463:inflammatory bowel disease	Dunn's post-hoc	CD8+ T cells - Total T cells		0.0312659	0.035344	neg		2.15367
ES01467:32281463:inflammatory bowel disease	Dunn's post-hoc	cerebellum - Total T cells		1.90891e-54	3.46268e-54	neg		15.5383
ES01467:32281463:inflammatory bowel disease	Dunn's post-hoc	colon - Total T cells		0	0	neg		39.4524
ES01467:32281463:inflammatory bowel disease	Dunn's post-hoc	heart - Total T cells		1.87499e-115	5.04309e-115	neg		22.8391
ES01467:32281463:inflammatory bowel disease	Dunn's post-hoc	Monocytes - Total T cells		0.181882	0.19434	neg		-1.33498
ES01467:32281463:inflammatory bowel disease	Dunn's post-hoc	motor cortex - Total T cells		2.43145e-65	4.99086e-65	neg		17.0712
ES01467:32281463:inflammatory bowel disease	Dunn's post-hoc	NK cells - Total T cells		0.00148055	0.00174974	neg		-3.17847
ES01467:32281463:inflammatory bowel disease	Dunn's post-hoc	pancreas - Total T cells		8.85262e-206	4.60336e-205	neg		30.6106
ES01467:32281463:inflammatory bowel disease	Dunn's post-hoc	PBMC - Total T cells		0.249655	0.26315	neg		1.15119
ES01467:32281463:inflammatory bowel disease	Dunn's post-hoc	skin - Total T cells		1.886e-150	7.00514e-150	neg		26.1252
ES01467:32281463:inflammatory bowel disease	Dunn's post-hoc	small intestine - Total T cells		0	0	neg		38.8905
ES01654:33257653:Alzheimer's disease (AD)	Dunn's post-hoc	CD4+ T cells - CD8+ T cells		0.557641	0.579947	pos		0.586349
ES01654:33257653:Alzheimer's disease (AD)	Dunn's post-hoc	CD4+ T cells - cerebellum		1.75637e-115	3.42492e-114	pos		-22.842
ES01654:33257653:Alzheimer's disease (AD)	Dunn's post-hoc	CD8+ T cells - cerebellum		3.21894e-121	1.25539e-119	pos		-23.4121
ES01654:33257653:Alzheimer's disease (AD)	Dunn's post-hoc	CD4+ T cells - colon		2.31833e-36	5.16657e-36	pos		-12.5926
ES01654:33257653:Alzheimer's disease (AD)	Dunn's post-hoc	CD8+ T cells - colon		1.30187e-39	3.38485e-39	pos		-13.1702
ES01654:33257653:Alzheimer's disease (AD)	Dunn's post-hoc	cerebellum - colon		1.08852e-24	2.1226e-24	pos		10.2581
ES01654:33257653:Alzheimer's disease (AD)	Dunn's post-hoc	CD4+ T cells - heart		4.35413e-85	2.61248e-84	pos		-19.5472
ES01654:33257653:Alzheimer's disease (AD)	Dunn's post-hoc	CD8+ T cells - heart		4.92752e-90	3.49406e-89	pos		-20.12
ES01654:33257653:Alzheimer's disease (AD)	Dunn's post-hoc	cerebellum - heart		0.000938698	0.00122031	pos		3.30828
ES01654:33257653:Alzheimer's disease (AD)	Dunn's post-hoc	colon - heart		3.53515e-12	5.62738e-12	pos		-6.95462
ES01654:33257653:Alzheimer's disease (AD)	Dunn's post-hoc	CD4+ T cells - Monocytes		1.55709e-06	2.13075e-06	pos		-4.80377
ES01654:33257653:Alzheimer's disease (AD)	Dunn's post-hoc	CD8+ T cells - Monocytes		7.17303e-08	1.09705e-07	pos		-5.38678
ES01654:33257653:Alzheimer's disease (AD)	Dunn's post-hoc	cerebellum - Monocytes		9.19555e-73	4.48283e-72	pos		18.0415
ES01654:33257653:Alzheimer's disease (AD)	Dunn's post-hoc	colon - Monocytes		6.76169e-15	1.17203e-14	pos		7.78886
ES01654:33257653:Alzheimer's disease (AD)	Dunn's post-hoc	heart - Monocytes		3.3887e-49	9.78959e-49	pos		14.7435
ES01654:33257653:Alzheimer's disease (AD)	Dunn's post-hoc	CD4+ T cells - motor cortex		1.38659e-92	1.20171e-91	pos		-20.4092
ES01654:33257653:Alzheimer's disease (AD)	Dunn's post-hoc	CD8+ T cells - motor cortex		9.71054e-98	1.26237e-96	pos		-20.9813
ES01654:33257653:Alzheimer's disease (AD)	Dunn's post-hoc	cerebellum - motor cortex		0.0144063	0.0167715	pos		2.44697
ES01654:33257653:Alzheimer's disease (AD)	Dunn's post-hoc	colon - motor cortex		5.42991e-15	9.62575e-15	pos		-7.81653
ES01654:33257653:Alzheimer's disease (AD)	Dunn's post-hoc	heart - motor cortex		0.388736	0.415362	pos		-0.861911
ES01654:33257653:Alzheimer's disease (AD)	Dunn's post-hoc	Monocytes - motor cortex		6.68998e-55	2.26878e-54	pos		-15.6054
ES01654:33257653:Alzheimer's disease (AD)	Dunn's post-hoc	CD4+ T cells - NK cells		0.940718	0.940718	pos		0.0743679
ES01654:33257653:Alzheimer's disease (AD)	Dunn's post-hoc	CD8+ T cells - NK cells		0.608628	0.624645	pos		-0.512032
ES01654:33257653:Alzheimer's disease (AD)	Dunn's post-hoc	cerebellum - NK cells		3.1973e-116	8.31298e-115	pos		22.9163
ES01654:33257653:Alzheimer's disease (AD)	Dunn's post-hoc	colon - NK cells		9.01026e-37	2.1297e-36	pos		12.667
ES01654:33257653:Alzheimer's disease (AD)	Dunn's post-hoc	heart - NK cells		1.01095e-85	6.5712e-85	pos		19.6216
ES01654:33257653:Alzheimer's disease (AD)	Dunn's post-hoc	Monocytes - NK cells		1.07094e-06	1.49167e-06	pos		4.87813
ES01654:33257653:Alzheimer's disease (AD)	Dunn's post-hoc	motor cortex - NK cells		3.02002e-93	2.94452e-92	pos		20.4835
ES01654:33257653:Alzheimer's disease (AD)	Dunn's post-hoc	CD4+ T cells - pancreas		1.11647e-69	4.5834e-69	pos		-17.6448
ES01654:33257653:Alzheimer's disease (AD)	Dunn's post-hoc	CD8+ T cells - pancreas		3.65638e-74	1.90132e-73	pos		-18.2189
ES01654:33257653:Alzheimer's disease (AD)	Dunn's post-hoc	cerebellum - pancreas		1.89404e-07	2.84106e-07	pos		5.20945
ES01654:33257653:Alzheimer's disease (AD)	Dunn's post-hoc	colon - pancreas		4.36898e-07	6.19601e-07	pos		-5.05214
ES01654:33257653:Alzheimer's disease (AD)	Dunn's post-hoc	heart - pancreas		0.0571079	0.0636345	pos		1.90248
ES01654:33257653:Alzheimer's disease (AD)	Dunn's post-hoc	Monocytes - pancreas		9.66252e-38	2.35524e-37	pos		-12.841
ES01654:33257653:Alzheimer's disease (AD)	Dunn's post-hoc	motor cortex - pancreas		0.00570284	0.00706066	pos		2.7644
ES01654:33257653:Alzheimer's disease (AD)	Dunn's post-hoc	NK cells - pancreas		2.98502e-70	1.29351e-69	pos		-17.7191
ES01654:33257653:Alzheimer's disease (AD)	Dunn's post-hoc	CD4+ T cells - PBMC		0.00750789	0.00887296	pos		-2.67343
ES01654:33257653:Alzheimer's disease (AD)	Dunn's post-hoc	CD8+ T cells - PBMC		0.00112388	0.0014371	pos		-3.25753
ES01654:33257653:Alzheimer's disease (AD)	Dunn's post-hoc	cerebellum - PBMC		2.45427e-90	1.91433e-89	pos		20.1546
ES01654:33257653:Alzheimer's disease (AD)	Dunn's post-hoc	colon - PBMC		3.74936e-23	7.13293e-23	pos		9.91045
ES01654:33257653:Alzheimer's disease (AD)	Dunn's post-hoc	heart - PBMC		8.82159e-64	3.44042e-63	pos		16.8602
ES01654:33257653:Alzheimer's disease (AD)	Dunn's post-hoc	Monocytes - PBMC		0.0334202	0.0377793	pos		2.127
ES01654:33257653:Alzheimer's disease (AD)	Dunn's post-hoc	motor cortex - PBMC		2.85859e-70	1.31159e-69	pos		17.7216
ES01654:33257653:Alzheimer's disease (AD)	Dunn's post-hoc	NK cells - PBMC		0.00600056	0.00720067	pos		-2.74775
ES01654:33257653:Alzheimer's disease (AD)	Dunn's post-hoc	pancreas - PBMC		1.35881e-50	4.07643e-50	pos		14.9591
ES01654:33257653:Alzheimer's disease (AD)	Dunn's post-hoc	CD4+ T cells - skin		4.211e-53	1.31383e-52	pos		-15.3388
ES01654:33257653:Alzheimer's disease (AD)	Dunn's post-hoc	CD8+ T cells - skin		5.06004e-57	1.79401e-56	pos		-15.9141
ES01654:33257653:Alzheimer's disease (AD)	Dunn's post-hoc	cerebellum - skin		6.4799e-14	1.07539e-13	pos		7.498
ES01654:33257653:Alzheimer's disease (AD)	Dunn's post-hoc	colon - skin		0.00587136	0.00715572	pos		-2.75488
ES01654:33257653:Alzheimer's disease (AD)	Dunn's post-hoc	heart - skin		2.72975e-05	3.67104e-05	pos		4.19491
ES01654:33257653:Alzheimer's disease (AD)	Dunn's post-hoc	Monocytes - skin		5.75071e-26	1.18041e-25	pos		-10.5383
ES01654:33257653:Alzheimer's disease (AD)	Dunn's post-hoc	motor cortex - skin		4.27631e-07	6.17689e-07	pos		5.05623
ES01654:33257653:Alzheimer's disease (AD)	Dunn's post-hoc	NK cells - skin		1.33673e-53	4.34437e-53	pos		-15.4131
ES01654:33257653:Alzheimer's disease (AD)	Dunn's post-hoc	pancreas - skin		0.0218049	0.0250115	pos		2.29375
ES01654:33257653:Alzheimer's disease (AD)	Dunn's post-hoc	PBMC - skin		1.02909e-36	2.36086e-36	pos		-12.6566
ES01654:33257653:Alzheimer's disease (AD)	Dunn's post-hoc	CD4+ T cells - small intestine		9.79269e-36	2.06441e-35	pos		-12.4784
ES01654:33257653:Alzheimer's disease (AD)	Dunn's post-hoc	CD8+ T cells - small intestine		5.86577e-39	1.4759e-38	pos		-13.0561
ES01654:33257653:Alzheimer's disease (AD)	Dunn's post-hoc	cerebellum - small intestine		3.31736e-25	6.63472e-25	pos		10.3722
ES01654:33257653:Alzheimer's disease (AD)	Dunn's post-hoc	colon - small intestine		0.909065	0.920871	pos		0.114219
ES01654:33257653:Alzheimer's disease (AD)	Dunn's post-hoc	heart - small intestine		1.56236e-12	2.53884e-12	pos		7.06884
ES01654:33257653:Alzheimer's disease (AD)	Dunn's post-hoc	Monocytes - small intestine		1.65883e-14	2.8128e-14	pos		-7.67464
ES01654:33257653:Alzheimer's disease (AD)	Dunn's post-hoc	motor cortex - small intestine		2.17828e-15	3.95129e-15	pos		7.93075
ES01654:33257653:Alzheimer's disease (AD)	Dunn's post-hoc	NK cells - small intestine		3.83822e-36	8.31615e-36	pos		-12.5528
ES01654:33257653:Alzheimer's disease (AD)	Dunn's post-hoc	pancreas - small intestine		2.38705e-07	3.51301e-07	pos		5.16635
ES01654:33257653:Alzheimer's disease (AD)	Dunn's post-hoc	PBMC - small intestine		1.16768e-22	2.16854e-22	pos		-9.79632
ES01654:33257653:Alzheimer's disease (AD)	Dunn's post-hoc	skin - small intestine		0.00411746	0.00518003	pos		2.86902
ES01654:33257653:Alzheimer's disease (AD)	Dunn's post-hoc	CD4+ T cells - Total T cells		0.192198	0.211147	pos		1.3041
ES01654:33257653:Alzheimer's disease (AD)	Dunn's post-hoc	CD8+ T cells - Total T cells		0.473466	0.499059	pos		0.716851
ES01654:33257653:Alzheimer's disease (AD)	Dunn's post-hoc	cerebellum - Total T cells		8.39253e-129	6.54617e-127	pos		24.1452
ES01654:33257653:Alzheimer's disease (AD)	Dunn's post-hoc	colon - Total T cells		6.63023e-44	1.84699e-43	pos		13.8967
ES01654:33257653:Alzheimer's disease (AD)	Dunn's post-hoc	heart - Total T cells		1.48185e-96	1.65121e-95	pos		20.8513
ES01654:33257653:Alzheimer's disease (AD)	Dunn's post-hoc	Monocytes - Total T cells		1.00969e-09	1.57512e-09	pos		6.10787
ES01654:33257653:Alzheimer's disease (AD)	Dunn's post-hoc	motor cortex - Total T cells		1.53755e-104	2.39858e-103	pos		21.7133
ES01654:33257653:Alzheimer's disease (AD)	Dunn's post-hoc	NK cells - Total T cells		0.218796	0.237029	pos		1.22974
ES01654:33257653:Alzheimer's disease (AD)	Dunn's post-hoc	pancreas - Total T cells		4.51211e-80	2.51389e-79	pos		18.9489
ES01654:33257653:Alzheimer's disease (AD)	Dunn's post-hoc	PBMC - Total T cells		6.98975e-05	9.24068e-05	pos		3.97663
ES01654:33257653:Alzheimer's disease (AD)	Dunn's post-hoc	skin - Total T cells		3.46046e-62	1.28531e-61	pos		16.642
ES01654:33257653:Alzheimer's disease (AD)	Dunn's post-hoc	small intestine - Total T cells		3.24776e-43	8.73535e-43	pos		13.7825
ES01654:33257653:Alzheimer's disease (AD)	Dunn's post-hoc	CD4+ T cells - CD8+ T cells		0.557641	0.579947	neg		0.586349
ES01654:33257653:Alzheimer's disease (AD)	Dunn's post-hoc	CD4+ T cells - cerebellum		1.75637e-115	3.42492e-114	neg		-22.842
ES01654:33257653:Alzheimer's disease (AD)	Dunn's post-hoc	CD8+ T cells - cerebellum		3.21894e-121	1.25539e-119	neg		-23.4121
ES01654:33257653:Alzheimer's disease (AD)	Dunn's post-hoc	CD4+ T cells - colon		2.31833e-36	5.16657e-36	neg		-12.5926
ES01654:33257653:Alzheimer's disease (AD)	Dunn's post-hoc	CD8+ T cells - colon		1.30187e-39	3.38485e-39	neg		-13.1702
ES01654:33257653:Alzheimer's disease (AD)	Dunn's post-hoc	cerebellum - colon		1.08852e-24	2.1226e-24	neg		10.2581
ES01654:33257653:Alzheimer's disease (AD)	Dunn's post-hoc	CD4+ T cells - heart		4.35413e-85	2.61248e-84	neg		-19.5472
ES01654:33257653:Alzheimer's disease (AD)	Dunn's post-hoc	CD8+ T cells - heart		4.92752e-90	3.49406e-89	neg		-20.12
ES01654:33257653:Alzheimer's disease (AD)	Dunn's post-hoc	cerebellum - heart		0.000938698	0.00122031	neg		3.30828
ES01654:33257653:Alzheimer's disease (AD)	Dunn's post-hoc	colon - heart		3.53515e-12	5.62738e-12	neg		-6.95462
ES01654:33257653:Alzheimer's disease (AD)	Dunn's post-hoc	CD4+ T cells - Monocytes		1.55709e-06	2.13075e-06	neg		-4.80377
ES01654:33257653:Alzheimer's disease (AD)	Dunn's post-hoc	CD8+ T cells - Monocytes		7.17303e-08	1.09705e-07	neg		-5.38678
ES01654:33257653:Alzheimer's disease (AD)	Dunn's post-hoc	cerebellum - Monocytes		9.19555e-73	4.48283e-72	neg		18.0415
ES01654:33257653:Alzheimer's disease (AD)	Dunn's post-hoc	colon - Monocytes		6.76169e-15	1.17203e-14	neg		7.78886
ES01654:33257653:Alzheimer's disease (AD)	Dunn's post-hoc	heart - Monocytes		3.3887e-49	9.78959e-49	neg		14.7435
ES01654:33257653:Alzheimer's disease (AD)	Dunn's post-hoc	CD4+ T cells - motor cortex		1.38659e-92	1.20171e-91	neg		-20.4092
ES01654:33257653:Alzheimer's disease (AD)	Dunn's post-hoc	CD8+ T cells - motor cortex		9.71054e-98	1.26237e-96	neg		-20.9813
ES01654:33257653:Alzheimer's disease (AD)	Dunn's post-hoc	cerebellum - motor cortex		0.0144063	0.0167715	neg		2.44697
ES01654:33257653:Alzheimer's disease (AD)	Dunn's post-hoc	colon - motor cortex		5.42991e-15	9.62575e-15	neg		-7.81653
ES01654:33257653:Alzheimer's disease (AD)	Dunn's post-hoc	heart - motor cortex		0.388736	0.415362	neg		-0.861911
ES01654:33257653:Alzheimer's disease (AD)	Dunn's post-hoc	Monocytes - motor cortex		6.68998e-55	2.26878e-54	neg		-15.6054
ES01654:33257653:Alzheimer's disease (AD)	Dunn's post-hoc	CD4+ T cells - NK cells		0.940718	0.940718	neg		0.0743679
ES01654:33257653:Alzheimer's disease (AD)	Dunn's post-hoc	CD8+ T cells - NK cells		0.608628	0.624645	neg		-0.512032
ES01654:33257653:Alzheimer's disease (AD)	Dunn's post-hoc	cerebellum - NK cells		3.1973e-116	8.31298e-115	neg		22.9163
ES01654:33257653:Alzheimer's disease (AD)	Dunn's post-hoc	colon - NK cells		9.01026e-37	2.1297e-36	neg		12.667
ES01654:33257653:Alzheimer's disease (AD)	Dunn's post-hoc	heart - NK cells		1.01095e-85	6.5712e-85	neg		19.6216
ES01654:33257653:Alzheimer's disease (AD)	Dunn's post-hoc	Monocytes - NK cells		1.07094e-06	1.49167e-06	neg		4.87813
ES01654:33257653:Alzheimer's disease (AD)	Dunn's post-hoc	motor cortex - NK cells		3.02002e-93	2.94452e-92	neg		20.4835
ES01654:33257653:Alzheimer's disease (AD)	Dunn's post-hoc	CD4+ T cells - pancreas		1.11647e-69	4.5834e-69	neg		-17.6448
ES01654:33257653:Alzheimer's disease (AD)	Dunn's post-hoc	CD8+ T cells - pancreas		3.65638e-74	1.90132e-73	neg		-18.2189
ES01654:33257653:Alzheimer's disease (AD)	Dunn's post-hoc	cerebellum - pancreas		1.89404e-07	2.84106e-07	neg		5.20945
ES01654:33257653:Alzheimer's disease (AD)	Dunn's post-hoc	colon - pancreas		4.36898e-07	6.19601e-07	neg		-5.05214
ES01654:33257653:Alzheimer's disease (AD)	Dunn's post-hoc	heart - pancreas		0.0571079	0.0636345	neg		1.90248
ES01654:33257653:Alzheimer's disease (AD)	Dunn's post-hoc	Monocytes - pancreas		9.66252e-38	2.35524e-37	neg		-12.841
ES01654:33257653:Alzheimer's disease (AD)	Dunn's post-hoc	motor cortex - pancreas		0.00570284	0.00706066	neg		2.7644
ES01654:33257653:Alzheimer's disease (AD)	Dunn's post-hoc	NK cells - pancreas		2.98502e-70	1.29351e-69	neg		-17.7191
ES01654:33257653:Alzheimer's disease (AD)	Dunn's post-hoc	CD4+ T cells - PBMC		0.00750789	0.00887296	neg		-2.67343
ES01654:33257653:Alzheimer's disease (AD)	Dunn's post-hoc	CD8+ T cells - PBMC		0.00112388	0.0014371	neg		-3.25753
ES01654:33257653:Alzheimer's disease (AD)	Dunn's post-hoc	cerebellum - PBMC		2.45427e-90	1.91433e-89	neg		20.1546
ES01654:33257653:Alzheimer's disease (AD)	Dunn's post-hoc	colon - PBMC		3.74936e-23	7.13293e-23	neg		9.91045
ES01654:33257653:Alzheimer's disease (AD)	Dunn's post-hoc	heart - PBMC		8.82159e-64	3.44042e-63	neg		16.8602
ES01654:33257653:Alzheimer's disease (AD)	Dunn's post-hoc	Monocytes - PBMC		0.0334202	0.0377793	neg		2.127
ES01654:33257653:Alzheimer's disease (AD)	Dunn's post-hoc	motor cortex - PBMC		2.85859e-70	1.31159e-69	neg		17.7216
ES01654:33257653:Alzheimer's disease (AD)	Dunn's post-hoc	NK cells - PBMC		0.00600056	0.00720067	neg		-2.74775
ES01654:33257653:Alzheimer's disease (AD)	Dunn's post-hoc	pancreas - PBMC		1.35881e-50	4.07643e-50	neg		14.9591
ES01654:33257653:Alzheimer's disease (AD)	Dunn's post-hoc	CD4+ T cells - skin		4.211e-53	1.31383e-52	neg		-15.3388
ES01654:33257653:Alzheimer's disease (AD)	Dunn's post-hoc	CD8+ T cells - skin		5.06004e-57	1.79401e-56	neg		-15.9141
ES01654:33257653:Alzheimer's disease (AD)	Dunn's post-hoc	cerebellum - skin		6.4799e-14	1.07539e-13	neg		7.498
ES01654:33257653:Alzheimer's disease (AD)	Dunn's post-hoc	colon - skin		0.00587136	0.00715572	neg		-2.75488
ES01654:33257653:Alzheimer's disease (AD)	Dunn's post-hoc	heart - skin		2.72975e-05	3.67104e-05	neg		4.19491
ES01654:33257653:Alzheimer's disease (AD)	Dunn's post-hoc	Monocytes - skin		5.75071e-26	1.18041e-25	neg		-10.5383
ES01654:33257653:Alzheimer's disease (AD)	Dunn's post-hoc	motor cortex - skin		4.27631e-07	6.17689e-07	neg		5.05623
ES01654:33257653:Alzheimer's disease (AD)	Dunn's post-hoc	NK cells - skin		1.33673e-53	4.34437e-53	neg		-15.4131
ES01654:33257653:Alzheimer's disease (AD)	Dunn's post-hoc	pancreas - skin		0.0218049	0.0250115	neg		2.29375
ES01654:33257653:Alzheimer's disease (AD)	Dunn's post-hoc	PBMC - skin		1.02909e-36	2.36086e-36	neg		-12.6566
ES01654:33257653:Alzheimer's disease (AD)	Dunn's post-hoc	CD4+ T cells - small intestine		9.79269e-36	2.06441e-35	neg		-12.4784
ES01654:33257653:Alzheimer's disease (AD)	Dunn's post-hoc	CD8+ T cells - small intestine		5.86577e-39	1.4759e-38	neg		-13.0561
ES01654:33257653:Alzheimer's disease (AD)	Dunn's post-hoc	cerebellum - small intestine		3.31736e-25	6.63472e-25	neg		10.3722
ES01654:33257653:Alzheimer's disease (AD)	Dunn's post-hoc	colon - small intestine		0.909065	0.920871	neg		0.114219
ES01654:33257653:Alzheimer's disease (AD)	Dunn's post-hoc	heart - small intestine		1.56236e-12	2.53884e-12	neg		7.06884
ES01654:33257653:Alzheimer's disease (AD)	Dunn's post-hoc	Monocytes - small intestine		1.65883e-14	2.8128e-14	neg		-7.67464
ES01654:33257653:Alzheimer's disease (AD)	Dunn's post-hoc	motor cortex - small intestine		2.17828e-15	3.95129e-15	neg		7.93075
ES01654:33257653:Alzheimer's disease (AD)	Dunn's post-hoc	NK cells - small intestine		3.83822e-36	8.31615e-36	neg		-12.5528
ES01654:33257653:Alzheimer's disease (AD)	Dunn's post-hoc	pancreas - small intestine		2.38705e-07	3.51301e-07	neg		5.16635
ES01654:33257653:Alzheimer's disease (AD)	Dunn's post-hoc	PBMC - small intestine		1.16768e-22	2.16854e-22	neg		-9.79632
ES01654:33257653:Alzheimer's disease (AD)	Dunn's post-hoc	skin - small intestine		0.00411746	0.00518003	neg		2.86902
ES01654:33257653:Alzheimer's disease (AD)	Dunn's post-hoc	CD4+ T cells - Total T cells		0.192198	0.211147	neg		1.3041
ES01654:33257653:Alzheimer's disease (AD)	Dunn's post-hoc	CD8+ T cells - Total T cells		0.473466	0.499059	neg		0.716851
ES01654:33257653:Alzheimer's disease (AD)	Dunn's post-hoc	cerebellum - Total T cells		8.39253e-129	6.54617e-127	neg		24.1452
ES01654:33257653:Alzheimer's disease (AD)	Dunn's post-hoc	colon - Total T cells		6.63023e-44	1.84699e-43	neg		13.8967
ES01654:33257653:Alzheimer's disease (AD)	Dunn's post-hoc	heart - Total T cells		1.48185e-96	1.65121e-95	neg		20.8513
ES01654:33257653:Alzheimer's disease (AD)	Dunn's post-hoc	Monocytes - Total T cells		1.00969e-09	1.57512e-09	neg		6.10787
ES01654:33257653:Alzheimer's disease (AD)	Dunn's post-hoc	motor cortex - Total T cells		1.53755e-104	2.39858e-103	neg		21.7133
ES01654:33257653:Alzheimer's disease (AD)	Dunn's post-hoc	NK cells - Total T cells		0.218796	0.237029	neg		1.22974
ES01654:33257653:Alzheimer's disease (AD)	Dunn's post-hoc	pancreas - Total T cells		4.51211e-80	2.51389e-79	neg		18.9489
ES01654:33257653:Alzheimer's disease (AD)	Dunn's post-hoc	PBMC - Total T cells		6.98975e-05	9.24068e-05	neg		3.97663
ES01654:33257653:Alzheimer's disease (AD)	Dunn's post-hoc	skin - Total T cells		3.46046e-62	1.28531e-61	neg		16.642
ES01654:33257653:Alzheimer's disease (AD)	Dunn's post-hoc	small intestine - Total T cells		3.24776e-43	8.73535e-43	neg		13.7825
ES00290:24603685:type 2 diabetes (T2D)	Dunn's post-hoc	CD4+ T cells - CD8+ T cells		0.0929566	0.10358	pos		1.68
ES00290:24603685:type 2 diabetes (T2D)	Dunn's post-hoc	CD4+ T cells - cerebellum		1.93715e-06	2.79811e-06	pos		-4.75987
ES00290:24603685:type 2 diabetes (T2D)	Dunn's post-hoc	CD8+ T cells - cerebellum		1.02908e-10	1.74496e-10	pos		-6.46262
ES00290:24603685:type 2 diabetes (T2D)	Dunn's post-hoc	CD4+ T cells - colon		8.59865e-51	3.94527e-50	pos		-14.9895
ES00290:24603685:type 2 diabetes (T2D)	Dunn's post-hoc	CD8+ T cells - colon		9.88477e-63	6.4251e-62	pos		-16.7168
ES00290:24603685:type 2 diabetes (T2D)	Dunn's post-hoc	cerebellum - colon		7.11347e-25	1.78984e-24	pos		-10.2991
ES00290:24603685:type 2 diabetes (T2D)	Dunn's post-hoc	CD4+ T cells - heart		3.53632e-45	1.45175e-44	pos		-14.105
ES00290:24603685:type 2 diabetes (T2D)	Dunn's post-hoc	CD8+ T cells - heart		1.9254e-56	9.38631e-56	pos		-15.8302
ES00290:24603685:type 2 diabetes (T2D)	Dunn's post-hoc	cerebellum - heart		5.02777e-21	1.08935e-20	pos		-9.4086
ES00290:24603685:type 2 diabetes (T2D)	Dunn's post-hoc	colon - heart		0.373207	0.39338	pos		0.890482
ES00290:24603685:type 2 diabetes (T2D)	Dunn's post-hoc	CD4+ T cells - Monocytes		6.88538e-17	1.34265e-16	pos		-8.34898
ES00290:24603685:type 2 diabetes (T2D)	Dunn's post-hoc	CD8+ T cells - Monocytes		8.31863e-24	1.96622e-23	pos		-10.0598
ES00290:24603685:type 2 diabetes (T2D)	Dunn's post-hoc	cerebellum - Monocytes		0.000300314	0.000390409	pos		-3.61503
ES00290:24603685:type 2 diabetes (T2D)	Dunn's post-hoc	colon - Monocytes		2.37903e-11	4.21738e-11	pos		6.68064
ES00290:24603685:type 2 diabetes (T2D)	Dunn's post-hoc	heart - Monocytes		7.01974e-09	1.11743e-08	pos		5.79045
ES00290:24603685:type 2 diabetes (T2D)	Dunn's post-hoc	CD4+ T cells - motor cortex		0.000195506	0.000258465	pos		-3.72475
ES00290:24603685:type 2 diabetes (T2D)	Dunn's post-hoc	CD8+ T cells - motor cortex		5.88731e-08	9.00412e-08	pos		-5.42219
ES00290:24603685:type 2 diabetes (T2D)	Dunn's post-hoc	cerebellum - motor cortex		0.301018	0.321636	pos		1.03425
ES00290:24603685:type 2 diabetes (T2D)	Dunn's post-hoc	colon - motor cortex		1.09109e-29	3.03947e-29	pos		11.3162
ES00290:24603685:type 2 diabetes (T2D)	Dunn's post-hoc	heart - motor cortex		1.86313e-25	4.84414e-25	pos		10.4272
ES00290:24603685:type 2 diabetes (T2D)	Dunn's post-hoc	Monocytes - motor cortex		3.43512e-06	4.87162e-06	pos		4.64292
ES00290:24603685:type 2 diabetes (T2D)	Dunn's post-hoc	CD4+ T cells - NK cells		0.0816895	0.0923446	pos		1.74097
ES00290:24603685:type 2 diabetes (T2D)	Dunn's post-hoc	CD8+ T cells - NK cells		0.953961	0.953961	pos		0.0577329
ES00290:24603685:type 2 diabetes (T2D)	Dunn's post-hoc	cerebellum - NK cells		6.41514e-11	1.11196e-10	pos		6.53373
ES00290:24603685:type 2 diabetes (T2D)	Dunn's post-hoc	colon - NK cells		2.10487e-63	1.6418e-62	pos		16.8088
ES00290:24603685:type 2 diabetes (T2D)	Dunn's post-hoc	heart - NK cells		4.57674e-57	2.3799e-56	pos		15.9204
ES00290:24603685:type 2 diabetes (T2D)	Dunn's post-hoc	Monocytes - NK cells		3.74051e-24	9.1175e-24	pos		10.1382
ES00290:24603685:type 2 diabetes (T2D)	Dunn's post-hoc	motor cortex - NK cells		3.99532e-08	6.2327e-08	pos		5.49106
ES00290:24603685:type 2 diabetes (T2D)	Dunn's post-hoc	CD4+ T cells - pancreas		2.7894e-23	6.21638e-23	pos		-9.93996
ES00290:24603685:type 2 diabetes (T2D)	Dunn's post-hoc	CD8+ T cells - pancreas		2.17465e-31	6.28233e-31	pos		-11.6546
ES00290:24603685:type 2 diabetes (T2D)	Dunn's post-hoc	cerebellum - pancreas		1.82041e-07	2.73061e-07	pos		-5.2168
ES00290:24603685:type 2 diabetes (T2D)	Dunn's post-hoc	colon - pancreas		3.79692e-07	5.58792e-07	pos		5.07887
ES00290:24603685:type 2 diabetes (T2D)	Dunn's post-hoc	heart - pancreas		2.80581e-05	3.9081e-05	pos		4.18868
ES00290:24603685:type 2 diabetes (T2D)	Dunn's post-hoc	Monocytes - pancreas		0.109324	0.120102	pos		-1.60124
ES00290:24603685:type 2 diabetes (T2D)	Dunn's post-hoc	motor cortex - pancreas		4.31924e-10	7.16811e-10	pos		-6.24203
ES00290:24603685:type 2 diabetes (T2D)	Dunn's post-hoc	NK cells - pancreas		8.3137e-32	2.49411e-31	pos		-11.7362
ES00290:24603685:type 2 diabetes (T2D)	Dunn's post-hoc	CD4+ T cells - PBMC		0.11096	0.120207	pos		-1.59389
ES00290:24603685:type 2 diabetes (T2D)	Dunn's post-hoc	CD8+ T cells - PBMC		0.00100733	0.00124717	pos		-3.28847
ES00290:24603685:type 2 diabetes (T2D)	Dunn's post-hoc	cerebellum - PBMC		0.00144309	0.0017317	pos		3.18589
ES00290:24603685:type 2 diabetes (T2D)	Dunn's post-hoc	colon - PBMC		2.00819e-41	7.11994e-41	pos		13.4816
ES00290:24603685:type 2 diabetes (T2D)	Dunn's post-hoc	heart - PBMC		2.35544e-36	7.65517e-36	pos		12.5914
ES00290:24603685:type 2 diabetes (T2D)	Dunn's post-hoc	Monocytes - PBMC		1.05593e-11	1.91541e-11	pos		6.79866
ES00290:24603685:type 2 diabetes (T2D)	Dunn's post-hoc	motor cortex - PBMC		0.0318187	0.0364979	pos		2.14668
ES00290:24603685:type 2 diabetes (T2D)	Dunn's post-hoc	NK cells - PBMC		0.00079908	0.00100529	pos		-3.35311
ES00290:24603685:type 2 diabetes (T2D)	Dunn's post-hoc	pancreas - PBMC		4.4684e-17	9.17197e-17	pos		8.39991
ES00290:24603685:type 2 diabetes (T2D)	Dunn's post-hoc	CD4+ T cells - skin		8.96127e-69	8.73724e-68	pos		-17.5267
ES00290:24603685:type 2 diabetes (T2D)	Dunn's post-hoc	CD8+ T cells - skin		1.16118e-82	1.50953e-81	pos		-19.2601
ES00290:24603685:type 2 diabetes (T2D)	Dunn's post-hoc	cerebellum - skin		8.21976e-38	2.78757e-37	pos		-12.8535
ES00290:24603685:type 2 diabetes (T2D)	Dunn's post-hoc	colon - skin		0.0106364	0.0125703	pos		-2.55442
ES00290:24603685:type 2 diabetes (T2D)	Dunn's post-hoc	heart - skin		0.000571262	0.000730466	pos		-3.4449
ES00290:24603685:type 2 diabetes (T2D)	Dunn's post-hoc	Monocytes - skin		2.60192e-20	5.48512e-20	pos		-9.23421
ES00290:24603685:type 2 diabetes (T2D)	Dunn's post-hoc	motor cortex - skin		1.01286e-43	3.95015e-43	pos		-13.8664
ES00290:24603685:type 2 diabetes (T2D)	Dunn's post-hoc	NK cells - skin		1.77157e-83	2.76365e-82	pos		-19.3572
ES00290:24603685:type 2 diabetes (T2D)	Dunn's post-hoc	pancreas - skin		2.30349e-14	4.38225e-14	pos		-7.63244
ES00290:24603685:type 2 diabetes (T2D)	Dunn's post-hoc	PBMC - skin		7.26278e-58	4.04641e-57	pos		-16.0351
ES00290:24603685:type 2 diabetes (T2D)	Dunn's post-hoc	CD4+ T cells - small intestine		2.43135e-74	2.70922e-73	pos		-18.2412
ES00290:24603685:type 2 diabetes (T2D)	Dunn's post-hoc	CD8+ T cells - small intestine		8.85304e-89	2.30179e-87	pos		-19.9763
ES00290:24603685:type 2 diabetes (T2D)	Dunn's post-hoc	cerebellum - small intestine		5.8033e-42	2.15551e-41	pos		-13.5728
ES00290:24603685:type 2 diabetes (T2D)	Dunn's post-hoc	colon - small intestine		0.0010613	0.00129346	pos		-3.27375
ES00290:24603685:type 2 diabetes (T2D)	Dunn's post-hoc	heart - small intestine		3.12401e-05	4.27497e-05	pos		-4.16423
ES00290:24603685:type 2 diabetes (T2D)	Dunn's post-hoc	Monocytes - small intestine		2.4395e-23	5.5965e-23	pos		-9.9533
ES00290:24603685:type 2 diabetes (T2D)	Dunn's post-hoc	motor cortex - small intestine		3.52535e-48	1.52765e-47	pos		-14.5845
ES00290:24603685:type 2 diabetes (T2D)	Dunn's post-hoc	NK cells - small intestine		1.22378e-89	4.77276e-88	pos		-20.0749
ES00290:24603685:type 2 diabetes (T2D)	Dunn's post-hoc	pancreas - small intestine		6.73836e-17	1.34767e-16	pos		-8.35153
ES00290:24603685:type 2 diabetes (T2D)	Dunn's post-hoc	PBMC - small intestine		5.27457e-63	3.74015e-62	pos		-16.7542
ES00290:24603685:type 2 diabetes (T2D)	Dunn's post-hoc	skin - small intestine		0.471939	0.490816	pos		-0.719328
ES00290:24603685:type 2 diabetes (T2D)	Dunn's post-hoc	CD4+ T cells - Total T cells		0.0207682	0.0241779	pos		2.31217
ES00290:24603685:type 2 diabetes (T2D)	Dunn's post-hoc	CD8+ T cells - Total T cells		0.526662	0.540521	pos		0.63311
ES00290:24603685:type 2 diabetes (T2D)	Dunn's post-hoc	cerebellum - Total T cells		1.24152e-12	2.30568e-12	pos		7.10067
ES00290:24603685:type 2 diabetes (T2D)	Dunn's post-hoc	colon - Total T cells		1.70504e-67	1.4777e-66	pos		17.3584
ES00290:24603685:type 2 diabetes (T2D)	Dunn's post-hoc	heart - Total T cells		5.88297e-61	3.52978e-60	pos		16.4715
ES00290:24603685:type 2 diabetes (T2D)	Dunn's post-hoc	Monocytes - Total T cells		1.03055e-26	2.77182e-26	pos		10.6988
ES00290:24603685:type 2 diabetes (T2D)	Dunn's post-hoc	motor cortex - Total T cells		1.3711e-09	2.22803e-09	pos		6.05884
ES00290:24603685:type 2 diabetes (T2D)	Dunn's post-hoc	NK cells - Total T cells		0.564187	0.571514	pos		0.576633
ES00290:24603685:type 2 diabetes (T2D)	Dunn's post-hoc	pancreas - Total T cells		9.73355e-35	3.03687e-34	pos		12.2942
ES00290:24603685:type 2 diabetes (T2D)	Dunn's post-hoc	PBMC - Total T cells		8.6644e-05	0.000116521	pos		3.92524
ES00290:24603685:type 2 diabetes (T2D)	Dunn's post-hoc	skin - Total T cells		3.86948e-88	7.54548e-87	pos		19.9025
ES00290:24603685:type 2 diabetes (T2D)	Dunn's post-hoc	small intestine - Total T cells		1.85499e-94	1.44689e-92	pos		20.619
ES00290:24603685:type 2 diabetes (T2D)	Dunn's post-hoc	CD4+ T cells - CD8+ T cells		0.0929566	0.10358	neg		1.68
ES00290:24603685:type 2 diabetes (T2D)	Dunn's post-hoc	CD4+ T cells - cerebellum		1.93715e-06	2.79811e-06	neg		-4.75987
ES00290:24603685:type 2 diabetes (T2D)	Dunn's post-hoc	CD8+ T cells - cerebellum		1.02908e-10	1.74496e-10	neg		-6.46262
ES00290:24603685:type 2 diabetes (T2D)	Dunn's post-hoc	CD4+ T cells - colon		8.59865e-51	3.94527e-50	neg		-14.9895
ES00290:24603685:type 2 diabetes (T2D)	Dunn's post-hoc	CD8+ T cells - colon		9.88477e-63	6.4251e-62	neg		-16.7168
ES00290:24603685:type 2 diabetes (T2D)	Dunn's post-hoc	cerebellum - colon		7.11347e-25	1.78984e-24	neg		-10.2991
ES00290:24603685:type 2 diabetes (T2D)	Dunn's post-hoc	CD4+ T cells - heart		3.53632e-45	1.45175e-44	neg		-14.105
ES00290:24603685:type 2 diabetes (T2D)	Dunn's post-hoc	CD8+ T cells - heart		1.9254e-56	9.38631e-56	neg		-15.8302
ES00290:24603685:type 2 diabetes (T2D)	Dunn's post-hoc	cerebellum - heart		5.02777e-21	1.08935e-20	neg		-9.4086
ES00290:24603685:type 2 diabetes (T2D)	Dunn's post-hoc	colon - heart		0.373207	0.39338	neg		0.890482
ES00290:24603685:type 2 diabetes (T2D)	Dunn's post-hoc	CD4+ T cells - Monocytes		6.88538e-17	1.34265e-16	neg		-8.34898
ES00290:24603685:type 2 diabetes (T2D)	Dunn's post-hoc	CD8+ T cells - Monocytes		8.31863e-24	1.96622e-23	neg		-10.0598
ES00290:24603685:type 2 diabetes (T2D)	Dunn's post-hoc	cerebellum - Monocytes		0.000300314	0.000390409	neg		-3.61503
ES00290:24603685:type 2 diabetes (T2D)	Dunn's post-hoc	colon - Monocytes		2.37903e-11	4.21738e-11	neg		6.68064
ES00290:24603685:type 2 diabetes (T2D)	Dunn's post-hoc	heart - Monocytes		7.01974e-09	1.11743e-08	neg		5.79045
ES00290:24603685:type 2 diabetes (T2D)	Dunn's post-hoc	CD4+ T cells - motor cortex		0.000195506	0.000258465	neg		-3.72475
ES00290:24603685:type 2 diabetes (T2D)	Dunn's post-hoc	CD8+ T cells - motor cortex		5.88731e-08	9.00412e-08	neg		-5.42219
ES00290:24603685:type 2 diabetes (T2D)	Dunn's post-hoc	cerebellum - motor cortex		0.301018	0.321636	neg		1.03425
ES00290:24603685:type 2 diabetes (T2D)	Dunn's post-hoc	colon - motor cortex		1.09109e-29	3.03947e-29	neg		11.3162
ES00290:24603685:type 2 diabetes (T2D)	Dunn's post-hoc	heart - motor cortex		1.86313e-25	4.84414e-25	neg		10.4272
ES00290:24603685:type 2 diabetes (T2D)	Dunn's post-hoc	Monocytes - motor cortex		3.43512e-06	4.87162e-06	neg		4.64292
ES00290:24603685:type 2 diabetes (T2D)	Dunn's post-hoc	CD4+ T cells - NK cells		0.0816895	0.0923446	neg		1.74097
ES00290:24603685:type 2 diabetes (T2D)	Dunn's post-hoc	CD8+ T cells - NK cells		0.953961	0.953961	neg		0.0577329
ES00290:24603685:type 2 diabetes (T2D)	Dunn's post-hoc	cerebellum - NK cells		6.41514e-11	1.11196e-10	neg		6.53373
ES00290:24603685:type 2 diabetes (T2D)	Dunn's post-hoc	colon - NK cells		2.10487e-63	1.6418e-62	neg		16.8088
ES00290:24603685:type 2 diabetes (T2D)	Dunn's post-hoc	heart - NK cells		4.57674e-57	2.3799e-56	neg		15.9204
ES00290:24603685:type 2 diabetes (T2D)	Dunn's post-hoc	Monocytes - NK cells		3.74051e-24	9.1175e-24	neg		10.1382
ES00290:24603685:type 2 diabetes (T2D)	Dunn's post-hoc	motor cortex - NK cells		3.99532e-08	6.2327e-08	neg		5.49106
ES00290:24603685:type 2 diabetes (T2D)	Dunn's post-hoc	CD4+ T cells - pancreas		2.7894e-23	6.21638e-23	neg		-9.93996
ES00290:24603685:type 2 diabetes (T2D)	Dunn's post-hoc	CD8+ T cells - pancreas		2.17465e-31	6.28233e-31	neg		-11.6546
ES00290:24603685:type 2 diabetes (T2D)	Dunn's post-hoc	cerebellum - pancreas		1.82041e-07	2.73061e-07	neg		-5.2168
ES00290:24603685:type 2 diabetes (T2D)	Dunn's post-hoc	colon - pancreas		3.79692e-07	5.58792e-07	neg		5.07887
ES00290:24603685:type 2 diabetes (T2D)	Dunn's post-hoc	heart - pancreas		2.80581e-05	3.9081e-05	neg		4.18868
ES00290:24603685:type 2 diabetes (T2D)	Dunn's post-hoc	Monocytes - pancreas		0.109324	0.120102	neg		-1.60124
ES00290:24603685:type 2 diabetes (T2D)	Dunn's post-hoc	motor cortex - pancreas		4.31924e-10	7.16811e-10	neg		-6.24203
ES00290:24603685:type 2 diabetes (T2D)	Dunn's post-hoc	NK cells - pancreas		8.3137e-32	2.49411e-31	neg		-11.7362
ES00290:24603685:type 2 diabetes (T2D)	Dunn's post-hoc	CD4+ T cells - PBMC		0.11096	0.120207	neg		-1.59389
ES00290:24603685:type 2 diabetes (T2D)	Dunn's post-hoc	CD8+ T cells - PBMC		0.00100733	0.00124717	neg		-3.28847
ES00290:24603685:type 2 diabetes (T2D)	Dunn's post-hoc	cerebellum - PBMC		0.00144309	0.0017317	neg		3.18589
ES00290:24603685:type 2 diabetes (T2D)	Dunn's post-hoc	colon - PBMC		2.00819e-41	7.11994e-41	neg		13.4816
ES00290:24603685:type 2 diabetes (T2D)	Dunn's post-hoc	heart - PBMC		2.35544e-36	7.65517e-36	neg		12.5914
ES00290:24603685:type 2 diabetes (T2D)	Dunn's post-hoc	Monocytes - PBMC		1.05593e-11	1.91541e-11	neg		6.79866
ES00290:24603685:type 2 diabetes (T2D)	Dunn's post-hoc	motor cortex - PBMC		0.0318187	0.0364979	neg		2.14668
ES00290:24603685:type 2 diabetes (T2D)	Dunn's post-hoc	NK cells - PBMC		0.00079908	0.00100529	neg		-3.35311
ES00290:24603685:type 2 diabetes (T2D)	Dunn's post-hoc	pancreas - PBMC		4.4684e-17	9.17197e-17	neg		8.39991
ES00290:24603685:type 2 diabetes (T2D)	Dunn's post-hoc	CD4+ T cells - skin		8.96127e-69	8.73724e-68	neg		-17.5267
ES00290:24603685:type 2 diabetes (T2D)	Dunn's post-hoc	CD8+ T cells - skin		1.16118e-82	1.50953e-81	neg		-19.2601
ES00290:24603685:type 2 diabetes (T2D)	Dunn's post-hoc	cerebellum - skin		8.21976e-38	2.78757e-37	neg		-12.8535
ES00290:24603685:type 2 diabetes (T2D)	Dunn's post-hoc	colon - skin		0.0106364	0.0125703	neg		-2.55442
ES00290:24603685:type 2 diabetes (T2D)	Dunn's post-hoc	heart - skin		0.000571262	0.000730466	neg		-3.4449
ES00290:24603685:type 2 diabetes (T2D)	Dunn's post-hoc	Monocytes - skin		2.60192e-20	5.48512e-20	neg		-9.23421
ES00290:24603685:type 2 diabetes (T2D)	Dunn's post-hoc	motor cortex - skin		1.01286e-43	3.95015e-43	neg		-13.8664
ES00290:24603685:type 2 diabetes (T2D)	Dunn's post-hoc	NK cells - skin		1.77157e-83	2.76365e-82	neg		-19.3572
ES00290:24603685:type 2 diabetes (T2D)	Dunn's post-hoc	pancreas - skin		2.30349e-14	4.38225e-14	neg		-7.63244
ES00290:24603685:type 2 diabetes (T2D)	Dunn's post-hoc	PBMC - skin		7.26278e-58	4.04641e-57	neg		-16.0351
ES00290:24603685:type 2 diabetes (T2D)	Dunn's post-hoc	CD4+ T cells - small intestine		2.43135e-74	2.70922e-73	neg		-18.2412
ES00290:24603685:type 2 diabetes (T2D)	Dunn's post-hoc	CD8+ T cells - small intestine		8.85304e-89	2.30179e-87	neg		-19.9763
ES00290:24603685:type 2 diabetes (T2D)	Dunn's post-hoc	cerebellum - small intestine		5.8033e-42	2.15551e-41	neg		-13.5728
ES00290:24603685:type 2 diabetes (T2D)	Dunn's post-hoc	colon - small intestine		0.0010613	0.00129346	neg		-3.27375
ES00290:24603685:type 2 diabetes (T2D)	Dunn's post-hoc	heart - small intestine		3.12401e-05	4.27497e-05	neg		-4.16423
ES00290:24603685:type 2 diabetes (T2D)	Dunn's post-hoc	Monocytes - small intestine		2.4395e-23	5.5965e-23	neg		-9.9533
ES00290:24603685:type 2 diabetes (T2D)	Dunn's post-hoc	motor cortex - small intestine		3.52535e-48	1.52765e-47	neg		-14.5845
ES00290:24603685:type 2 diabetes (T2D)	Dunn's post-hoc	NK cells - small intestine		1.22378e-89	4.77276e-88	neg		-20.0749
ES00290:24603685:type 2 diabetes (T2D)	Dunn's post-hoc	pancreas - small intestine		6.73836e-17	1.34767e-16	neg		-8.35153
ES00290:24603685:type 2 diabetes (T2D)	Dunn's post-hoc	PBMC - small intestine		5.27457e-63	3.74015e-62	neg		-16.7542
ES00290:24603685:type 2 diabetes (T2D)	Dunn's post-hoc	skin - small intestine		0.471939	0.490816	neg		-0.719328
ES00290:24603685:type 2 diabetes (T2D)	Dunn's post-hoc	CD4+ T cells - Total T cells		0.0207682	0.0241779	neg		2.31217
ES00290:24603685:type 2 diabetes (T2D)	Dunn's post-hoc	CD8+ T cells - Total T cells		0.526662	0.540521	neg		0.63311
ES00290:24603685:type 2 diabetes (T2D)	Dunn's post-hoc	cerebellum - Total T cells		1.24152e-12	2.30568e-12	neg		7.10067
ES00290:24603685:type 2 diabetes (T2D)	Dunn's post-hoc	colon - Total T cells		1.70504e-67	1.4777e-66	neg		17.3584
ES00290:24603685:type 2 diabetes (T2D)	Dunn's post-hoc	heart - Total T cells		5.88297e-61	3.52978e-60	neg		16.4715
ES00290:24603685:type 2 diabetes (T2D)	Dunn's post-hoc	Monocytes - Total T cells		1.03055e-26	2.77182e-26	neg		10.6988
ES00290:24603685:type 2 diabetes (T2D)	Dunn's post-hoc	motor cortex - Total T cells		1.3711e-09	2.22803e-09	neg		6.05884
ES00290:24603685:type 2 diabetes (T2D)	Dunn's post-hoc	NK cells - Total T cells		0.564187	0.571514	neg		0.576633
ES00290:24603685:type 2 diabetes (T2D)	Dunn's post-hoc	pancreas - Total T cells		9.73355e-35	3.03687e-34	neg		12.2942
ES00290:24603685:type 2 diabetes (T2D)	Dunn's post-hoc	PBMC - Total T cells		8.6644e-05	0.000116521	neg		3.92524
ES00290:24603685:type 2 diabetes (T2D)	Dunn's post-hoc	skin - Total T cells		3.86948e-88	7.54548e-87	neg		19.9025
ES00290:24603685:type 2 diabetes (T2D)	Dunn's post-hoc	small intestine - Total T cells		1.85499e-94	1.44689e-92	neg		20.619
ES01187:31024609:autoimmune diseases	Dunn's post-hoc	CD4+ T cells - CD8+ T cells		0.97482	0.97482	pos		-0.0315639
ES01187:31024609:autoimmune diseases	Dunn's post-hoc	CD4+ T cells - cerebellum		6.37768e-28	1.24365e-26	pos		10.9537
ES01187:31024609:autoimmune diseases	Dunn's post-hoc	CD8+ T cells - cerebellum		2.6905e-28	6.9953e-27	pos		11.0316
ES01187:31024609:autoimmune diseases	Dunn's post-hoc	CD4+ T cells - colon		1.47334e-13	4.2563e-13	pos		7.38954
ES01187:31024609:autoimmune diseases	Dunn's post-hoc	CD8+ T cells - colon		9.15144e-14	2.74543e-13	pos		7.45261
ES01187:31024609:autoimmune diseases	Dunn's post-hoc	cerebellum - colon		0.000256515	0.000454732	pos		-3.65567
ES01187:31024609:autoimmune diseases	Dunn's post-hoc	CD4+ T cells - heart		5.56613e-21	3.33968e-20	pos		9.3979
ES01187:31024609:autoimmune diseases	Dunn's post-hoc	CD8+ T cells - heart		2.81686e-21	1.83096e-20	pos		9.46931
ES01187:31024609:autoimmune diseases	Dunn's post-hoc	cerebellum - heart		0.110544	0.136865	pos		-1.59575
ES01187:31024609:autoimmune diseases	Dunn's post-hoc	colon - heart		0.0394067	0.0539249	pos		2.05991
ES01187:31024609:autoimmune diseases	Dunn's post-hoc	CD4+ T cells - Monocytes		4.73499e-19	2.17253e-18	pos		8.9183
ES01187:31024609:autoimmune diseases	Dunn's post-hoc	CD8+ T cells - Monocytes		2.52843e-19	1.31478e-18	pos		8.98753
ES01187:31024609:autoimmune diseases	Dunn's post-hoc	cerebellum - Monocytes		0.0386361	0.0538146	pos		-2.06804
ES01187:31024609:autoimmune diseases	Dunn's post-hoc	colon - Monocytes		0.113885	0.138797	pos		1.58097
ES01187:31024609:autoimmune diseases	Dunn's post-hoc	heart - Monocytes		0.634648	0.668953	pos		-0.475195
ES01187:31024609:autoimmune diseases	Dunn's post-hoc	CD4+ T cells - motor cortex		3.25229e-27	4.22798e-26	pos		10.8052
ES01187:31024609:autoimmune diseases	Dunn's post-hoc	CD8+ T cells - motor cortex		1.40055e-27	2.18485e-26	pos		10.8823
ES01187:31024609:autoimmune diseases	Dunn's post-hoc	cerebellum - motor cortex		0.894294	0.905908	pos		-0.132873
ES01187:31024609:autoimmune diseases	Dunn's post-hoc	colon - motor cortex		0.00043787	0.000742475	pos		3.51614
ES01187:31024609:autoimmune diseases	Dunn's post-hoc	heart - motor cortex		0.144297	0.173157	pos		1.45997
ES01187:31024609:autoimmune diseases	Dunn's post-hoc	Monocytes - motor cortex		0.0534015	0.069422	pos		1.93166
ES01187:31024609:autoimmune diseases	Dunn's post-hoc	CD4+ T cells - NK cells		0.0558587	0.0714258	pos		1.91214
ES01187:31024609:autoimmune diseases	Dunn's post-hoc	CD8+ T cells - NK cells		0.0509593	0.0673699	pos		1.95182
ES01187:31024609:autoimmune diseases	Dunn's post-hoc	cerebellum - NK cells		6.99055e-20	3.89473e-19	pos		-9.1278
ES01187:31024609:autoimmune diseases	Dunn's post-hoc	colon - NK cells		3.38977e-08	7.34449e-08	pos		-5.52001
ES01187:31024609:autoimmune diseases	Dunn's post-hoc	heart - NK cells		4.25514e-14	1.3276e-13	pos		-7.55295
ES01187:31024609:autoimmune diseases	Dunn's post-hoc	Monocytes - NK cells		1.54302e-12	4.29842e-12	pos		-7.07057
ES01187:31024609:autoimmune diseases	Dunn's post-hoc	motor cortex - NK cells		2.69586e-19	1.31423e-18	pos		-8.98048
ES01187:31024609:autoimmune diseases	Dunn's post-hoc	CD4+ T cells - pancreas		3.47933e-22	2.71388e-21	pos		9.68537
ES01187:31024609:autoimmune diseases	Dunn's post-hoc	CD8+ T cells - pancreas		1.70847e-22	1.48067e-21	pos		9.75778
ES01187:31024609:autoimmune diseases	Dunn's post-hoc	cerebellum - pancreas		0.200072	0.232919	pos		-1.28135
ES01187:31024609:autoimmune diseases	Dunn's post-hoc	colon - pancreas		0.0179007	0.0258566	pos		2.36767
ES01187:31024609:autoimmune diseases	Dunn's post-hoc	heart - pancreas		0.755421	0.775301	pos		0.311499
ES01187:31024609:autoimmune diseases	Dunn's post-hoc	Monocytes - pancreas		0.432297	0.474917	pos		0.785268
ES01187:31024609:autoimmune diseases	Dunn's post-hoc	motor cortex - pancreas		0.251633	0.284455	pos		-1.14639
ES01187:31024609:autoimmune diseases	Dunn's post-hoc	NK cells - pancreas		4.26127e-15	1.51081e-14	pos		7.84699
ES01187:31024609:autoimmune diseases	Dunn's post-hoc	CD4+ T cells - PBMC		0.00518899	0.00778348	pos		2.79506
ES01187:31024609:autoimmune diseases	Dunn's post-hoc	CD8+ T cells - PBMC		0.00453508	0.006936	pos		2.83833
ES01187:31024609:autoimmune diseases	Dunn's post-hoc	cerebellum - PBMC		1.98818e-16	8.16202e-16	pos		-8.22279
ES01187:31024609:autoimmune diseases	Dunn's post-hoc	colon - PBMC		3.93086e-06	7.47823e-06	pos		-4.615
ES01187:31024609:autoimmune diseases	Dunn's post-hoc	heart - PBMC		2.97221e-11	7.24476e-11	pos		-6.64794
ES01187:31024609:autoimmune diseases	Dunn's post-hoc	Monocytes - PBMC		6.95258e-10	1.64334e-09	pos		-6.16716
ES01187:31024609:autoimmune diseases	Dunn's post-hoc	motor cortex - PBMC		6.63371e-16	2.58715e-15	pos		-8.07708
ES01187:31024609:autoimmune diseases	Dunn's post-hoc	NK cells - PBMC		0.371612	0.414082	pos		0.893457
ES01187:31024609:autoimmune diseases	Dunn's post-hoc	pancreas - PBMC		3.82256e-12	1.02814e-11	pos		-6.94359
ES01187:31024609:autoimmune diseases	Dunn's post-hoc	CD4+ T cells - skin		1.12608e-14	3.65975e-14	pos		7.72414
ES01187:31024609:autoimmune diseases	Dunn's post-hoc	CD8+ T cells - skin		6.77573e-15	2.29786e-14	pos		7.7886
ES01187:31024609:autoimmune diseases	Dunn's post-hoc	cerebellum - skin		0.00092474	0.0015027	pos		-3.31248
ES01187:31024609:autoimmune diseases	Dunn's post-hoc	colon - skin		0.731456	0.760714	pos		0.34319
ES01187:31024609:autoimmune diseases	Dunn's post-hoc	heart - skin		0.0860294	0.10823	pos		-1.71673
ES01187:31024609:autoimmune diseases	Dunn's post-hoc	Monocytes - skin		0.215565	0.247266	pos		-1.23841
ES01187:31024609:autoimmune diseases	Dunn's post-hoc	motor cortex - skin		0.00150574	0.00234895	pos		-3.17358
ES01187:31024609:autoimmune diseases	Dunn's post-hoc	NK cells - skin		4.66485e-09	1.07017e-08	pos		5.85871
ES01187:31024609:autoimmune diseases	Dunn's post-hoc	pancreas - skin		0.042857	0.0576353	pos		-2.0251
ES01187:31024609:autoimmune diseases	Dunn's post-hoc	PBMC - skin		7.28156e-07	1.49464e-06	pos		4.9537
ES01187:31024609:autoimmune diseases	Dunn's post-hoc	CD4+ T cells - small intestine		2.80394e-05	5.08621e-05	pos		4.18883
ES01187:31024609:autoimmune diseases	Dunn's post-hoc	CD8+ T cells - small intestine		2.2493e-05	4.17728e-05	pos		4.23859
ES01187:31024609:autoimmune diseases	Dunn's post-hoc	cerebellum - small intestine		3.96169e-12	1.03004e-11	pos		-6.93854
ES01187:31024609:autoimmune diseases	Dunn's post-hoc	colon - small intestine		0.00102754	0.00163568	pos		-3.28288
ES01187:31024609:autoimmune diseases	Dunn's post-hoc	heart - small intestine		9.15266e-08	1.92948e-07	pos		-5.34279
ES01187:31024609:autoimmune diseases	Dunn's post-hoc	Monocytes - small intestine		1.18654e-06	2.37307e-06	pos		-4.85787
ES01187:31024609:autoimmune diseases	Dunn's post-hoc	motor cortex - small intestine		1.09794e-11	2.76255e-11	pos		-6.79304
ES01187:31024609:autoimmune diseases	Dunn's post-hoc	NK cells - small intestine		0.0225999	0.0320507	pos		2.28013
ES01187:31024609:autoimmune diseases	Dunn's post-hoc	pancreas - small intestine		1.65598e-08	3.69046e-08	pos		-5.64457
ES01187:31024609:autoimmune diseases	Dunn's post-hoc	PBMC - small intestine		0.169093	0.199837	pos		1.37512
ES01187:31024609:autoimmune diseases	Dunn's post-hoc	skin - small intestine		0.000287773	0.000498806	pos		-3.62607
ES01187:31024609:autoimmune diseases	Dunn's post-hoc	CD4+ T cells - Total T cells		0.595803	0.645453	pos		-0.530446
ES01187:31024609:autoimmune diseases	Dunn's post-hoc	CD8+ T cells - Total T cells		0.616498	0.658724	pos		-0.500819
ES01187:31024609:autoimmune diseases	Dunn's post-hoc	cerebellum - Total T cells		6.18081e-31	4.82103e-29	pos		-11.5653
ES01187:31024609:autoimmune diseases	Dunn's post-hoc	colon - Total T cells		1.47569e-15	5.48114e-15	pos		-7.97896
ES01187:31024609:autoimmune diseases	Dunn's post-hoc	heart - Total T cells		1.52727e-23	1.48909e-22	pos		-9.99979
ES01187:31024609:autoimmune diseases	Dunn's post-hoc	Monocytes - Total T cells		1.79867e-21	1.27542e-20	pos		-9.51606
ES01187:31024609:autoimmune diseases	Dunn's post-hoc	motor cortex - Total T cells		3.5338e-30	1.37818e-28	pos		-11.4146
ES01187:31024609:autoimmune diseases	Dunn's post-hoc	NK cells - Total T cells		0.0138779	0.0204241	pos		-2.46041
ES01187:31024609:autoimmune diseases	Dunn's post-hoc	pancreas - Total T cells		7.99173e-25	8.90508e-24	pos		-10.2879
ES01187:31024609:autoimmune diseases	Dunn's post-hoc	PBMC - Total T cells		0.00081199	0.00134756	pos		-3.34868
ES01187:31024609:autoimmune diseases	Dunn's post-hoc	skin - Total T cells		9.12594e-17	3.95457e-16	pos		-8.31564
ES01187:31024609:autoimmune diseases	Dunn's post-hoc	small intestine - Total T cells		1.95147e-06	3.80537e-06	pos		-4.75839
ES01187:31024609:autoimmune diseases	Dunn's post-hoc	CD4+ T cells - CD8+ T cells		0.97482	0.97482	neg		-0.0315639
ES01187:31024609:autoimmune diseases	Dunn's post-hoc	CD4+ T cells - cerebellum		6.37768e-28	1.24365e-26	neg		10.9537
ES01187:31024609:autoimmune diseases	Dunn's post-hoc	CD8+ T cells - cerebellum		2.6905e-28	6.9953e-27	neg		11.0316
ES01187:31024609:autoimmune diseases	Dunn's post-hoc	CD4+ T cells - colon		1.47334e-13	4.2563e-13	neg		7.38954
ES01187:31024609:autoimmune diseases	Dunn's post-hoc	CD8+ T cells - colon		9.15144e-14	2.74543e-13	neg		7.45261
ES01187:31024609:autoimmune diseases	Dunn's post-hoc	cerebellum - colon		0.000256515	0.000454732	neg		-3.65567
ES01187:31024609:autoimmune diseases	Dunn's post-hoc	CD4+ T cells - heart		5.56613e-21	3.33968e-20	neg		9.3979
ES01187:31024609:autoimmune diseases	Dunn's post-hoc	CD8+ T cells - heart		2.81686e-21	1.83096e-20	neg		9.46931
ES01187:31024609:autoimmune diseases	Dunn's post-hoc	cerebellum - heart		0.110544	0.136865	neg		-1.59575
ES01187:31024609:autoimmune diseases	Dunn's post-hoc	colon - heart		0.0394067	0.0539249	neg		2.05991
ES01187:31024609:autoimmune diseases	Dunn's post-hoc	CD4+ T cells - Monocytes		4.73499e-19	2.17253e-18	neg		8.9183
ES01187:31024609:autoimmune diseases	Dunn's post-hoc	CD8+ T cells - Monocytes		2.52843e-19	1.31478e-18	neg		8.98753
ES01187:31024609:autoimmune diseases	Dunn's post-hoc	cerebellum - Monocytes		0.0386361	0.0538146	neg		-2.06804
ES01187:31024609:autoimmune diseases	Dunn's post-hoc	colon - Monocytes		0.113885	0.138797	neg		1.58097
ES01187:31024609:autoimmune diseases	Dunn's post-hoc	heart - Monocytes		0.634648	0.668953	neg		-0.475195
ES01187:31024609:autoimmune diseases	Dunn's post-hoc	CD4+ T cells - motor cortex		3.25229e-27	4.22798e-26	neg		10.8052
ES01187:31024609:autoimmune diseases	Dunn's post-hoc	CD8+ T cells - motor cortex		1.40055e-27	2.18485e-26	neg		10.8823
ES01187:31024609:autoimmune diseases	Dunn's post-hoc	cerebellum - motor cortex		0.894294	0.905908	neg		-0.132873
ES01187:31024609:autoimmune diseases	Dunn's post-hoc	colon - motor cortex		0.00043787	0.000742475	neg		3.51614
ES01187:31024609:autoimmune diseases	Dunn's post-hoc	heart - motor cortex		0.144297	0.173157	neg		1.45997
ES01187:31024609:autoimmune diseases	Dunn's post-hoc	Monocytes - motor cortex		0.0534015	0.069422	neg		1.93166
ES01187:31024609:autoimmune diseases	Dunn's post-hoc	CD4+ T cells - NK cells		0.0558587	0.0714258	neg		1.91214
ES01187:31024609:autoimmune diseases	Dunn's post-hoc	CD8+ T cells - NK cells		0.0509593	0.0673699	neg		1.95182
ES01187:31024609:autoimmune diseases	Dunn's post-hoc	cerebellum - NK cells		6.99055e-20	3.89473e-19	neg		-9.1278
ES01187:31024609:autoimmune diseases	Dunn's post-hoc	colon - NK cells		3.38977e-08	7.34449e-08	neg		-5.52001
ES01187:31024609:autoimmune diseases	Dunn's post-hoc	heart - NK cells		4.25514e-14	1.3276e-13	neg		-7.55295
ES01187:31024609:autoimmune diseases	Dunn's post-hoc	Monocytes - NK cells		1.54302e-12	4.29842e-12	neg		-7.07057
ES01187:31024609:autoimmune diseases	Dunn's post-hoc	motor cortex - NK cells		2.69586e-19	1.31423e-18	neg		-8.98048
ES01187:31024609:autoimmune diseases	Dunn's post-hoc	CD4+ T cells - pancreas		3.47933e-22	2.71388e-21	neg		9.68537
ES01187:31024609:autoimmune diseases	Dunn's post-hoc	CD8+ T cells - pancreas		1.70847e-22	1.48067e-21	neg		9.75778
ES01187:31024609:autoimmune diseases	Dunn's post-hoc	cerebellum - pancreas		0.200072	0.232919	neg		-1.28135
ES01187:31024609:autoimmune diseases	Dunn's post-hoc	colon - pancreas		0.0179007	0.0258566	neg		2.36767
ES01187:31024609:autoimmune diseases	Dunn's post-hoc	heart - pancreas		0.755421	0.775301	neg		0.311499
ES01187:31024609:autoimmune diseases	Dunn's post-hoc	Monocytes - pancreas		0.432297	0.474917	neg		0.785268
ES01187:31024609:autoimmune diseases	Dunn's post-hoc	motor cortex - pancreas		0.251633	0.284455	neg		-1.14639
ES01187:31024609:autoimmune diseases	Dunn's post-hoc	NK cells - pancreas		4.26127e-15	1.51081e-14	neg		7.84699
ES01187:31024609:autoimmune diseases	Dunn's post-hoc	CD4+ T cells - PBMC		0.00518899	0.00778348	neg		2.79506
ES01187:31024609:autoimmune diseases	Dunn's post-hoc	CD8+ T cells - PBMC		0.00453508	0.006936	neg		2.83833
ES01187:31024609:autoimmune diseases	Dunn's post-hoc	cerebellum - PBMC		1.98818e-16	8.16202e-16	neg		-8.22279
ES01187:31024609:autoimmune diseases	Dunn's post-hoc	colon - PBMC		3.93086e-06	7.47823e-06	neg		-4.615
ES01187:31024609:autoimmune diseases	Dunn's post-hoc	heart - PBMC		2.97221e-11	7.24476e-11	neg		-6.64794
ES01187:31024609:autoimmune diseases	Dunn's post-hoc	Monocytes - PBMC		6.95258e-10	1.64334e-09	neg		-6.16716
ES01187:31024609:autoimmune diseases	Dunn's post-hoc	motor cortex - PBMC		6.63371e-16	2.58715e-15	neg		-8.07708
ES01187:31024609:autoimmune diseases	Dunn's post-hoc	NK cells - PBMC		0.371612	0.414082	neg		0.893457
ES01187:31024609:autoimmune diseases	Dunn's post-hoc	pancreas - PBMC		3.82256e-12	1.02814e-11	neg		-6.94359
ES01187:31024609:autoimmune diseases	Dunn's post-hoc	CD4+ T cells - skin		1.12608e-14	3.65975e-14	neg		7.72414
ES01187:31024609:autoimmune diseases	Dunn's post-hoc	CD8+ T cells - skin		6.77573e-15	2.29786e-14	neg		7.7886
ES01187:31024609:autoimmune diseases	Dunn's post-hoc	cerebellum - skin		0.00092474	0.0015027	neg		-3.31248
ES01187:31024609:autoimmune diseases	Dunn's post-hoc	colon - skin		0.731456	0.760714	neg		0.34319
ES01187:31024609:autoimmune diseases	Dunn's post-hoc	heart - skin		0.0860294	0.10823	neg		-1.71673
ES01187:31024609:autoimmune diseases	Dunn's post-hoc	Monocytes - skin		0.215565	0.247266	neg		-1.23841
ES01187:31024609:autoimmune diseases	Dunn's post-hoc	motor cortex - skin		0.00150574	0.00234895	neg		-3.17358
ES01187:31024609:autoimmune diseases	Dunn's post-hoc	NK cells - skin		4.66485e-09	1.07017e-08	neg		5.85871
ES01187:31024609:autoimmune diseases	Dunn's post-hoc	pancreas - skin		0.042857	0.0576353	neg		-2.0251
ES01187:31024609:autoimmune diseases	Dunn's post-hoc	PBMC - skin		7.28156e-07	1.49464e-06	neg		4.9537
ES01187:31024609:autoimmune diseases	Dunn's post-hoc	CD4+ T cells - small intestine		2.80394e-05	5.08621e-05	neg		4.18883
ES01187:31024609:autoimmune diseases	Dunn's post-hoc	CD8+ T cells - small intestine		2.2493e-05	4.17728e-05	neg		4.23859
ES01187:31024609:autoimmune diseases	Dunn's post-hoc	cerebellum - small intestine		3.96169e-12	1.03004e-11	neg		-6.93854
ES01187:31024609:autoimmune diseases	Dunn's post-hoc	colon - small intestine		0.00102754	0.00163568	neg		-3.28288
ES01187:31024609:autoimmune diseases	Dunn's post-hoc	heart - small intestine		9.15266e-08	1.92948e-07	neg		-5.34279
ES01187:31024609:autoimmune diseases	Dunn's post-hoc	Monocytes - small intestine		1.18654e-06	2.37307e-06	neg		-4.85787
ES01187:31024609:autoimmune diseases	Dunn's post-hoc	motor cortex - small intestine		1.09794e-11	2.76255e-11	neg		-6.79304
ES01187:31024609:autoimmune diseases	Dunn's post-hoc	NK cells - small intestine		0.0225999	0.0320507	neg		2.28013
ES01187:31024609:autoimmune diseases	Dunn's post-hoc	pancreas - small intestine		1.65598e-08	3.69046e-08	neg		-5.64457
ES01187:31024609:autoimmune diseases	Dunn's post-hoc	PBMC - small intestine		0.169093	0.199837	neg		1.37512
ES01187:31024609:autoimmune diseases	Dunn's post-hoc	skin - small intestine		0.000287773	0.000498806	neg		-3.62607
ES01187:31024609:autoimmune diseases	Dunn's post-hoc	CD4+ T cells - Total T cells		0.595803	0.645453	neg		-0.530446
ES01187:31024609:autoimmune diseases	Dunn's post-hoc	CD8+ T cells - Total T cells		0.616498	0.658724	neg		-0.500819
ES01187:31024609:autoimmune diseases	Dunn's post-hoc	cerebellum - Total T cells		6.18081e-31	4.82103e-29	neg		-11.5653
ES01187:31024609:autoimmune diseases	Dunn's post-hoc	colon - Total T cells		1.47569e-15	5.48114e-15	neg		-7.97896
ES01187:31024609:autoimmune diseases	Dunn's post-hoc	heart - Total T cells		1.52727e-23	1.48909e-22	neg		-9.99979
ES01187:31024609:autoimmune diseases	Dunn's post-hoc	Monocytes - Total T cells		1.79867e-21	1.27542e-20	neg		-9.51606
ES01187:31024609:autoimmune diseases	Dunn's post-hoc	motor cortex - Total T cells		3.5338e-30	1.37818e-28	neg		-11.4146
ES01187:31024609:autoimmune diseases	Dunn's post-hoc	NK cells - Total T cells		0.0138779	0.0204241	neg		-2.46041
ES01187:31024609:autoimmune diseases	Dunn's post-hoc	pancreas - Total T cells		7.99173e-25	8.90508e-24	neg		-10.2879
ES01187:31024609:autoimmune diseases	Dunn's post-hoc	PBMC - Total T cells		0.00081199	0.00134756	neg		-3.34868
ES01187:31024609:autoimmune diseases	Dunn's post-hoc	skin - Total T cells		9.12594e-17	3.95457e-16	neg		-8.31564
ES01187:31024609:autoimmune diseases	Dunn's post-hoc	small intestine - Total T cells		1.95147e-06	3.80537e-06	neg		-4.75839
ES01074:30092825:psoriasis	Dunn's post-hoc	CD4+ T cells - CD8+ T cells		0.638025	0.663546	pos		0.470462
ES01074:30092825:psoriasis	Dunn's post-hoc	CD4+ T cells - cerebellum		7.30707e-45	1.83855e-44	pos		-14.0537
ES01074:30092825:psoriasis	Dunn's post-hoc	CD8+ T cells - cerebellum		6.94515e-48	2.00638e-47	pos		-14.5381
ES01074:30092825:psoriasis	Dunn's post-hoc	CD4+ T cells - colon		5.29571e-53	1.58871e-52	pos		-15.3239
ES01074:30092825:psoriasis	Dunn's post-hoc	CD8+ T cells - colon		2.67692e-56	9.49091e-56	pos		-15.8095
ES01074:30092825:psoriasis	Dunn's post-hoc	cerebellum - colon		0.203231	0.214217	pos		-1.2724
ES01074:30092825:psoriasis	Dunn's post-hoc	CD4+ T cells - heart		3.59371e-106	3.50387e-105	pos		-21.8852
ES01074:30092825:psoriasis	Dunn's post-hoc	CD8+ T cells - heart		6.67825e-111	7.44148e-110	pos		-22.3764
ES01074:30092825:psoriasis	Dunn's post-hoc	cerebellum - heart		3.85306e-15	6.26121e-15	pos		-7.85962
ES01074:30092825:psoriasis	Dunn's post-hoc	colon - heart		4.44247e-11	6.79436e-11	pos		-6.58852
ES01074:30092825:psoriasis	Dunn's post-hoc	CD4+ T cells - Monocytes		3.51319e-30	7.21128e-30	pos		-11.4151
ES01074:30092825:psoriasis	Dunn's post-hoc	CD8+ T cells - Monocytes		1.22734e-32	2.65923e-32	pos		-11.897
ES01074:30092825:psoriasis	Dunn's post-hoc	cerebellum - Monocytes		0.0082929	0.010107	pos		2.63991
ES01074:30092825:psoriasis	Dunn's post-hoc	colon - Monocytes		9.15353e-05	0.000113329	pos		3.912
ES01074:30092825:psoriasis	Dunn's post-hoc	heart - Monocytes		9.11299e-26	1.77703e-25	pos		10.4949
ES01074:30092825:psoriasis	Dunn's post-hoc	CD4+ T cells - motor cortex		1.26069e-53	3.93335e-53	pos		-15.4169
ES01074:30092825:psoriasis	Dunn's post-hoc	CD8+ T cells - motor cortex		6.10245e-57	2.26663e-56	pos		-15.9024
ES01074:30092825:psoriasis	Dunn's post-hoc	cerebellum - motor cortex		0.170401	0.182073	pos		-1.37092
ES01074:30092825:psoriasis	Dunn's post-hoc	colon - motor cortex		0.921135	0.921135	pos		-0.0990041
ES01074:30092825:psoriasis	Dunn's post-hoc	heart - motor cortex		8.75127e-11	1.31269e-10	pos		6.48709
ES01074:30092825:psoriasis	Dunn's post-hoc	Monocytes - motor cortex		6.08526e-05	7.78116e-05	pos		-4.00948
ES01074:30092825:psoriasis	Dunn's post-hoc	CD4+ T cells - NK cells		0.0626133	0.0718212	pos		1.86193
ES01074:30092825:psoriasis	Dunn's post-hoc	CD8+ T cells - NK cells		0.163783	0.177432	pos		1.39246
ES01074:30092825:psoriasis	Dunn's post-hoc	cerebellum - NK cells		3.28646e-57	1.28172e-56	pos		15.9411
ES01074:30092825:psoriasis	Dunn's post-hoc	colon - NK cells		2.11331e-66	9.69638e-66	pos		17.2132
ES01074:30092825:psoriasis	Dunn's post-hoc	heart - NK cells		5.01221e-125	6.51588e-124	pos		23.783
ES01074:30092825:psoriasis	Dunn's post-hoc	Monocytes - NK cells		2.3818e-40	5.46413e-40	pos		13.2979
ES01074:30092825:psoriasis	Dunn's post-hoc	motor cortex - NK cells		4.26602e-67	2.07969e-66	pos		17.3056
ES01074:30092825:psoriasis	Dunn's post-hoc	CD4+ T cells - pancreas		3.97251e-43	9.683e-43	pos		-13.768
ES01074:30092825:psoriasis	Dunn's post-hoc	CD8+ T cells - pancreas		4.34919e-46	1.16978e-45	pos		-14.2521
ES01074:30092825:psoriasis	Dunn's post-hoc	cerebellum - pancreas		0.77436	0.794738	pos		0.286676
ES01074:30092825:psoriasis	Dunn's post-hoc	colon - pancreas		0.11897	0.132567	pos		1.55911
ES01074:30092825:psoriasis	Dunn's post-hoc	heart - pancreas		3.75467e-16	6.36661e-16	pos		8.14622
ES01074:30092825:psoriasis	Dunn's post-hoc	Monocytes - pancreas		0.018604	0.0223248	pos		-2.35337
ES01074:30092825:psoriasis	Dunn's post-hoc	motor cortex - pancreas		0.0974144	0.110121	pos		1.65752
ES01074:30092825:psoriasis	Dunn's post-hoc	NK cells - pancreas		3.07586e-55	9.99656e-55	pos		-15.6549
ES01074:30092825:psoriasis	Dunn's post-hoc	CD4+ T cells - PBMC		5.50827e-09	7.67223e-09	pos		-5.83104
ES01074:30092825:psoriasis	Dunn's post-hoc	CD8+ T cells - PBMC		2.83267e-10	4.16883e-10	pos		-6.30767
ES01074:30092825:psoriasis	Dunn's post-hoc	cerebellum - PBMC		1.80239e-16	3.12414e-16	pos		8.23455
ES01074:30092825:psoriasis	Dunn's post-hoc	colon - PBMC		1.96811e-21	3.57007e-21	pos		9.5067
ES01074:30092825:psoriasis	Dunn's post-hoc	heart - PBMC		3.28941e-58	1.42541e-57	pos		16.0843
ES01074:30092825:psoriasis	Dunn's post-hoc	Monocytes - PBMC		2.22955e-08	2.99836e-08	pos		5.59317
ES01074:30092825:psoriasis	Dunn's post-hoc	motor cortex - PBMC		7.83756e-22	1.45555e-21	pos		9.60204
ES01074:30092825:psoriasis	Dunn's post-hoc	NK cells - PBMC		1.30788e-14	2.0403e-14	pos		-7.70505
ES01074:30092825:psoriasis	Dunn's post-hoc	pancreas - PBMC		1.89307e-15	3.14169e-15	pos		7.94816
ES01074:30092825:psoriasis	Dunn's post-hoc	CD4+ T cells - skin		1.02248e-147	1.99383e-146	pos		-25.8835
ES01074:30092825:psoriasis	Dunn's post-hoc	CD8+ T cells - skin		2.4232e-153	6.30032e-152	pos		-26.3784
ES01074:30092825:psoriasis	Dunn's post-hoc	cerebellum - skin		1.79359e-32	3.78108e-32	pos		-11.8653
ES01074:30092825:psoriasis	Dunn's post-hoc	colon - skin		3.17129e-26	6.34257e-26	pos		-10.5942
ES01074:30092825:psoriasis	Dunn's post-hoc	heart - skin		6.28901e-05	7.91197e-05	pos		-4.0017
ES01074:30092825:psoriasis	Dunn's post-hoc	Monocytes - skin		1.21921e-47	3.39638e-47	pos		-14.4996
ES01074:30092825:psoriasis	Dunn's post-hoc	motor cortex - skin		9.48093e-26	1.80369e-25	pos		-10.4912
ES01074:30092825:psoriasis	Dunn's post-hoc	NK cells - skin		6.14065e-170	2.39486e-168	pos		-27.7875
ES01074:30092825:psoriasis	Dunn's post-hoc	pancreas - skin		5.6003e-34	1.24807e-33	pos		-12.152
ES01074:30092825:psoriasis	Dunn's post-hoc	PBMC - skin		9.21702e-90	5.99106e-89	pos		-20.089
ES01074:30092825:psoriasis	Dunn's post-hoc	CD4+ T cells - small intestine		8.80499e-88	5.283e-87	pos		-19.8613
ES01074:30092825:psoriasis	Dunn's post-hoc	CD8+ T cells - small intestine		4.55923e-92	3.23291e-91	pos		-20.3509
ES01074:30092825:psoriasis	Dunn's post-hoc	cerebellum - small intestine		5.7426e-09	7.8583e-09	pos		-5.82409
ES01074:30092825:psoriasis	Dunn's post-hoc	colon - small intestine		5.30742e-06	7.01659e-06	pos		-4.55225
ES01074:30092825:psoriasis	Dunn's post-hoc	heart - small intestine		0.0415535	0.0491087	pos		2.03796
ES01074:30092825:psoriasis	Dunn's post-hoc	Monocytes - small intestine		2.64157e-17	4.68278e-17	pos		-8.46141
ES01074:30092825:psoriasis	Dunn's post-hoc	motor cortex - small intestine		8.52539e-06	1.1083e-05	pos		-4.45155
ES01074:30092825:psoriasis	Dunn's post-hoc	NK cells - small intestine		5.93909e-105	4.63249e-104	pos		-21.7569
ES01074:30092825:psoriasis	Dunn's post-hoc	pancreas - small intestine		9.91342e-10	1.43194e-09	pos		-6.1108
ES01074:30092825:psoriasis	Dunn's post-hoc	PBMC - small intestine		7.29742e-45	1.89733e-44	pos		-14.0538
ES01074:30092825:psoriasis	Dunn's post-hoc	skin - small intestine		1.52291e-09	2.15976e-09	pos		6.04192
ES01074:30092825:psoriasis	Dunn's post-hoc	CD4+ T cells - Total T cells		0.0452341	0.0526606	pos		2.00247
ES01074:30092825:psoriasis	Dunn's post-hoc	CD8+ T cells - Total T cells		0.125129	0.137465	pos		1.5336
ES01074:30092825:psoriasis	Dunn's post-hoc	cerebellum - Total T cells		4.28815e-58	1.7604e-57	pos		16.0678
ES01074:30092825:psoriasis	Dunn's post-hoc	colon - Total T cells		2.40065e-67	1.24834e-66	pos		17.3387
ES01074:30092825:psoriasis	Dunn's post-hoc	heart - Total T cells		2.93502e-126	4.57863e-125	pos		23.9018
ES01074:30092825:psoriasis	Dunn's post-hoc	Monocytes - Total T cells		4.18773e-41	9.89828e-41	pos		13.4272
ES01074:30092825:psoriasis	Dunn's post-hoc	motor cortex - Total T cells		4.80157e-68	2.67516e-67	pos		17.431
ES01074:30092825:psoriasis	Dunn's post-hoc	NK cells - Total T cells		0.886598	0.898113	pos		0.14261
ES01074:30092825:psoriasis	Dunn's post-hoc	pancreas - Total T cells		4.14203e-56	1.40469e-55	pos		15.7819
ES01074:30092825:psoriasis	Dunn's post-hoc	PBMC - Total T cells		4.50535e-15	7.17178e-15	pos		7.84
ES01074:30092825:psoriasis	Dunn's post-hoc	skin - Total T cells		2.50113e-171	1.95088e-169	pos		27.9023
ES01074:30092825:psoriasis	Dunn's post-hoc	small intestine - Total T cells		4.22496e-106	3.66163e-105	pos		21.8778
ES01074:30092825:psoriasis	Dunn's post-hoc	CD4+ T cells - CD8+ T cells		0.638025	0.663546	neg		0.470462
ES01074:30092825:psoriasis	Dunn's post-hoc	CD4+ T cells - cerebellum		7.30707e-45	1.83855e-44	neg		-14.0537
ES01074:30092825:psoriasis	Dunn's post-hoc	CD8+ T cells - cerebellum		6.94515e-48	2.00638e-47	neg		-14.5381
ES01074:30092825:psoriasis	Dunn's post-hoc	CD4+ T cells - colon		5.29571e-53	1.58871e-52	neg		-15.3239
ES01074:30092825:psoriasis	Dunn's post-hoc	CD8+ T cells - colon		2.67692e-56	9.49091e-56	neg		-15.8095
ES01074:30092825:psoriasis	Dunn's post-hoc	cerebellum - colon		0.203231	0.214217	neg		-1.2724
ES01074:30092825:psoriasis	Dunn's post-hoc	CD4+ T cells - heart		3.59371e-106	3.50387e-105	neg		-21.8852
ES01074:30092825:psoriasis	Dunn's post-hoc	CD8+ T cells - heart		6.67825e-111	7.44148e-110	neg		-22.3764
ES01074:30092825:psoriasis	Dunn's post-hoc	cerebellum - heart		3.85306e-15	6.26121e-15	neg		-7.85962
ES01074:30092825:psoriasis	Dunn's post-hoc	colon - heart		4.44247e-11	6.79436e-11	neg		-6.58852
ES01074:30092825:psoriasis	Dunn's post-hoc	CD4+ T cells - Monocytes		3.51319e-30	7.21128e-30	neg		-11.4151
ES01074:30092825:psoriasis	Dunn's post-hoc	CD8+ T cells - Monocytes		1.22734e-32	2.65923e-32	neg		-11.897
ES01074:30092825:psoriasis	Dunn's post-hoc	cerebellum - Monocytes		0.0082929	0.010107	neg		2.63991
ES01074:30092825:psoriasis	Dunn's post-hoc	colon - Monocytes		9.15353e-05	0.000113329	neg		3.912
ES01074:30092825:psoriasis	Dunn's post-hoc	heart - Monocytes		9.11299e-26	1.77703e-25	neg		10.4949
ES01074:30092825:psoriasis	Dunn's post-hoc	CD4+ T cells - motor cortex		1.26069e-53	3.93335e-53	neg		-15.4169
ES01074:30092825:psoriasis	Dunn's post-hoc	CD8+ T cells - motor cortex		6.10245e-57	2.26663e-56	neg		-15.9024
ES01074:30092825:psoriasis	Dunn's post-hoc	cerebellum - motor cortex		0.170401	0.182073	neg		-1.37092
ES01074:30092825:psoriasis	Dunn's post-hoc	colon - motor cortex		0.921135	0.921135	neg		-0.0990041
ES01074:30092825:psoriasis	Dunn's post-hoc	heart - motor cortex		8.75127e-11	1.31269e-10	neg		6.48709
ES01074:30092825:psoriasis	Dunn's post-hoc	Monocytes - motor cortex		6.08526e-05	7.78116e-05	neg		-4.00948
ES01074:30092825:psoriasis	Dunn's post-hoc	CD4+ T cells - NK cells		0.0626133	0.0718212	neg		1.86193
ES01074:30092825:psoriasis	Dunn's post-hoc	CD8+ T cells - NK cells		0.163783	0.177432	neg		1.39246
ES01074:30092825:psoriasis	Dunn's post-hoc	cerebellum - NK cells		3.28646e-57	1.28172e-56	neg		15.9411
ES01074:30092825:psoriasis	Dunn's post-hoc	colon - NK cells		2.11331e-66	9.69638e-66	neg		17.2132
ES01074:30092825:psoriasis	Dunn's post-hoc	heart - NK cells		5.01221e-125	6.51588e-124	neg		23.783
ES01074:30092825:psoriasis	Dunn's post-hoc	Monocytes - NK cells		2.3818e-40	5.46413e-40	neg		13.2979
ES01074:30092825:psoriasis	Dunn's post-hoc	motor cortex - NK cells		4.26602e-67	2.07969e-66	neg		17.3056
ES01074:30092825:psoriasis	Dunn's post-hoc	CD4+ T cells - pancreas		3.97251e-43	9.683e-43	neg		-13.768
ES01074:30092825:psoriasis	Dunn's post-hoc	CD8+ T cells - pancreas		4.34919e-46	1.16978e-45	neg		-14.2521
ES01074:30092825:psoriasis	Dunn's post-hoc	cerebellum - pancreas		0.77436	0.794738	neg		0.286676
ES01074:30092825:psoriasis	Dunn's post-hoc	colon - pancreas		0.11897	0.132567	neg		1.55911
ES01074:30092825:psoriasis	Dunn's post-hoc	heart - pancreas		3.75467e-16	6.36661e-16	neg		8.14622
ES01074:30092825:psoriasis	Dunn's post-hoc	Monocytes - pancreas		0.018604	0.0223248	neg		-2.35337
ES01074:30092825:psoriasis	Dunn's post-hoc	motor cortex - pancreas		0.0974144	0.110121	neg		1.65752
ES01074:30092825:psoriasis	Dunn's post-hoc	NK cells - pancreas		3.07586e-55	9.99656e-55	neg		-15.6549
ES01074:30092825:psoriasis	Dunn's post-hoc	CD4+ T cells - PBMC		5.50827e-09	7.67223e-09	neg		-5.83104
ES01074:30092825:psoriasis	Dunn's post-hoc	CD8+ T cells - PBMC		2.83267e-10	4.16883e-10	neg		-6.30767
ES01074:30092825:psoriasis	Dunn's post-hoc	cerebellum - PBMC		1.80239e-16	3.12414e-16	neg		8.23455
ES01074:30092825:psoriasis	Dunn's post-hoc	colon - PBMC		1.96811e-21	3.57007e-21	neg		9.5067
ES01074:30092825:psoriasis	Dunn's post-hoc	heart - PBMC		3.28941e-58	1.42541e-57	neg		16.0843
ES01074:30092825:psoriasis	Dunn's post-hoc	Monocytes - PBMC		2.22955e-08	2.99836e-08	neg		5.59317
ES01074:30092825:psoriasis	Dunn's post-hoc	motor cortex - PBMC		7.83756e-22	1.45555e-21	neg		9.60204
ES01074:30092825:psoriasis	Dunn's post-hoc	NK cells - PBMC		1.30788e-14	2.0403e-14	neg		-7.70505
ES01074:30092825:psoriasis	Dunn's post-hoc	pancreas - PBMC		1.89307e-15	3.14169e-15	neg		7.94816
ES01074:30092825:psoriasis	Dunn's post-hoc	CD4+ T cells - skin		1.02248e-147	1.99383e-146	neg		-25.8835
ES01074:30092825:psoriasis	Dunn's post-hoc	CD8+ T cells - skin		2.4232e-153	6.30032e-152	neg		-26.3784
ES01074:30092825:psoriasis	Dunn's post-hoc	cerebellum - skin		1.79359e-32	3.78108e-32	neg		-11.8653
ES01074:30092825:psoriasis	Dunn's post-hoc	colon - skin		3.17129e-26	6.34257e-26	neg		-10.5942
ES01074:30092825:psoriasis	Dunn's post-hoc	heart - skin		6.28901e-05	7.91197e-05	neg		-4.0017
ES01074:30092825:psoriasis	Dunn's post-hoc	Monocytes - skin		1.21921e-47	3.39638e-47	neg		-14.4996
ES01074:30092825:psoriasis	Dunn's post-hoc	motor cortex - skin		9.48093e-26	1.80369e-25	neg		-10.4912
ES01074:30092825:psoriasis	Dunn's post-hoc	NK cells - skin		6.14065e-170	2.39486e-168	neg		-27.7875
ES01074:30092825:psoriasis	Dunn's post-hoc	pancreas - skin		5.6003e-34	1.24807e-33	neg		-12.152
ES01074:30092825:psoriasis	Dunn's post-hoc	PBMC - skin		9.21702e-90	5.99106e-89	neg		-20.089
ES01074:30092825:psoriasis	Dunn's post-hoc	CD4+ T cells - small intestine		8.80499e-88	5.283e-87	neg		-19.8613
ES01074:30092825:psoriasis	Dunn's post-hoc	CD8+ T cells - small intestine		4.55923e-92	3.23291e-91	neg		-20.3509
ES01074:30092825:psoriasis	Dunn's post-hoc	cerebellum - small intestine		5.7426e-09	7.8583e-09	neg		-5.82409
ES01074:30092825:psoriasis	Dunn's post-hoc	colon - small intestine		5.30742e-06	7.01659e-06	neg		-4.55225
ES01074:30092825:psoriasis	Dunn's post-hoc	heart - small intestine		0.0415535	0.0491087	neg		2.03796
ES01074:30092825:psoriasis	Dunn's post-hoc	Monocytes - small intestine		2.64157e-17	4.68278e-17	neg		-8.46141
ES01074:30092825:psoriasis	Dunn's post-hoc	motor cortex - small intestine		8.52539e-06	1.1083e-05	neg		-4.45155
ES01074:30092825:psoriasis	Dunn's post-hoc	NK cells - small intestine		5.93909e-105	4.63249e-104	neg		-21.7569
ES01074:30092825:psoriasis	Dunn's post-hoc	pancreas - small intestine		9.91342e-10	1.43194e-09	neg		-6.1108
ES01074:30092825:psoriasis	Dunn's post-hoc	PBMC - small intestine		7.29742e-45	1.89733e-44	neg		-14.0538
ES01074:30092825:psoriasis	Dunn's post-hoc	skin - small intestine		1.52291e-09	2.15976e-09	neg		6.04192
ES01074:30092825:psoriasis	Dunn's post-hoc	CD4+ T cells - Total T cells		0.0452341	0.0526606	neg		2.00247
ES01074:30092825:psoriasis	Dunn's post-hoc	CD8+ T cells - Total T cells		0.125129	0.137465	neg		1.5336
ES01074:30092825:psoriasis	Dunn's post-hoc	cerebellum - Total T cells		4.28815e-58	1.7604e-57	neg		16.0678
ES01074:30092825:psoriasis	Dunn's post-hoc	colon - Total T cells		2.40065e-67	1.24834e-66	neg		17.3387
ES01074:30092825:psoriasis	Dunn's post-hoc	heart - Total T cells		2.93502e-126	4.57863e-125	neg		23.9018
ES01074:30092825:psoriasis	Dunn's post-hoc	Monocytes - Total T cells		4.18773e-41	9.89828e-41	neg		13.4272
ES01074:30092825:psoriasis	Dunn's post-hoc	motor cortex - Total T cells		4.80157e-68	2.67516e-67	neg		17.431
ES01074:30092825:psoriasis	Dunn's post-hoc	NK cells - Total T cells		0.886598	0.898113	neg		0.14261
ES01074:30092825:psoriasis	Dunn's post-hoc	pancreas - Total T cells		4.14203e-56	1.40469e-55	neg		15.7819
ES01074:30092825:psoriasis	Dunn's post-hoc	PBMC - Total T cells		4.50535e-15	7.17178e-15	neg		7.84
ES01074:30092825:psoriasis	Dunn's post-hoc	skin - Total T cells		2.50113e-171	1.95088e-169	neg		27.9023
ES01074:30092825:psoriasis	Dunn's post-hoc	small intestine - Total T cells		4.22496e-106	3.66163e-105	neg		21.8778
